# Supplementary material for: Comparison of analysis methods and design choices for treatment-by-period interaction in unidirectional switch designs: a simulation study
Source: BMC Med Res Methodol. 2022 Nov 17;22:294. doi: 10.1186/s12874-022-01765-9 (PMC9673415; doi:10.1186/s12874-022-01765-9)
Supplement: Supplementary file 1 — Additional file 1. Simulation results (Point estimates, Coverage probabilities, Type I error, and Power) for linear interaction effects with \documentclass[12pt]{minimal} \usepackage{amsmath} \usepackage{wasysym} \usepackage{amsfonts} \usepackage{amssymb} \usepackage{amsbsy} \usepackage{mathrsfs} \usepackage{upgreek} \setlength{\oddsidemargin}{-69pt} \begin{document}$$M=48$$\end{document}M=48. [file 12874_2022_1765_MOESM1_ESM.xlsx]

## Sheet: EXCH_est
Additional File 1(a). Simulation results (bias and coverage probability) for linear interaction effects with M=48 and an exchangeable correlation structure
sheet	design	c0	c1	c2	vc	theta_j	method	parms	N	bias	SE	cp
pgd;0.2;0;0;0;0	pgd	0	0	0	0.2	0	gee_agg	Intercept	1000	0.00504755	0.0950351	0.925
pgd;0.2;0;0;0;0	pgd	0	0	0	0.2	0	gee_agg	period1	1000	-0.0014757	0.0544238	0.927
pgd;0.2;0;0;0;0	pgd	0	0	0	0.2	0	gee_agg	period2	1000	-0.002342	0.0569658	0.917
pgd;0.2;0;0;0;0	pgd	0	0	0	0.2	0	gee_agg	period3	1000	0	0	1
pgd;0.2;0;0;0;0	pgd	0	0	0	0.2	0	gee_agg	period4	1000	0.00125879	0.0602546	0.935
pgd;0.2;0;0;0;0	pgd	0	0	0	0.2	0	gee_agg	period5	1000	0.00135999	0.0611303	0.928
pgd;0.2;0;0;0;0	pgd	0	0	0	0.2	0	gee_agg	trt	1000	-0.0028481	0.131987	0.938
pgd;0.2;0;0;0;0	pgd	0	0	0	0.2	0	gee_agg	trt*period1	1000	0.00109813	0.073764	0.934
pgd;0.2;0;0;0;0	pgd	0	0	0	0.2	0	gee_agg	trt*period2	1000	0.00309361	0.0763995	0.931
pgd;0.2;0;0;0;0	pgd	0	0	0	0.2	0	gee_agg	trt*period3	1000	0	0	1
pgd;0.2;0;0;0;0	pgd	0	0	0	0.2	0	gee_agg	trt*period4	1000	-0.0015325	0.0800254	0.941
pgd;0.2;0;0;0;0	pgd	0	0	0	0.2	0	gee_agg	trt*period5	1000	0.000104778	0.0804014	0.95
pgd;0.2;0;0;0;0	pgd	0	0	0	0.2	0	gee_ind	Intercept	1000	0.00504755	0.0950351	0.925
pgd;0.2;0;0;0;0	pgd	0	0	0	0.2	0	gee_ind	period1	1000	-0.0014757	0.0544238	0.927
pgd;0.2;0;0;0;0	pgd	0	0	0	0.2	0	gee_ind	period2	1000	-0.002342	0.0569658	0.917
pgd;0.2;0;0;0;0	pgd	0	0	0	0.2	0	gee_ind	period3	1000	0	0	1
pgd;0.2;0;0;0;0	pgd	0	0	0	0.2	0	gee_ind	period4	1000	0.00125879	0.0602546	0.935
pgd;0.2;0;0;0;0	pgd	0	0	0	0.2	0	gee_ind	period5	1000	0.00135999	0.0611303	0.928
pgd;0.2;0;0;0;0	pgd	0	0	0	0.2	0	gee_ind	trt	1000	-0.0028481	0.131987	0.938
pgd;0.2;0;0;0;0	pgd	0	0	0	0.2	0	gee_ind	trt*period1	1000	0.00109813	0.073764	0.934
pgd;0.2;0;0;0;0	pgd	0	0	0	0.2	0	gee_ind	trt*period2	1000	0.00309361	0.0763995	0.931
pgd;0.2;0;0;0;0	pgd	0	0	0	0.2	0	gee_ind	trt*period3	1000	0	0	1
pgd;0.2;0;0;0;0	pgd	0	0	0	0.2	0	gee_ind	trt*period4	1000	-0.0015325	0.0800254	0.941
pgd;0.2;0;0;0;0	pgd	0	0	0	0.2	0	gee_ind	trt*period5	1000	0.000104778	0.0804014	0.95
pgd;0.2;0;0;0;0	pgd	0	0	0	0.2	0	glmm_agg	Intercept	1000	0.00115151	0.101051	0.946
pgd;0.2;0;0;0;0	pgd	0	0	0	0.2	0	glmm_agg	period1	1000	0.000240469	0.0578143	0.955
pgd;0.2;0;0;0;0	pgd	0	0	0	0.2	0	glmm_agg	period2	1000	-0.0014904	0.0614463	0.938
pgd;0.2;0;0;0;0	pgd	0	0	0	0.2	0	glmm_agg	period3	1000	0	0
pgd;0.2;0;0;0;0	pgd	0	0	0	0.2	0	glmm_agg	period4	1000	0.000400078	0.0655101	0.947
pgd;0.2;0;0;0;0	pgd	0	0	0	0.2	0	glmm_agg	period5	1000	-0.00083727	0.0663193	0.958
pgd;0.2;0;0;0;0	pgd	0	0	0	0.2	0	glmm_agg	trt	1000	-0.0014254	0.141289	0.934
pgd;0.2;0;0;0;0	pgd	0	0	0	0.2	0	glmm_agg	trt*period1	1000	0.00110239	0.0793141	0.951
pgd;0.2;0;0;0;0	pgd	0	0	0	0.2	0	glmm_agg	trt*period2	1000	0.00310195	0.082736	0.951
pgd;0.2;0;0;0;0	pgd	0	0	0	0.2	0	glmm_agg	trt*period3	1000	0	0
pgd;0.2;0;0;0;0	pgd	0	0	0	0.2	0	glmm_agg	trt*period4	1000	-0.0017294	0.0867341	0.951
pgd;0.2;0;0;0;0	pgd	0	0	0	0.2	0	glmm_agg	trt*period5	1000	0.000247025	0.0860375	0.96
pgd;0.2;0;0;0;0	pgd	0	0	0	0.2	0	glmm_ind	Intercept	998	-0.001703	0.100539	0.946894
pgd;0.2;0;0;0;0	pgd	0	0	0	0.2	0	glmm_ind	period1	998	0.00117037	0.0576467	0.95491
pgd;0.2;0;0;0;0	pgd	0	0	0	0.2	0	glmm_ind	period2	998	-0.0010758	0.0612737	0.937876
pgd;0.2;0;0;0;0	pgd	0	0	0	0.2	0	glmm_ind	period3	998	0	0
pgd;0.2;0;0;0;0	pgd	0	0	0	0.2	0	glmm_ind	period4	998	-0.00039498	0.0651536	0.947896
pgd;0.2;0;0;0;0	pgd	0	0	0	0.2	0	glmm_ind	period5	998	-0.0021498	0.06602	0.957916
pgd;0.2;0;0;0;0	pgd	0	0	0	0.2	0	glmm_ind	trt	998	0.000350006	0.140814	0.93988
pgd;0.2;0;0;0;0	pgd	0	0	0	0.2	0	glmm_ind	trt*period1	998	0.000938659	0.0791265	0.9499
pgd;0.2;0;0;0;0	pgd	0	0	0	0.2	0	glmm_ind	trt*period2	998	0.00307173	0.0825751	0.950902
pgd;0.2;0;0;0;0	pgd	0	0	0	0.2	0	glmm_ind	trt*period3	998	0	0
pgd;0.2;0;0;0;0	pgd	0	0	0	0.2	0	glmm_ind	trt*period4	998	-0.0014118	0.0865518	0.950902
pgd;0.2;0;0;0;0	pgd	0	0	0	0.2	0	glmm_ind	trt*period5	998	0.000725816	0.0858402	0.95992
pgd;0.2;0;0;0;-0.1	pgd	0	0	0	0.2	-0.1	gee_agg	Intercept	1000	0.00504755	0.0950351	0.925
pgd;0.2;0;0;0;-0.1	pgd	0	0	0	0.2	-0.1	gee_agg	period1	1000	-0.0014757	0.0544238	0.927
pgd;0.2;0;0;0;-0.1	pgd	0	0	0	0.2	-0.1	gee_agg	period2	1000	-0.002342	0.0569658	0.917
pgd;0.2;0;0;0;-0.1	pgd	0	0	0	0.2	-0.1	gee_agg	period3	1000	0	0	1
pgd;0.2;0;0;0;-0.1	pgd	0	0	0	0.2	-0.1	gee_agg	period4	1000	0.00125879	0.0602546	0.935
pgd;0.2;0;0;0;-0.1	pgd	0	0	0	0.2	-0.1	gee_agg	period5	1000	0.00135999	0.0611303	0.928
pgd;0.2;0;0;0;-0.1	pgd	0	0	0	0.2	-0.1	gee_agg	trt	1000	-0.0028481	0.131987	0.938
pgd;0.2;0;0;0;-0.1	pgd	0	0	0	0.2	-0.1	gee_agg	trt*period1	1000	0.000581917	0.0741859	0.935
pgd;0.2;0;0;0;-0.1	pgd	0	0	0	0.2	-0.1	gee_agg	trt*period2	1000	0.00256243	0.0763212	0.942
pgd;0.2;0;0;0;-0.1	pgd	0	0	0	0.2	-0.1	gee_agg	trt*period3	1000	0	0	1
pgd;0.2;0;0;0;-0.1	pgd	0	0	0	0.2	-0.1	gee_agg	trt*period4	1000	-0.0018764	0.0792826	0.942
pgd;0.2;0;0;0;-0.1	pgd	0	0	0	0.2	-0.1	gee_agg	trt*period5	1000	-0.0017261	0.0779712	0.949
pgd;0.2;0;0;0;-0.1	pgd	0	0	0	0.2	-0.1	gee_ind	Intercept	1000	0.00504755	0.0950351	0.925
pgd;0.2;0;0;0;-0.1	pgd	0	0	0	0.2	-0.1	gee_ind	period1	1000	-0.0014757	0.0544238	0.927
pgd;0.2;0;0;0;-0.1	pgd	0	0	0	0.2	-0.1	gee_ind	period2	1000	-0.002342	0.0569658	0.917
pgd;0.2;0;0;0;-0.1	pgd	0	0	0	0.2	-0.1	gee_ind	period3	1000	0	0	1
pgd;0.2;0;0;0;-0.1	pgd	0	0	0	0.2	-0.1	gee_ind	period4	1000	0.00125879	0.0602546	0.935
pgd;0.2;0;0;0;-0.1	pgd	0	0	0	0.2	-0.1	gee_ind	period5	1000	0.00135999	0.0611303	0.928
pgd;0.2;0;0;0;-0.1	pgd	0	0	0	0.2	-0.1	gee_ind	trt	1000	-0.0028481	0.131987	0.938
pgd;0.2;0;0;0;-0.1	pgd	0	0	0	0.2	-0.1	gee_ind	trt*period1	1000	0.000581917	0.0741859	0.935
pgd;0.2;0;0;0;-0.1	pgd	0	0	0	0.2	-0.1	gee_ind	trt*period2	1000	0.00256243	0.0763212	0.942
pgd;0.2;0;0;0;-0.1	pgd	0	0	0	0.2	-0.1	gee_ind	trt*period3	1000	0	0	1
pgd;0.2;0;0;0;-0.1	pgd	0	0	0	0.2	-0.1	gee_ind	trt*period4	1000	-0.0018764	0.0792826	0.942
pgd;0.2;0;0;0;-0.1	pgd	0	0	0	0.2	-0.1	gee_ind	trt*period5	1000	-0.0017261	0.0779712	0.949
pgd;0.2;0;0;0;-0.1	pgd	0	0	0	0.2	-0.1	glmm_agg	Intercept	1000	0.00116268	0.101063	0.945
pgd;0.2;0;0;0;-0.1	pgd	0	0	0	0.2	-0.1	glmm_agg	period1	1000	0.000236398	0.0578181	0.955
pgd;0.2;0;0;0;-0.1	pgd	0	0	0	0.2	-0.1	glmm_agg	period2	1000	-0.0014942	0.0614505	0.938
pgd;0.2;0;0;0;-0.1	pgd	0	0	0	0.2	-0.1	glmm_agg	period3	1000	0	0
pgd;0.2;0;0;0;-0.1	pgd	0	0	0	0.2	-0.1	glmm_agg	period4	1000	0.000404035	0.0655109	0.947
pgd;0.2;0;0;0;-0.1	pgd	0	0	0	0.2	-0.1	glmm_agg	period5	1000	-0.00083535	0.0663198	0.957
pgd;0.2;0;0;0;-0.1	pgd	0	0	0	0.2	-0.1	glmm_agg	trt	1000	-0.001337	0.141256	0.934
pgd;0.2;0;0;0;-0.1	pgd	0	0	0	0.2	-0.1	glmm_agg	trt*period1	1000	-0.00037807	0.0799722	0.946
pgd;0.2;0;0;0;-0.1	pgd	0	0	0	0.2	-0.1	glmm_agg	trt*period2	1000	0.00205021	0.0826334	0.947
pgd;0.2;0;0;0;-0.1	pgd	0	0	0	0.2	-0.1	glmm_agg	trt*period3	1000	0	0
pgd;0.2;0;0;0;-0.1	pgd	0	0	0	0.2	-0.1	glmm_agg	trt*period4	1000	-0.0016553	0.0862641	0.954
pgd;0.2;0;0;0;-0.1	pgd	0	0	0	0.2	-0.1	glmm_agg	trt*period5	1000	-0.00064136	0.0841231	0.962
pgd;0.2;0;0;0;-0.1	pgd	0	0	0	0.2	-0.1	glmm_ind	Intercept	1000	-0.001774	0.100523	0.948
pgd;0.2;0;0;0;-0.1	pgd	0	0	0	0.2	-0.1	glmm_ind	period1	1000	0.00127558	0.0576649	0.956
pgd;0.2;0;0;0;-0.1	pgd	0	0	0	0.2	-0.1	glmm_ind	period2	1000	-0.00096335	0.0612853	0.938
pgd;0.2;0;0;0;-0.1	pgd	0	0	0	0.2	-0.1	glmm_ind	period3	1000	0	0
pgd;0.2;0;0;0;-0.1	pgd	0	0	0	0.2	-0.1	glmm_ind	period4	1000	-0.0001491	0.0653305	0.947
pgd;0.2;0;0;0;-0.1	pgd	0	0	0	0.2	-0.1	glmm_ind	period5	1000	-0.0019402	0.0661316	0.958
pgd;0.2;0;0;0;-0.1	pgd	0	0	0	0.2	-0.1	glmm_ind	trt	1000	0.000330323	0.140683	0.939
pgd;0.2;0;0;0;-0.1	pgd	0	0	0	0.2	-0.1	glmm_ind	trt*period1	1000	-0.0010536	0.0797903	0.946
pgd;0.2;0;0;0;-0.1	pgd	0	0	0	0.2	-0.1	glmm_ind	trt*period2	1000	0.00170094	0.0824415	0.947
pgd;0.2;0;0;0;-0.1	pgd	0	0	0	0.2	-0.1	glmm_ind	trt*period3	1000	0	0
pgd;0.2;0;0;0;-0.1	pgd	0	0	0	0.2	-0.1	glmm_ind	trt*period4	1000	-0.0012849	0.0860593	0.954
pgd;0.2;0;0;0;-0.1	pgd	0	0	0	0.2	-0.1	glmm_ind	trt*period5	1000	8.8174e-05	0.083914	0.962
pgd;0.5;0;0;0;0	pgd	0	0	0	0.5	0	gee_agg	Intercept	1000	0.0083876	0.129755	0.932
pgd;0.5;0;0;0;0	pgd	0	0	0	0.5	0	gee_agg	period1	1000	-0.0039446	0.0535029	0.926
pgd;0.5;0;0;0;0	pgd	0	0	0	0.5	0	gee_agg	period2	1000	-0.0044879	0.0529893	0.926
pgd;0.5;0;0;0;0	pgd	0	0	0	0.5	0	gee_agg	period3	1000	0	0	1
pgd;0.5;0;0;0;0	pgd	0	0	0	0.5	0	gee_agg	period4	1000	0.00244218	0.0554864	0.93
pgd;0.5;0;0;0;0	pgd	0	0	0	0.5	0	gee_agg	period5	1000	0.00188479	0.0572762	0.935
pgd;0.5;0;0;0;0	pgd	0	0	0	0.5	0	gee_agg	trt	1000	-0.0047224	0.181227	0.934
pgd;0.5;0;0;0;0	pgd	0	0	0	0.5	0	gee_agg	trt*period1	1000	0.00250876	0.0722117	0.939
pgd;0.5;0;0;0;0	pgd	0	0	0	0.5	0	gee_agg	trt*period2	1000	0.00439154	0.0701448	0.937
pgd;0.5;0;0;0;0	pgd	0	0	0	0.5	0	gee_agg	trt*period3	1000	0	0	1
pgd;0.5;0;0;0;0	pgd	0	0	0	0.5	0	gee_agg	trt*period4	1000	-0.00068178	0.0744631	0.934
pgd;0.5;0;0;0;0	pgd	0	0	0	0.5	0	gee_agg	trt*period5	1000	0.0009991	0.0765663	0.943
pgd;0.5;0;0;0;0	pgd	0	0	0	0.5	0	gee_ind	Intercept	1000	0.0083876	0.129755	0.932
pgd;0.5;0;0;0;0	pgd	0	0	0	0.5	0	gee_ind	period1	1000	-0.0039446	0.0535029	0.926
pgd;0.5;0;0;0;0	pgd	0	0	0	0.5	0	gee_ind	period2	1000	-0.0044879	0.0529893	0.926
pgd;0.5;0;0;0;0	pgd	0	0	0	0.5	0	gee_ind	period3	1000	0	0	1
pgd;0.5;0;0;0;0	pgd	0	0	0	0.5	0	gee_ind	period4	1000	0.00244218	0.0554864	0.93
pgd;0.5;0;0;0;0	pgd	0	0	0	0.5	0	gee_ind	period5	1000	0.00188479	0.0572762	0.935
pgd;0.5;0;0;0;0	pgd	0	0	0	0.5	0	gee_ind	trt	1000	-0.0047224	0.181227	0.934
pgd;0.5;0;0;0;0	pgd	0	0	0	0.5	0	gee_ind	trt*period1	1000	0.00250876	0.0722117	0.939
pgd;0.5;0;0;0;0	pgd	0	0	0	0.5	0	gee_ind	trt*period2	1000	0.00439154	0.0701448	0.937
pgd;0.5;0;0;0;0	pgd	0	0	0	0.5	0	gee_ind	trt*period3	1000	0	0	1
pgd;0.5;0;0;0;0	pgd	0	0	0	0.5	0	gee_ind	trt*period4	1000	-0.00068178	0.0744631	0.934
pgd;0.5;0;0;0;0	pgd	0	0	0	0.5	0	gee_ind	trt*period5	1000	0.0009991	0.0765663	0.943
pgd;0.5;0;0;0;0	pgd	0	0	0	0.5	0	glmm_agg	Intercept	1000	0.00251296	0.151396	0.935
pgd;0.5;0;0;0;0	pgd	0	0	0	0.5	0	glmm_agg	period1	1000	-0.0010685	0.0609034	0.951
pgd;0.5;0;0;0;0	pgd	0	0	0	0.5	0	glmm_agg	period2	1000	-0.003312	0.0626555	0.955
pgd;0.5;0;0;0;0	pgd	0	0	0	0.5	0	glmm_agg	period3	1000	0	0
pgd;0.5;0;0;0;0	pgd	0	0	0	0.5	0	glmm_agg	period4	1000	0.000393332	0.06543	0.955
pgd;0.5;0;0;0;0	pgd	0	0	0	0.5	0	glmm_agg	period5	1000	-0.0028801	0.0661866	0.957
pgd;0.5;0;0;0;0	pgd	0	0	0	0.5	0	glmm_agg	trt	1000	-0.0039366	0.212373	0.936
pgd;0.5;0;0;0;0	pgd	0	0	0	0.5	0	glmm_agg	trt*period1	1000	0.00283119	0.0825571	0.954
pgd;0.5;0;0;0;0	pgd	0	0	0	0.5	0	glmm_agg	trt*period2	1000	0.00487026	0.0831225	0.952
pgd;0.5;0;0;0;0	pgd	0	0	0	0.5	0	glmm_agg	trt*period3	1000	0	0
pgd;0.5;0;0;0;0	pgd	0	0	0	0.5	0	glmm_agg	trt*period4	1000	-0.00018128	0.0882296	0.943
pgd;0.5;0;0;0;0	pgd	0	0	0	0.5	0	glmm_agg	trt*period5	1000	0.00255873	0.0876679	0.961
pgd;0.5;0;0;0;0	pgd	0	0	0	0.5	0	glmm_ind	Intercept	1000	-0.0030869	0.149753	0.943
pgd;0.5;0;0;0;0	pgd	0	0	0	0.5	0	glmm_ind	period1	1000	0.000172187	0.0607153	0.953
pgd;0.5;0;0;0;0	pgd	0	0	0	0.5	0	glmm_ind	period2	1000	-0.0027052	0.062469	0.955
pgd;0.5;0;0;0;0	pgd	0	0	0	0.5	0	glmm_ind	period3	1000	0	0
pgd;0.5;0;0;0;0	pgd	0	0	0	0.5	0	glmm_ind	period4	1000	-0.00017086	0.0652474	0.957
pgd;0.5;0;0;0;0	pgd	0	0	0	0.5	0	glmm_ind	period5	1000	-0.0039673	0.0660054	0.96
pgd;0.5;0;0;0;0	pgd	0	0	0	0.5	0	glmm_ind	trt	1000	-0.00068211	0.210734	0.943
pgd;0.5;0;0;0;0	pgd	0	0	0	0.5	0	glmm_ind	trt*period1	1000	0.00249904	0.0823323	0.954
pgd;0.5;0;0;0;0	pgd	0	0	0	0.5	0	glmm_ind	trt*period2	1000	0.00470759	0.0829058	0.952
pgd;0.5;0;0;0;0	pgd	0	0	0	0.5	0	glmm_ind	trt*period3	1000	0	0
pgd;0.5;0;0;0;0	pgd	0	0	0	0.5	0	glmm_ind	trt*period4	1000	-5.1208e-05	0.0880117	0.943
pgd;0.5;0;0;0;0	pgd	0	0	0	0.5	0	glmm_ind	trt*period5	1000	0.00278326	0.0874525	0.961
pgd;0.5;0;0;0;-0.1	pgd	0	0	0	0.5	-0.1	gee_agg	Intercept	1000	0.0083876	0.129755	0.932
pgd;0.5;0;0;0;-0.1	pgd	0	0	0	0.5	-0.1	gee_agg	period1	1000	-0.0039446	0.0535029	0.926
pgd;0.5;0;0;0;-0.1	pgd	0	0	0	0.5	-0.1	gee_agg	period2	1000	-0.0044879	0.0529893	0.926
pgd;0.5;0;0;0;-0.1	pgd	0	0	0	0.5	-0.1	gee_agg	period3	1000	0	0	1
pgd;0.5;0;0;0;-0.1	pgd	0	0	0	0.5	-0.1	gee_agg	period4	1000	0.00244218	0.0554864	0.93
pgd;0.5;0;0;0;-0.1	pgd	0	0	0	0.5	-0.1	gee_agg	period5	1000	0.00188479	0.0572762	0.935
pgd;0.5;0;0;0;-0.1	pgd	0	0	0	0.5	-0.1	gee_agg	trt	1000	-0.0047224	0.181227	0.934
pgd;0.5;0;0;0;-0.1	pgd	0	0	0	0.5	-0.1	gee_agg	trt*period1	1000	0.00399181	0.0708949	0.939
pgd;0.5;0;0;0;-0.1	pgd	0	0	0	0.5	-0.1	gee_agg	trt*period2	1000	0.00523628	0.0705723	0.936
pgd;0.5;0;0;0;-0.1	pgd	0	0	0	0.5	-0.1	gee_agg	trt*period3	1000	0	0	1
pgd;0.5;0;0;0;-0.1	pgd	0	0	0	0.5	-0.1	gee_agg	trt*period4	1000	-0.0017125	0.0742628	0.935
pgd;0.5;0;0;0;-0.1	pgd	0	0	0	0.5	-0.1	gee_agg	trt*period5	1000	-0.0022884	0.074549	0.939
pgd;0.5;0;0;0;-0.1	pgd	0	0	0	0.5	-0.1	gee_ind	Intercept	1000	0.0083876	0.129755	0.932
pgd;0.5;0;0;0;-0.1	pgd	0	0	0	0.5	-0.1	gee_ind	period1	1000	-0.0039446	0.0535029	0.926
pgd;0.5;0;0;0;-0.1	pgd	0	0	0	0.5	-0.1	gee_ind	period2	1000	-0.0044879	0.0529893	0.926
pgd;0.5;0;0;0;-0.1	pgd	0	0	0	0.5	-0.1	gee_ind	period3	1000	0	0	1
pgd;0.5;0;0;0;-0.1	pgd	0	0	0	0.5	-0.1	gee_ind	period4	1000	0.00244218	0.0554864	0.93
pgd;0.5;0;0;0;-0.1	pgd	0	0	0	0.5	-0.1	gee_ind	period5	1000	0.00188479	0.0572762	0.935
pgd;0.5;0;0;0;-0.1	pgd	0	0	0	0.5	-0.1	gee_ind	trt	1000	-0.0047224	0.181227	0.934
pgd;0.5;0;0;0;-0.1	pgd	0	0	0	0.5	-0.1	gee_ind	trt*period1	1000	0.00399181	0.0708949	0.939
pgd;0.5;0;0;0;-0.1	pgd	0	0	0	0.5	-0.1	gee_ind	trt*period2	1000	0.00523628	0.0705723	0.936
pgd;0.5;0;0;0;-0.1	pgd	0	0	0	0.5	-0.1	gee_ind	trt*period3	1000	0	0	1
pgd;0.5;0;0;0;-0.1	pgd	0	0	0	0.5	-0.1	gee_ind	trt*period4	1000	-0.0017125	0.0742628	0.935
pgd;0.5;0;0;0;-0.1	pgd	0	0	0	0.5	-0.1	gee_ind	trt*period5	1000	-0.0022884	0.074549	0.939
pgd;0.5;0;0;0;-0.1	pgd	0	0	0	0.5	-0.1	glmm_agg	Intercept	1000	0.00252056	0.151388	0.936
pgd;0.5;0;0;0;-0.1	pgd	0	0	0	0.5	-0.1	glmm_agg	period1	1000	-0.0010692	0.0609036	0.951
pgd;0.5;0;0;0;-0.1	pgd	0	0	0	0.5	-0.1	glmm_agg	period2	1000	-0.0033124	0.0626538	0.955
pgd;0.5;0;0;0;-0.1	pgd	0	0	0	0.5	-0.1	glmm_agg	period3	1000	0	0
pgd;0.5;0;0;0;-0.1	pgd	0	0	0	0.5	-0.1	glmm_agg	period4	1000	0.000395689	0.0654301	0.956
pgd;0.5;0;0;0;-0.1	pgd	0	0	0	0.5	-0.1	glmm_agg	period5	1000	-0.0028802	0.0661906	0.957
pgd;0.5;0;0;0;-0.1	pgd	0	0	0	0.5	-0.1	glmm_agg	trt	1000	-0.0038723	0.212292	0.937
pgd;0.5;0;0;0;-0.1	pgd	0	0	0	0.5	-0.1	glmm_agg	trt*period1	1000	0.00287428	0.0824581	0.962
pgd;0.5;0;0;0;-0.1	pgd	0	0	0	0.5	-0.1	glmm_agg	trt*period2	1000	0.00503154	0.0840866	0.952
pgd;0.5;0;0;0;-0.1	pgd	0	0	0	0.5	-0.1	glmm_agg	trt*period3	1000	0	0
pgd;0.5;0;0;0;-0.1	pgd	0	0	0	0.5	-0.1	glmm_agg	trt*period4	1000	-0.00043917	0.0884511	0.947
pgd;0.5;0;0;0;-0.1	pgd	0	0	0	0.5	-0.1	glmm_agg	trt*period5	1000	0.00051433	0.0865895	0.964
pgd;0.5;0;0;0;-0.1	pgd	0	0	0	0.5	-0.1	glmm_ind	Intercept	999	-0.0030421	0.149814	0.944945
pgd;0.5;0;0;0;-0.1	pgd	0	0	0	0.5	-0.1	glmm_ind	period1	999	0.000176725	0.0607454	0.952953
pgd;0.5;0;0;0;-0.1	pgd	0	0	0	0.5	-0.1	glmm_ind	period2	999	-0.0027546	0.0624806	0.954955
pgd;0.5;0;0;0;-0.1	pgd	0	0	0	0.5	-0.1	glmm_ind	period3	999	0	0
pgd;0.5;0;0;0;-0.1	pgd	0	0	0	0.5	-0.1	glmm_ind	period4	999	-0.00022334	0.0652592	0.956957
pgd;0.5;0;0;0;-0.1	pgd	0	0	0	0.5	-0.1	glmm_ind	period5	999	-0.0039021	0.0660098	0.95996
pgd;0.5;0;0;0;-0.1	pgd	0	0	0	0.5	-0.1	glmm_ind	trt	999	-0.00076945	0.210733	0.942943
pgd;0.5;0;0;0;-0.1	pgd	0	0	0	0.5	-0.1	glmm_ind	trt*period1	999	0.00209421	0.082272	0.960961
pgd;0.5;0;0;0;-0.1	pgd	0	0	0	0.5	-0.1	glmm_ind	trt*period2	999	0.0046626	0.0839087	0.951952
pgd;0.5;0;0;0;-0.1	pgd	0	0	0	0.5	-0.1	glmm_ind	trt*period3	999	0	0
pgd;0.5;0;0;0;-0.1	pgd	0	0	0	0.5	-0.1	glmm_ind	trt*period4	999	-4.1052e-05	0.0882617	0.947948
pgd;0.5;0;0;0;-0.1	pgd	0	0	0	0.5	-0.1	glmm_ind	trt*period5	999	0.00111394	0.0864003	0.964965
pgd;0.8;0;0;0;0	pgd	0	0	0	0.8	0	gee_agg	Intercept	1000	0.00746894	0.148303	0.933
pgd;0.8;0;0;0;0	pgd	0	0	0	0.8	0	gee_agg	period1	1000	-0.0037604	0.0521412	0.93
pgd;0.8;0;0;0;0	pgd	0	0	0	0.8	0	gee_agg	period2	1000	-0.0027922	0.0497473	0.924
pgd;0.8;0;0;0;0	pgd	0	0	0	0.8	0	gee_agg	period3	1000	0	0	1
pgd;0.8;0;0;0;0	pgd	0	0	0	0.8	0	gee_agg	period4	1000	0.00350186	0.0525083	0.925
pgd;0.8;0;0;0;0	pgd	0	0	0	0.8	0	gee_agg	period5	1000	0.00561892	0.0571661	0.924
pgd;0.8;0;0;0;0	pgd	0	0	0	0.8	0	gee_agg	trt	1000	-0.001584	0.20901	0.941
pgd;0.8;0;0;0;0	pgd	0	0	0	0.8	0	gee_agg	trt*period1	1000	0.000930834	0.0720912	0.941
pgd;0.8;0;0;0;0	pgd	0	0	0	0.8	0	gee_agg	trt*period2	1000	0.00200264	0.0669935	0.932
pgd;0.8;0;0;0;0	pgd	0	0	0	0.8	0	gee_agg	trt*period3	1000	0	0	1
pgd;0.8;0;0;0;0	pgd	0	0	0	0.8	0	gee_agg	trt*period4	1000	-0.0024101	0.0716777	0.931
pgd;0.8;0;0;0;0	pgd	0	0	0	0.8	0	gee_agg	trt*period5	1000	-0.0033736	0.0791616	0.93
pgd;0.8;0;0;0;0	pgd	0	0	0	0.8	0	gee_ind	Intercept	1000	0.00746894	0.148303	0.933
pgd;0.8;0;0;0;0	pgd	0	0	0	0.8	0	gee_ind	period1	1000	-0.0037604	0.0521412	0.93
pgd;0.8;0;0;0;0	pgd	0	0	0	0.8	0	gee_ind	period2	1000	-0.0027922	0.0497473	0.924
pgd;0.8;0;0;0;0	pgd	0	0	0	0.8	0	gee_ind	period3	1000	0	0	1
pgd;0.8;0;0;0;0	pgd	0	0	0	0.8	0	gee_ind	period4	1000	0.00350186	0.0525083	0.925
pgd;0.8;0;0;0;0	pgd	0	0	0	0.8	0	gee_ind	period5	1000	0.00561892	0.0571661	0.924
pgd;0.8;0;0;0;0	pgd	0	0	0	0.8	0	gee_ind	trt	1000	-0.001584	0.20901	0.941
pgd;0.8;0;0;0;0	pgd	0	0	0	0.8	0	gee_ind	trt*period1	1000	0.000930834	0.0720912	0.941
pgd;0.8;0;0;0;0	pgd	0	0	0	0.8	0	gee_ind	trt*period2	1000	0.00200264	0.0669935	0.932
pgd;0.8;0;0;0;0	pgd	0	0	0	0.8	0	gee_ind	trt*period3	1000	0	0	1
pgd;0.8;0;0;0;0	pgd	0	0	0	0.8	0	gee_ind	trt*period4	1000	-0.0024101	0.0716777	0.931
pgd;0.8;0;0;0;0	pgd	0	0	0	0.8	0	gee_ind	trt*period5	1000	-0.0033736	0.0791616	0.93
pgd;0.8;0;0;0;0	pgd	0	0	0	0.8	0	glmm_agg	Intercept	1000	0.00126948	0.187124	0.948
pgd;0.8;0;0;0;0	pgd	0	0	0	0.8	0	glmm_agg	period1	1000	-3.088e-05	0.0613771	0.956
pgd;0.8;0;0;0;0	pgd	0	0	0	0.8	0	glmm_agg	period2	1000	-0.0010979	0.0633291	0.951
pgd;0.8;0;0;0;0	pgd	0	0	0	0.8	0	glmm_agg	period3	1000	0	0
pgd;0.8;0;0;0;0	pgd	0	0	0	0.8	0	glmm_agg	period4	1000	0.00109702	0.0668677	0.953
pgd;0.8;0;0;0;0	pgd	0	0	0	0.8	0	glmm_agg	period5	1000	0.000284866	0.0694452	0.953
pgd;0.8;0;0;0;0	pgd	0	0	0	0.8	0	glmm_agg	trt	1000	-0.0018574	0.265416	0.94
pgd;0.8;0;0;0;0	pgd	0	0	0	0.8	0	glmm_agg	trt*period1	1000	0.0012006	0.0869563	0.948
pgd;0.8;0;0;0;0	pgd	0	0	0	0.8	0	glmm_agg	trt*period2	1000	0.00252138	0.0865685	0.947
pgd;0.8;0;0;0;0	pgd	0	0	0	0.8	0	glmm_agg	trt*period3	1000	0	0
pgd;0.8;0;0;0;0	pgd	0	0	0	0.8	0	glmm_agg	trt*period4	1000	-0.0020629	0.0909194	0.949
pgd;0.8;0;0;0;0	pgd	0	0	0	0.8	0	glmm_agg	trt*period5	1000	-0.0025268	0.0935371	0.956
pgd;0.8;0;0;0;0	pgd	0	0	0	0.8	0	glmm_ind	Intercept	998	-0.008717	0.183753	0.951904
pgd;0.8;0;0;0;0	pgd	0	0	0	0.8	0	glmm_ind	period1	998	0.00145625	0.0611723	0.955912
pgd;0.8;0;0;0;0	pgd	0	0	0	0.8	0	glmm_ind	period2	998	-0.00043595	0.0631837	0.9499
pgd;0.8;0;0;0;0	pgd	0	0	0	0.8	0	glmm_ind	period3	998	0	0
pgd;0.8;0;0;0;0	pgd	0	0	0	0.8	0	glmm_ind	period4	998	0.000525874	0.0667287	0.952906
pgd;0.8;0;0;0;0	pgd	0	0	0	0.8	0	glmm_ind	period5	998	-0.00074061	0.0692665	0.952906
pgd;0.8;0;0;0;0	pgd	0	0	0	0.8	0	glmm_ind	trt	998	0.0036948	0.261989	0.945892
pgd;0.8;0;0;0;0	pgd	0	0	0	0.8	0	glmm_ind	trt*period1	998	0.000688456	0.0866699	0.947896
pgd;0.8;0;0;0;0	pgd	0	0	0	0.8	0	glmm_ind	trt*period2	998	0.00230557	0.0863852	0.946894
pgd;0.8;0;0;0;0	pgd	0	0	0	0.8	0	glmm_ind	trt*period3	998	0	0
pgd;0.8;0;0;0;0	pgd	0	0	0	0.8	0	glmm_ind	trt*period4	998	-0.0020686	0.0907408	0.948898
pgd;0.8;0;0;0;0	pgd	0	0	0	0.8	0	glmm_ind	trt*period5	998	-0.0024734	0.0933618	0.955912
pgd;0.8;0;0;0;-0.1	pgd	0	0	0	0.8	-0.1	gee_agg	Intercept	1000	0.00746894	0.148303	0.933
pgd;0.8;0;0;0;-0.1	pgd	0	0	0	0.8	-0.1	gee_agg	period1	1000	-0.0037604	0.0521412	0.93
pgd;0.8;0;0;0;-0.1	pgd	0	0	0	0.8	-0.1	gee_agg	period2	1000	-0.0027922	0.0497473	0.924
pgd;0.8;0;0;0;-0.1	pgd	0	0	0	0.8	-0.1	gee_agg	period3	1000	0	0	1
pgd;0.8;0;0;0;-0.1	pgd	0	0	0	0.8	-0.1	gee_agg	period4	1000	0.00350186	0.0525083	0.925
pgd;0.8;0;0;0;-0.1	pgd	0	0	0	0.8	-0.1	gee_agg	period5	1000	0.00561892	0.0571661	0.924
pgd;0.8;0;0;0;-0.1	pgd	0	0	0	0.8	-0.1	gee_agg	trt	1000	-0.001584	0.20901	0.941
pgd;0.8;0;0;0;-0.1	pgd	0	0	0	0.8	-0.1	gee_agg	trt*period1	1000	0.00326422	0.0695412	0.938
pgd;0.8;0;0;0;-0.1	pgd	0	0	0	0.8	-0.1	gee_agg	trt*period2	1000	0.00227993	0.0670115	0.935
pgd;0.8;0;0;0;-0.1	pgd	0	0	0	0.8	-0.1	gee_agg	trt*period3	1000	0	0	1
pgd;0.8;0;0;0;-0.1	pgd	0	0	0	0.8	-0.1	gee_agg	trt*period4	1000	-0.0039799	0.0710947	0.926
pgd;0.8;0;0;0;-0.1	pgd	0	0	0	0.8	-0.1	gee_agg	trt*period5	1000	-0.0046284	0.0764699	0.923
pgd;0.8;0;0;0;-0.1	pgd	0	0	0	0.8	-0.1	gee_ind	Intercept	1000	0.00746894	0.148303	0.933
pgd;0.8;0;0;0;-0.1	pgd	0	0	0	0.8	-0.1	gee_ind	period1	1000	-0.0037604	0.0521412	0.93
pgd;0.8;0;0;0;-0.1	pgd	0	0	0	0.8	-0.1	gee_ind	period2	1000	-0.0027922	0.0497473	0.924
pgd;0.8;0;0;0;-0.1	pgd	0	0	0	0.8	-0.1	gee_ind	period3	1000	0	0	1
pgd;0.8;0;0;0;-0.1	pgd	0	0	0	0.8	-0.1	gee_ind	period4	1000	0.00350186	0.0525083	0.925
pgd;0.8;0;0;0;-0.1	pgd	0	0	0	0.8	-0.1	gee_ind	period5	1000	0.00561892	0.0571661	0.924
pgd;0.8;0;0;0;-0.1	pgd	0	0	0	0.8	-0.1	gee_ind	trt	1000	-0.001584	0.20901	0.941
pgd;0.8;0;0;0;-0.1	pgd	0	0	0	0.8	-0.1	gee_ind	trt*period1	1000	0.00326422	0.0695412	0.938
pgd;0.8;0;0;0;-0.1	pgd	0	0	0	0.8	-0.1	gee_ind	trt*period2	1000	0.00227993	0.0670115	0.935
pgd;0.8;0;0;0;-0.1	pgd	0	0	0	0.8	-0.1	gee_ind	trt*period3	1000	0	0	1
pgd;0.8;0;0;0;-0.1	pgd	0	0	0	0.8	-0.1	gee_ind	trt*period4	1000	-0.0039799	0.0710947	0.926
pgd;0.8;0;0;0;-0.1	pgd	0	0	0	0.8	-0.1	gee_ind	trt*period5	1000	-0.0046284	0.0764699	0.923
pgd;0.8;0;0;0;-0.1	pgd	0	0	0	0.8	-0.1	glmm_agg	Intercept	1000	0.00128048	0.187129	0.945
pgd;0.8;0;0;0;-0.1	pgd	0	0	0	0.8	-0.1	glmm_agg	period1	1000	-3.2421e-05	0.0613756	0.956
pgd;0.8;0;0;0;-0.1	pgd	0	0	0	0.8	-0.1	glmm_agg	period2	1000	-0.0010955	0.0633282	0.951
pgd;0.8;0;0;0;-0.1	pgd	0	0	0	0.8	-0.1	glmm_agg	period3	1000	0	0
pgd;0.8;0;0;0;-0.1	pgd	0	0	0	0.8	-0.1	glmm_agg	period4	1000	0.00109735	0.0668706	0.953
pgd;0.8;0;0;0;-0.1	pgd	0	0	0	0.8	-0.1	glmm_agg	period5	1000	0.000288301	0.0694481	0.953
pgd;0.8;0;0;0;-0.1	pgd	0	0	0	0.8	-0.1	glmm_agg	trt	1000	-0.0017936	0.26536	0.94
pgd;0.8;0;0;0;-0.1	pgd	0	0	0	0.8	-0.1	glmm_agg	trt*period1	1000	0.00182841	0.086071	0.948
pgd;0.8;0;0;0;-0.1	pgd	0	0	0	0.8	-0.1	glmm_agg	trt*period2	1000	0.00162943	0.0868449	0.949
pgd;0.8;0;0;0;-0.1	pgd	0	0	0	0.8	-0.1	glmm_agg	trt*period3	1000	0	0
pgd;0.8;0;0;0;-0.1	pgd	0	0	0	0.8	-0.1	glmm_agg	trt*period4	1000	-0.0029988	0.0912453	0.946
pgd;0.8;0;0;0;-0.1	pgd	0	0	0	0.8	-0.1	glmm_agg	trt*period5	1000	-0.0015724	0.0940188	0.949
pgd;0.8;0;0;0;-0.1	pgd	0	0	0	0.8	-0.1	glmm_ind	Intercept	997	-0.008269	0.183674	0.951856
pgd;0.8;0;0;0;-0.1	pgd	0	0	0	0.8	-0.1	glmm_ind	period1	997	0.00139117	0.0611475	0.955868
pgd;0.8;0;0;0;-0.1	pgd	0	0	0	0.8	-0.1	glmm_ind	period2	997	-0.00073195	0.0627701	0.951856
pgd;0.8;0;0;0;-0.1	pgd	0	0	0	0.8	-0.1	glmm_ind	period3	997	0	0
pgd;0.8;0;0;0;-0.1	pgd	0	0	0	0.8	-0.1	glmm_ind	period4	997	0.000518053	0.0667486	0.952859
pgd;0.8;0;0;0;-0.1	pgd	0	0	0	0.8	-0.1	glmm_ind	period5	997	-0.00080353	0.0691701	0.953862
pgd;0.8;0;0;0;-0.1	pgd	0	0	0	0.8	-0.1	glmm_ind	trt	997	0.00311334	0.261926	0.943831
pgd;0.8;0;0;0;-0.1	pgd	0	0	0	0.8	-0.1	glmm_ind	trt*period1	997	0.00099357	0.0858028	0.948847
pgd;0.8;0;0;0;-0.1	pgd	0	0	0	0.8	-0.1	glmm_ind	trt*period2	997	0.00169955	0.085959	0.94985
pgd;0.8;0;0;0;-0.1	pgd	0	0	0	0.8	-0.1	glmm_ind	trt*period3	997	0	0
pgd;0.8;0;0;0;-0.1	pgd	0	0	0	0.8	-0.1	glmm_ind	trt*period4	997	-0.0025289	0.0910892	0.945838
pgd;0.8;0;0;0;-0.1	pgd	0	0	0	0.8	-0.1	glmm_ind	trt*period5	997	-0.00088287	0.0938738	0.947844
dsd;0.2;0;0;0;0	dsd	0	0	0	0.2	0	gee_agg	Intercept	1000	0.00315821	0.0864183	0.94
dsd;0.2;0;0;0;0	dsd	0	0	0	0.2	0	gee_agg	period1	1000	-0.00070249	0.062026	0.929
dsd;0.2;0;0;0;0	dsd	0	0	0	0.2	0	gee_agg	period2	1000	-0.0013741	0.0633791	0.932
dsd;0.2;0;0;0;0	dsd	0	0	0	0.2	0	gee_agg	period3	1000	0	0	1
dsd;0.2;0;0;0;0	dsd	0	0	0	0.2	0	gee_agg	period4	1000	0.0010858	0.0732941	0.928
dsd;0.2;0;0;0;0	dsd	0	0	0	0.2	0	gee_agg	period5	1000	0.00211486	0.0766036	0.925
dsd;0.2;0;0;0;0	dsd	0	0	0	0.2	0	gee_agg	trt	1000	-0.0014567	0.0751291	0.937
dsd;0.2;0;0;0;0	dsd	0	0	0	0.2	0	gee_agg	trt*period1	1000	-0.00091639	0.0834633	0.93
dsd;0.2;0;0;0;0	dsd	0	0	0	0.2	0	gee_agg	trt*period2	1000	0.00233928	0.0868995	0.931
dsd;0.2;0;0;0;0	dsd	0	0	0	0.2	0	gee_agg	trt*period3	1000	0	0	1
dsd;0.2;0;0;0;0	dsd	0	0	0	0.2	0	gee_agg	trt*period4	1000	-0.00085724	0.0861598	0.937
dsd;0.2;0;0;0;0	dsd	0	0	0	0.2	0	gee_agg	trt*period5	1000	-0.0023086	0.0892138	0.942
dsd;0.2;0;0;0;0	dsd	0	0	0	0.2	0	gee_ind	Intercept	1000	0.00316585	0.0864765	0.937
dsd;0.2;0;0;0;0	dsd	0	0	0	0.2	0	gee_ind	period1	1000	-0.00070906	0.0620872	0.929
dsd;0.2;0;0;0;0	dsd	0	0	0	0.2	0	gee_ind	period2	1000	-0.0013824	0.0633883	0.932
dsd;0.2;0;0;0;0	dsd	0	0	0	0.2	0	gee_ind	period3	1000	0	0	1
dsd;0.2;0;0;0;0	dsd	0	0	0	0.2	0	gee_ind	period4	1000	0.00107195	0.0732982	0.928
dsd;0.2;0;0;0;0	dsd	0	0	0	0.2	0	gee_ind	period5	1000	0.0020783	0.0766148	0.925
dsd;0.2;0;0;0;0	dsd	0	0	0	0.2	0	gee_ind	trt	1000	-0.0015033	0.0750319	0.939
dsd;0.2;0;0;0;0	dsd	0	0	0	0.2	0	gee_ind	trt*period1	1000	-0.00089238	0.0834404	0.932
dsd;0.2;0;0;0;0	dsd	0	0	0	0.2	0	gee_ind	trt*period2	1000	0.00235603	0.0868757	0.933
dsd;0.2;0;0;0;0	dsd	0	0	0	0.2	0	gee_ind	trt*period3	1000	0	0	1
dsd;0.2;0;0;0;0	dsd	0	0	0	0.2	0	gee_ind	trt*period4	1000	-0.00084749	0.0861749	0.937
dsd;0.2;0;0;0;0	dsd	0	0	0	0.2	0	gee_ind	trt*period5	1000	-0.0022826	0.0892442	0.942
dsd;0.2;0;0;0;0	dsd	0	0	0	0.2	0	glmm_agg	Intercept	1000	0.000783749	0.0916995	0.948
dsd;0.2;0;0;0;0	dsd	0	0	0	0.2	0	glmm_agg	period1	1000	0.000311927	0.0656117	0.965
dsd;0.2;0;0;0;0	dsd	0	0	0	0.2	0	glmm_agg	period2	1000	-0.00090998	0.0683657	0.956
dsd;0.2;0;0;0;0	dsd	0	0	0	0.2	0	glmm_agg	period3	1000	0	0
dsd;0.2;0;0;0;0	dsd	0	0	0	0.2	0	glmm_agg	period4	1000	0.000922673	0.079719	0.952
dsd;0.2;0;0;0;0	dsd	0	0	0	0.2	0	glmm_agg	period5	1000	0.00197963	0.0831885	0.957
dsd;0.2;0;0;0;0	dsd	0	0	0	0.2	0	glmm_agg	trt	1000	-0.00051039	0.0806699	0.949
dsd;0.2;0;0;0;0	dsd	0	0	0	0.2	0	glmm_agg	trt*period1	1000	-0.0008577	0.0886789	0.951
dsd;0.2;0;0;0;0	dsd	0	0	0	0.2	0	glmm_agg	trt*period2	1000	0.0024471	0.0939847	0.947
dsd;0.2;0;0;0;0	dsd	0	0	0	0.2	0	glmm_agg	trt*period3	1000	0	0
dsd;0.2;0;0;0;0	dsd	0	0	0	0.2	0	glmm_agg	trt*period4	1000	-0.001246	0.093236	0.952
dsd;0.2;0;0;0;0	dsd	0	0	0	0.2	0	glmm_agg	trt*period5	1000	-0.0034867	0.0953633	0.955
dsd;0.2;0;0;0;0	dsd	0	0	0	0.2	0	glmm_ind	Intercept	1000	-0.0019718	0.0912972	0.951
dsd;0.2;0;0;0;0	dsd	0	0	0	0.2	0	glmm_ind	period1	1000	0.00142311	0.0654133	0.964
dsd;0.2;0;0;0;0	dsd	0	0	0	0.2	0	glmm_ind	period2	1000	-0.0002854	0.0681552	0.956
dsd;0.2;0;0;0;0	dsd	0	0	0	0.2	0	glmm_ind	period3	1000	0	0
dsd;0.2;0;0;0;0	dsd	0	0	0	0.2	0	glmm_ind	period4	1000	0.000347548	0.0794898	0.952
dsd;0.2;0;0;0;0	dsd	0	0	0	0.2	0	glmm_ind	period5	1000	0.000801669	0.0829435	0.957
dsd;0.2;0;0;0;0	dsd	0	0	0	0.2	0	glmm_ind	trt	1000	0.000612358	0.080412	0.95
dsd;0.2;0;0;0;0	dsd	0	0	0	0.2	0	glmm_ind	trt*period1	1000	-0.0011938	0.0884478	0.951
dsd;0.2;0;0;0;0	dsd	0	0	0	0.2	0	glmm_ind	trt*period2	1000	0.0022098	0.0937477	0.948
dsd;0.2;0;0;0;0	dsd	0	0	0	0.2	0	glmm_ind	trt*period3	1000	0	0
dsd;0.2;0;0;0;0	dsd	0	0	0	0.2	0	glmm_ind	trt*period4	1000	-0.0010932	0.0929897	0.952
dsd;0.2;0;0;0;0	dsd	0	0	0	0.2	0	glmm_ind	trt*period5	1000	-0.0031657	0.0951007	0.956
dsd;0.2;0;0;0;-0.1	dsd	0	0	0	0.2	-0.1	gee_agg	Intercept	1000	0.00354306	0.0863551	0.936
dsd;0.2;0;0;0;-0.1	dsd	0	0	0	0.2	-0.1	gee_agg	period1	1000	-0.00069921	0.0620185	0.929
dsd;0.2;0;0;0;-0.1	dsd	0	0	0	0.2	-0.1	gee_agg	period2	1000	-0.001357	0.0633641	0.931
dsd;0.2;0;0;0;-0.1	dsd	0	0	0	0.2	-0.1	gee_agg	period3	1000	0	0	1
dsd;0.2;0;0;0;-0.1	dsd	0	0	0	0.2	-0.1	gee_agg	period4	1000	0.0011173	0.0733189	0.928
dsd;0.2;0;0;0;-0.1	dsd	0	0	0	0.2	-0.1	gee_agg	period5	1000	0.00218405	0.0766542	0.922
dsd;0.2;0;0;0;-0.1	dsd	0	0	0	0.2	-0.1	gee_agg	trt	1000	-0.0020236	0.0749663	0.938
dsd;0.2;0;0;0;-0.1	dsd	0	0	0	0.2	-0.1	gee_agg	trt*period1	1000	-0.0016824	0.0838159	0.932
dsd;0.2;0;0;0;-0.1	dsd	0	0	0	0.2	-0.1	gee_agg	trt*period2	1000	0.00107332	0.0864029	0.935
dsd;0.2;0;0;0;-0.1	dsd	0	0	0	0.2	-0.1	gee_agg	trt*period3	1000	0	0	1
dsd;0.2;0;0;0;-0.1	dsd	0	0	0	0.2	-0.1	gee_agg	trt*period4	1000	-0.0016422	0.0857549	0.929
dsd;0.2;0;0;0;-0.1	dsd	0	0	0	0.2	-0.1	gee_agg	trt*period5	1000	-0.0036778	0.0871392	0.941
dsd;0.2;0;0;0;-0.1	dsd	0	0	0	0.2	-0.1	gee_ind	Intercept	1000	0.00354689	0.0864512	0.939
dsd;0.2;0;0;0;-0.1	dsd	0	0	0	0.2	-0.1	gee_ind	period1	1000	-0.00069597	0.0620985	0.928
dsd;0.2;0;0;0;-0.1	dsd	0	0	0	0.2	-0.1	gee_ind	period2	1000	-0.0013548	0.0633911	0.931
dsd;0.2;0;0;0;-0.1	dsd	0	0	0	0.2	-0.1	gee_ind	period3	1000	0	0	1
dsd;0.2;0;0;0;-0.1	dsd	0	0	0	0.2	-0.1	gee_ind	period4	1000	0.00110459	0.0733196	0.928
dsd;0.2;0;0;0;-0.1	dsd	0	0	0	0.2	-0.1	gee_ind	period5	1000	0.00215172	0.0766621	0.922
dsd;0.2;0;0;0;-0.1	dsd	0	0	0	0.2	-0.1	gee_ind	trt	1000	-0.0020595	0.0749248	0.937
dsd;0.2;0;0;0;-0.1	dsd	0	0	0	0.2	-0.1	gee_ind	trt*period1	1000	-0.0016921	0.0838369	0.932
dsd;0.2;0;0;0;-0.1	dsd	0	0	0	0.2	-0.1	gee_ind	trt*period2	1000	0.00106031	0.0864195	0.935
dsd;0.2;0;0;0;-0.1	dsd	0	0	0	0.2	-0.1	gee_ind	trt*period3	1000	0	0	1
dsd;0.2;0;0;0;-0.1	dsd	0	0	0	0.2	-0.1	gee_ind	trt*period4	1000	-0.0016309	0.0857627	0.929
dsd;0.2;0;0;0;-0.1	dsd	0	0	0	0.2	-0.1	gee_ind	trt*period5	1000	-0.0036495	0.0871541	0.942
dsd;0.2;0;0;0;-0.1	dsd	0	0	0	0.2	-0.1	glmm_agg	Intercept	1000	0.00125711	0.0917636	0.95
dsd;0.2;0;0;0;-0.1	dsd	0	0	0	0.2	-0.1	glmm_agg	period1	1000	0.000354411	0.0656223	0.965
dsd;0.2;0;0;0;-0.1	dsd	0	0	0	0.2	-0.1	glmm_agg	period2	1000	-0.00086459	0.0683617	0.956
dsd;0.2;0;0;0;-0.1	dsd	0	0	0	0.2	-0.1	glmm_agg	period3	1000	0	0
dsd;0.2;0;0;0;-0.1	dsd	0	0	0	0.2	-0.1	glmm_agg	period4	1000	0.000920766	0.0797165	0.952
dsd;0.2;0;0;0;-0.1	dsd	0	0	0	0.2	-0.1	glmm_agg	period5	1000	0.00197988	0.0831911	0.957
dsd;0.2;0;0;0;-0.1	dsd	0	0	0	0.2	-0.1	glmm_agg	trt	1000	-0.0012146	0.0805945	0.949
dsd;0.2;0;0;0;-0.1	dsd	0	0	0	0.2	-0.1	glmm_agg	trt*period1	1000	-0.0024829	0.0894848	0.964
dsd;0.2;0;0;0;-0.1	dsd	0	0	0	0.2	-0.1	glmm_agg	trt*period2	1000	0.000672461	0.0936738	0.95
dsd;0.2;0;0;0;-0.1	dsd	0	0	0	0.2	-0.1	glmm_agg	trt*period3	1000	0	0
dsd;0.2;0;0;0;-0.1	dsd	0	0	0	0.2	-0.1	glmm_agg	trt*period4	1000	-0.0018498	0.0931959	0.95
dsd;0.2;0;0;0;-0.1	dsd	0	0	0	0.2	-0.1	glmm_agg	trt*period5	1000	-0.004247	0.0941854	0.957
dsd;0.2;0;0;0;-0.1	dsd	0	0	0	0.2	-0.1	glmm_ind	Intercept	1000	-0.0014722	0.091363	0.95
dsd;0.2;0;0;0;-0.1	dsd	0	0	0	0.2	-0.1	glmm_ind	period1	1000	0.00146297	0.0654229	0.965
dsd;0.2;0;0;0;-0.1	dsd	0	0	0	0.2	-0.1	glmm_ind	period2	1000	-0.00023141	0.0681506	0.956
dsd;0.2;0;0;0;-0.1	dsd	0	0	0	0.2	-0.1	glmm_ind	period3	1000	0	0
dsd;0.2;0;0;0;-0.1	dsd	0	0	0	0.2	-0.1	glmm_ind	period4	1000	0.000347819	0.0794882	0.952
dsd;0.2;0;0;0;-0.1	dsd	0	0	0	0.2	-0.1	glmm_ind	period5	1000	0.000802889	0.0829444	0.957
dsd;0.2;0;0;0;-0.1	dsd	0	0	0	0.2	-0.1	glmm_ind	trt	1000	-8.594e-05	0.0803398	0.948
dsd;0.2;0;0;0;-0.1	dsd	0	0	0	0.2	-0.1	glmm_ind	trt*period1	1000	-0.0031894	0.0892543	0.964
dsd;0.2;0;0;0;-0.1	dsd	0	0	0	0.2	-0.1	glmm_ind	trt*period2	1000	0.000241656	0.0934365	0.95
dsd;0.2;0;0;0;-0.1	dsd	0	0	0	0.2	-0.1	glmm_ind	trt*period3	1000	0	0
dsd;0.2;0;0;0;-0.1	dsd	0	0	0	0.2	-0.1	glmm_ind	trt*period4	1000	-0.0014783	0.092953	0.95
dsd;0.2;0;0;0;-0.1	dsd	0	0	0	0.2	-0.1	glmm_ind	trt*period5	1000	-0.0034743	0.0939247	0.957
dsd;0.5;0;0;0;0	dsd	0	0	0	0.5	0	gee_agg	Intercept	1000	0.00543098	0.105444	0.937
dsd;0.5;0;0;0;0	dsd	0	0	0	0.5	0	gee_agg	period1	1000	-0.0023202	0.0618605	0.912
dsd;0.5;0;0;0;0	dsd	0	0	0	0.5	0	gee_agg	period2	1000	-0.0027672	0.0613549	0.916
dsd;0.5;0;0;0;0	dsd	0	0	0	0.5	0	gee_agg	period3	1000	0	0	1
dsd;0.5;0;0;0;0	dsd	0	0	0	0.5	0	gee_agg	period4	1000	0.00181621	0.0682137	0.922
dsd;0.5;0;0;0;0	dsd	0	0	0	0.5	0	gee_agg	period5	1000	0.000929306	0.0727274	0.919
dsd;0.5;0;0;0;0	dsd	0	0	0	0.5	0	gee_agg	trt	1000	-0.0035649	0.0723999	0.929
dsd;0.5;0;0;0;0	dsd	0	0	0	0.5	0	gee_agg	trt*period1	1000	0.00132629	0.0836036	0.932
dsd;0.5;0;0;0;0	dsd	0	0	0	0.5	0	gee_agg	trt*period2	1000	0.00361838	0.080943	0.932
dsd;0.5;0;0;0;0	dsd	0	0	0	0.5	0	gee_agg	trt*period3	1000	0	0	1
dsd;0.5;0;0;0;0	dsd	0	0	0	0.5	0	gee_agg	trt*period4	1000	-0.00068508	0.0796453	0.935
dsd;0.5;0;0;0;0	dsd	0	0	0	0.5	0	gee_agg	trt*period5	1000	-5.971e-05	0.0844165	0.928
dsd;0.5;0;0;0;0	dsd	0	0	0	0.5	0	gee_ind	Intercept	1000	0.00531813	0.105547	0.936
dsd;0.5;0;0;0;0	dsd	0	0	0	0.5	0	gee_ind	period1	1000	-0.0022292	0.0620184	0.915
dsd;0.5;0;0;0;0	dsd	0	0	0	0.5	0	gee_ind	period2	1000	-0.0026824	0.0614258	0.919
dsd;0.5;0;0;0;0	dsd	0	0	0	0.5	0	gee_ind	period3	1000	0	0	1
dsd;0.5;0;0;0;0	dsd	0	0	0	0.5	0	gee_ind	period4	1000	0.00177281	0.0682168	0.922
dsd;0.5;0;0;0;0	dsd	0	0	0	0.5	0	gee_ind	period5	1000	0.000827526	0.0727723	0.919
dsd;0.5;0;0;0;0	dsd	0	0	0	0.5	0	gee_ind	trt	1000	-0.0034978	0.0724142	0.931
dsd;0.5;0;0;0;0	dsd	0	0	0	0.5	0	gee_ind	trt*period1	1000	0.0012722	0.08361	0.935
dsd;0.5;0;0;0;0	dsd	0	0	0	0.5	0	gee_ind	trt*period2	1000	0.00354898	0.080921	0.931
dsd;0.5;0;0;0;0	dsd	0	0	0	0.5	0	gee_ind	trt*period3	1000	0	0	1
dsd;0.5;0;0;0;0	dsd	0	0	0	0.5	0	gee_ind	trt*period4	1000	-0.00065191	0.0796546	0.935
dsd;0.5;0;0;0;0	dsd	0	0	0	0.5	0	gee_ind	trt*period5	1000	2.0157e-05	0.0844857	0.929
dsd;0.5;0;0;0;0	dsd	0	0	0	0.5	0	glmm_agg	Intercept	1000	0.00176792	0.123242	0.945
dsd;0.5;0;0;0;0	dsd	0	0	0	0.5	0	glmm_agg	period1	1000	-0.00097375	0.0715254	0.945
dsd;0.5;0;0;0;0	dsd	0	0	0	0.5	0	glmm_agg	period2	1000	-0.0025082	0.0730669	0.95
dsd;0.5;0;0;0;0	dsd	0	0	0	0.5	0	glmm_agg	period3	1000	0	0
dsd;0.5;0;0;0;0	dsd	0	0	0	0.5	0	glmm_agg	period4	1000	0.000865811	0.0808089	0.956
dsd;0.5;0;0;0;0	dsd	0	0	0	0.5	0	glmm_agg	period5	1000	-0.00060681	0.0838583	0.952
dsd;0.5;0;0;0;0	dsd	0	0	0	0.5	0	glmm_agg	trt	1000	-0.0023798	0.0857367	0.951
dsd;0.5;0;0;0;0	dsd	0	0	0	0.5	0	glmm_agg	trt*period1	1000	0.00200866	0.0927393	0.954
dsd;0.5;0;0;0;0	dsd	0	0	0	0.5	0	glmm_agg	trt*period2	1000	0.00453751	0.0959405	0.954
dsd;0.5;0;0;0;0	dsd	0	0	0	0.5	0	glmm_agg	trt*period3	1000	0	0
dsd;0.5;0;0;0;0	dsd	0	0	0	0.5	0	glmm_agg	trt*period4	1000	-0.00061216	0.0947662	0.955
dsd;0.5;0;0;0;0	dsd	0	0	0	0.5	0	glmm_agg	trt*period5	1000	-0.00058796	0.0957563	0.958
dsd;0.5;0;0;0;0	dsd	0	0	0	0.5	0	glmm_ind	Intercept	999	-0.0031969	0.122119	0.94995
dsd;0.5;0;0;0;0	dsd	0	0	0	0.5	0	glmm_ind	period1	999	0.000473204	0.0712049	0.943944
dsd;0.5;0;0;0;0	dsd	0	0	0	0.5	0	glmm_ind	period2	999	-0.0017489	0.0728499	0.950951
dsd;0.5;0;0;0;0	dsd	0	0	0	0.5	0	glmm_ind	period3	999	0	0
dsd;0.5;0;0;0;0	dsd	0	0	0	0.5	0	glmm_ind	period4	999	0.000391281	0.080518	0.956957
dsd;0.5;0;0;0;0	dsd	0	0	0	0.5	0	glmm_ind	period5	999	-0.0016924	0.0836111	0.951952
dsd;0.5;0;0;0;0	dsd	0	0	0	0.5	0	glmm_ind	trt	999	-0.0010213	0.0854791	0.950951
dsd;0.5;0;0;0;0	dsd	0	0	0	0.5	0	glmm_ind	trt*period1	999	0.0015622	0.0924699	0.953954
dsd;0.5;0;0;0;0	dsd	0	0	0	0.5	0	glmm_ind	trt*period2	999	0.004303	0.0956998	0.953954
dsd;0.5;0;0;0;0	dsd	0	0	0	0.5	0	glmm_ind	trt*period3	999	0	0
dsd;0.5;0;0;0;0	dsd	0	0	0	0.5	0	glmm_ind	trt*period4	999	-0.00068026	0.0943943	0.955956
dsd;0.5;0;0;0;0	dsd	0	0	0	0.5	0	glmm_ind	trt*period5	999	-0.00046754	0.0954997	0.957958
dsd;0.5;0;0;0;-0.1	dsd	0	0	0	0.5	-0.1	gee_agg	Intercept	1000	0.00548736	0.105561	0.938
dsd;0.5;0;0;0;-0.1	dsd	0	0	0	0.5	-0.1	gee_agg	period1	1000	-0.0022943	0.0619088	0.912
dsd;0.5;0;0;0;-0.1	dsd	0	0	0	0.5	-0.1	gee_agg	period2	1000	-0.0027439	0.0613743	0.915
dsd;0.5;0;0;0;-0.1	dsd	0	0	0	0.5	-0.1	gee_agg	period3	1000	0	0	1
dsd;0.5;0;0;0;-0.1	dsd	0	0	0	0.5	-0.1	gee_agg	period4	1000	0.00181352	0.0682017	0.922
dsd;0.5;0;0;0;-0.1	dsd	0	0	0	0.5	-0.1	gee_agg	period5	1000	0.00091661	0.072706	0.918
dsd;0.5;0;0;0;-0.1	dsd	0	0	0	0.5	-0.1	gee_agg	trt	1000	-0.0036649	0.0722038	0.925
dsd;0.5;0;0;0;-0.1	dsd	0	0	0	0.5	-0.1	gee_agg	trt*period1	1000	0.00128766	0.081281	0.932
dsd;0.5;0;0;0;-0.1	dsd	0	0	0	0.5	-0.1	gee_agg	trt*period2	1000	0.00368009	0.0810687	0.925
dsd;0.5;0;0;0;-0.1	dsd	0	0	0	0.5	-0.1	gee_agg	trt*period3	1000	0	0	1
dsd;0.5;0;0;0;-0.1	dsd	0	0	0	0.5	-0.1	gee_agg	trt*period4	1000	-0.0016531	0.0794572	0.934
dsd;0.5;0;0;0;-0.1	dsd	0	0	0	0.5	-0.1	gee_agg	trt*period5	1000	-0.0027802	0.0835117	0.923
dsd;0.5;0;0;0;-0.1	dsd	0	0	0	0.5	-0.1	gee_ind	Intercept	1000	0.00539624	0.105652	0.938
dsd;0.5;0;0;0;-0.1	dsd	0	0	0	0.5	-0.1	gee_ind	period1	1000	-0.0022175	0.062035	0.915
dsd;0.5;0;0;0;-0.1	dsd	0	0	0	0.5	-0.1	gee_ind	period2	1000	-0.0026723	0.0614228	0.917
dsd;0.5;0;0;0;-0.1	dsd	0	0	0	0.5	-0.1	gee_ind	period3	1000	0	0	1
dsd;0.5;0;0;0;-0.1	dsd	0	0	0	0.5	-0.1	gee_ind	period4	1000	0.00177621	0.0682033	0.921
dsd;0.5;0;0;0;-0.1	dsd	0	0	0	0.5	-0.1	gee_ind	period5	1000	0.000828393	0.0727419	0.919
dsd;0.5;0;0;0;-0.1	dsd	0	0	0	0.5	-0.1	gee_ind	trt	1000	-0.0036168	0.0721963	0.928
dsd;0.5;0;0;0;-0.1	dsd	0	0	0	0.5	-0.1	gee_ind	trt*period1	1000	0.00121748	0.0812874	0.931
dsd;0.5;0;0;0;-0.1	dsd	0	0	0	0.5	-0.1	gee_ind	trt*period2	1000	0.00360449	0.0810773	0.924
dsd;0.5;0;0;0;-0.1	dsd	0	0	0	0.5	-0.1	gee_ind	trt*period3	1000	0	0	1
dsd;0.5;0;0;0;-0.1	dsd	0	0	0	0.5	-0.1	gee_ind	trt*period4	1000	-0.0016201	0.0794617	0.934
dsd;0.5;0;0;0;-0.1	dsd	0	0	0	0.5	-0.1	gee_ind	trt*period5	1000	-0.0027007	0.0835567	0.923
dsd;0.5;0;0;0;-0.1	dsd	0	0	0	0.5	-0.1	glmm_agg	Intercept	1000	0.00213622	0.123316	0.948
dsd;0.5;0;0;0;-0.1	dsd	0	0	0	0.5	-0.1	glmm_agg	period1	1000	-0.00095037	0.0715215	0.944
dsd;0.5;0;0;0;-0.1	dsd	0	0	0	0.5	-0.1	glmm_agg	period2	1000	-0.0024961	0.0730647	0.951
dsd;0.5;0;0;0;-0.1	dsd	0	0	0	0.5	-0.1	glmm_agg	period3	1000	0	0
dsd;0.5;0;0;0;-0.1	dsd	0	0	0	0.5	-0.1	glmm_agg	period4	1000	0.000868975	0.0808111	0.956
dsd;0.5;0;0;0;-0.1	dsd	0	0	0	0.5	-0.1	glmm_agg	period5	1000	-0.00060168	0.0838603	0.952
dsd;0.5;0;0;0;-0.1	dsd	0	0	0	0.5	-0.1	glmm_agg	trt	1000	-0.0027228	0.0853809	0.952
dsd;0.5;0;0;0;-0.1	dsd	0	0	0	0.5	-0.1	glmm_agg	trt*period1	1000	0.000712912	0.094077	0.954
dsd;0.5;0;0;0;-0.1	dsd	0	0	0	0.5	-0.1	glmm_agg	trt*period2	1000	0.00402277	0.0972407	0.938
dsd;0.5;0;0;0;-0.1	dsd	0	0	0	0.5	-0.1	glmm_agg	trt*period3	1000	0	0
dsd;0.5;0;0;0;-0.1	dsd	0	0	0	0.5	-0.1	glmm_agg	trt*period4	1000	-0.0011577	0.0948854	0.953
dsd;0.5;0;0;0;-0.1	dsd	0	0	0	0.5	-0.1	glmm_agg	trt*period5	1000	-0.0027309	0.0958107	0.95
dsd;0.5;0;0;0;-0.1	dsd	0	0	0	0.5	-0.1	glmm_ind	Intercept	999	-0.0024614	0.122307	0.94995
dsd;0.5;0;0;0;-0.1	dsd	0	0	0	0.5	-0.1	glmm_ind	period1	999	0.000272789	0.0712441	0.943944
dsd;0.5;0;0;0;-0.1	dsd	0	0	0	0.5	-0.1	glmm_ind	period2	999	-0.0018502	0.0727992	0.950951
dsd;0.5;0;0;0;-0.1	dsd	0	0	0	0.5	-0.1	glmm_ind	period3	999	0	0
dsd;0.5;0;0;0;-0.1	dsd	0	0	0	0.5	-0.1	glmm_ind	period4	999	0.000220377	0.0805942	0.956957
dsd;0.5;0;0;0;-0.1	dsd	0	0	0	0.5	-0.1	glmm_ind	period5	999	-0.0018302	0.0836255	0.951952
dsd;0.5;0;0;0;-0.1	dsd	0	0	0	0.5	-0.1	glmm_ind	trt	999	-0.0014512	0.0851129	0.950951
dsd;0.5;0;0;0;-0.1	dsd	0	0	0	0.5	-0.1	glmm_ind	trt*period1	999	-5.973e-05	0.0938225	0.953954
dsd;0.5;0;0;0;-0.1	dsd	0	0	0	0.5	-0.1	glmm_ind	trt*period2	999	0.00361758	0.0969665	0.937938
dsd;0.5;0;0;0;-0.1	dsd	0	0	0	0.5	-0.1	glmm_ind	trt*period3	999	0	0
dsd;0.5;0;0;0;-0.1	dsd	0	0	0	0.5	-0.1	glmm_ind	trt*period4	999	-0.00079696	0.0946666	0.952953
dsd;0.5;0;0;0;-0.1	dsd	0	0	0	0.5	-0.1	glmm_ind	trt*period5	999	-0.0019913	0.0955809	0.952953
dsd;0.8;0;0;0;0	dsd	0	0	0	0.8	0	gee_agg	Intercept	1000	0.00524986	0.114421	0.945
dsd;0.8;0;0;0;0	dsd	0	0	0	0.8	0	gee_agg	period1	1000	-0.0020636	0.0605025	0.914
dsd;0.8;0;0;0;0	dsd	0	0	0	0.8	0	gee_agg	period2	1000	-0.0017179	0.0576232	0.91
dsd;0.8;0;0;0;0	dsd	0	0	0	0.8	0	gee_agg	period3	1000	0	0	1
dsd;0.8;0;0;0;0	dsd	0	0	0	0.8	0	gee_agg	period4	1000	0.00132136	0.0647552	0.912
dsd;0.8;0;0;0;0	dsd	0	0	0	0.8	0	gee_agg	period5	1000	0.00316113	0.0712982	0.903
dsd;0.8;0;0;0;0	dsd	0	0	0	0.8	0	gee_agg	trt	1000	-0.0023157	0.0690442	0.927
dsd;0.8;0;0;0;0	dsd	0	0	0	0.8	0	gee_agg	trt*period1	1000	8.1008e-05	0.0846695	0.929
dsd;0.8;0;0;0;0	dsd	0	0	0	0.8	0	gee_agg	trt*period2	1000	0.00189202	0.0772057	0.936
dsd;0.8;0;0;0;0	dsd	0	0	0	0.8	0	gee_agg	trt*period3	1000	0	0	1
dsd;0.8;0;0;0;0	dsd	0	0	0	0.8	0	gee_agg	trt*period4	1000	-0.0013919	0.0761538	0.924
dsd;0.8;0;0;0;0	dsd	0	0	0	0.8	0	gee_agg	trt*period5	1000	-0.0033651	0.084416	0.931
dsd;0.8;0;0;0;0	dsd	0	0	0	0.8	0	gee_ind	Intercept	1000	0.0051249	0.114551	0.947
dsd;0.8;0;0;0;0	dsd	0	0	0	0.8	0	gee_ind	period1	1000	-0.0019546	0.0607154	0.915
dsd;0.8;0;0;0;0	dsd	0	0	0	0.8	0	gee_ind	period2	1000	-0.0016177	0.057742	0.908
dsd;0.8;0;0;0;0	dsd	0	0	0	0.8	0	gee_ind	period3	1000	0	0	1
dsd;0.8;0;0;0;0	dsd	0	0	0	0.8	0	gee_ind	period4	1000	0.00126655	0.0647506	0.912
dsd;0.8;0;0;0;0	dsd	0	0	0	0.8	0	gee_ind	period5	1000	0.00303405	0.0713448	0.903
dsd;0.8;0;0;0;0	dsd	0	0	0	0.8	0	gee_ind	trt	1000	-0.0022707	0.0691499	0.929
dsd;0.8;0;0;0;0	dsd	0	0	0	0.8	0	gee_ind	trt*period1	1000	1.1177e-05	0.0847131	0.928
dsd;0.8;0;0;0;0	dsd	0	0	0	0.8	0	gee_ind	trt*period2	1000	0.00179991	0.0772285	0.937
dsd;0.8;0;0;0;0	dsd	0	0	0	0.8	0	gee_ind	trt*period3	1000	0	0	1
dsd;0.8;0;0;0;0	dsd	0	0	0	0.8	0	gee_ind	trt*period4	1000	-0.0013517	0.0761591	0.924
dsd;0.8;0;0;0;0	dsd	0	0	0	0.8	0	gee_ind	trt*period5	1000	-0.0032691	0.0844934	0.931
dsd;0.8;0;0;0;0	dsd	0	0	0	0.8	0	glmm_agg	Intercept	1000	0.0014459	0.143725	0.952
dsd;0.8;0;0;0;0	dsd	0	0	0	0.8	0	glmm_agg	period1	1000	-0.00017515	0.072386	0.948
dsd;0.8;0;0;0;0	dsd	0	0	0	0.8	0	glmm_agg	period2	1000	-0.0010541	0.072378	0.95
dsd;0.8;0;0;0;0	dsd	0	0	0	0.8	0	glmm_agg	period3	1000	0	0
dsd;0.8;0;0;0;0	dsd	0	0	0	0.8	0	glmm_agg	period4	1000	-3.8415e-05	0.0831022	0.944
dsd;0.8;0;0;0;0	dsd	0	0	0	0.8	0	glmm_agg	period5	1000	0.00136217	0.0864752	0.946
dsd;0.8;0;0;0;0	dsd	0	0	0	0.8	0	glmm_agg	trt	1000	-0.00054952	0.0867325	0.958
dsd;0.8;0;0;0;0	dsd	0	0	0	0.8	0	glmm_agg	trt*period1	1000	0.000407174	0.0964244	0.951
dsd;0.8;0;0;0;0	dsd	0	0	0	0.8	0	glmm_agg	trt*period2	1000	0.00257688	0.0980478	0.953
dsd;0.8;0;0;0;0	dsd	0	0	0	0.8	0	glmm_agg	trt*period3	1000	0	0
dsd;0.8;0;0;0;0	dsd	0	0	0	0.8	0	glmm_agg	trt*period4	1000	-0.0014389	0.0974393	0.947
dsd;0.8;0;0;0;0	dsd	0	0	0	0.8	0	glmm_agg	trt*period5	1000	-0.004548	0.0986418	0.962
dsd;0.8;0;0;0;0	dsd	0	0	0	0.8	0	glmm_ind	Intercept	997	-0.0072436	0.141333	0.953862
dsd;0.8;0;0;0;0	dsd	0	0	0	0.8	0	glmm_ind	period1	997	0.00141087	0.072053	0.947844
dsd;0.8;0;0;0;0	dsd	0	0	0	0.8	0	glmm_ind	period2	997	-8.635e-05	0.0721648	0.947844
dsd;0.8;0;0;0;0	dsd	0	0	0	0.8	0	glmm_ind	period3	997	0	0
dsd;0.8;0;0;0;0	dsd	0	0	0	0.8	0	glmm_ind	period4	997	-0.00063644	0.0829399	0.942828
dsd;0.8;0;0;0;0	dsd	0	0	0	0.8	0	glmm_ind	period5	997	0.000249423	0.0862185	0.946841
dsd;0.8;0;0;0;0	dsd	0	0	0	0.8	0	glmm_ind	trt	997	0.00103597	0.086538	0.955868
dsd;0.8;0;0;0;0	dsd	0	0	0	0.8	0	glmm_ind	trt*period1	997	-2.2465e-05	0.096105	0.950853
dsd;0.8;0;0;0;0	dsd	0	0	0	0.8	0	glmm_ind	trt*period2	997	0.00227065	0.0978625	0.953862
dsd;0.8;0;0;0;0	dsd	0	0	0	0.8	0	glmm_ind	trt*period3	997	0	0
dsd;0.8;0;0;0;0	dsd	0	0	0	0.8	0	glmm_ind	trt*period4	997	-0.0014318	0.0972303	0.946841
dsd;0.8;0;0;0;0	dsd	0	0	0	0.8	0	glmm_ind	trt*period5	997	-0.0044491	0.0984793	0.961886
dsd;0.8;0;0;0;-0.1	dsd	0	0	0	0.8	-0.1	gee_agg	Intercept	1000	0.0052272	0.114602	0.946
dsd;0.8;0;0;0;-0.1	dsd	0	0	0	0.8	-0.1	gee_agg	period1	1000	-0.0020248	0.060551	0.915
dsd;0.8;0;0;0;-0.1	dsd	0	0	0	0.8	-0.1	gee_agg	period2	1000	-0.0016803	0.0576427	0.911
dsd;0.8;0;0;0;-0.1	dsd	0	0	0	0.8	-0.1	gee_agg	period3	1000	0	0	1
dsd;0.8;0;0;0;-0.1	dsd	0	0	0	0.8	-0.1	gee_agg	period4	1000	0.00130899	0.0647441	0.912
dsd;0.8;0;0;0;-0.1	dsd	0	0	0	0.8	-0.1	gee_agg	period5	1000	0.00313063	0.0712545	0.905
dsd;0.8;0;0;0;-0.1	dsd	0	0	0	0.8	-0.1	gee_agg	trt	1000	-0.0023015	0.069011	0.924
dsd;0.8;0;0;0;-0.1	dsd	0	0	0	0.8	-0.1	gee_agg	trt*period1	1000	0.00105486	0.0794227	0.924
dsd;0.8;0;0;0;-0.1	dsd	0	0	0	0.8	-0.1	gee_agg	trt*period2	1000	0.00173105	0.0765893	0.931
dsd;0.8;0;0;0;-0.1	dsd	0	0	0	0.8	-0.1	gee_agg	trt*period3	1000	0	0	1
dsd;0.8;0;0;0;-0.1	dsd	0	0	0	0.8	-0.1	gee_agg	trt*period4	1000	-0.0028945	0.0754879	0.928
dsd;0.8;0;0;0;-0.1	dsd	0	0	0	0.8	-0.1	gee_agg	trt*period5	1000	-0.0037472	0.0827197	0.922
dsd;0.8;0;0;0;-0.1	dsd	0	0	0	0.8	-0.1	gee_ind	Intercept	1000	0.00515277	0.114723	0.946
dsd;0.8;0;0;0;-0.1	dsd	0	0	0	0.8	-0.1	gee_ind	period1	1000	-0.0019489	0.0607371	0.915
dsd;0.8;0;0;0;-0.1	dsd	0	0	0	0.8	-0.1	gee_ind	period2	1000	-0.0016115	0.0577436	0.909
dsd;0.8;0;0;0;-0.1	dsd	0	0	0	0.8	-0.1	gee_ind	period3	1000	0	0	1
dsd;0.8;0;0;0;-0.1	dsd	0	0	0	0.8	-0.1	gee_ind	period4	1000	0.00126331	0.0647403	0.912
dsd;0.8;0;0;0;-0.1	dsd	0	0	0	0.8	-0.1	gee_ind	period5	1000	0.00302407	0.071294	0.904
dsd;0.8;0;0;0;-0.1	dsd	0	0	0	0.8	-0.1	gee_ind	trt	1000	-0.0023115	0.0691223	0.926
dsd;0.8;0;0;0;-0.1	dsd	0	0	0	0.8	-0.1	gee_ind	trt*period1	1000	0.00097242	0.0794769	0.925
dsd;0.8;0;0;0;-0.1	dsd	0	0	0	0.8	-0.1	gee_ind	trt*period2	1000	0.00164128	0.0766094	0.933
dsd;0.8;0;0;0;-0.1	dsd	0	0	0	0.8	-0.1	gee_ind	trt*period3	1000	0	0	1
dsd;0.8;0;0;0;-0.1	dsd	0	0	0	0.8	-0.1	gee_ind	trt*period4	1000	-0.0028552	0.0754894	0.929
dsd;0.8;0;0;0;-0.1	dsd	0	0	0	0.8	-0.1	gee_ind	trt*period5	1000	-0.0036539	0.0827651	0.922
dsd;0.8;0;0;0;-0.1	dsd	0	0	0	0.8	-0.1	glmm_agg	Intercept	1000	0.00157771	0.143791	0.952
dsd;0.8;0;0;0;-0.1	dsd	0	0	0	0.8	-0.1	glmm_agg	period1	1000	-0.00017207	0.0723836	0.948
dsd;0.8;0;0;0;-0.1	dsd	0	0	0	0.8	-0.1	glmm_agg	period2	1000	-0.001052	0.072392	0.95
dsd;0.8;0;0;0;-0.1	dsd	0	0	0	0.8	-0.1	glmm_agg	period3	1000	0	0
dsd;0.8;0;0;0;-0.1	dsd	0	0	0	0.8	-0.1	glmm_agg	period4	1000	-3.964e-05	0.0830993	0.944
dsd;0.8;0;0;0;-0.1	dsd	0	0	0	0.8	-0.1	glmm_agg	period5	1000	0.00136191	0.0864773	0.946
dsd;0.8;0;0;0;-0.1	dsd	0	0	0	0.8	-0.1	glmm_agg	trt	1000	-0.00065049	0.0864444	0.963
dsd;0.8;0;0;0;-0.1	dsd	0	0	0	0.8	-0.1	glmm_agg	trt*period1	1000	0.000238967	0.09695	0.952
dsd;0.8;0;0;0;-0.1	dsd	0	0	0	0.8	-0.1	glmm_agg	trt*period2	1000	0.00174648	0.0995092	0.957
dsd;0.8;0;0;0;-0.1	dsd	0	0	0	0.8	-0.1	glmm_agg	trt*period3	1000	0	0
dsd;0.8;0;0;0;-0.1	dsd	0	0	0	0.8	-0.1	glmm_agg	trt*period4	1000	-0.0027646	0.0974997	0.945
dsd;0.8;0;0;0;-0.1	dsd	0	0	0	0.8	-0.1	glmm_agg	trt*period5	1000	-0.0037374	0.0996787	0.956
dsd;0.8;0;0;0;-0.1	dsd	0	0	0	0.8	-0.1	glmm_ind	Intercept	999	-0.0064781	0.141841	0.954955
dsd;0.8;0;0;0;-0.1	dsd	0	0	0	0.8	-0.1	glmm_ind	period1	999	0.00140447	0.072111	0.947948
dsd;0.8;0;0;0;-0.1	dsd	0	0	0	0.8	-0.1	glmm_ind	period2	999	-0.00026029	0.0721735	0.947948
dsd;0.8;0;0;0;-0.1	dsd	0	0	0	0.8	-0.1	glmm_ind	period3	999	0	0
dsd;0.8;0;0;0;-0.1	dsd	0	0	0	0.8	-0.1	glmm_ind	period4	999	-0.00068591	0.082878	0.942943
dsd;0.8;0;0;0;-0.1	dsd	0	0	0	0.8	-0.1	glmm_ind	period5	999	0.000328171	0.0861505	0.946947
dsd;0.8;0;0;0;-0.1	dsd	0	0	0	0.8	-0.1	glmm_ind	trt	999	0.000906941	0.0861709	0.961962
dsd;0.8;0;0;0;-0.1	dsd	0	0	0	0.8	-0.1	glmm_ind	trt*period1	999	-0.00075271	0.0966523	0.951952
dsd;0.8;0;0;0;-0.1	dsd	0	0	0	0.8	-0.1	glmm_ind	trt*period2	999	0.00128497	0.099212	0.956957
dsd;0.8;0;0;0;-0.1	dsd	0	0	0	0.8	-0.1	glmm_ind	trt*period3	999	0	0
dsd;0.8;0;0;0;-0.1	dsd	0	0	0	0.8	-0.1	glmm_ind	trt*period4	999	-0.0024276	0.0972616	0.944945
dsd;0.8;0;0;0;-0.1	dsd	0	0	0	0.8	-0.1	glmm_ind	trt*period5	999	-0.0032612	0.0993154	0.955956
usd;0.2;0;0;0;0	usd	0	0	0	0.2	0	gee_agg	Intercept	1000	0.00347654	0.0772444	0.931
usd;0.2;0;0;0;0	usd	0	0	0	0.2	0	gee_agg	period1	1000	-0.00069768	0.0506857	0.942
usd;0.2;0;0;0;0	usd	0	0	0	0.2	0	gee_agg	period2	1000	-0.0015352	0.0538768	0.92
usd;0.2;0;0;0;0	usd	0	0	0	0.2	0	gee_agg	period3	1000	0	0	1
usd;0.2;0;0;0;0	usd	0	0	0	0.2	0	gee_agg	period4	1000	0.000967041	0.0695458	0.925
usd;0.2;0;0;0;0	usd	0	0	0	0.2	0	gee_agg	period5	1000	0.00276896	0.0964546	0.895
usd;0.2;0;0;0;0	usd	0	0	0	0.2	0	gee_agg	trt	1000	-0.0021472	0.0648996	0.932
usd;0.2;0;0;0;0	usd	0	0	0	0.2	0	gee_agg	trt*period1	1000	-0.001535	0.0910788	0.932
usd;0.2;0;0;0;0	usd	0	0	0	0.2	0	gee_agg	trt*period2	1000	0.00247335	0.0814957	0.918
usd;0.2;0;0;0;0	usd	0	0	0	0.2	0	gee_agg	trt*period3	1000	0	0	1
usd;0.2;0;0;0;0	usd	0	0	0	0.2	0	gee_agg	trt*period4	1000	-0.00062461	0.085974	0.941
usd;0.2;0;0;0;0	usd	0	0	0	0.2	0	gee_agg	trt*period5	1000	-0.0029099	0.108689	0.924
usd;0.2;0;0;0;0	usd	0	0	0	0.2	0	gee_ind	Intercept	1000	0.00349148	0.0772767	0.933
usd;0.2;0;0;0;0	usd	0	0	0	0.2	0	gee_ind	period1	1000	-0.00071516	0.0507068	0.941
usd;0.2;0;0;0;0	usd	0	0	0	0.2	0	gee_ind	period2	1000	-0.0015475	0.0538772	0.92
usd;0.2;0;0;0;0	usd	0	0	0	0.2	0	gee_ind	period3	1000	0	0	1
usd;0.2;0;0;0;0	usd	0	0	0	0.2	0	gee_ind	period4	1000	0.000972021	0.069587	0.927
usd;0.2;0;0;0;0	usd	0	0	0	0.2	0	gee_ind	period5	1000	0.00270114	0.0965447	0.899
usd;0.2;0;0;0;0	usd	0	0	0	0.2	0	gee_ind	trt	1000	-0.0021993	0.0648655	0.932
usd;0.2;0;0;0;0	usd	0	0	0	0.2	0	gee_ind	trt*period1	1000	-0.0014863	0.0910368	0.931
usd;0.2;0;0;0;0	usd	0	0	0	0.2	0	gee_ind	trt*period2	1000	0.00249572	0.0814775	0.918
usd;0.2;0;0;0;0	usd	0	0	0	0.2	0	gee_ind	trt*period3	1000	0	0	1
usd;0.2;0;0;0;0	usd	0	0	0	0.2	0	gee_ind	trt*period4	1000	-0.00062671	0.0860319	0.94
usd;0.2;0;0;0;0	usd	0	0	0	0.2	0	gee_ind	trt*period5	1000	-0.0028188	0.108748	0.923
usd;0.2;0;0;0;0	usd	0	0	0	0.2	0	glmm_agg	Intercept	1000	0.00125424	0.0818105	0.952
usd;0.2;0;0;0;0	usd	0	0	0	0.2	0	glmm_agg	period1	1000	0.000278593	0.0535791	0.964
usd;0.2;0;0;0;0	usd	0	0	0	0.2	0	glmm_agg	period2	1000	-0.0011178	0.0582111	0.943
usd;0.2;0;0;0;0	usd	0	0	0	0.2	0	glmm_agg	period3	1000	0	0
usd;0.2;0;0;0;0	usd	0	0	0	0.2	0	glmm_agg	period4	1000	0.000819391	0.0754846	0.945
usd;0.2;0;0;0;0	usd	0	0	0	0.2	0	glmm_agg	period5	1000	0.00499454	0.101971	0.956
usd;0.2;0;0;0;0	usd	0	0	0	0.2	0	glmm_agg	trt	1000	-0.0013212	0.0696598	0.946
usd;0.2;0;0;0;0	usd	0	0	0	0.2	0	glmm_agg	trt*period1	1000	-0.0020009	0.0966722	0.96
usd;0.2;0;0;0;0	usd	0	0	0	0.2	0	glmm_agg	trt*period2	1000	0.00258675	0.088339	0.946
usd;0.2;0;0;0;0	usd	0	0	0	0.2	0	glmm_agg	trt*period3	1000	0	0
usd;0.2;0;0;0;0	usd	0	0	0	0.2	0	glmm_agg	trt*period4	1000	-0.0010104	0.0926767	0.951
usd;0.2;0;0;0;0	usd	0	0	0	0.2	0	glmm_agg	trt*period5	1000	-0.0063264	0.114215	0.959
usd;0.2;0;0;0;0	usd	0	0	0	0.2	0	glmm_ind	Intercept	1000	-0.0014249	0.081462	0.953
usd;0.2;0;0;0;0	usd	0	0	0	0.2	0	glmm_ind	period1	1000	0.00129894	0.0534416	0.964
usd;0.2;0;0;0;0	usd	0	0	0	0.2	0	glmm_ind	period2	1000	-0.00058182	0.0580603	0.943
usd;0.2;0;0;0;0	usd	0	0	0	0.2	0	glmm_ind	period3	1000	0	0
usd;0.2;0;0;0;0	usd	0	0	0	0.2	0	glmm_ind	period4	1000	0.000228479	0.0752689	0.945
usd;0.2;0;0;0;0	usd	0	0	0	0.2	0	glmm_ind	period5	1000	0.00371611	0.10164	0.957
usd;0.2;0;0;0;0	usd	0	0	0	0.2	0	glmm_ind	trt	1000	-0.00031889	0.0694928	0.947
usd;0.2;0;0;0;0	usd	0	0	0	0.2	0	glmm_ind	trt*period1	1000	-0.0022479	0.0964674	0.959
usd;0.2;0;0;0;0	usd	0	0	0	0.2	0	glmm_ind	trt*period2	1000	0.00244624	0.0881366	0.946
usd;0.2;0;0;0;0	usd	0	0	0	0.2	0	glmm_ind	trt*period3	1000	0	0
usd;0.2;0;0;0;0	usd	0	0	0	0.2	0	glmm_ind	trt*period4	1000	-0.00085037	0.0924419	0.951
usd;0.2;0;0;0;0	usd	0	0	0	0.2	0	glmm_ind	trt*period5	1000	-0.0059469	0.113874	0.959
usd;0.2;0;0;0;-0.1	usd	0	0	0	0.2	-0.1	gee_agg	Intercept	1000	0.00340784	0.0773828	0.929
usd;0.2;0;0;0;-0.1	usd	0	0	0	0.2	-0.1	gee_agg	period1	1000	-0.00060517	0.0507861	0.94
usd;0.2;0;0;0;-0.1	usd	0	0	0	0.2	-0.1	gee_agg	period2	1000	-0.0013168	0.0537929	0.915
usd;0.2;0;0;0;-0.1	usd	0	0	0	0.2	-0.1	gee_agg	period3	1000	0	0	1
usd;0.2;0;0;0;-0.1	usd	0	0	0	0.2	-0.1	gee_agg	period4	1000	0.000669128	0.0695918	0.928
usd;0.2;0;0;0;-0.1	usd	0	0	0	0.2	-0.1	gee_agg	period5	1000	0.0027486	0.0965209	0.898
usd;0.2;0;0;0;-0.1	usd	0	0	0	0.2	-0.1	gee_agg	trt	1000	-0.0020704	0.0646042	0.934
usd;0.2;0;0;0;-0.1	usd	0	0	0	0.2	-0.1	gee_agg	trt*period1	1000	-0.0011457	0.0918136	0.924
usd;0.2;0;0;0;-0.1	usd	0	0	0	0.2	-0.1	gee_agg	trt*period2	1000	0.00126424	0.0806493	0.936
usd;0.2;0;0;0;-0.1	usd	0	0	0	0.2	-0.1	gee_agg	trt*period3	1000	0	0	1
usd;0.2;0;0;0;-0.1	usd	0	0	0	0.2	-0.1	gee_agg	trt*period4	1000	-0.00095047	0.0853339	0.935
usd;0.2;0;0;0;-0.1	usd	0	0	0	0.2	-0.1	gee_agg	trt*period5	1000	-0.0034759	0.107158	0.927
usd;0.2;0;0;0;-0.1	usd	0	0	0	0.2	-0.1	gee_ind	Intercept	1000	0.00342037	0.0774279	0.93
usd;0.2;0;0;0;-0.1	usd	0	0	0	0.2	-0.1	gee_ind	period1	1000	-0.00061538	0.0508125	0.939
usd;0.2;0;0;0;-0.1	usd	0	0	0	0.2	-0.1	gee_ind	period2	1000	-0.0013227	0.0537913	0.916
usd;0.2;0;0;0;-0.1	usd	0	0	0	0.2	-0.1	gee_ind	period3	1000	0	0	1
usd;0.2;0;0;0;-0.1	usd	0	0	0	0.2	-0.1	gee_ind	period4	1000	0.000667022	0.0696264	0.927
usd;0.2;0;0;0;-0.1	usd	0	0	0	0.2	-0.1	gee_ind	period5	1000	0.00267874	0.0966042	0.901
usd;0.2;0;0;0;-0.1	usd	0	0	0	0.2	-0.1	gee_ind	trt	1000	-0.0021151	0.0646102	0.937
usd;0.2;0;0;0;-0.1	usd	0	0	0	0.2	-0.1	gee_ind	trt*period1	1000	-0.0011415	0.0917859	0.923
usd;0.2;0;0;0;-0.1	usd	0	0	0	0.2	-0.1	gee_ind	trt*period2	1000	0.00126695	0.080639	0.935
usd;0.2;0;0;0;-0.1	usd	0	0	0	0.2	-0.1	gee_ind	trt*period3	1000	0	0	1
usd;0.2;0;0;0;-0.1	usd	0	0	0	0.2	-0.1	gee_ind	trt*period4	1000	-0.00094226	0.0853865	0.935
usd;0.2;0;0;0;-0.1	usd	0	0	0	0.2	-0.1	gee_ind	trt*period5	1000	-0.0033834	0.107214	0.927
usd;0.2;0;0;0;-0.1	usd	0	0	0	0.2	-0.1	glmm_agg	Intercept	1000	0.0012695	0.0819389	0.945
usd;0.2;0;0;0;-0.1	usd	0	0	0	0.2	-0.1	glmm_agg	period1	1000	0.000341867	0.0535567	0.965
usd;0.2;0;0;0;-0.1	usd	0	0	0	0.2	-0.1	glmm_agg	period2	1000	-0.00089856	0.0580457	0.948
usd;0.2;0;0;0;-0.1	usd	0	0	0	0.2	-0.1	glmm_agg	period3	1000	0	0
usd;0.2;0;0;0;-0.1	usd	0	0	0	0.2	-0.1	glmm_agg	period4	1000	0.000531449	0.0754233	0.942
usd;0.2;0;0;0;-0.1	usd	0	0	0	0.2	-0.1	glmm_agg	period5	1000	0.00501276	0.101931	0.956
usd;0.2;0;0;0;-0.1	usd	0	0	0	0.2	-0.1	glmm_agg	trt	1000	-0.0012981	0.0693327	0.946
usd;0.2;0;0;0;-0.1	usd	0	0	0	0.2	-0.1	glmm_agg	trt*period1	1000	-0.00224	0.098494	0.962
usd;0.2;0;0;0;-0.1	usd	0	0	0	0.2	-0.1	glmm_agg	trt*period2	1000	0.00098331	0.0875946	0.948
usd;0.2;0;0;0;-0.1	usd	0	0	0	0.2	-0.1	glmm_agg	trt*period3	1000	0	0
usd;0.2;0;0;0;-0.1	usd	0	0	0	0.2	-0.1	glmm_agg	trt*period4	1000	-0.0011819	0.0924447	0.951
usd;0.2;0;0;0;-0.1	usd	0	0	0	0.2	-0.1	glmm_agg	trt*period5	1000	-0.0062915	0.11351	0.961
usd;0.2;0;0;0;-0.1	usd	0	0	0	0.2	-0.1	glmm_ind	Intercept	1000	-0.0013356	0.0815996	0.949
usd;0.2;0;0;0;-0.1	usd	0	0	0	0.2	-0.1	glmm_ind	period1	1000	0.00134087	0.0534212	0.962
usd;0.2;0;0;0;-0.1	usd	0	0	0	0.2	-0.1	glmm_ind	period2	1000	-0.00037302	0.0578965	0.946
usd;0.2;0;0;0;-0.1	usd	0	0	0	0.2	-0.1	glmm_ind	period3	1000	0	0
usd;0.2;0;0;0;-0.1	usd	0	0	0	0.2	-0.1	glmm_ind	period4	1000	-5.8388e-05	0.0752118	0.942
usd;0.2;0;0;0;-0.1	usd	0	0	0	0.2	-0.1	glmm_ind	period5	1000	0.00372184	0.101601	0.958
usd;0.2;0;0;0;-0.1	usd	0	0	0	0.2	-0.1	glmm_ind	trt	1000	-0.00030432	0.0691653	0.95
usd;0.2;0;0;0;-0.1	usd	0	0	0	0.2	-0.1	glmm_ind	trt*period1	1000	-0.0028464	0.0982839	0.962
usd;0.2;0;0;0;-0.1	usd	0	0	0	0.2	-0.1	glmm_ind	trt*period2	1000	0.000657125	0.0873942	0.948
usd;0.2;0;0;0;-0.1	usd	0	0	0	0.2	-0.1	glmm_ind	trt*period3	1000	0	0
usd;0.2;0;0;0;-0.1	usd	0	0	0	0.2	-0.1	glmm_ind	trt*period4	1000	-0.0007999	0.0922129	0.951
usd;0.2;0;0;0;-0.1	usd	0	0	0	0.2	-0.1	glmm_ind	trt*period5	1000	-0.0054305	0.113173	0.961
usd;0.5;0;0;0;0	usd	0	0	0	0.5	0	gee_agg	Intercept	1000	0.00530666	0.0992929	0.933
usd;0.5;0;0;0;0	usd	0	0	0	0.5	0	gee_agg	period1	1000	-0.0028793	0.0496902	0.926
usd;0.5;0;0;0;0	usd	0	0	0	0.5	0	gee_agg	period2	1000	-0.0029715	0.0500524	0.922
usd;0.5;0;0;0;0	usd	0	0	0	0.5	0	gee_agg	period3	1000	0	0	1
usd;0.5;0;0;0;0	usd	0	0	0	0.5	0	gee_agg	period4	1000	0.00115581	0.0641593	0.932
usd;0.5;0;0;0;0	usd	0	0	0	0.5	0	gee_agg	period5	1000	0.000207898	0.0949526	0.891
usd;0.5;0;0;0;0	usd	0	0	0	0.5	0	gee_agg	trt	1000	-0.0033129	0.0611266	0.934
usd;0.5;0;0;0;0	usd	0	0	0	0.5	0	gee_agg	trt*period1	1000	0.0009995	0.0904371	0.927
usd;0.5;0;0;0;0	usd	0	0	0	0.5	0	gee_agg	trt*period2	1000	0.00419229	0.0740598	0.932
usd;0.5;0;0;0;0	usd	0	0	0	0.5	0	gee_agg	trt*period3	1000	0	0	1
usd;0.5;0;0;0;0	usd	0	0	0	0.5	0	gee_agg	trt*period4	1000	6.4205e-05	0.0796003	0.929
usd;0.5;0;0;0;0	usd	0	0	0	0.5	0	gee_agg	trt*period5	1000	0.00120214	0.106663	0.913
usd;0.5;0;0;0;0	usd	0	0	0	0.5	0	gee_ind	Intercept	1000	0.00527369	0.0993271	0.933
usd;0.5;0;0;0;0	usd	0	0	0	0.5	0	gee_ind	period1	1000	-0.0028557	0.0497415	0.926
usd;0.5;0;0;0;0	usd	0	0	0	0.5	0	gee_ind	period2	1000	-0.0029609	0.0500649	0.921
usd;0.5;0;0;0;0	usd	0	0	0	0.5	0	gee_ind	period3	1000	0	0	1
usd;0.5;0;0;0;0	usd	0	0	0	0.5	0	gee_ind	period4	1000	0.00110494	0.0642501	0.932
usd;0.5;0;0;0;0	usd	0	0	0	0.5	0	gee_ind	period5	1000	-3.0852e-05	0.0953446	0.89
usd;0.5;0;0;0;0	usd	0	0	0	0.5	0	gee_ind	trt	1000	-0.0033116	0.0611122	0.935
usd;0.5;0;0;0;0	usd	0	0	0	0.5	0	gee_ind	trt*period1	1000	0.00100542	0.0903802	0.93
usd;0.5;0;0;0;0	usd	0	0	0	0.5	0	gee_ind	trt*period2	1000	0.0041988	0.0740256	0.932
usd;0.5;0;0;0;0	usd	0	0	0	0.5	0	gee_ind	trt*period3	1000	0	0	1
usd;0.5;0;0;0;0	usd	0	0	0	0.5	0	gee_ind	trt*period4	1000	0.000117575	0.0796581	0.928
usd;0.5;0;0;0;0	usd	0	0	0	0.5	0	gee_ind	trt*period5	1000	0.00146366	0.106941	0.914
usd;0.5;0;0;0;0	usd	0	0	0	0.5	0	glmm_agg	Intercept	1000	0.00164438	0.115216	0.951
usd;0.5;0;0;0;0	usd	0	0	0	0.5	0	glmm_agg	period1	1000	-0.0014334	0.0564842	0.954
usd;0.5;0;0;0;0	usd	0	0	0	0.5	0	glmm_agg	period2	1000	-0.0026035	0.0595175	0.953
usd;0.5;0;0;0;0	usd	0	0	0	0.5	0	glmm_agg	period3	1000	0	0
usd;0.5;0;0;0;0	usd	0	0	0	0.5	0	glmm_agg	period4	1000	0.000308881	0.0748696	0.953
usd;0.5;0;0;0;0	usd	0	0	0	0.5	0	glmm_agg	period5	1000	0.00228699	0.10375	0.953
usd;0.5;0;0;0;0	usd	0	0	0	0.5	0	glmm_agg	trt	1000	-0.0021973	0.0715761	0.956
usd;0.5;0;0;0;0	usd	0	0	0	0.5	0	glmm_agg	trt*period1	1000	0.000845563	0.0988497	0.963
usd;0.5;0;0;0;0	usd	0	0	0	0.5	0	glmm_agg	trt*period2	1000	0.00510677	0.0881196	0.943
usd;0.5;0;0;0;0	usd	0	0	0	0.5	0	glmm_agg	trt*period3	1000	0	0
usd;0.5;0;0;0;0	usd	0	0	0	0.5	0	glmm_agg	trt*period4	1000	0.000229679	0.0936346	0.953
usd;0.5;0;0;0;0	usd	0	0	0	0.5	0	glmm_agg	trt*period5	1000	-0.0026329	0.117854	0.954
usd;0.5;0;0;0;0	usd	0	0	0	0.5	0	glmm_ind	Intercept	999	-0.003191	0.114222	0.951952
usd;0.5;0;0;0;0	usd	0	0	0	0.5	0	glmm_ind	period1	999	-0.00024964	0.0563427	0.950951
usd;0.5;0;0;0;0	usd	0	0	0	0.5	0	glmm_ind	period2	999	-0.001992	0.0593743	0.951952
usd;0.5;0;0;0;0	usd	0	0	0	0.5	0	glmm_ind	period3	999	0	0
usd;0.5;0;0;0;0	usd	0	0	0	0.5	0	glmm_ind	period4	999	-0.00023211	0.0746556	0.953954
usd;0.5;0;0;0;0	usd	0	0	0	0.5	0	glmm_ind	period5	999	0.00113093	0.103372	0.953954
usd;0.5;0;0;0;0	usd	0	0	0	0.5	0	glmm_ind	trt	999	-0.000988	0.0714012	0.957958
usd;0.5;0;0;0;0	usd	0	0	0	0.5	0	glmm_ind	trt*period1	999	0.000592261	0.0986436	0.963964
usd;0.5;0;0;0;0	usd	0	0	0	0.5	0	glmm_ind	trt*period2	999	0.00496985	0.0879318	0.942943
usd;0.5;0;0;0;0	usd	0	0	0	0.5	0	glmm_ind	trt*period3	999	0	0
usd;0.5;0;0;0;0	usd	0	0	0	0.5	0	glmm_ind	trt*period4	999	0.000163269	0.0932713	0.952953
usd;0.5;0;0;0;0	usd	0	0	0	0.5	0	glmm_ind	trt*period5	999	-0.002513	0.117459	0.955956
usd;0.5;0;0;0;-0.1	usd	0	0	0	0.5	-0.1	gee_agg	Intercept	1000	0.00530955	0.0993669	0.935
usd;0.5;0;0;0;-0.1	usd	0	0	0	0.5	-0.1	gee_agg	period1	1000	-0.0028382	0.0503898	0.924
usd;0.5;0;0;0;-0.1	usd	0	0	0	0.5	-0.1	gee_agg	period2	1000	-0.0029577	0.0502949	0.926
usd;0.5;0;0;0;-0.1	usd	0	0	0	0.5	-0.1	gee_agg	period3	1000	0	0	1
usd;0.5;0;0;0;-0.1	usd	0	0	0	0.5	-0.1	gee_agg	period4	1000	0.000928845	0.0643275	0.932
usd;0.5;0;0;0;-0.1	usd	0	0	0	0.5	-0.1	gee_agg	period5	1000	8.4653e-05	0.0952149	0.889
usd;0.5;0;0;0;-0.1	usd	0	0	0	0.5	-0.1	gee_agg	trt	1000	-0.0034097	0.0607263	0.935
usd;0.5;0;0;0;-0.1	usd	0	0	0	0.5	-0.1	gee_agg	trt*period1	1000	0.00265125	0.0882796	0.921
usd;0.5;0;0;0;-0.1	usd	0	0	0	0.5	-0.1	gee_agg	trt*period2	1000	0.00442499	0.0743837	0.927
usd;0.5;0;0;0;-0.1	usd	0	0	0	0.5	-0.1	gee_agg	trt*period3	1000	0	0	1
usd;0.5;0;0;0;-0.1	usd	0	0	0	0.5	-0.1	gee_agg	trt*period4	1000	-0.00052518	0.0793429	0.936
usd;0.5;0;0;0;-0.1	usd	0	0	0	0.5	-0.1	gee_agg	trt*period5	1000	-0.0009979	0.105998	0.909
usd;0.5;0;0;0;-0.1	usd	0	0	0	0.5	-0.1	gee_ind	Intercept	1000	0.00529233	0.0994119	0.935
usd;0.5;0;0;0;-0.1	usd	0	0	0	0.5	-0.1	gee_ind	period1	1000	-0.0028268	0.0504466	0.923
usd;0.5;0;0;0;-0.1	usd	0	0	0	0.5	-0.1	gee_ind	period2	1000	-0.0029539	0.0503069	0.925
usd;0.5;0;0;0;-0.1	usd	0	0	0	0.5	-0.1	gee_ind	period3	1000	0	0	1
usd;0.5;0;0;0;-0.1	usd	0	0	0	0.5	-0.1	gee_ind	period4	1000	0.000882531	0.0644169	0.933
usd;0.5;0;0;0;-0.1	usd	0	0	0	0.5	-0.1	gee_ind	period5	1000	-0.00012553	0.0955566	0.888
usd;0.5;0;0;0;-0.1	usd	0	0	0	0.5	-0.1	gee_ind	trt	1000	-0.0034322	0.0607573	0.935
usd;0.5;0;0;0;-0.1	usd	0	0	0	0.5	-0.1	gee_ind	trt*period1	1000	0.00263796	0.0882567	0.921
usd;0.5;0;0;0;-0.1	usd	0	0	0	0.5	-0.1	gee_ind	trt*period2	1000	0.00442706	0.0743623	0.928
usd;0.5;0;0;0;-0.1	usd	0	0	0	0.5	-0.1	gee_ind	trt*period3	1000	0	0	1
usd;0.5;0;0;0;-0.1	usd	0	0	0	0.5	-0.1	gee_ind	trt*period4	1000	-0.00046741	0.0794073	0.937
usd;0.5;0;0;0;-0.1	usd	0	0	0	0.5	-0.1	gee_ind	trt*period5	1000	-0.00075723	0.10624	0.908
usd;0.5;0;0;0;-0.1	usd	0	0	0	0.5	-0.1	glmm_agg	Intercept	1000	0.00176087	0.115008	0.949
usd;0.5;0;0;0;-0.1	usd	0	0	0	0.5	-0.1	glmm_agg	period1	1000	-0.0013998	0.0567787	0.949
usd;0.5;0;0;0;-0.1	usd	0	0	0	0.5	-0.1	glmm_agg	period2	1000	-0.0025673	0.0595783	0.953
usd;0.5;0;0;0;-0.1	usd	0	0	0	0.5	-0.1	glmm_agg	period3	1000	0	0
usd;0.5;0;0;0;-0.1	usd	0	0	0	0.5	-0.1	glmm_agg	period4	1000	2.4067e-05	0.0747244	0.957
usd;0.5;0;0;0;-0.1	usd	0	0	0	0.5	-0.1	glmm_agg	period5	1000	0.00224617	0.10391	0.951
usd;0.5;0;0;0;-0.1	usd	0	0	0	0.5	-0.1	glmm_agg	trt	1000	-0.0022093	0.0706166	0.951
usd;0.5;0;0;0;-0.1	usd	0	0	0	0.5	-0.1	glmm_agg	trt*period1	1000	0.00183583	0.102373	0.957
usd;0.5;0;0;0;-0.1	usd	0	0	0	0.5	-0.1	glmm_agg	trt*period2	1000	0.00481812	0.0892028	0.943
usd;0.5;0;0;0;-0.1	usd	0	0	0	0.5	-0.1	glmm_agg	trt*period3	1000	0	0
usd;0.5;0;0;0;-0.1	usd	0	0	0	0.5	-0.1	glmm_agg	trt*period4	1000	6.3666e-05	0.0936993	0.95
usd;0.5;0;0;0;-0.1	usd	0	0	0	0.5	-0.1	glmm_agg	trt*period5	1000	-0.0042295	0.117641	0.949
usd;0.5;0;0;0;-0.1	usd	0	0	0	0.5	-0.1	glmm_ind	Intercept	997	-0.0026145	0.114105	0.950853
usd;0.5;0;0;0;-0.1	usd	0	0	0	0.5	-0.1	glmm_ind	period1	997	-0.00029487	0.056559	0.952859
usd;0.5;0;0;0;-0.1	usd	0	0	0	0.5	-0.1	glmm_ind	period2	997	-0.0019664	0.0594961	0.950853
usd;0.5;0;0;0;-0.1	usd	0	0	0	0.5	-0.1	glmm_ind	period3	997	0	0
usd;0.5;0;0;0;-0.1	usd	0	0	0	0.5	-0.1	glmm_ind	period4	997	-0.00033195	0.0744248	0.956871
usd;0.5;0;0;0;-0.1	usd	0	0	0	0.5	-0.1	glmm_ind	period5	997	0.00105285	0.103428	0.948847
usd;0.5;0;0;0;-0.1	usd	0	0	0	0.5	-0.1	glmm_ind	trt	997	-0.0011613	0.0704745	0.952859
usd;0.5;0;0;0;-0.1	usd	0	0	0	0.5	-0.1	glmm_ind	trt*period1	997	0.00127137	0.102197	0.956871
usd;0.5;0;0;0;-0.1	usd	0	0	0	0.5	-0.1	glmm_ind	trt*period2	997	0.00444293	0.0890543	0.943831
usd;0.5;0;0;0;-0.1	usd	0	0	0	0.5	-0.1	glmm_ind	trt*period3	997	0	0
usd;0.5;0;0;0;-0.1	usd	0	0	0	0.5	-0.1	glmm_ind	trt*period4	997	0.000244679	0.0935168	0.94985
usd;0.5;0;0;0;-0.1	usd	0	0	0	0.5	-0.1	glmm_ind	trt*period5	997	-0.0035266	0.117364	0.950853
usd;0.8;0;0;0;0	usd	0	0	0	0.8	0	gee_agg	Intercept	1000	0.00447671	0.110785	0.943
usd;0.8;0;0;0;0	usd	0	0	0	0.8	0	gee_agg	period1	1000	-0.001828	0.0483922	0.93
usd;0.8;0;0;0;0	usd	0	0	0	0.8	0	gee_agg	period2	1000	-0.0012821	0.0468854	0.935
usd;0.8;0;0;0;0	usd	0	0	0	0.8	0	gee_agg	period3	1000	0	0	1
usd;0.8;0;0;0;0	usd	0	0	0	0.8	0	gee_agg	period4	1000	0.00103921	0.061542	0.918
usd;0.8;0;0;0;0	usd	0	0	0	0.8	0	gee_agg	period5	1000	0.00175255	0.0922576	0.9
usd;0.8;0;0;0;0	usd	0	0	0	0.8	0	gee_agg	trt	1000	-0.0015505	0.0587318	0.928
usd;0.8;0;0;0;0	usd	0	0	0	0.8	0	gee_agg	trt*period1	1000	-0.001229	0.0926835	0.91
usd;0.8;0;0;0;0	usd	0	0	0	0.8	0	gee_agg	trt*period2	1000	0.00197946	0.0710689	0.942
usd;0.8;0;0;0;0	usd	0	0	0	0.8	0	gee_agg	trt*period3	1000	0	0	1
usd;0.8;0;0;0;0	usd	0	0	0	0.8	0	gee_agg	trt*period4	1000	-0.00074081	0.0773081	0.924
usd;0.8;0;0;0;0	usd	0	0	0	0.8	0	gee_agg	trt*period5	1000	-0.0009932	0.105598	0.908
usd;0.8;0;0;0;0	usd	0	0	0	0.8	0	gee_ind	Intercept	1000	0.00444718	0.110833	0.945
usd;0.8;0;0;0;0	usd	0	0	0	0.8	0	gee_ind	period1	1000	-0.0018094	0.0484424	0.93
usd;0.8;0;0;0;0	usd	0	0	0	0.8	0	gee_ind	period2	1000	-0.0012751	0.0469153	0.937
usd;0.8;0;0;0;0	usd	0	0	0	0.8	0	gee_ind	period3	1000	0	0	1
usd;0.8;0;0;0;0	usd	0	0	0	0.8	0	gee_ind	period4	1000	0.000971266	0.0616486	0.916
usd;0.8;0;0;0;0	usd	0	0	0	0.8	0	gee_ind	period5	1000	0.00145184	0.092723	0.901
usd;0.8;0;0;0;0	usd	0	0	0	0.8	0	gee_ind	trt	1000	-0.0015772	0.0587649	0.928
usd;0.8;0;0;0;0	usd	0	0	0	0.8	0	gee_ind	trt*period1	1000	-0.0012036	0.0926186	0.909
usd;0.8;0;0;0;0	usd	0	0	0	0.8	0	gee_ind	trt*period2	1000	0.00199333	0.0710568	0.941
usd;0.8;0;0;0;0	usd	0	0	0	0.8	0	gee_ind	trt*period3	1000	0	0	1
usd;0.8;0;0;0;0	usd	0	0	0	0.8	0	gee_ind	trt*period4	1000	-0.00066181	0.0773634	0.925
usd;0.8;0;0;0;0	usd	0	0	0	0.8	0	gee_ind	trt*period5	1000	-0.00065467	0.105921	0.91
usd;0.8;0;0;0;0	usd	0	0	0	0.8	0	glmm_agg	Intercept	1000	0.000500676	0.138373	0.958
usd;0.8;0;0;0;0	usd	0	0	0	0.8	0	glmm_agg	period1	1000	0.000144069	0.0575698	0.956
usd;0.8;0;0;0;0	usd	0	0	0	0.8	0	glmm_agg	period2	1000	-0.0004485	0.0597507	0.955
usd;0.8;0;0;0;0	usd	0	0	0	0.8	0	glmm_agg	period3	1000	0	0
usd;0.8;0;0;0;0	usd	0	0	0	0.8	0	glmm_agg	period4	1000	-0.00024077	0.0769287	0.946
usd;0.8;0;0;0;0	usd	0	0	0	0.8	0	glmm_agg	period5	1000	0.00451947	0.105126	0.959
usd;0.8;0;0;0;0	usd	0	0	0	0.8	0	glmm_agg	trt	1000	7.3262e-05	0.0735382	0.954
usd;0.8;0;0;0;0	usd	0	0	0	0.8	0	glmm_agg	trt*period1	1000	-0.0016041	0.104096	0.964
usd;0.8;0;0;0;0	usd	0	0	0	0.8	0	glmm_agg	trt*period2	1000	0.00285164	0.0913538	0.953
usd;0.8;0;0;0;0	usd	0	0	0	0.8	0	glmm_agg	trt*period3	1000	0	0
usd;0.8;0;0;0;0	usd	0	0	0	0.8	0	glmm_agg	trt*period4	1000	-0.00039382	0.0971125	0.944
usd;0.8;0;0;0;0	usd	0	0	0	0.8	0	glmm_agg	trt*period5	1000	-0.0059846	0.121175	0.949
usd;0.8;0;0;0;0	usd	0	0	0	0.8	0	glmm_ind	Intercept	998	-0.0076549	0.136441	0.955912
usd;0.8;0;0;0;0	usd	0	0	0	0.8	0	glmm_ind	period1	998	0.00138218	0.0573365	0.958918
usd;0.8;0;0;0;0	usd	0	0	0	0.8	0	glmm_ind	period2	998	0.000216747	0.0596194	0.951904
usd;0.8;0;0;0;0	usd	0	0	0	0.8	0	glmm_ind	period3	998	0	0
usd;0.8;0;0;0;0	usd	0	0	0	0.8	0	glmm_ind	period4	998	-0.0010803	0.0766417	0.946894
usd;0.8;0;0;0;0	usd	0	0	0	0.8	0	glmm_ind	period5	998	0.00302251	0.104817	0.958918
usd;0.8;0;0;0;0	usd	0	0	0	0.8	0	glmm_ind	trt	998	0.00135085	0.0733442	0.952906
usd;0.8;0;0;0;0	usd	0	0	0	0.8	0	glmm_ind	trt*period1	998	-0.0015979	0.103767	0.963928
usd;0.8;0;0;0;0	usd	0	0	0	0.8	0	glmm_ind	trt*period2	998	0.00275973	0.0911728	0.952906
usd;0.8;0;0;0;0	usd	0	0	0	0.8	0	glmm_ind	trt*period3	998	0	0
usd;0.8;0;0;0;0	usd	0	0	0	0.8	0	glmm_ind	trt*period4	998	-2.7482e-05	0.0966869	0.94489
usd;0.8;0;0;0;0	usd	0	0	0	0.8	0	glmm_ind	trt*period5	998	-0.0056053	0.120842	0.948898
usd;0.8;0;0;0;-0.1	usd	0	0	0	0.8	-0.1	gee_agg	Intercept	1000	0.00481857	0.11123	0.941
usd;0.8;0;0;0;-0.1	usd	0	0	0	0.8	-0.1	gee_agg	period1	1000	-0.00207	0.049044	0.931
usd;0.8;0;0;0;-0.1	usd	0	0	0	0.8	-0.1	gee_agg	period2	1000	-0.0014661	0.0472988	0.932
usd;0.8;0;0;0;-0.1	usd	0	0	0	0.8	-0.1	gee_agg	period3	1000	0	0	1
usd;0.8;0;0;0;-0.1	usd	0	0	0	0.8	-0.1	gee_agg	period4	1000	0.00103441	0.0622001	0.914
usd;0.8;0;0;0;-0.1	usd	0	0	0	0.8	-0.1	gee_agg	period5	1000	0.00159981	0.0924664	0.901
usd;0.8;0;0;0;-0.1	usd	0	0	0	0.8	-0.1	gee_agg	trt	1000	-0.0022746	0.0595715	0.929
usd;0.8;0;0;0;-0.1	usd	0	0	0	0.8	-0.1	gee_agg	trt*period1	1000	0.00120647	0.0844968	0.931
usd;0.8;0;0;0;-0.1	usd	0	0	0	0.8	-0.1	gee_agg	trt*period2	1000	0.00213422	0.0707819	0.934
usd;0.8;0;0;0;-0.1	usd	0	0	0	0.8	-0.1	gee_agg	trt*period3	1000	0	0	1
usd;0.8;0;0;0;-0.1	usd	0	0	0	0.8	-0.1	gee_agg	trt*period4	1000	-0.0020454	0.0770057	0.924
usd;0.8;0;0;0;-0.1	usd	0	0	0	0.8	-0.1	gee_agg	trt*period5	1000	-0.0012858	0.104172	0.905
usd;0.8;0;0;0;-0.1	usd	0	0	0	0.8	-0.1	gee_ind	Intercept	1000	0.00480203	0.111287	0.941
usd;0.8;0;0;0;-0.1	usd	0	0	0	0.8	-0.1	gee_ind	period1	1000	-0.0020582	0.0491012	0.931
usd;0.8;0;0;0;-0.1	usd	0	0	0	0.8	-0.1	gee_ind	period2	1000	-0.0014626	0.0473322	0.933
usd;0.8;0;0;0;-0.1	usd	0	0	0	0.8	-0.1	gee_ind	period3	1000	0	0	1
usd;0.8;0;0;0;-0.1	usd	0	0	0	0.8	-0.1	gee_ind	period4	1000	0.00097674	0.0623034	0.914
usd;0.8;0;0;0;-0.1	usd	0	0	0	0.8	-0.1	gee_ind	period5	1000	0.00133992	0.0928846	0.902
usd;0.8;0;0;0;-0.1	usd	0	0	0	0.8	-0.1	gee_ind	trt	1000	-0.0023171	0.0596628	0.923
usd;0.8;0;0;0;-0.1	usd	0	0	0	0.8	-0.1	gee_ind	trt*period1	1000	0.0011832	0.0844376	0.932
usd;0.8;0;0;0;-0.1	usd	0	0	0	0.8	-0.1	gee_ind	trt*period2	1000	0.00213556	0.0707822	0.933
usd;0.8;0;0;0;-0.1	usd	0	0	0	0.8	-0.1	gee_ind	trt*period3	1000	0	0	1
usd;0.8;0;0;0;-0.1	usd	0	0	0	0.8	-0.1	gee_ind	trt*period4	1000	-0.0019711	0.0770723	0.925
usd;0.8;0;0;0;-0.1	usd	0	0	0	0.8	-0.1	gee_ind	trt*period5	1000	-0.0009835	0.104444	0.905
usd;0.8;0;0;0;-0.1	usd	0	0	0	0.8	-0.1	glmm_agg	Intercept	1000	0.000763989	0.13832	0.952
usd;0.8;0;0;0;-0.1	usd	0	0	0	0.8	-0.1	glmm_agg	period1	1000	-6.231e-05	0.0577557	0.96
usd;0.8;0;0;0;-0.1	usd	0	0	0	0.8	-0.1	glmm_agg	period2	1000	-0.00060282	0.0599596	0.954
usd;0.8;0;0;0;-0.1	usd	0	0	0	0.8	-0.1	glmm_agg	period3	1000	0	0
usd;0.8;0;0;0;-0.1	usd	0	0	0	0.8	-0.1	glmm_agg	period4	1000	-0.00027935	0.0772309	0.946
usd;0.8;0;0;0;-0.1	usd	0	0	0	0.8	-0.1	glmm_agg	period5	1000	0.00440613	0.105182	0.959
usd;0.8;0;0;0;-0.1	usd	0	0	0	0.8	-0.1	glmm_agg	trt	1000	-0.00054818	0.0738711	0.949
usd;0.8;0;0;0;-0.1	usd	0	0	0	0.8	-0.1	glmm_agg	trt*period1	1000	7.9421e-05	0.104641	0.955
usd;0.8;0;0;0;-0.1	usd	0	0	0	0.8	-0.1	glmm_agg	trt*period2	1000	0.00233765	0.0924104	0.952
usd;0.8;0;0;0;-0.1	usd	0	0	0	0.8	-0.1	glmm_agg	trt*period3	1000	0	0
usd;0.8;0;0;0;-0.1	usd	0	0	0	0.8	-0.1	glmm_agg	trt*period4	1000	-0.0015362	0.097754	0.942
usd;0.8;0;0;0;-0.1	usd	0	0	0	0.8	-0.1	glmm_agg	trt*period5	1000	-0.0050949	0.121715	0.948
usd;0.8;0;0;0;-0.1	usd	0	0	0	0.8	-0.1	glmm_ind	Intercept	999	-0.0072398	0.136356	0.956957
usd;0.8;0;0;0;-0.1	usd	0	0	0	0.8	-0.1	glmm_ind	period1	999	0.00126296	0.0576029	0.95996
usd;0.8;0;0;0;-0.1	usd	0	0	0	0.8	-0.1	glmm_ind	period2	999	9.5848e-05	0.0597817	0.953954
usd;0.8;0;0;0;-0.1	usd	0	0	0	0.8	-0.1	glmm_ind	period3	999	0	0
usd;0.8;0;0;0;-0.1	usd	0	0	0	0.8	-0.1	glmm_ind	period4	999	-0.00094702	0.0770395	0.945946
usd;0.8;0;0;0;-0.1	usd	0	0	0	0.8	-0.1	glmm_ind	period5	999	0.00319009	0.10481	0.958959
usd;0.8;0;0;0;-0.1	usd	0	0	0	0.8	-0.1	glmm_ind	trt	999	0.000690941	0.073679	0.948949
usd;0.8;0;0;0;-0.1	usd	0	0	0	0.8	-0.1	glmm_ind	trt*period1	999	-0.00058468	0.104364	0.955956
usd;0.8;0;0;0;-0.1	usd	0	0	0	0.8	-0.1	glmm_ind	trt*period2	999	0.00199512	0.0921853	0.951952
usd;0.8;0;0;0;-0.1	usd	0	0	0	0.8	-0.1	glmm_ind	trt*period3	999	0	0
usd;0.8;0;0;0;-0.1	usd	0	0	0	0.8	-0.1	glmm_ind	trt*period4	999	-0.0010271	0.0974001	0.940941
usd;0.8;0;0;0;-0.1	usd	0	0	0	0.8	-0.1	glmm_ind	trt*period5	999	-0.0043262	0.121392	0.947948
dsdopt;0.2;14;24;0;0	dsdopt	14	24	0	0.2	0	gee_agg	Intercept	1000	0.00386521	0.0852237	0.935
dsdopt;0.2;14;24;0;0	dsdopt	14	24	0	0.2	0	gee_agg	period1	1000	-0.001872	0.0661574	0.922
dsdopt;0.2;14;24;0;0	dsdopt	14	24	0	0.2	0	gee_agg	period2	1000	-0.0016985	0.067148	0.916
dsdopt;0.2;14;24;0;0	dsdopt	14	24	0	0.2	0	gee_agg	period3	1000	0	0	1
dsdopt;0.2;14;24;0;0	dsdopt	14	24	0	0.2	0	gee_agg	period4	1000	-0.0038714	0.0772734	0.914
dsdopt;0.2;14;24;0;0	dsdopt	14	24	0	0.2	0	gee_agg	period5	1000	0.00270395	0.0833003	0.907
dsdopt;0.2;14;24;0;0	dsdopt	14	24	0	0.2	0	gee_agg	trt	1000	-0.0032231	0.0736859	0.925
dsdopt;0.2;14;24;0;0	dsdopt	14	24	0	0.2	0	gee_agg	trt*period1	1000	0.00414962	0.096279	0.919
dsdopt;0.2;14;24;0;0	dsdopt	14	24	0	0.2	0	gee_agg	trt*period2	1000	0.00277988	0.0968905	0.929
dsdopt;0.2;14;24;0;0	dsdopt	14	24	0	0.2	0	gee_agg	trt*period3	1000	0	0	1
dsdopt;0.2;14;24;0;0	dsdopt	14	24	0	0.2	0	gee_agg	trt*period4	1000	0.00631582	0.0875437	0.937
dsdopt;0.2;14;24;0;0	dsdopt	14	24	0	0.2	0	gee_agg	trt*period5	1000	-0.0017494	0.0934661	0.914
dsdopt;0.2;14;24;0;0	dsdopt	14	24	0	0.2	0	gee_ind	Intercept	1000	0.00376843	0.0852643	0.936
dsdopt;0.2;14;24;0;0	dsdopt	14	24	0	0.2	0	gee_ind	period1	1000	-0.0017941	0.0662364	0.924
dsdopt;0.2;14;24;0;0	dsdopt	14	24	0	0.2	0	gee_ind	period2	1000	-0.0016224	0.0672107	0.916
dsdopt;0.2;14;24;0;0	dsdopt	14	24	0	0.2	0	gee_ind	period3	1000	0	0	1
dsdopt;0.2;14;24;0;0	dsdopt	14	24	0	0.2	0	gee_ind	period4	1000	-0.003893	0.077269	0.914
dsdopt;0.2;14;24;0;0	dsdopt	14	24	0	0.2	0	gee_ind	period5	1000	0.00265549	0.0833112	0.907
dsdopt;0.2;14;24;0;0	dsdopt	14	24	0	0.2	0	gee_ind	trt	1000	-0.0031164	0.0737707	0.927
dsdopt;0.2;14;24;0;0	dsdopt	14	24	0	0.2	0	gee_ind	trt*period1	1000	0.00411025	0.0962809	0.919
dsdopt;0.2;14;24;0;0	dsdopt	14	24	0	0.2	0	gee_ind	trt*period2	1000	0.00273224	0.0969233	0.929
dsdopt;0.2;14;24;0;0	dsdopt	14	24	0	0.2	0	gee_ind	trt*period3	1000	0	0	1
dsdopt;0.2;14;24;0;0	dsdopt	14	24	0	0.2	0	gee_ind	trt*period4	1000	0.00633582	0.0875383	0.936
dsdopt;0.2;14;24;0;0	dsdopt	14	24	0	0.2	0	gee_ind	trt*period5	1000	-0.0017041	0.0934808	0.913
dsdopt;0.2;14;24;0;0	dsdopt	14	24	0	0.2	0	glmm_agg	Intercept	1000	0.00226079	0.091524	0.952
dsdopt;0.2;14;24;0;0	dsdopt	14	24	0	0.2	0	glmm_agg	period1	1000	-0.0014935	0.0712025	0.952
dsdopt;0.2;14;24;0;0	dsdopt	14	24	0	0.2	0	glmm_agg	period2	1000	-0.0017655	0.0728582	0.944
dsdopt;0.2;14;24;0;0	dsdopt	14	24	0	0.2	0	glmm_agg	period3	1000	0	0
dsdopt;0.2;14;24;0;0	dsdopt	14	24	0	0.2	0	glmm_agg	period4	1000	-0.0037923	0.0840932	0.966
dsdopt;0.2;14;24;0;0	dsdopt	14	24	0	0.2	0	glmm_agg	period5	1000	0.00368914	0.0892376	0.948
dsdopt;0.2;14;24;0;0	dsdopt	14	24	0	0.2	0	glmm_agg	trt	1000	-0.002933	0.0797732	0.952
dsdopt;0.2;14;24;0;0	dsdopt	14	24	0	0.2	0	glmm_agg	trt*period1	1000	0.00453669	0.102109	0.955
dsdopt;0.2;14;24;0;0	dsdopt	14	24	0	0.2	0	glmm_agg	trt*period2	1000	0.0031505	0.104326	0.945
dsdopt;0.2;14;24;0;0	dsdopt	14	24	0	0.2	0	glmm_agg	trt*period3	1000	0	0
dsdopt;0.2;14;24;0;0	dsdopt	14	24	0	0.2	0	glmm_agg	trt*period4	1000	0.00585507	0.0952727	0.964
dsdopt;0.2;14;24;0;0	dsdopt	14	24	0	0.2	0	glmm_agg	trt*period5	1000	-0.0039321	0.0992562	0.957
dsdopt;0.2;14;24;0;0	dsdopt	14	24	0	0.2	0	glmm_ind	Intercept	999	-0.00054793	0.0911525	0.953954
dsdopt;0.2;14;24;0;0	dsdopt	14	24	0	0.2	0	glmm_ind	period1	999	-0.00031714	0.0710095	0.951952
dsdopt;0.2;14;24;0;0	dsdopt	14	24	0	0.2	0	glmm_ind	period2	999	-0.0010967	0.0726745	0.944945
dsdopt;0.2;14;24;0;0	dsdopt	14	24	0	0.2	0	glmm_ind	period3	999	0	0
dsdopt;0.2;14;24;0;0	dsdopt	14	24	0	0.2	0	glmm_ind	period4	999	-0.0043747	0.0838861	0.967968
dsdopt;0.2;14;24;0;0	dsdopt	14	24	0	0.2	0	glmm_ind	period5	999	0.00255342	0.088987	0.946947
dsdopt;0.2;14;24;0;0	dsdopt	14	24	0	0.2	0	glmm_ind	trt	999	-0.0017584	0.0795631	0.952953
dsdopt;0.2;14;24;0;0	dsdopt	14	24	0	0.2	0	glmm_ind	trt*period1	999	0.00409805	0.10189	0.954955
dsdopt;0.2;14;24;0;0	dsdopt	14	24	0	0.2	0	glmm_ind	trt*period2	999	0.00276365	0.104056	0.944945
dsdopt;0.2;14;24;0;0	dsdopt	14	24	0	0.2	0	glmm_ind	trt*period3	999	0	0
dsdopt;0.2;14;24;0;0	dsdopt	14	24	0	0.2	0	glmm_ind	trt*period4	999	0.00596915	0.0950552	0.964965
dsdopt;0.2;14;24;0;0	dsdopt	14	24	0	0.2	0	glmm_ind	trt*period5	999	-0.0036809	0.0989989	0.957958
dsdopt;0.2;14;24;0;-0.1	dsdopt	14	24	0	0.2	-0.1	gee_agg	Intercept	1000	0.00387717	0.0851626	0.934
dsdopt;0.2;14;24;0;-0.1	dsdopt	14	24	0	0.2	-0.1	gee_agg	period1	1000	-0.0018432	0.0661736	0.922
dsdopt;0.2;14;24;0;-0.1	dsdopt	14	24	0	0.2	-0.1	gee_agg	period2	1000	-0.0016698	0.0671583	0.915
dsdopt;0.2;14;24;0;-0.1	dsdopt	14	24	0	0.2	-0.1	gee_agg	period3	1000	0	0	1
dsdopt;0.2;14;24;0;-0.1	dsdopt	14	24	0	0.2	-0.1	gee_agg	period4	1000	-0.0038789	0.0772671	0.916
dsdopt;0.2;14;24;0;-0.1	dsdopt	14	24	0	0.2	-0.1	gee_agg	period5	1000	0.00268053	0.0832928	0.906
dsdopt;0.2;14;24;0;-0.1	dsdopt	14	24	0	0.2	-0.1	gee_agg	trt	1000	-0.0032578	0.0737001	0.931
dsdopt;0.2;14;24;0;-0.1	dsdopt	14	24	0	0.2	-0.1	gee_agg	trt*period1	1000	0.00580246	0.0926886	0.933
dsdopt;0.2;14;24;0;-0.1	dsdopt	14	24	0	0.2	-0.1	gee_agg	trt*period2	1000	0.0021462	0.0958864	0.923
dsdopt;0.2;14;24;0;-0.1	dsdopt	14	24	0	0.2	-0.1	gee_agg	trt*period3	1000	0	0	1
dsdopt;0.2;14;24;0;-0.1	dsdopt	14	24	0	0.2	-0.1	gee_agg	trt*period4	1000	0.0054468	0.0871202	0.937
dsdopt;0.2;14;24;0;-0.1	dsdopt	14	24	0	0.2	-0.1	gee_agg	trt*period5	1000	-0.0026419	0.0931733	0.922
dsdopt;0.2;14;24;0;-0.1	dsdopt	14	24	0	0.2	-0.1	gee_ind	Intercept	1000	0.00378895	0.0852202	0.936
dsdopt;0.2;14;24;0;-0.1	dsdopt	14	24	0	0.2	-0.1	gee_ind	period1	1000	-0.0017713	0.0662456	0.924
dsdopt;0.2;14;24;0;-0.1	dsdopt	14	24	0	0.2	-0.1	gee_ind	period2	1000	-0.0015995	0.0672262	0.914
dsdopt;0.2;14;24;0;-0.1	dsdopt	14	24	0	0.2	-0.1	gee_ind	period3	1000	0	0	1
dsdopt;0.2;14;24;0;-0.1	dsdopt	14	24	0	0.2	-0.1	gee_ind	period4	1000	-0.0038977	0.0772621	0.916
dsdopt;0.2;14;24;0;-0.1	dsdopt	14	24	0	0.2	-0.1	gee_ind	period5	1000	0.002638	0.0832998	0.905
dsdopt;0.2;14;24;0;-0.1	dsdopt	14	24	0	0.2	-0.1	gee_ind	trt	1000	-0.0031587	0.0738004	0.93
dsdopt;0.2;14;24;0;-0.1	dsdopt	14	24	0	0.2	-0.1	gee_ind	trt*period1	1000	0.00575277	0.0926827	0.934
dsdopt;0.2;14;24;0;-0.1	dsdopt	14	24	0	0.2	-0.1	gee_ind	trt*period2	1000	0.00209455	0.0959097	0.921
dsdopt;0.2;14;24;0;-0.1	dsdopt	14	24	0	0.2	-0.1	gee_ind	trt*period3	1000	0	0	1
dsdopt;0.2;14;24;0;-0.1	dsdopt	14	24	0	0.2	-0.1	gee_ind	trt*period4	1000	0.00546497	0.0871139	0.938
dsdopt;0.2;14;24;0;-0.1	dsdopt	14	24	0	0.2	-0.1	gee_ind	trt*period5	1000	-0.0026006	0.0931768	0.922
dsdopt;0.2;14;24;0;-0.1	dsdopt	14	24	0	0.2	-0.1	glmm_agg	Intercept	1000	0.00230119	0.0915247	0.955
dsdopt;0.2;14;24;0;-0.1	dsdopt	14	24	0	0.2	-0.1	glmm_agg	period1	1000	-0.0014992	0.0712027	0.952
dsdopt;0.2;14;24;0;-0.1	dsdopt	14	24	0	0.2	-0.1	glmm_agg	period2	1000	-0.0017689	0.0728743	0.945
dsdopt;0.2;14;24;0;-0.1	dsdopt	14	24	0	0.2	-0.1	glmm_agg	period3	1000	0	0
dsdopt;0.2;14;24;0;-0.1	dsdopt	14	24	0	0.2	-0.1	glmm_agg	period4	1000	-0.003794	0.0840953	0.966
dsdopt;0.2;14;24;0;-0.1	dsdopt	14	24	0	0.2	-0.1	glmm_agg	period5	1000	0.00369154	0.0892335	0.948
dsdopt;0.2;14;24;0;-0.1	dsdopt	14	24	0	0.2	-0.1	glmm_agg	trt	1000	-0.002995	0.0798179	0.952
dsdopt;0.2;14;24;0;-0.1	dsdopt	14	24	0	0.2	-0.1	glmm_agg	trt*period1	1000	0.00592003	0.0997583	0.961
dsdopt;0.2;14;24;0;-0.1	dsdopt	14	24	0	0.2	-0.1	glmm_agg	trt*period2	1000	0.002335	0.103988	0.949
dsdopt;0.2;14;24;0;-0.1	dsdopt	14	24	0	0.2	-0.1	glmm_agg	trt*period3	1000	0	0
dsdopt;0.2;14;24;0;-0.1	dsdopt	14	24	0	0.2	-0.1	glmm_agg	trt*period4	1000	0.00515809	0.0947862	0.965
dsdopt;0.2;14;24;0;-0.1	dsdopt	14	24	0	0.2	-0.1	glmm_agg	trt*period5	1000	-0.0043023	0.0993804	0.957
dsdopt;0.2;14;24;0;-0.1	dsdopt	14	24	0	0.2	-0.1	glmm_ind	Intercept	1000	-0.00042984	0.0911231	0.954
dsdopt;0.2;14;24;0;-0.1	dsdopt	14	24	0	0.2	-0.1	glmm_ind	period1	1000	-0.00038197	0.0709981	0.952
dsdopt;0.2;14;24;0;-0.1	dsdopt	14	24	0	0.2	-0.1	glmm_ind	period2	1000	-0.0011162	0.07266	0.944
dsdopt;0.2;14;24;0;-0.1	dsdopt	14	24	0	0.2	-0.1	glmm_ind	period3	1000	0	0
dsdopt;0.2;14;24;0;-0.1	dsdopt	14	24	0	0.2	-0.1	glmm_ind	period4	1000	-0.0043611	0.0838461	0.968
dsdopt;0.2;14;24;0;-0.1	dsdopt	14	24	0	0.2	-0.1	glmm_ind	period5	1000	0.00250073	0.0889598	0.947
dsdopt;0.2;14;24;0;-0.1	dsdopt	14	24	0	0.2	-0.1	glmm_ind	trt	1000	-0.0018705	0.0795905	0.951
dsdopt;0.2;14;24;0;-0.1	dsdopt	14	24	0	0.2	-0.1	glmm_ind	trt*period1	1000	0.00518807	0.0995246	0.961
dsdopt;0.2;14;24;0;-0.1	dsdopt	14	24	0	0.2	-0.1	glmm_ind	trt*period2	1000	0.00187637	0.103736	0.95
dsdopt;0.2;14;24;0;-0.1	dsdopt	14	24	0	0.2	-0.1	glmm_ind	trt*period3	1000	0	0
dsdopt;0.2;14;24;0;-0.1	dsdopt	14	24	0	0.2	-0.1	glmm_ind	trt*period4	1000	0.00551634	0.0945249	0.965
dsdopt;0.2;14;24;0;-0.1	dsdopt	14	24	0	0.2	-0.1	glmm_ind	trt*period5	1000	-0.0035247	0.0990979	0.957
dsdopt;0.5;14;24;0;0	dsdopt	14	24	0	0.5	0	gee_agg	Intercept	1000	0.00469144	0.106094	0.936
dsdopt;0.5;14;24;0;0	dsdopt	14	24	0	0.5	0	gee_agg	period1	1000	-0.0030872	0.0634343	0.917
dsdopt;0.5;14;24;0;0	dsdopt	14	24	0	0.5	0	gee_agg	period2	1000	-0.0016106	0.0638828	0.912
dsdopt;0.5;14;24;0;0	dsdopt	14	24	0	0.5	0	gee_agg	period3	1000	0	0	1
dsdopt;0.5;14;24;0;0	dsdopt	14	24	0	0.5	0	gee_agg	period4	1000	-0.0013081	0.070721	0.912
dsdopt;0.5;14;24;0;0	dsdopt	14	24	0	0.5	0	gee_agg	period5	1000	0.00153575	0.0768718	0.907
dsdopt;0.5;14;24;0;0	dsdopt	14	24	0	0.5	0	gee_agg	trt	1000	-0.0032624	0.0712549	0.928
dsdopt;0.5;14;24;0;0	dsdopt	14	24	0	0.5	0	gee_agg	trt*period1	1000	0.00363133	0.0974747	0.919
dsdopt;0.5;14;24;0;0	dsdopt	14	24	0	0.5	0	gee_agg	trt*period2	1000	0.00231472	0.0932265	0.925
dsdopt;0.5;14;24;0;0	dsdopt	14	24	0	0.5	0	gee_agg	trt*period3	1000	0	0	1
dsdopt;0.5;14;24;0;0	dsdopt	14	24	0	0.5	0	gee_agg	trt*period4	1000	0.0040415	0.080539	0.928
dsdopt;0.5;14;24;0;0	dsdopt	14	24	0	0.5	0	gee_agg	trt*period5	1000	0.000549302	0.0887705	0.934
dsdopt;0.5;14;24;0;0	dsdopt	14	24	0	0.5	0	gee_ind	Intercept	1000	0.00451114	0.106152	0.938
dsdopt;0.5;14;24;0;0	dsdopt	14	24	0	0.5	0	gee_ind	period1	1000	-0.0029312	0.0635785	0.918
dsdopt;0.5;14;24;0;0	dsdopt	14	24	0	0.5	0	gee_ind	period2	1000	-0.0014582	0.0640081	0.912
dsdopt;0.5;14;24;0;0	dsdopt	14	24	0	0.5	0	gee_ind	period3	1000	0	0	1
dsdopt;0.5;14;24;0;0	dsdopt	14	24	0	0.5	0	gee_ind	period4	1000	-0.0013517	0.0707177	0.912
dsdopt;0.5;14;24;0;0	dsdopt	14	24	0	0.5	0	gee_ind	period5	1000	0.00143762	0.0769093	0.906
dsdopt;0.5;14;24;0;0	dsdopt	14	24	0	0.5	0	gee_ind	trt	1000	-0.0030823	0.0714416	0.929
dsdopt;0.5;14;24;0;0	dsdopt	14	24	0	0.5	0	gee_ind	trt*period1	1000	0.00350816	0.0974554	0.918
dsdopt;0.5;14;24;0;0	dsdopt	14	24	0	0.5	0	gee_ind	trt*period2	1000	0.00216486	0.093183	0.923
dsdopt;0.5;14;24;0;0	dsdopt	14	24	0	0.5	0	gee_ind	trt*period3	1000	0	0	1
dsdopt;0.5;14;24;0;0	dsdopt	14	24	0	0.5	0	gee_ind	trt*period4	1000	0.00408012	0.0805379	0.927
dsdopt;0.5;14;24;0;0	dsdopt	14	24	0	0.5	0	gee_ind	trt*period5	1000	0.000636469	0.0888152	0.934
dsdopt;0.5;14;24;0;0	dsdopt	14	24	0	0.5	0	glmm_agg	Intercept	1000	0.00173531	0.122887	0.948
dsdopt;0.5;14;24;0;0	dsdopt	14	24	0	0.5	0	glmm_agg	period1	1000	-0.0023297	0.0732967	0.952
dsdopt;0.5;14;24;0;0	dsdopt	14	24	0	0.5	0	glmm_agg	period2	1000	-0.0017099	0.0756829	0.948
dsdopt;0.5;14;24;0;0	dsdopt	14	24	0	0.5	0	glmm_agg	period3	1000	0	0
dsdopt;0.5;14;24;0;0	dsdopt	14	24	0	0.5	0	glmm_agg	period4	1000	-0.0015757	0.0851964	0.952
dsdopt;0.5;14;24;0;0	dsdopt	14	24	0	0.5	0	glmm_agg	period5	1000	0.00193506	0.0867117	0.967
dsdopt;0.5;14;24;0;0	dsdopt	14	24	0	0.5	0	glmm_agg	trt	1000	-0.0026639	0.0840334	0.953
dsdopt;0.5;14;24;0;0	dsdopt	14	24	0	0.5	0	glmm_agg	trt*period1	1000	0.003707	0.106816	0.952
dsdopt;0.5;14;24;0;0	dsdopt	14	24	0	0.5	0	glmm_agg	trt*period2	1000	0.00265572	0.109148	0.949
dsdopt;0.5;14;24;0;0	dsdopt	14	24	0	0.5	0	glmm_agg	trt*period3	1000	0	0
dsdopt;0.5;14;24;0;0	dsdopt	14	24	0	0.5	0	glmm_agg	trt*period4	1000	0.00364899	0.097001	0.957
dsdopt;0.5;14;24;0;0	dsdopt	14	24	0	0.5	0	glmm_agg	trt*period5	1000	-0.0019627	0.0995804	0.962
dsdopt;0.5;14;24;0;0	dsdopt	14	24	0	0.5	0	glmm_ind	Intercept	999	-0.0031513	0.121934	0.948949
dsdopt;0.5;14;24;0;0	dsdopt	14	24	0	0.5	0	glmm_ind	period1	999	-0.0009484	0.0730564	0.952953
dsdopt;0.5;14;24;0;0	dsdopt	14	24	0	0.5	0	glmm_ind	period2	999	-0.00095419	0.0754661	0.947948
dsdopt;0.5;14;24;0;0	dsdopt	14	24	0	0.5	0	glmm_ind	period3	999	0	0
dsdopt;0.5;14;24;0;0	dsdopt	14	24	0	0.5	0	glmm_ind	period4	999	-0.0020873	0.0849196	0.953954
dsdopt;0.5;14;24;0;0	dsdopt	14	24	0	0.5	0	glmm_ind	period5	999	0.000749461	0.0864859	0.965966
dsdopt;0.5;14;24;0;0	dsdopt	14	24	0	0.5	0	glmm_ind	trt	999	-0.0013434	0.0837906	0.954955
dsdopt;0.5;14;24;0;0	dsdopt	14	24	0	0.5	0	glmm_ind	trt*period1	999	0.00317222	0.106396	0.951952
dsdopt;0.5;14;24;0;0	dsdopt	14	24	0	0.5	0	glmm_ind	trt*period2	999	0.00233286	0.108867	0.948949
dsdopt;0.5;14;24;0;0	dsdopt	14	24	0	0.5	0	glmm_ind	trt*period3	999	0	0
dsdopt;0.5;14;24;0;0	dsdopt	14	24	0	0.5	0	glmm_ind	trt*period4	999	0.00374551	0.0967545	0.956957
dsdopt;0.5;14;24;0;0	dsdopt	14	24	0	0.5	0	glmm_ind	trt*period5	999	-0.0017547	0.0993333	0.961962
dsdopt;0.5;14;24;0;-0.1	dsdopt	14	24	0	0.5	-0.1	gee_agg	Intercept	1000	0.00475541	0.106144	0.938
dsdopt;0.5;14;24;0;-0.1	dsdopt	14	24	0	0.5	-0.1	gee_agg	period1	1000	-0.0030574	0.0634666	0.917
dsdopt;0.5;14;24;0;-0.1	dsdopt	14	24	0	0.5	-0.1	gee_agg	period2	1000	-0.0015819	0.063886	0.912
dsdopt;0.5;14;24;0;-0.1	dsdopt	14	24	0	0.5	-0.1	gee_agg	period3	1000	0	0	1
dsdopt;0.5;14;24;0;-0.1	dsdopt	14	24	0	0.5	-0.1	gee_agg	period4	1000	-0.0013155	0.0707067	0.912
dsdopt;0.5;14;24;0;-0.1	dsdopt	14	24	0	0.5	-0.1	gee_agg	period5	1000	0.00152922	0.0768623	0.908
dsdopt;0.5;14;24;0;-0.1	dsdopt	14	24	0	0.5	-0.1	gee_agg	trt	1000	-0.0033569	0.0715758	0.924
dsdopt;0.5;14;24;0;-0.1	dsdopt	14	24	0	0.5	-0.1	gee_agg	trt*period1	1000	0.00560547	0.0919711	0.927
dsdopt;0.5;14;24;0;-0.1	dsdopt	14	24	0	0.5	-0.1	gee_agg	trt*period2	1000	0.00324003	0.0918878	0.919
dsdopt;0.5;14;24;0;-0.1	dsdopt	14	24	0	0.5	-0.1	gee_agg	trt*period3	1000	0	0	1
dsdopt;0.5;14;24;0;-0.1	dsdopt	14	24	0	0.5	-0.1	gee_agg	trt*period4	1000	0.00238071	0.0802254	0.924
dsdopt;0.5;14;24;0;-0.1	dsdopt	14	24	0	0.5	-0.1	gee_agg	trt*period5	1000	-0.002235	0.0861265	0.93
dsdopt;0.5;14;24;0;-0.1	dsdopt	14	24	0	0.5	-0.1	gee_ind	Intercept	1000	0.00460692	0.106206	0.937
dsdopt;0.5;14;24;0;-0.1	dsdopt	14	24	0	0.5	-0.1	gee_ind	period1	1000	-0.0029245	0.0636026	0.918
dsdopt;0.5;14;24;0;-0.1	dsdopt	14	24	0	0.5	-0.1	gee_ind	period2	1000	-0.0014519	0.0640166	0.912
dsdopt;0.5;14;24;0;-0.1	dsdopt	14	24	0	0.5	-0.1	gee_ind	period3	1000	0	0	1
dsdopt;0.5;14;24;0;-0.1	dsdopt	14	24	0	0.5	-0.1	gee_ind	period4	1000	-0.0013535	0.0707034	0.912
dsdopt;0.5;14;24;0;-0.1	dsdopt	14	24	0	0.5	-0.1	gee_ind	period5	1000	0.00144351	0.0768923	0.908
dsdopt;0.5;14;24;0;-0.1	dsdopt	14	24	0	0.5	-0.1	gee_ind	trt	1000	-0.0032127	0.071765	0.924
dsdopt;0.5;14;24;0;-0.1	dsdopt	14	24	0	0.5	-0.1	gee_ind	trt*period1	1000	0.00545606	0.0919324	0.926
dsdopt;0.5;14;24;0;-0.1	dsdopt	14	24	0	0.5	-0.1	gee_ind	trt*period2	1000	0.00307951	0.0918937	0.921
dsdopt;0.5;14;24;0;-0.1	dsdopt	14	24	0	0.5	-0.1	gee_ind	trt*period3	1000	0	0	1
dsdopt;0.5;14;24;0;-0.1	dsdopt	14	24	0	0.5	-0.1	gee_ind	trt*period4	1000	0.00241664	0.0802216	0.924
dsdopt;0.5;14;24;0;-0.1	dsdopt	14	24	0	0.5	-0.1	gee_ind	trt*period5	1000	-0.0021541	0.0861523	0.929
dsdopt;0.5;14;24;0;-0.1	dsdopt	14	24	0	0.5	-0.1	glmm_agg	Intercept	1000	0.00184403	0.123078	0.945
dsdopt;0.5;14;24;0;-0.1	dsdopt	14	24	0	0.5	-0.1	glmm_agg	period1	1000	-0.0023342	0.0732955	0.953
dsdopt;0.5;14;24;0;-0.1	dsdopt	14	24	0	0.5	-0.1	glmm_agg	period2	1000	-0.0017091	0.0756464	0.948
dsdopt;0.5;14;24;0;-0.1	dsdopt	14	24	0	0.5	-0.1	glmm_agg	period3	1000	0	0
dsdopt;0.5;14;24;0;-0.1	dsdopt	14	24	0	0.5	-0.1	glmm_agg	period4	1000	-0.0015789	0.0851918	0.952
dsdopt;0.5;14;24;0;-0.1	dsdopt	14	24	0	0.5	-0.1	glmm_agg	period5	1000	0.00193097	0.0867026	0.967
dsdopt;0.5;14;24;0;-0.1	dsdopt	14	24	0	0.5	-0.1	glmm_agg	trt	1000	-0.0027814	0.0843179	0.954
dsdopt;0.5;14;24;0;-0.1	dsdopt	14	24	0	0.5	-0.1	glmm_agg	trt*period1	1000	0.00541306	0.106715	0.952
dsdopt;0.5;14;24;0;-0.1	dsdopt	14	24	0	0.5	-0.1	glmm_agg	trt*period2	1000	0.0039143	0.109423	0.942
dsdopt;0.5;14;24;0;-0.1	dsdopt	14	24	0	0.5	-0.1	glmm_agg	trt*period3	1000	0	0
dsdopt;0.5;14;24;0;-0.1	dsdopt	14	24	0	0.5	-0.1	glmm_agg	trt*period4	1000	0.00233741	0.0968425	0.95
dsdopt;0.5;14;24;0;-0.1	dsdopt	14	24	0	0.5	-0.1	glmm_agg	trt*period5	1000	-0.0039677	0.0980317	0.961
dsdopt;0.5;14;24;0;-0.1	dsdopt	14	24	0	0.5	-0.1	glmm_ind	Intercept	1000	-0.0028801	0.122094	0.949
dsdopt;0.5;14;24;0;-0.1	dsdopt	14	24	0	0.5	-0.1	glmm_ind	period1	1000	-0.0010217	0.0730536	0.953
dsdopt;0.5;14;24;0;-0.1	dsdopt	14	24	0	0.5	-0.1	glmm_ind	period2	1000	-0.00095556	0.0753981	0.948
dsdopt;0.5;14;24;0;-0.1	dsdopt	14	24	0	0.5	-0.1	glmm_ind	period3	1000	0	0
dsdopt;0.5;14;24;0;-0.1	dsdopt	14	24	0	0.5	-0.1	glmm_ind	period4	1000	-0.0021786	0.0849244	0.954
dsdopt;0.5;14;24;0;-0.1	dsdopt	14	24	0	0.5	-0.1	glmm_ind	period5	1000	0.00074927	0.0864412	0.966
dsdopt;0.5;14;24;0;-0.1	dsdopt	14	24	0	0.5	-0.1	glmm_ind	trt	1000	-0.0014698	0.0840414	0.953
dsdopt;0.5;14;24;0;-0.1	dsdopt	14	24	0	0.5	-0.1	glmm_ind	trt*period1	1000	0.00458931	0.10641	0.952
dsdopt;0.5;14;24;0;-0.1	dsdopt	14	24	0	0.5	-0.1	glmm_ind	trt*period2	1000	0.00339958	0.109109	0.943
dsdopt;0.5;14;24;0;-0.1	dsdopt	14	24	0	0.5	-0.1	glmm_ind	trt*period3	1000	0	0
dsdopt;0.5;14;24;0;-0.1	dsdopt	14	24	0	0.5	-0.1	glmm_ind	trt*period4	1000	0.00269061	0.0965523	0.95
dsdopt;0.5;14;24;0;-0.1	dsdopt	14	24	0	0.5	-0.1	glmm_ind	trt*period5	1000	-0.0032649	0.0977463	0.961
dsdopt;0.8;14;24;0;0	dsdopt	14	24	0	0.8	0	gee_agg	Intercept	1000	0.00542493	0.116978	0.94
dsdopt;0.8;14;24;0;0	dsdopt	14	24	0	0.8	0	gee_agg	period1	1000	-0.0032901	0.0602879	0.928
dsdopt;0.8;14;24;0;0	dsdopt	14	24	0	0.8	0	gee_agg	period2	1000	-0.0019846	0.0609229	0.913
dsdopt;0.8;14;24;0;0	dsdopt	14	24	0	0.8	0	gee_agg	period3	1000	0	0	1
dsdopt;0.8;14;24;0;0	dsdopt	14	24	0	0.8	0	gee_agg	period4	1000	-0.0014943	0.0670851	0.909
dsdopt;0.8;14;24;0;0	dsdopt	14	24	0	0.8	0	gee_agg	period5	1000	0.00228973	0.0760347	0.894
dsdopt;0.8;14;24;0;0	dsdopt	14	24	0	0.8	0	gee_agg	trt	1000	-0.0028813	0.068585	0.924
dsdopt;0.8;14;24;0;0	dsdopt	14	24	0	0.8	0	gee_agg	trt*period1	1000	0.00320178	0.0951782	0.925
dsdopt;0.8;14;24;0;0	dsdopt	14	24	0	0.8	0	gee_agg	trt*period2	1000	0.00304334	0.0896804	0.932
dsdopt;0.8;14;24;0;0	dsdopt	14	24	0	0.8	0	gee_agg	trt*period3	1000	0	0	1
dsdopt;0.8;14;24;0;0	dsdopt	14	24	0	0.8	0	gee_agg	trt*period4	1000	0.0026151	0.0750712	0.928
dsdopt;0.8;14;24;0;0	dsdopt	14	24	0	0.8	0	gee_agg	trt*period5	1000	-0.0012231	0.0848334	0.92
dsdopt;0.8;14;24;0;0	dsdopt	14	24	0	0.8	0	gee_ind	Intercept	1000	0.0051968	0.11698	0.939
dsdopt;0.8;14;24;0;0	dsdopt	14	24	0	0.8	0	gee_ind	period1	1000	-0.0030827	0.060463	0.933
dsdopt;0.8;14;24;0;0	dsdopt	14	24	0	0.8	0	gee_ind	period2	1000	-0.0017814	0.0610659	0.914
dsdopt;0.8;14;24;0;0	dsdopt	14	24	0	0.8	0	gee_ind	period3	1000	0	0	1
dsdopt;0.8;14;24;0;0	dsdopt	14	24	0	0.8	0	gee_ind	period4	1000	-0.0015511	0.0670738	0.909
dsdopt;0.8;14;24;0;0	dsdopt	14	24	0	0.8	0	gee_ind	period5	1000	0.0021638	0.0760592	0.895
dsdopt;0.8;14;24;0;0	dsdopt	14	24	0	0.8	0	gee_ind	trt	1000	-0.0026609	0.0688446	0.926
dsdopt;0.8;14;24;0;0	dsdopt	14	24	0	0.8	0	gee_ind	trt*period1	1000	0.00299959	0.0951597	0.923
dsdopt;0.8;14;24;0;0	dsdopt	14	24	0	0.8	0	gee_ind	trt*period2	1000	0.00280288	0.0896121	0.93
dsdopt;0.8;14;24;0;0	dsdopt	14	24	0	0.8	0	gee_ind	trt*period3	1000	0	0	1
dsdopt;0.8;14;24;0;0	dsdopt	14	24	0	0.8	0	gee_ind	trt*period4	1000	0.00266462	0.075058	0.928
dsdopt;0.8;14;24;0;0	dsdopt	14	24	0	0.8	0	gee_ind	trt*period5	1000	-0.0011126	0.0848592	0.921
dsdopt;0.8;14;24;0;0	dsdopt	14	24	0	0.8	0	glmm_agg	Intercept	1000	0.0022205	0.147725	0.953
dsdopt;0.8;14;24;0;0	dsdopt	14	24	0	0.8	0	glmm_agg	period1	1000	-0.0022607	0.074113	0.958
dsdopt;0.8;14;24;0;0	dsdopt	14	24	0	0.8	0	glmm_agg	period2	1000	-0.0020407	0.0777672	0.95
dsdopt;0.8;14;24;0;0	dsdopt	14	24	0	0.8	0	glmm_agg	period3	1000	0	0
dsdopt;0.8;14;24;0;0	dsdopt	14	24	0	0.8	0	glmm_agg	period4	1000	-0.0021654	0.0875502	0.951
dsdopt;0.8;14;24;0;0	dsdopt	14	24	0	0.8	0	glmm_agg	period5	1000	0.00252729	0.0908656	0.943
dsdopt;0.8;14;24;0;0	dsdopt	14	24	0	0.8	0	glmm_agg	trt	1000	-0.0017822	0.0861624	0.955
dsdopt;0.8;14;24;0;0	dsdopt	14	24	0	0.8	0	glmm_agg	trt*period1	1000	0.00227162	0.107436	0.956
dsdopt;0.8;14;24;0;0	dsdopt	14	24	0	0.8	0	glmm_agg	trt*period2	1000	0.00301183	0.110678	0.955
dsdopt;0.8;14;24;0;0	dsdopt	14	24	0	0.8	0	glmm_agg	trt*period3	1000	0	0
dsdopt;0.8;14;24;0;0	dsdopt	14	24	0	0.8	0	glmm_agg	trt*period4	1000	0.00196697	0.0983812	0.953
dsdopt;0.8;14;24;0;0	dsdopt	14	24	0	0.8	0	glmm_agg	trt*period5	1000	-0.0045538	0.100486	0.962
dsdopt;0.8;14;24;0;0	dsdopt	14	24	0	0.8	0	glmm_ind	Intercept	997	-0.0062797	0.145022	0.953862
dsdopt;0.8;14;24;0;0	dsdopt	14	24	0	0.8	0	glmm_ind	period1	997	-0.0005207	0.0737269	0.958877
dsdopt;0.8;14;24;0;0	dsdopt	14	24	0	0.8	0	glmm_ind	period2	997	-0.00096323	0.0773202	0.951856
dsdopt;0.8;14;24;0;0	dsdopt	14	24	0	0.8	0	glmm_ind	period3	997	0	0
dsdopt;0.8;14;24;0;0	dsdopt	14	24	0	0.8	0	glmm_ind	period4	997	-0.0027296	0.0873935	0.950853
dsdopt;0.8;14;24;0;0	dsdopt	14	24	0	0.8	0	glmm_ind	period5	997	0.00154541	0.090612	0.941825
dsdopt;0.8;14;24;0;0	dsdopt	14	24	0	0.8	0	glmm_ind	trt	997	-0.00010488	0.0857752	0.955868
dsdopt;0.8;14;24;0;0	dsdopt	14	24	0	0.8	0	glmm_ind	trt*period1	997	0.00177837	0.107026	0.956871
dsdopt;0.8;14;24;0;0	dsdopt	14	24	0	0.8	0	glmm_ind	trt*period2	997	0.00250431	0.110315	0.954865
dsdopt;0.8;14;24;0;0	dsdopt	14	24	0	0.8	0	glmm_ind	trt*period3	997	0	0
dsdopt;0.8;14;24;0;0	dsdopt	14	24	0	0.8	0	glmm_ind	trt*period4	997	0.00205483	0.0982114	0.952859
dsdopt;0.8;14;24;0;0	dsdopt	14	24	0	0.8	0	glmm_ind	trt*period5	997	-0.0045537	0.10027	0.961886
dsdopt;0.8;14;24;0;-0.1	dsdopt	14	24	0	0.8	-0.1	gee_agg	Intercept	1000	0.00580076	0.116753	0.942
dsdopt;0.8;14;24;0;-0.1	dsdopt	14	24	0	0.8	-0.1	gee_agg	period1	1000	-0.0032645	0.0603281	0.93
dsdopt;0.8;14;24;0;-0.1	dsdopt	14	24	0	0.8	-0.1	gee_agg	period2	1000	-0.0019501	0.0609524	0.913
dsdopt;0.8;14;24;0;-0.1	dsdopt	14	24	0	0.8	-0.1	gee_agg	period3	1000	0	0	1
dsdopt;0.8;14;24;0;-0.1	dsdopt	14	24	0	0.8	-0.1	gee_agg	period4	1000	-0.0014814	0.0670949	0.909
dsdopt;0.8;14;24;0;-0.1	dsdopt	14	24	0	0.8	-0.1	gee_agg	period5	1000	0.00231132	0.0760147	0.896
dsdopt;0.8;14;24;0;-0.1	dsdopt	14	24	0	0.8	-0.1	gee_agg	trt	1000	-0.0034084	0.0684472	0.923
dsdopt;0.8;14;24;0;-0.1	dsdopt	14	24	0	0.8	-0.1	gee_agg	trt*period1	1000	0.00441647	0.0872551	0.93
dsdopt;0.8;14;24;0;-0.1	dsdopt	14	24	0	0.8	-0.1	gee_agg	trt*period2	1000	0.00208909	0.0869556	0.93
dsdopt;0.8;14;24;0;-0.1	dsdopt	14	24	0	0.8	-0.1	gee_agg	trt*period3	1000	0	0	1
dsdopt;0.8;14;24;0;-0.1	dsdopt	14	24	0	0.8	-0.1	gee_agg	trt*period4	1000	0.00114396	0.075687	0.926
dsdopt;0.8;14;24;0;-0.1	dsdopt	14	24	0	0.8	-0.1	gee_agg	trt*period5	1000	-0.001225	0.0819612	0.922
dsdopt;0.8;14;24;0;-0.1	dsdopt	14	24	0	0.8	-0.1	gee_ind	Intercept	1000	0.00562424	0.116744	0.942
dsdopt;0.8;14;24;0;-0.1	dsdopt	14	24	0	0.8	-0.1	gee_ind	period1	1000	-0.0030962	0.0604804	0.932
dsdopt;0.8;14;24;0;-0.1	dsdopt	14	24	0	0.8	-0.1	gee_ind	period2	1000	-0.0017852	0.0610795	0.914
dsdopt;0.8;14;24;0;-0.1	dsdopt	14	24	0	0.8	-0.1	gee_ind	period3	1000	0	0	1
dsdopt;0.8;14;24;0;-0.1	dsdopt	14	24	0	0.8	-0.1	gee_ind	period4	1000	-0.00153	0.0670855	0.909
dsdopt;0.8;14;24;0;-0.1	dsdopt	14	24	0	0.8	-0.1	gee_ind	period5	1000	0.00220374	0.0760378	0.895
dsdopt;0.8;14;24;0;-0.1	dsdopt	14	24	0	0.8	-0.1	gee_ind	trt	1000	-0.003248	0.0686629	0.925
dsdopt;0.8;14;24;0;-0.1	dsdopt	14	24	0	0.8	-0.1	gee_ind	trt*period1	1000	0.00418846	0.0872439	0.931
dsdopt;0.8;14;24;0;-0.1	dsdopt	14	24	0	0.8	-0.1	gee_ind	trt*period2	1000	0.00184543	0.0869574	0.929
dsdopt;0.8;14;24;0;-0.1	dsdopt	14	24	0	0.8	-0.1	gee_ind	trt*period3	1000	0	0	1
dsdopt;0.8;14;24;0;-0.1	dsdopt	14	24	0	0.8	-0.1	gee_ind	trt*period4	1000	0.00118945	0.0756753	0.926
dsdopt;0.8;14;24;0;-0.1	dsdopt	14	24	0	0.8	-0.1	gee_ind	trt*period5	1000	-0.0011242	0.0819844	0.922
dsdopt;0.8;14;24;0;-0.1	dsdopt	14	24	0	0.8	-0.1	glmm_agg	Intercept	1000	0.00260768	0.147489	0.951
dsdopt;0.8;14;24;0;-0.1	dsdopt	14	24	0	0.8	-0.1	glmm_agg	period1	1000	-0.0022532	0.0741044	0.957
dsdopt;0.8;14;24;0;-0.1	dsdopt	14	24	0	0.8	-0.1	glmm_agg	period2	1000	-0.0020241	0.0777755	0.95
dsdopt;0.8;14;24;0;-0.1	dsdopt	14	24	0	0.8	-0.1	glmm_agg	period3	1000	0	0
dsdopt;0.8;14;24;0;-0.1	dsdopt	14	24	0	0.8	-0.1	glmm_agg	period4	1000	-0.0021635	0.0875526	0.951
dsdopt;0.8;14;24;0;-0.1	dsdopt	14	24	0	0.8	-0.1	glmm_agg	period5	1000	0.00252631	0.0908691	0.943
dsdopt;0.8;14;24;0;-0.1	dsdopt	14	24	0	0.8	-0.1	glmm_agg	trt	1000	-0.0023793	0.0859603	0.955
dsdopt;0.8;14;24;0;-0.1	dsdopt	14	24	0	0.8	-0.1	glmm_agg	trt*period1	1000	0.00314115	0.107915	0.952
dsdopt;0.8;14;24;0;-0.1	dsdopt	14	24	0	0.8	-0.1	glmm_agg	trt*period2	1000	0.00192214	0.111872	0.954
dsdopt;0.8;14;24;0;-0.1	dsdopt	14	24	0	0.8	-0.1	glmm_agg	trt*period3	1000	0	0
dsdopt;0.8;14;24;0;-0.1	dsdopt	14	24	0	0.8	-0.1	glmm_agg	trt*period4	1000	0.000899496	0.0994127	0.947
dsdopt;0.8;14;24;0;-0.1	dsdopt	14	24	0	0.8	-0.1	glmm_agg	trt*period5	1000	-0.0029418	0.0993198	0.956
dsdopt;0.8;14;24;0;-0.1	dsdopt	14	24	0	0.8	-0.1	glmm_ind	Intercept	999	-0.005626	0.145322	0.950951
dsdopt;0.8;14;24;0;-0.1	dsdopt	14	24	0	0.8	-0.1	glmm_ind	period1	999	-0.00080416	0.0738683	0.957958
dsdopt;0.8;14;24;0;-0.1	dsdopt	14	24	0	0.8	-0.1	glmm_ind	period2	999	-0.0011677	0.0775302	0.94995
dsdopt;0.8;14;24;0;-0.1	dsdopt	14	24	0	0.8	-0.1	glmm_ind	period3	999	0	0
dsdopt;0.8;14;24;0;-0.1	dsdopt	14	24	0	0.8	-0.1	glmm_ind	period4	999	-0.0027728	0.0873128	0.950951
dsdopt;0.8;14;24;0;-0.1	dsdopt	14	24	0	0.8	-0.1	glmm_ind	period5	999	0.00129762	0.0906328	0.941942
dsdopt;0.8;14;24;0;-0.1	dsdopt	14	24	0	0.8	-0.1	glmm_ind	trt	999	-0.00095412	0.0856878	0.956957
dsdopt;0.8;14;24;0;-0.1	dsdopt	14	24	0	0.8	-0.1	glmm_ind	trt*period1	999	0.00228412	0.107621	0.953954
dsdopt;0.8;14;24;0;-0.1	dsdopt	14	24	0	0.8	-0.1	glmm_ind	trt*period2	999	0.00128364	0.111531	0.953954
dsdopt;0.8;14;24;0;-0.1	dsdopt	14	24	0	0.8	-0.1	glmm_ind	trt*period3	999	0	0
dsdopt;0.8;14;24;0;-0.1	dsdopt	14	24	0	0.8	-0.1	glmm_ind	trt*period4	999	0.00120591	0.099143	0.946947
dsdopt;0.8;14;24;0;-0.1	dsdopt	14	24	0	0.8	-0.1	glmm_ind	trt*period5	999	-0.0022293	0.0990503	0.955956
usdopt;0.2;6;9;9;0	usdopt	6	9	9	0.2	0	gee_agg	Intercept	1000	0.00267088	0.0751115	0.941
usdopt;0.2;6;9;9;0	usdopt	6	9	9	0.2	0	gee_agg	period1	1000	-0.00096813	0.0505469	0.939
usdopt;0.2;6;9;9;0	usdopt	6	9	9	0.2	0	gee_agg	period2	1000	-0.00047739	0.0521918	0.937
usdopt;0.2;6;9;9;0	usdopt	6	9	9	0.2	0	gee_agg	period3	1000	0	0	1
usdopt;0.2;6;9;9;0	usdopt	6	9	9	0.2	0	gee_agg	period4	1000	-0.0027155	0.0710917	0.915
usdopt;0.2;6;9;9;0	usdopt	6	9	9	0.2	0	gee_agg	period5	1000	0.00539385	0.111767	0.885
usdopt;0.2;6;9;9;0	usdopt	6	9	9	0.2	0	gee_agg	trt	1000	-0.0012058	0.0609657	0.944
usdopt;0.2;6;9;9;0	usdopt	6	9	9	0.2	0	gee_agg	trt*period1	1000	0.00296832	0.099055	0.922
usdopt;0.2;6;9;9;0	usdopt	6	9	9	0.2	0	gee_agg	trt*period2	1000	0.00103019	0.0791519	0.942
usdopt;0.2;6;9;9;0	usdopt	6	9	9	0.2	0	gee_agg	trt*period3	1000	0	0	1
usdopt;0.2;6;9;9;0	usdopt	6	9	9	0.2	0	gee_agg	trt*period4	1000	0.00446661	0.0867701	0.938
usdopt;0.2;6;9;9;0	usdopt	6	9	9	0.2	0	gee_agg	trt*period5	1000	-0.0051963	0.121263	0.914
usdopt;0.2;6;9;9;0	usdopt	6	9	9	0.2	0	gee_ind	Intercept	1000	0.00263158	0.0751122	0.94
usdopt;0.2;6;9;9;0	usdopt	6	9	9	0.2	0	gee_ind	period1	1000	-0.00093386	0.0505536	0.939
usdopt;0.2;6;9;9;0	usdopt	6	9	9	0.2	0	gee_ind	period2	1000	-0.00045926	0.0521997	0.937
usdopt;0.2;6;9;9;0	usdopt	6	9	9	0.2	0	gee_ind	period3	1000	0	0	1
usdopt;0.2;6;9;9;0	usdopt	6	9	9	0.2	0	gee_ind	period4	1000	-0.0027403	0.0711215	0.914
usdopt;0.2;6;9;9;0	usdopt	6	9	9	0.2	0	gee_ind	period5	1000	0.0053184	0.111945	0.885
usdopt;0.2;6;9;9;0	usdopt	6	9	9	0.2	0	gee_ind	trt	1000	-0.0011511	0.0609232	0.943
usdopt;0.2;6;9;9;0	usdopt	6	9	9	0.2	0	gee_ind	trt*period1	1000	0.00293273	0.0989985	0.92
usdopt;0.2;6;9;9;0	usdopt	6	9	9	0.2	0	gee_ind	trt*period2	1000	0.00101797	0.0791634	0.943
usdopt;0.2;6;9;9;0	usdopt	6	9	9	0.2	0	gee_ind	trt*period3	1000	0	0	1
usdopt;0.2;6;9;9;0	usdopt	6	9	9	0.2	0	gee_ind	trt*period4	1000	0.00448075	0.0867886	0.938
usdopt;0.2;6;9;9;0	usdopt	6	9	9	0.2	0	gee_ind	trt*period5	1000	-0.0051421	0.121426	0.912
usdopt;0.2;6;9;9;0	usdopt	6	9	9	0.2	0	glmm_agg	Intercept	1000	0.000503841	0.0803883	0.945
usdopt;0.2;6;9;9;0	usdopt	6	9	9	0.2	0	glmm_agg	period1	1000	-0.0001241	0.0544918	0.955
usdopt;0.2;6;9;9;0	usdopt	6	9	9	0.2	0	glmm_agg	period2	1000	-0.00012453	0.056812	0.949
usdopt;0.2;6;9;9;0	usdopt	6	9	9	0.2	0	glmm_agg	period3	1000	0	0
usdopt;0.2;6;9;9;0	usdopt	6	9	9	0.2	0	glmm_agg	period4	1000	-0.0027291	0.0765486	0.957
usdopt;0.2;6;9;9;0	usdopt	6	9	9	0.2	0	glmm_agg	period5	1000	0.0075961	0.117467	0.962
usdopt;0.2;6;9;9;0	usdopt	6	9	9	0.2	0	glmm_agg	trt	1000	-0.00034994	0.0662794	0.955
usdopt;0.2;6;9;9;0	usdopt	6	9	9	0.2	0	glmm_agg	trt*period1	1000	0.00264496	0.105687	0.956
usdopt;0.2;6;9;9;0	usdopt	6	9	9	0.2	0	glmm_agg	trt*period2	1000	0.00118999	0.0856768	0.949
usdopt;0.2;6;9;9;0	usdopt	6	9	9	0.2	0	glmm_agg	trt*period3	1000	0	0
usdopt;0.2;6;9;9;0	usdopt	6	9	9	0.2	0	glmm_agg	trt*period4	1000	0.00412294	0.0934153	0.949
usdopt;0.2;6;9;9;0	usdopt	6	9	9	0.2	0	glmm_agg	trt*period5	1000	-0.008554	0.127936	0.96
usdopt;0.2;6;9;9;0	usdopt	6	9	9	0.2	0	glmm_ind	Intercept	999	-0.0021362	0.0800588	0.944945
usdopt;0.2;6;9;9;0	usdopt	6	9	9	0.2	0	glmm_ind	period1	999	0.000936226	0.0543495	0.952953
usdopt;0.2;6;9;9;0	usdopt	6	9	9	0.2	0	glmm_ind	period2	999	0.000445451	0.0566733	0.948949
usdopt;0.2;6;9;9;0	usdopt	6	9	9	0.2	0	glmm_ind	period3	999	0	0
usdopt;0.2;6;9;9;0	usdopt	6	9	9	0.2	0	glmm_ind	period4	999	-0.0031379	0.0761797	0.957958
usdopt;0.2;6;9;9;0	usdopt	6	9	9	0.2	0	glmm_ind	period5	999	0.0064411	0.117038	0.960961
usdopt;0.2;6;9;9;0	usdopt	6	9	9	0.2	0	glmm_ind	trt	999	0.000611341	0.066139	0.954955
usdopt;0.2;6;9;9;0	usdopt	6	9	9	0.2	0	glmm_ind	trt*period1	999	0.00247245	0.10549	0.956957
usdopt;0.2;6;9;9;0	usdopt	6	9	9	0.2	0	glmm_ind	trt*period2	999	0.00103505	0.0855216	0.948949
usdopt;0.2;6;9;9;0	usdopt	6	9	9	0.2	0	glmm_ind	trt*period3	999	0	0
usdopt;0.2;6;9;9;0	usdopt	6	9	9	0.2	0	glmm_ind	trt*period4	999	0.0041904	0.0931896	0.948949
usdopt;0.2;6;9;9;0	usdopt	6	9	9	0.2	0	glmm_ind	trt*period5	999	-0.008259	0.127554	0.95996
usdopt;0.2;6;9;9;-0.1	usdopt	6	9	9	0.2	-0.1	gee_agg	Intercept	1000	0.00288806	0.075029	0.941
usdopt;0.2;6;9;9;-0.1	usdopt	6	9	9	0.2	-0.1	gee_agg	period1	1000	-0.0011265	0.05049	0.935
usdopt;0.2;6;9;9;-0.1	usdopt	6	9	9	0.2	-0.1	gee_agg	period2	1000	-0.00042315	0.0522062	0.936
usdopt;0.2;6;9;9;-0.1	usdopt	6	9	9	0.2	-0.1	gee_agg	period3	1000	0	0	1
usdopt;0.2;6;9;9;-0.1	usdopt	6	9	9	0.2	-0.1	gee_agg	period4	1000	-0.003068	0.0713	0.917
usdopt;0.2;6;9;9;-0.1	usdopt	6	9	9	0.2	-0.1	gee_agg	period5	1000	0.00528485	0.111772	0.887
usdopt;0.2;6;9;9;-0.1	usdopt	6	9	9	0.2	-0.1	gee_agg	trt	1000	-0.0016946	0.0608677	0.944
usdopt;0.2;6;9;9;-0.1	usdopt	6	9	9	0.2	-0.1	gee_agg	trt*period1	1000	0.00603504	0.0944564	0.928
usdopt;0.2;6;9;9;-0.1	usdopt	6	9	9	0.2	-0.1	gee_agg	trt*period2	1000	0.000595269	0.0786405	0.939
usdopt;0.2;6;9;9;-0.1	usdopt	6	9	9	0.2	-0.1	gee_agg	trt*period3	1000	0	0	1
usdopt;0.2;6;9;9;-0.1	usdopt	6	9	9	0.2	-0.1	gee_agg	trt*period4	1000	0.00418755	0.085961	0.939
usdopt;0.2;6;9;9;-0.1	usdopt	6	9	9	0.2	-0.1	gee_agg	trt*period5	1000	-0.0054007	0.121474	0.908
usdopt;0.2;6;9;9;-0.1	usdopt	6	9	9	0.2	-0.1	gee_ind	Intercept	1000	0.00284171	0.075031	0.941
usdopt;0.2;6;9;9;-0.1	usdopt	6	9	9	0.2	-0.1	gee_ind	period1	1000	-0.0010857	0.0504956	0.934
usdopt;0.2;6;9;9;-0.1	usdopt	6	9	9	0.2	-0.1	gee_ind	period2	1000	-0.00040059	0.0522136	0.937
usdopt;0.2;6;9;9;-0.1	usdopt	6	9	9	0.2	-0.1	gee_ind	period3	1000	0	0	1
usdopt;0.2;6;9;9;-0.1	usdopt	6	9	9	0.2	-0.1	gee_ind	period4	1000	-0.003089	0.0713226	0.917
usdopt;0.2;6;9;9;-0.1	usdopt	6	9	9	0.2	-0.1	gee_ind	period5	1000	0.00521753	0.111941	0.886
usdopt;0.2;6;9;9;-0.1	usdopt	6	9	9	0.2	-0.1	gee_ind	trt	1000	-0.0016242	0.060857	0.947
usdopt;0.2;6;9;9;-0.1	usdopt	6	9	9	0.2	-0.1	gee_ind	trt*period1	1000	0.00597751	0.0944259	0.928
usdopt;0.2;6;9;9;-0.1	usdopt	6	9	9	0.2	-0.1	gee_ind	trt*period2	1000	0.000575976	0.078655	0.937
usdopt;0.2;6;9;9;-0.1	usdopt	6	9	9	0.2	-0.1	gee_ind	trt*period3	1000	0	0	1
usdopt;0.2;6;9;9;-0.1	usdopt	6	9	9	0.2	-0.1	gee_ind	trt*period4	1000	0.00419399	0.0859764	0.939
usdopt;0.2;6;9;9;-0.1	usdopt	6	9	9	0.2	-0.1	gee_ind	trt*period5	1000	-0.00536	0.121627	0.908
usdopt;0.2;6;9;9;-0.1	usdopt	6	9	9	0.2	-0.1	glmm_agg	Intercept	1000	0.000811899	0.0801361	0.944
usdopt;0.2;6;9;9;-0.1	usdopt	6	9	9	0.2	-0.1	glmm_agg	period1	1000	-0.00036855	0.0542243	0.951
usdopt;0.2;6;9;9;-0.1	usdopt	6	9	9	0.2	-0.1	glmm_agg	period2	1000	-0.00013974	0.0567941	0.949
usdopt;0.2;6;9;9;-0.1	usdopt	6	9	9	0.2	-0.1	glmm_agg	period3	1000	0	0
usdopt;0.2;6;9;9;-0.1	usdopt	6	9	9	0.2	-0.1	glmm_agg	period4	1000	-0.0030357	0.0765888	0.954
usdopt;0.2;6;9;9;-0.1	usdopt	6	9	9	0.2	-0.1	glmm_agg	period5	1000	0.00746773	0.117366	0.965
usdopt;0.2;6;9;9;-0.1	usdopt	6	9	9	0.2	-0.1	glmm_agg	trt	1000	-0.00092987	0.0661133	0.956
usdopt;0.2;6;9;9;-0.1	usdopt	6	9	9	0.2	-0.1	glmm_agg	trt*period1	1000	0.00569264	0.102917	0.966
usdopt;0.2;6;9;9;-0.1	usdopt	6	9	9	0.2	-0.1	glmm_agg	trt*period2	1000	0.000549156	0.0855362	0.956
usdopt;0.2;6;9;9;-0.1	usdopt	6	9	9	0.2	-0.1	glmm_agg	trt*period3	1000	0	0
usdopt;0.2;6;9;9;-0.1	usdopt	6	9	9	0.2	-0.1	glmm_agg	trt*period4	1000	0.00395071	0.092653	0.953
usdopt;0.2;6;9;9;-0.1	usdopt	6	9	9	0.2	-0.1	glmm_agg	trt*period5	1000	-0.008262	0.128111	0.959
usdopt;0.2;6;9;9;-0.1	usdopt	6	9	9	0.2	-0.1	glmm_ind	Intercept	999	-0.0017039	0.0798013	0.942943
usdopt;0.2;6;9;9;-0.1	usdopt	6	9	9	0.2	-0.1	glmm_ind	period1	999	0.000601474	0.0541099	0.951952
usdopt;0.2;6;9;9;-0.1	usdopt	6	9	9	0.2	-0.1	glmm_ind	period2	999	0.000370618	0.0566747	0.947948
usdopt;0.2;6;9;9;-0.1	usdopt	6	9	9	0.2	-0.1	glmm_ind	period3	999	0	0
usdopt;0.2;6;9;9;-0.1	usdopt	6	9	9	0.2	-0.1	glmm_ind	period4	999	-0.003632	0.0764148	0.954955
usdopt;0.2;6;9;9;-0.1	usdopt	6	9	9	0.2	-0.1	glmm_ind	period5	999	0.00620618	0.117009	0.963964
usdopt;0.2;6;9;9;-0.1	usdopt	6	9	9	0.2	-0.1	glmm_ind	trt	999	9.466e-06	0.0659709	0.956957
usdopt;0.2;6;9;9;-0.1	usdopt	6	9	9	0.2	-0.1	glmm_ind	trt*period1	999	0.00511604	0.10274	0.965966
usdopt;0.2;6;9;9;-0.1	usdopt	6	9	9	0.2	-0.1	glmm_ind	trt*period2	999	0.000325959	0.0853294	0.954955
usdopt;0.2;6;9;9;-0.1	usdopt	6	9	9	0.2	-0.1	glmm_ind	trt*period3	999	0	0
usdopt;0.2;6;9;9;-0.1	usdopt	6	9	9	0.2	-0.1	glmm_ind	trt*period4	999	0.00434891	0.0924577	0.952953
usdopt;0.2;6;9;9;-0.1	usdopt	6	9	9	0.2	-0.1	glmm_ind	trt*period5	999	-0.0074037	0.12776	0.960961
usdopt;0.5;6;9;9;0	usdopt	6	9	9	0.5	0	gee_agg	Intercept	1000	0.00410049	0.0976226	0.937
usdopt;0.5;6;9;9;0	usdopt	6	9	9	0.5	0	gee_agg	period1	1000	-0.0020834	0.0489343	0.933
usdopt;0.5;6;9;9;0	usdopt	6	9	9	0.5	0	gee_agg	period2	1000	-0.00045807	0.0501404	0.925
usdopt;0.5;6;9;9;0	usdopt	6	9	9	0.5	0	gee_agg	period3	1000	0	0	1
usdopt;0.5;6;9;9;0	usdopt	6	9	9	0.5	0	gee_agg	period4	1000	-0.00012325	0.065186	0.917
usdopt;0.5;6;9;9;0	usdopt	6	9	9	0.5	0	gee_agg	period5	1000	0.00134176	0.109292	0.86
usdopt;0.5;6;9;9;0	usdopt	6	9	9	0.5	0	gee_agg	trt	1000	-0.0026325	0.0570968	0.945
usdopt;0.5;6;9;9;0	usdopt	6	9	9	0.5	0	gee_agg	trt*period1	1000	0.00315609	0.0988128	0.913
usdopt;0.5;6;9;9;0	usdopt	6	9	9	0.5	0	gee_agg	trt*period2	1000	0.000849082	0.074437	0.942
usdopt;0.5;6;9;9;0	usdopt	6	9	9	0.5	0	gee_agg	trt*period3	1000	0	0	1
usdopt;0.5;6;9;9;0	usdopt	6	9	9	0.5	0	gee_agg	trt*period4	1000	0.00284907	0.0795632	0.937
usdopt;0.5;6;9;9;0	usdopt	6	9	9	0.5	0	gee_agg	trt*period5	1000	0.000692464	0.118455	0.889
usdopt;0.5;6;9;9;0	usdopt	6	9	9	0.5	0	gee_ind	Intercept	1000	0.004045	0.0976262	0.94
usdopt;0.5;6;9;9;0	usdopt	6	9	9	0.5	0	gee_ind	period1	1000	-0.0020351	0.0489695	0.933
usdopt;0.5;6;9;9;0	usdopt	6	9	9	0.5	0	gee_ind	period2	1000	-0.00043148	0.050156	0.925
usdopt;0.5;6;9;9;0	usdopt	6	9	9	0.5	0	gee_ind	period3	1000	0	0	1
usdopt;0.5;6;9;9;0	usdopt	6	9	9	0.5	0	gee_ind	period4	1000	-0.00017891	0.0652572	0.917
usdopt;0.5;6;9;9;0	usdopt	6	9	9	0.5	0	gee_ind	period5	1000	0.00113492	0.10965	0.86
usdopt;0.5;6;9;9;0	usdopt	6	9	9	0.5	0	gee_ind	trt	1000	-0.0025819	0.0571343	0.946
usdopt;0.5;6;9;9;0	usdopt	6	9	9	0.5	0	gee_ind	trt*period1	1000	0.00310523	0.0986977	0.912
usdopt;0.5;6;9;9;0	usdopt	6	9	9	0.5	0	gee_ind	trt*period2	1000	0.000828654	0.0744408	0.944
usdopt;0.5;6;9;9;0	usdopt	6	9	9	0.5	0	gee_ind	trt*period3	1000	0	0	1
usdopt;0.5;6;9;9;0	usdopt	6	9	9	0.5	0	gee_ind	trt*period4	1000	0.0029	0.0796104	0.937
usdopt;0.5;6;9;9;0	usdopt	6	9	9	0.5	0	gee_ind	trt*period5	1000	0.000890279	0.118766	0.888
usdopt;0.5;6;9;9;0	usdopt	6	9	9	0.5	0	glmm_agg	Intercept	1000	0.000171286	0.113331	0.95
usdopt;0.5;6;9;9;0	usdopt	6	9	9	0.5	0	glmm_agg	period1	1000	-0.00027614	0.0560706	0.96
usdopt;0.5;6;9;9;0	usdopt	6	9	9	0.5	0	glmm_agg	period2	1000	0.000463711	0.059601	0.949
usdopt;0.5;6;9;9;0	usdopt	6	9	9	0.5	0	glmm_agg	period3	1000	0	0
usdopt;0.5;6;9;9;0	usdopt	6	9	9	0.5	0	glmm_agg	period4	1000	-0.00023547	0.0764368	0.955
usdopt;0.5;6;9;9;0	usdopt	6	9	9	0.5	0	glmm_agg	period5	1000	0.00307092	0.118638	0.96
usdopt;0.5;6;9;9;0	usdopt	6	9	9	0.5	0	glmm_agg	trt	1000	-0.0010947	0.0679415	0.967
usdopt;0.5;6;9;9;0	usdopt	6	9	9	0.5	0	glmm_agg	trt*period1	1000	0.00176452	0.107979	0.969
usdopt;0.5;6;9;9;0	usdopt	6	9	9	0.5	0	glmm_agg	trt*period2	1000	0.000612839	0.0880849	0.958
usdopt;0.5;6;9;9;0	usdopt	6	9	9	0.5	0	glmm_agg	trt*period3	1000	0	0
usdopt;0.5;6;9;9;0	usdopt	6	9	9	0.5	0	glmm_agg	trt*period4	1000	0.00255283	0.0939475	0.958
usdopt;0.5;6;9;9;0	usdopt	6	9	9	0.5	0	glmm_agg	trt*period5	1000	-0.0027365	0.130425	0.962
usdopt;0.5;6;9;9;0	usdopt	6	9	9	0.5	0	glmm_ind	Intercept	999	-0.0045818	0.112419	0.953954
usdopt;0.5;6;9;9;0	usdopt	6	9	9	0.5	0	glmm_ind	period1	999	0.000938993	0.0559203	0.958959
usdopt;0.5;6;9;9;0	usdopt	6	9	9	0.5	0	glmm_ind	period2	999	0.00110461	0.0594398	0.948949
usdopt;0.5;6;9;9;0	usdopt	6	9	9	0.5	0	glmm_ind	period3	999	0	0
usdopt;0.5;6;9;9;0	usdopt	6	9	9	0.5	0	glmm_ind	period4	999	-0.00089496	0.0762374	0.953954
usdopt;0.5;6;9;9;0	usdopt	6	9	9	0.5	0	glmm_ind	period5	999	0.00168623	0.118279	0.960961
usdopt;0.5;6;9;9;0	usdopt	6	9	9	0.5	0	glmm_ind	trt	999	7.3877e-05	0.0677768	0.965966
usdopt;0.5;6;9;9;0	usdopt	6	9	9	0.5	0	glmm_ind	trt*period1	999	0.00163255	0.107742	0.968969
usdopt;0.5;6;9;9;0	usdopt	6	9	9	0.5	0	glmm_ind	trt*period2	999	0.000379127	0.0877917	0.957958
usdopt;0.5;6;9;9;0	usdopt	6	9	9	0.5	0	glmm_ind	trt*period3	999	0	0
usdopt;0.5;6;9;9;0	usdopt	6	9	9	0.5	0	glmm_ind	trt*period4	999	0.00270566	0.0937187	0.957958
usdopt;0.5;6;9;9;0	usdopt	6	9	9	0.5	0	glmm_ind	trt*period5	999	-0.0023346	0.130018	0.963964
usdopt;0.5;6;9;9;-0.1	usdopt	6	9	9	0.5	-0.1	gee_agg	Intercept	1000	0.00413583	0.0977959	0.94
usdopt;0.5;6;9;9;-0.1	usdopt	6	9	9	0.5	-0.1	gee_agg	period1	1000	-0.002107	0.0492366	0.935
usdopt;0.5;6;9;9;-0.1	usdopt	6	9	9	0.5	-0.1	gee_agg	period2	1000	-0.0003442	0.0501864	0.924
usdopt;0.5;6;9;9;-0.1	usdopt	6	9	9	0.5	-0.1	gee_agg	period3	1000	0	0	1
usdopt;0.5;6;9;9;-0.1	usdopt	6	9	9	0.5	-0.1	gee_agg	period4	1000	-0.00023067	0.0656336	0.92
usdopt;0.5;6;9;9;-0.1	usdopt	6	9	9	0.5	-0.1	gee_agg	period5	1000	0.0012758	0.10925	0.86
usdopt;0.5;6;9;9;-0.1	usdopt	6	9	9	0.5	-0.1	gee_agg	trt	1000	-0.0028042	0.0577572	0.943
usdopt;0.5;6;9;9;-0.1	usdopt	6	9	9	0.5	-0.1	gee_agg	trt*period1	1000	0.0036808	0.0934623	0.918
usdopt;0.5;6;9;9;-0.1	usdopt	6	9	9	0.5	-0.1	gee_agg	trt*period2	1000	0.00162883	0.0741327	0.938
usdopt;0.5;6;9;9;-0.1	usdopt	6	9	9	0.5	-0.1	gee_agg	trt*period3	1000	0	0	1
usdopt;0.5;6;9;9;-0.1	usdopt	6	9	9	0.5	-0.1	gee_agg	trt*period4	1000	0.00148116	0.0792246	0.941
usdopt;0.5;6;9;9;-0.1	usdopt	6	9	9	0.5	-0.1	gee_agg	trt*period5	1000	-0.001622	0.117286	0.893
usdopt;0.5;6;9;9;-0.1	usdopt	6	9	9	0.5	-0.1	gee_ind	Intercept	1000	0.00408912	0.0978088	0.94
usdopt;0.5;6;9;9;-0.1	usdopt	6	9	9	0.5	-0.1	gee_ind	period1	1000	-0.0020641	0.0492841	0.935
usdopt;0.5;6;9;9;-0.1	usdopt	6	9	9	0.5	-0.1	gee_ind	period2	1000	-0.00031695	0.0502107	0.924
usdopt;0.5;6;9;9;-0.1	usdopt	6	9	9	0.5	-0.1	gee_ind	period3	1000	0	0	1
usdopt;0.5;6;9;9;-0.1	usdopt	6	9	9	0.5	-0.1	gee_ind	period4	1000	-0.00027672	0.0657096	0.919
usdopt;0.5;6;9;9;-0.1	usdopt	6	9	9	0.5	-0.1	gee_ind	period5	1000	0.00110953	0.109567	0.862
usdopt;0.5;6;9;9;-0.1	usdopt	6	9	9	0.5	-0.1	gee_ind	trt	1000	-0.002765	0.0578773	0.944
usdopt;0.5;6;9;9;-0.1	usdopt	6	9	9	0.5	-0.1	gee_ind	trt*period1	1000	0.00358624	0.0933755	0.92
usdopt;0.5;6;9;9;-0.1	usdopt	6	9	9	0.5	-0.1	gee_ind	trt*period2	1000	0.00159029	0.0741589	0.937
usdopt;0.5;6;9;9;-0.1	usdopt	6	9	9	0.5	-0.1	gee_ind	trt*period3	1000	0	0	1
usdopt;0.5;6;9;9;-0.1	usdopt	6	9	9	0.5	-0.1	gee_ind	trt*period4	1000	0.00152505	0.0792844	0.94
usdopt;0.5;6;9;9;-0.1	usdopt	6	9	9	0.5	-0.1	gee_ind	trt*period5	1000	-0.0014617	0.117552	0.892
usdopt;0.5;6;9;9;-0.1	usdopt	6	9	9	0.5	-0.1	glmm_agg	Intercept	1000	0.000356153	0.113501	0.948
usdopt;0.5;6;9;9;-0.1	usdopt	6	9	9	0.5	-0.1	glmm_agg	period1	1000	-0.00046153	0.0560962	0.959
usdopt;0.5;6;9;9;-0.1	usdopt	6	9	9	0.5	-0.1	glmm_agg	period2	1000	0.000463836	0.0594865	0.947
usdopt;0.5;6;9;9;-0.1	usdopt	6	9	9	0.5	-0.1	glmm_agg	period3	1000	0	0
usdopt;0.5;6;9;9;-0.1	usdopt	6	9	9	0.5	-0.1	glmm_agg	period4	1000	-0.0002289	0.0765886	0.953
usdopt;0.5;6;9;9;-0.1	usdopt	6	9	9	0.5	-0.1	glmm_agg	period5	1000	0.00303006	0.118617	0.961
usdopt;0.5;6;9;9;-0.1	usdopt	6	9	9	0.5	-0.1	glmm_agg	trt	1000	-0.0014673	0.0685354	0.965
usdopt;0.5;6;9;9;-0.1	usdopt	6	9	9	0.5	-0.1	glmm_agg	trt*period1	1000	0.00204266	0.109464	0.96
usdopt;0.5;6;9;9;-0.1	usdopt	6	9	9	0.5	-0.1	glmm_agg	trt*period2	1000	0.00170111	0.0885293	0.954
usdopt;0.5;6;9;9;-0.1	usdopt	6	9	9	0.5	-0.1	glmm_agg	trt*period3	1000	0	0
usdopt;0.5;6;9;9;-0.1	usdopt	6	9	9	0.5	-0.1	glmm_agg	trt*period4	1000	0.00140662	0.0936951	0.952
usdopt;0.5;6;9;9;-0.1	usdopt	6	9	9	0.5	-0.1	glmm_agg	trt*period5	1000	-0.0044132	0.129916	0.97
usdopt;0.5;6;9;9;-0.1	usdopt	6	9	9	0.5	-0.1	glmm_ind	Intercept	998	-0.0041154	0.112611	0.953908
usdopt;0.5;6;9;9;-0.1	usdopt	6	9	9	0.5	-0.1	glmm_ind	period1	998	0.000743885	0.0559405	0.958918
usdopt;0.5;6;9;9;-0.1	usdopt	6	9	9	0.5	-0.1	glmm_ind	period2	998	0.00101757	0.0592272	0.946894
usdopt;0.5;6;9;9;-0.1	usdopt	6	9	9	0.5	-0.1	glmm_ind	period3	998	0	0
usdopt;0.5;6;9;9;-0.1	usdopt	6	9	9	0.5	-0.1	glmm_ind	period4	998	-0.00080863	0.0764342	0.952906
usdopt;0.5;6;9;9;-0.1	usdopt	6	9	9	0.5	-0.1	glmm_ind	period5	998	0.00141854	0.11809	0.960922
usdopt;0.5;6;9;9;-0.1	usdopt	6	9	9	0.5	-0.1	glmm_ind	trt	998	-0.00035673	0.0684156	0.96493
usdopt;0.5;6;9;9;-0.1	usdopt	6	9	9	0.5	-0.1	glmm_ind	trt*period1	998	0.00163614	0.109151	0.958918
usdopt;0.5;6;9;9;-0.1	usdopt	6	9	9	0.5	-0.1	glmm_ind	trt*period2	998	0.00142851	0.0883645	0.953908
usdopt;0.5;6;9;9;-0.1	usdopt	6	9	9	0.5	-0.1	glmm_ind	trt*period3	998	0	0
usdopt;0.5;6;9;9;-0.1	usdopt	6	9	9	0.5	-0.1	glmm_ind	trt*period4	998	0.00170539	0.0935149	0.952906
usdopt;0.5;6;9;9;-0.1	usdopt	6	9	9	0.5	-0.1	glmm_ind	trt*period5	998	-0.0032227	0.129339	0.96994
usdopt;0.8;6;9;9;0	usdopt	6	9	9	0.8	0	gee_agg	Intercept	1000	0.00444405	0.109913	0.938
usdopt;0.8;6;9;9;0	usdopt	6	9	9	0.8	0	gee_agg	period1	1000	-0.002001	0.0459266	0.942
usdopt;0.8;6;9;9;0	usdopt	6	9	9	0.8	0	gee_agg	period2	1000	-0.00058231	0.046745	0.933
usdopt;0.8;6;9;9;0	usdopt	6	9	9	0.8	0	gee_agg	period3	1000	0	0	1
usdopt;0.8;6;9;9;0	usdopt	6	9	9	0.8	0	gee_agg	period4	1000	-0.00019676	0.0614687	0.912
usdopt;0.8;6;9;9;0	usdopt	6	9	9	0.8	0	gee_agg	period5	1000	0.0030547	0.10916	0.857
usdopt;0.8;6;9;9;0	usdopt	6	9	9	0.8	0	gee_agg	trt	1000	-0.0011112	0.0546608	0.945
usdopt;0.8;6;9;9;0	usdopt	6	9	9	0.8	0	gee_agg	trt*period1	1000	0.00196176	0.0985319	0.922
usdopt;0.8;6;9;9;0	usdopt	6	9	9	0.8	0	gee_agg	trt*period2	1000	0.000516199	0.071606	0.95
usdopt;0.8;6;9;9;0	usdopt	6	9	9	0.8	0	gee_agg	trt*period3	1000	0	0	1
usdopt;0.8;6;9;9;0	usdopt	6	9	9	0.8	0	gee_agg	trt*period4	1000	0.000625538	0.0732399	0.938
usdopt;0.8;6;9;9;0	usdopt	6	9	9	0.8	0	gee_agg	trt*period5	1000	-0.0028676	0.116452	0.899
usdopt;0.8;6;9;9;0	usdopt	6	9	9	0.8	0	gee_ind	Intercept	1000	0.00436384	0.109887	0.939
usdopt;0.8;6;9;9;0	usdopt	6	9	9	0.8	0	gee_ind	period1	1000	-0.0019282	0.045979	0.941
usdopt;0.8;6;9;9;0	usdopt	6	9	9	0.8	0	gee_ind	period2	1000	-0.00053603	0.046768	0.934
usdopt;0.8;6;9;9;0	usdopt	6	9	9	0.8	0	gee_ind	period3	1000	0	0	1
usdopt;0.8;6;9;9;0	usdopt	6	9	9	0.8	0	gee_ind	period4	1000	-0.00027311	0.061556	0.911
usdopt;0.8;6;9;9;0	usdopt	6	9	9	0.8	0	gee_ind	period5	1000	0.00277032	0.109569	0.857
usdopt;0.8;6;9;9;0	usdopt	6	9	9	0.8	0	gee_ind	trt	1000	-0.0010328	0.0547283	0.943
usdopt;0.8;6;9;9;0	usdopt	6	9	9	0.8	0	gee_ind	trt*period1	1000	0.00185916	0.0983687	0.924
usdopt;0.8;6;9;9;0	usdopt	6	9	9	0.8	0	gee_ind	trt*period2	1000	0.000461938	0.071614	0.949
usdopt;0.8;6;9;9;0	usdopt	6	9	9	0.8	0	gee_ind	trt*period3	1000	0	0	1
usdopt;0.8;6;9;9;0	usdopt	6	9	9	0.8	0	gee_ind	trt*period4	1000	0.000693558	0.0732809	0.938
usdopt;0.8;6;9;9;0	usdopt	6	9	9	0.8	0	gee_ind	trt*period5	1000	-0.002598	0.116755	0.896
usdopt;0.8;6;9;9;0	usdopt	6	9	9	0.8	0	glmm_agg	Intercept	1000	-8.486e-05	0.138995	0.951
usdopt;0.8;6;9;9;0	usdopt	6	9	9	0.8	0	glmm_agg	period1	1000	0.000411953	0.0558764	0.962
usdopt;0.8;6;9;9;0	usdopt	6	9	9	0.8	0	glmm_agg	period2	1000	0.000714515	0.0604394	0.951
usdopt;0.8;6;9;9;0	usdopt	6	9	9	0.8	0	glmm_agg	period3	1000	0	0
usdopt;0.8;6;9;9;0	usdopt	6	9	9	0.8	0	glmm_agg	period4	1000	-0.000594	0.0775344	0.96
usdopt;0.8;6;9;9;0	usdopt	6	9	9	0.8	0	glmm_agg	period5	1000	0.00478967	0.123787	0.958
usdopt;0.8;6;9;9;0	usdopt	6	9	9	0.8	0	glmm_agg	trt	1000	0.00181497	0.069509	0.963
usdopt;0.8;6;9;9;0	usdopt	6	9	9	0.8	0	glmm_agg	trt*period1	1000	-0.0014835	0.112254	0.968
usdopt;0.8;6;9;9;0	usdopt	6	9	9	0.8	0	glmm_agg	trt*period2	1000	-0.0007023	0.0903311	0.961
usdopt;0.8;6;9;9;0	usdopt	6	9	9	0.8	0	glmm_agg	trt*period3	1000	0	0
usdopt;0.8;6;9;9;0	usdopt	6	9	9	0.8	0	glmm_agg	trt*period4	1000	-0.0004599	0.0936795	0.962
usdopt;0.8;6;9;9;0	usdopt	6	9	9	0.8	0	glmm_agg	trt*period5	1000	-0.0076572	0.133168	0.961
usdopt;0.8;6;9;9;0	usdopt	6	9	9	0.8	0	glmm_ind	Intercept	1000	-0.008206	0.136882	0.952
usdopt;0.8;6;9;9;0	usdopt	6	9	9	0.8	0	glmm_ind	period1	1000	0.00171332	0.0557007	0.961
usdopt;0.8;6;9;9;0	usdopt	6	9	9	0.8	0	glmm_ind	period2	1000	0.00135572	0.0602518	0.952
usdopt;0.8;6;9;9;0	usdopt	6	9	9	0.8	0	glmm_ind	period3	1000	0	0
usdopt;0.8;6;9;9;0	usdopt	6	9	9	0.8	0	glmm_ind	period4	1000	-0.0012387	0.0772939	0.96
usdopt;0.8;6;9;9;0	usdopt	6	9	9	0.8	0	glmm_ind	period5	1000	0.00344073	0.12338	0.958
usdopt;0.8;6;9;9;0	usdopt	6	9	9	0.8	0	glmm_ind	trt	1000	0.00306732	0.0692979	0.96
usdopt;0.8;6;9;9;0	usdopt	6	9	9	0.8	0	glmm_ind	trt*period1	1000	-0.0015888	0.111912	0.968
usdopt;0.8;6;9;9;0	usdopt	6	9	9	0.8	0	glmm_ind	trt*period2	1000	-0.00075504	0.0900705	0.961
usdopt;0.8;6;9;9;0	usdopt	6	9	9	0.8	0	glmm_ind	trt*period3	1000	0	0
usdopt;0.8;6;9;9;0	usdopt	6	9	9	0.8	0	glmm_ind	trt*period4	1000	-0.00037859	0.0933931	0.962
usdopt;0.8;6;9;9;0	usdopt	6	9	9	0.8	0	glmm_ind	trt*period5	1000	-0.0074371	0.13273	0.963
usdopt;0.8;6;9;9;-0.1	usdopt	6	9	9	0.8	-0.1	gee_agg	Intercept	1000	0.00453593	0.109879	0.942
usdopt;0.8;6;9;9;-0.1	usdopt	6	9	9	0.8	-0.1	gee_agg	period1	1000	-0.0019475	0.0465145	0.937
usdopt;0.8;6;9;9;-0.1	usdopt	6	9	9	0.8	-0.1	gee_agg	period2	1000	-0.00045076	0.0470912	0.935
usdopt;0.8;6;9;9;-0.1	usdopt	6	9	9	0.8	-0.1	gee_agg	period3	1000	0	0	1
usdopt;0.8;6;9;9;-0.1	usdopt	6	9	9	0.8	-0.1	gee_agg	period4	1000	-0.00029778	0.0619616	0.91
usdopt;0.8;6;9;9;-0.1	usdopt	6	9	9	0.8	-0.1	gee_agg	period5	1000	0.00304377	0.1092	0.86
usdopt;0.8;6;9;9;-0.1	usdopt	6	9	9	0.8	-0.1	gee_agg	trt	1000	-0.0013631	0.0548736	0.946
usdopt;0.8;6;9;9;-0.1	usdopt	6	9	9	0.8	-0.1	gee_agg	trt*period1	1000	0.000660052	0.090412	0.924
usdopt;0.8;6;9;9;-0.1	usdopt	6	9	9	0.8	-0.1	gee_agg	trt*period2	1000	-0.00061387	0.0695782	0.948
usdopt;0.8;6;9;9;-0.1	usdopt	6	9	9	0.8	-0.1	gee_agg	trt*period3	1000	0	0	1
usdopt;0.8;6;9;9;-0.1	usdopt	6	9	9	0.8	-0.1	gee_agg	trt*period4	1000	-0.00060622	0.073491	0.928
usdopt;0.8;6;9;9;-0.1	usdopt	6	9	9	0.8	-0.1	gee_agg	trt*period5	1000	-0.0025796	0.114402	0.892
usdopt;0.8;6;9;9;-0.1	usdopt	6	9	9	0.8	-0.1	gee_ind	Intercept	1000	0.00447278	0.109866	0.942
usdopt;0.8;6;9;9;-0.1	usdopt	6	9	9	0.8	-0.1	gee_ind	period1	1000	-0.0018884	0.0465719	0.939
usdopt;0.8;6;9;9;-0.1	usdopt	6	9	9	0.8	-0.1	gee_ind	period2	1000	-0.00041057	0.0471174	0.935
usdopt;0.8;6;9;9;-0.1	usdopt	6	9	9	0.8	-0.1	gee_ind	period3	1000	0	0	1
usdopt;0.8;6;9;9;-0.1	usdopt	6	9	9	0.8	-0.1	gee_ind	period4	1000	-0.00036355	0.0620479	0.911
usdopt;0.8;6;9;9;-0.1	usdopt	6	9	9	0.8	-0.1	gee_ind	period5	1000	0.00280294	0.109572	0.86
usdopt;0.8;6;9;9;-0.1	usdopt	6	9	9	0.8	-0.1	gee_ind	trt	1000	-0.00131	0.0549868	0.951
usdopt;0.8;6;9;9;-0.1	usdopt	6	9	9	0.8	-0.1	gee_ind	trt*period1	1000	0.000520292	0.0902817	0.924
usdopt;0.8;6;9;9;-0.1	usdopt	6	9	9	0.8	-0.1	gee_ind	trt*period2	1000	-0.00067735	0.0695874	0.947
usdopt;0.8;6;9;9;-0.1	usdopt	6	9	9	0.8	-0.1	gee_ind	trt*period3	1000	0	0	1
usdopt;0.8;6;9;9;-0.1	usdopt	6	9	9	0.8	-0.1	gee_ind	trt*period4	1000	-0.00054192	0.0735369	0.929
usdopt;0.8;6;9;9;-0.1	usdopt	6	9	9	0.8	-0.1	gee_ind	trt*period5	1000	-0.0023442	0.1147	0.889
usdopt;0.8;6;9;9;-0.1	usdopt	6	9	9	0.8	-0.1	glmm_agg	Intercept	1000	2.4123e-05	0.138571	0.946
usdopt;0.8;6;9;9;-0.1	usdopt	6	9	9	0.8	-0.1	glmm_agg	period1	1000	0.000370566	0.0557531	0.965
usdopt;0.8;6;9;9;-0.1	usdopt	6	9	9	0.8	-0.1	glmm_agg	period2	1000	0.000763003	0.0604504	0.949
usdopt;0.8;6;9;9;-0.1	usdopt	6	9	9	0.8	-0.1	glmm_agg	period3	1000	0	0
usdopt;0.8;6;9;9;-0.1	usdopt	6	9	9	0.8	-0.1	glmm_agg	period4	1000	-0.00066157	0.0776124	0.957
usdopt;0.8;6;9;9;-0.1	usdopt	6	9	9	0.8	-0.1	glmm_agg	period5	1000	0.00477568	0.123723	0.961
usdopt;0.8;6;9;9;-0.1	usdopt	6	9	9	0.8	-0.1	glmm_agg	trt	1000	0.00144438	0.0691062	0.967
usdopt;0.8;6;9;9;-0.1	usdopt	6	9	9	0.8	-0.1	glmm_agg	trt*period1	1000	-0.0035112	0.112387	0.955
usdopt;0.8;6;9;9;-0.1	usdopt	6	9	9	0.8	-0.1	glmm_agg	trt*period2	1000	-0.0022873	0.0901597	0.961
usdopt;0.8;6;9;9;-0.1	usdopt	6	9	9	0.8	-0.1	glmm_agg	trt*period3	1000	0	0
usdopt;0.8;6;9;9;-0.1	usdopt	6	9	9	0.8	-0.1	glmm_agg	trt*period4	1000	-0.0014228	0.0940294	0.964
usdopt;0.8;6;9;9;-0.1	usdopt	6	9	9	0.8	-0.1	glmm_agg	trt*period5	1000	-0.006033	0.132196	0.963
usdopt;0.8;6;9;9;-0.1	usdopt	6	9	9	0.8	-0.1	glmm_ind	Intercept	998	-0.008165	0.136149	0.95491
usdopt;0.8;6;9;9;-0.1	usdopt	6	9	9	0.8	-0.1	glmm_ind	period1	998	0.00167426	0.0554998	0.960922
usdopt;0.8;6;9;9;-0.1	usdopt	6	9	9	0.8	-0.1	glmm_ind	period2	998	0.00142508	0.0601184	0.9499
usdopt;0.8;6;9;9;-0.1	usdopt	6	9	9	0.8	-0.1	glmm_ind	period3	998	0	0
usdopt;0.8;6;9;9;-0.1	usdopt	6	9	9	0.8	-0.1	glmm_ind	period4	998	-0.0013679	0.0774264	0.956914
usdopt;0.8;6;9;9;-0.1	usdopt	6	9	9	0.8	-0.1	glmm_ind	period5	998	0.00335361	0.12342	0.95992
usdopt;0.8;6;9;9;-0.1	usdopt	6	9	9	0.8	-0.1	glmm_ind	trt	998	0.00266214	0.0688771	0.968938
usdopt;0.8;6;9;9;-0.1	usdopt	6	9	9	0.8	-0.1	glmm_ind	trt*period1	998	-0.0042951	0.111791	0.957916
usdopt;0.8;6;9;9;-0.1	usdopt	6	9	9	0.8	-0.1	glmm_ind	trt*period2	998	-0.0026755	0.0898785	0.961924
usdopt;0.8;6;9;9;-0.1	usdopt	6	9	9	0.8	-0.1	glmm_ind	trt*period3	998	0	0
usdopt;0.8;6;9;9;-0.1	usdopt	6	9	9	0.8	-0.1	glmm_ind	trt*period4	998	-0.00096267	0.0938237	0.96493
usdopt;0.8;6;9;9;-0.1	usdopt	6	9	9	0.8	-0.1	glmm_ind	trt*period5	998	-0.0051285	0.131851	0.962926
usdopt;0.2;5;10;9;0	usdopt	5	10	9	0.2	0	gee_agg	Intercept	1000	0.00273925	0.0749298	0.94
usdopt;0.2;5;10;9;0	usdopt	5	10	9	0.2	0	gee_agg	period1	1000	-0.00081899	0.0503167	0.936
usdopt;0.2;5;10;9;0	usdopt	5	10	9	0.2	0	gee_agg	period2	1000	-0.00048301	0.0521682	0.936
usdopt;0.2;5;10;9;0	usdopt	5	10	9	0.2	0	gee_agg	period3	1000	0	0	1
usdopt;0.2;5;10;9;0	usdopt	5	10	9	0.2	0	gee_agg	period4	1000	-0.0027134	0.0710975	0.919
usdopt;0.2;5;10;9;0	usdopt	5	10	9	0.2	0	gee_agg	period5	1000	0.00495142	0.12124	0.868
usdopt;0.2;5;10;9;0	usdopt	5	10	9	0.2	0	gee_agg	trt	1000	-0.0013489	0.0607224	0.946
usdopt;0.2;5;10;9;0	usdopt	5	10	9	0.2	0	gee_agg	trt*period1	1000	0.0031251	0.107212	0.898
usdopt;0.2;5;10;9;0	usdopt	5	10	9	0.2	0	gee_agg	trt*period2	1000	0.00096728	0.0791447	0.942
usdopt;0.2;5;10;9;0	usdopt	5	10	9	0.2	0	gee_agg	trt*period3	1000	0	0	1
usdopt;0.2;5;10;9;0	usdopt	5	10	9	0.2	0	gee_agg	trt*period4	1000	0.00450575	0.0867974	0.94
usdopt;0.2;5;10;9;0	usdopt	5	10	9	0.2	0	gee_agg	trt*period5	1000	-0.0046548	0.129866	0.886
usdopt;0.2;5;10;9;0	usdopt	5	10	9	0.2	0	gee_ind	Intercept	1000	0.00269971	0.0749345	0.94
usdopt;0.2;5;10;9;0	usdopt	5	10	9	0.2	0	gee_ind	period1	1000	-0.0007807	0.050322	0.936
usdopt;0.2;5;10;9;0	usdopt	5	10	9	0.2	0	gee_ind	period2	1000	-0.00046468	0.0521779	0.936
usdopt;0.2;5;10;9;0	usdopt	5	10	9	0.2	0	gee_ind	period3	1000	0	0	1
usdopt;0.2;5;10;9;0	usdopt	5	10	9	0.2	0	gee_ind	period4	1000	-0.0027381	0.0711209	0.918
usdopt;0.2;5;10;9;0	usdopt	5	10	9	0.2	0	gee_ind	period5	1000	0.00483535	0.121418	0.868
usdopt;0.2;5;10;9;0	usdopt	5	10	9	0.2	0	gee_ind	trt	1000	-0.0012929	0.0606905	0.945
usdopt;0.2;5;10;9;0	usdopt	5	10	9	0.2	0	gee_ind	trt*period1	1000	0.00305722	0.107092	0.897
usdopt;0.2;5;10;9;0	usdopt	5	10	9	0.2	0	gee_ind	trt*period2	1000	0.000954763	0.0791585	0.942
usdopt;0.2;5;10;9;0	usdopt	5	10	9	0.2	0	gee_ind	trt*period3	1000	0	0	1
usdopt;0.2;5;10;9;0	usdopt	5	10	9	0.2	0	gee_ind	trt*period4	1000	0.00451998	0.0868102	0.94
usdopt;0.2;5;10;9;0	usdopt	5	10	9	0.2	0	gee_ind	trt*period5	1000	-0.0045574	0.130021	0.886
usdopt;0.2;5;10;9;0	usdopt	5	10	9	0.2	0	glmm_agg	Intercept	1000	0.000579869	0.0801912	0.945
usdopt;0.2;5;10;9;0	usdopt	5	10	9	0.2	0	glmm_agg	period1	1000	5.2972e-05	0.0542139	0.957
usdopt;0.2;5;10;9;0	usdopt	5	10	9	0.2	0	glmm_agg	period2	1000	-0.00013059	0.0567982	0.95
usdopt;0.2;5;10;9;0	usdopt	5	10	9	0.2	0	glmm_agg	period3	1000	0	0
usdopt;0.2;5;10;9;0	usdopt	5	10	9	0.2	0	glmm_agg	period4	1000	-0.0027268	0.0765652	0.956
usdopt;0.2;5;10;9;0	usdopt	5	10	9	0.2	0	glmm_agg	period5	1000	0.0078485	0.128709	0.961
usdopt;0.2;5;10;9;0	usdopt	5	10	9	0.2	0	glmm_agg	trt	1000	-0.0005176	0.0660603	0.955
usdopt;0.2;5;10;9;0	usdopt	5	10	9	0.2	0	glmm_agg	trt*period1	1000	0.00275351	0.113563	0.959
usdopt;0.2;5;10;9;0	usdopt	5	10	9	0.2	0	glmm_agg	trt*period2	1000	0.00111304	0.0857007	0.95
usdopt;0.2;5;10;9;0	usdopt	5	10	9	0.2	0	glmm_agg	trt*period3	1000	0	0
usdopt;0.2;5;10;9;0	usdopt	5	10	9	0.2	0	glmm_agg	trt*period4	1000	0.00416909	0.0934653	0.95
usdopt;0.2;5;10;9;0	usdopt	5	10	9	0.2	0	glmm_agg	trt*period5	1000	-0.008681	0.137909	0.959
usdopt;0.2;5;10;9;0	usdopt	5	10	9	0.2	0	glmm_ind	Intercept	1000	-0.002079	0.0798272	0.944
usdopt;0.2;5;10;9;0	usdopt	5	10	9	0.2	0	glmm_ind	period1	1000	0.00105805	0.0540705	0.955
usdopt;0.2;5;10;9;0	usdopt	5	10	9	0.2	0	glmm_ind	period2	1000	0.000395282	0.0566469	0.95
usdopt;0.2;5;10;9;0	usdopt	5	10	9	0.2	0	glmm_ind	period3	1000	0	0
usdopt;0.2;5;10;9;0	usdopt	5	10	9	0.2	0	glmm_ind	period4	1000	-0.0033045	0.0763502	0.956
usdopt;0.2;5;10;9;0	usdopt	5	10	9	0.2	0	glmm_ind	period5	1000	0.00653573	0.128244	0.963
usdopt;0.2;5;10;9;0	usdopt	5	10	9	0.2	0	glmm_ind	trt	1000	0.000465202	0.0658945	0.958
usdopt;0.2;5;10;9;0	usdopt	5	10	9	0.2	0	glmm_ind	trt*period1	1000	0.00250988	0.113323	0.959
usdopt;0.2;5;10;9;0	usdopt	5	10	9	0.2	0	glmm_ind	trt*period2	1000	0.00098353	0.0855057	0.951
usdopt;0.2;5;10;9;0	usdopt	5	10	9	0.2	0	glmm_ind	trt*period3	1000	0	0
usdopt;0.2;5;10;9;0	usdopt	5	10	9	0.2	0	glmm_ind	trt*period4	1000	0.00431108	0.0932228	0.951
usdopt;0.2;5;10;9;0	usdopt	5	10	9	0.2	0	glmm_ind	trt*period5	1000	-0.008275	0.137446	0.959
usdopt;0.2;5;10;9;-0.1	usdopt	5	10	9	0.2	-0.1	gee_agg	Intercept	1000	0.00298964	0.0747914	0.944
usdopt;0.2;5;10;9;-0.1	usdopt	5	10	9	0.2	-0.1	gee_agg	period1	1000	-0.0009914	0.0502461	0.938
usdopt;0.2;5;10;9;-0.1	usdopt	5	10	9	0.2	-0.1	gee_agg	period2	1000	-0.0004437	0.0521869	0.937
usdopt;0.2;5;10;9;-0.1	usdopt	5	10	9	0.2	-0.1	gee_agg	period3	1000	0	0	1
usdopt;0.2;5;10;9;-0.1	usdopt	5	10	9	0.2	-0.1	gee_agg	period4	1000	-0.0030476	0.0712907	0.917
usdopt;0.2;5;10;9;-0.1	usdopt	5	10	9	0.2	-0.1	gee_agg	period5	1000	0.00483742	0.121284	0.865
usdopt;0.2;5;10;9;-0.1	usdopt	5	10	9	0.2	-0.1	gee_agg	trt	1000	-0.0019014	0.0605989	0.944
usdopt;0.2;5;10;9;-0.1	usdopt	5	10	9	0.2	-0.1	gee_agg	trt*period1	1000	0.00533593	0.100673	0.914
usdopt;0.2;5;10;9;-0.1	usdopt	5	10	9	0.2	-0.1	gee_agg	trt*period2	1000	0.000538262	0.0786558	0.938
usdopt;0.2;5;10;9;-0.1	usdopt	5	10	9	0.2	-0.1	gee_agg	trt*period3	1000	0	0	1
usdopt;0.2;5;10;9;-0.1	usdopt	5	10	9	0.2	-0.1	gee_agg	trt*period4	1000	0.00421355	0.0859662	0.939
usdopt;0.2;5;10;9;-0.1	usdopt	5	10	9	0.2	-0.1	gee_agg	trt*period5	1000	-0.0048915	0.130236	0.896
usdopt;0.2;5;10;9;-0.1	usdopt	5	10	9	0.2	-0.1	gee_ind	Intercept	1000	0.00294444	0.0747949	0.944
usdopt;0.2;5;10;9;-0.1	usdopt	5	10	9	0.2	-0.1	gee_ind	period1	1000	-0.00094797	0.0502499	0.937
usdopt;0.2;5;10;9;-0.1	usdopt	5	10	9	0.2	-0.1	gee_ind	period2	1000	-0.00042125	0.0521967	0.937
usdopt;0.2;5;10;9;-0.1	usdopt	5	10	9	0.2	-0.1	gee_ind	period3	1000	0	0	1
usdopt;0.2;5;10;9;-0.1	usdopt	5	10	9	0.2	-0.1	gee_ind	period4	1000	-0.0030696	0.0713088	0.917
usdopt;0.2;5;10;9;-0.1	usdopt	5	10	9	0.2	-0.1	gee_ind	period5	1000	0.00473329	0.121435	0.865
usdopt;0.2;5;10;9;-0.1	usdopt	5	10	9	0.2	-0.1	gee_ind	trt	1000	-0.0018324	0.0605944	0.944
usdopt;0.2;5;10;9;-0.1	usdopt	5	10	9	0.2	-0.1	gee_ind	trt*period1	1000	0.00524525	0.100632	0.913
usdopt;0.2;5;10;9;-0.1	usdopt	5	10	9	0.2	-0.1	gee_ind	trt*period2	1000	0.000518098	0.078673	0.936
usdopt;0.2;5;10;9;-0.1	usdopt	5	10	9	0.2	-0.1	gee_ind	trt*period3	1000	0	0	1
usdopt;0.2;5;10;9;-0.1	usdopt	5	10	9	0.2	-0.1	gee_ind	trt*period4	1000	0.00422193	0.0859776	0.939
usdopt;0.2;5;10;9;-0.1	usdopt	5	10	9	0.2	-0.1	gee_ind	trt*period5	1000	-0.0048116	0.130372	0.892
usdopt;0.2;5;10;9;-0.1	usdopt	5	10	9	0.2	-0.1	glmm_agg	Intercept	1000	0.000926411	0.0799121	0.943
usdopt;0.2;5;10;9;-0.1	usdopt	5	10	9	0.2	-0.1	glmm_agg	period1	1000	-0.00020967	0.0539361	0.957
usdopt;0.2;5;10;9;-0.1	usdopt	5	10	9	0.2	-0.1	glmm_agg	period2	1000	-0.00016442	0.0567916	0.949
usdopt;0.2;5;10;9;-0.1	usdopt	5	10	9	0.2	-0.1	glmm_agg	period3	1000	0	0
usdopt;0.2;5;10;9;-0.1	usdopt	5	10	9	0.2	-0.1	glmm_agg	period4	1000	-0.0030156	0.0765784	0.955
usdopt;0.2;5;10;9;-0.1	usdopt	5	10	9	0.2	-0.1	glmm_agg	period5	1000	0.00771458	0.128614	0.963
usdopt;0.2;5;10;9;-0.1	usdopt	5	10	9	0.2	-0.1	glmm_agg	trt	1000	-0.0011575	0.0658889	0.96
usdopt;0.2;5;10;9;-0.1	usdopt	5	10	9	0.2	-0.1	glmm_agg	trt*period1	1000	0.00479597	0.109317	0.964
usdopt;0.2;5;10;9;-0.1	usdopt	5	10	9	0.2	-0.1	glmm_agg	trt*period2	1000	0.000476601	0.0855821	0.954
usdopt;0.2;5;10;9;-0.1	usdopt	5	10	9	0.2	-0.1	glmm_agg	trt*period3	1000	0	0
usdopt;0.2;5;10;9;-0.1	usdopt	5	10	9	0.2	-0.1	glmm_agg	trt*period4	1000	0.00398579	0.0926827	0.952
usdopt;0.2;5;10;9;-0.1	usdopt	5	10	9	0.2	-0.1	glmm_agg	trt*period5	1000	-0.008427	0.138208	0.959
usdopt;0.2;5;10;9;-0.1	usdopt	5	10	9	0.2	-0.1	glmm_ind	Intercept	1000	-0.0016432	0.0795678	0.943
usdopt;0.2;5;10;9;-0.1	usdopt	5	10	9	0.2	-0.1	glmm_ind	period1	1000	0.00077131	0.0537981	0.956
usdopt;0.2;5;10;9;-0.1	usdopt	5	10	9	0.2	-0.1	glmm_ind	period2	1000	0.000350368	0.0566448	0.95
usdopt;0.2;5;10;9;-0.1	usdopt	5	10	9	0.2	-0.1	glmm_ind	period3	1000	0	0
usdopt;0.2;5;10;9;-0.1	usdopt	5	10	9	0.2	-0.1	glmm_ind	period4	1000	-0.0035867	0.0763692	0.955
usdopt;0.2;5;10;9;-0.1	usdopt	5	10	9	0.2	-0.1	glmm_ind	period5	1000	0.00639253	0.128147	0.965
usdopt;0.2;5;10;9;-0.1	usdopt	5	10	9	0.2	-0.1	glmm_ind	trt	1000	-0.00018697	0.0657294	0.96
usdopt;0.2;5;10;9;-0.1	usdopt	5	10	9	0.2	-0.1	glmm_ind	trt*period1	1000	0.00418757	0.109085	0.964
usdopt;0.2;5;10;9;-0.1	usdopt	5	10	9	0.2	-0.1	glmm_ind	trt*period2	1000	0.000158383	0.085391	0.954
usdopt;0.2;5;10;9;-0.1	usdopt	5	10	9	0.2	-0.1	glmm_ind	trt*period3	1000	0	0
usdopt;0.2;5;10;9;-0.1	usdopt	5	10	9	0.2	-0.1	glmm_ind	trt*period4	1000	0.0043465	0.0924476	0.952
usdopt;0.2;5;10;9;-0.1	usdopt	5	10	9	0.2	-0.1	glmm_ind	trt*period5	1000	-0.0075358	0.137741	0.961
usdopt;0.5;5;10;9;0	usdopt	5	10	9	0.5	0	gee_agg	Intercept	1000	0.00420301	0.0974566	0.938
usdopt;0.5;5;10;9;0	usdopt	5	10	9	0.5	0	gee_agg	period1	1000	-0.0021592	0.0487153	0.934
usdopt;0.5;5;10;9;0	usdopt	5	10	9	0.5	0	gee_agg	period2	1000	-0.00050315	0.0500812	0.924
usdopt;0.5;5;10;9;0	usdopt	5	10	9	0.5	0	gee_agg	period3	1000	0	0	1
usdopt;0.5;5;10;9;0	usdopt	5	10	9	0.5	0	gee_agg	period4	1000	-4.2783e-05	0.0651928	0.918
usdopt;0.5;5;10;9;0	usdopt	5	10	9	0.5	0	gee_agg	period5	1000	0.00146089	0.116855	0.841
usdopt;0.5;5;10;9;0	usdopt	5	10	9	0.5	0	gee_agg	trt	1000	-0.0028398	0.0568439	0.946
usdopt;0.5;5;10;9;0	usdopt	5	10	9	0.5	0	gee_agg	trt*period1	1000	0.0031271	0.105988	0.894
usdopt;0.5;5;10;9;0	usdopt	5	10	9	0.5	0	gee_agg	trt*period2	1000	0.000872054	0.0744329	0.942
usdopt;0.5;5;10;9;0	usdopt	5	10	9	0.5	0	gee_agg	trt*period3	1000	0	0	1
usdopt;0.5;5;10;9;0	usdopt	5	10	9	0.5	0	gee_agg	trt*period4	1000	0.00278733	0.0795632	0.936
usdopt;0.5;5;10;9;0	usdopt	5	10	9	0.5	0	gee_agg	trt*period5	1000	0.000408042	0.125617	0.877
usdopt;0.5;5;10;9;0	usdopt	5	10	9	0.5	0	gee_ind	Intercept	1000	0.00415056	0.0974618	0.937
usdopt;0.5;5;10;9;0	usdopt	5	10	9	0.5	0	gee_ind	period1	1000	-0.0021092	0.0487506	0.935
usdopt;0.5;5;10;9;0	usdopt	5	10	9	0.5	0	gee_ind	period2	1000	-0.00047763	0.0500974	0.923
usdopt;0.5;5;10;9;0	usdopt	5	10	9	0.5	0	gee_ind	period3	1000	0	0	1
usdopt;0.5;5;10;9;0	usdopt	5	10	9	0.5	0	gee_ind	period4	1000	-9.75e-05	0.0652608	0.919
usdopt;0.5;5;10;9;0	usdopt	5	10	9	0.5	0	gee_ind	period5	1000	0.00120431	0.117284	0.839
usdopt;0.5;5;10;9;0	usdopt	5	10	9	0.5	0	gee_ind	trt	1000	-0.0027928	0.0568865	0.946
usdopt;0.5;5;10;9;0	usdopt	5	10	9	0.5	0	gee_ind	trt*period1	1000	0.00304	0.105847	0.895
usdopt;0.5;5;10;9;0	usdopt	5	10	9	0.5	0	gee_ind	trt*period2	1000	0.000851924	0.0744389	0.944
usdopt;0.5;5;10;9;0	usdopt	5	10	9	0.5	0	gee_ind	trt*period3	1000	0	0	1
usdopt;0.5;5;10;9;0	usdopt	5	10	9	0.5	0	gee_ind	trt*period4	1000	0.00283892	0.0796076	0.937
usdopt;0.5;5;10;9;0	usdopt	5	10	9	0.5	0	gee_ind	trt*period5	1000	0.000659749	0.126008	0.873
usdopt;0.5;5;10;9;0	usdopt	5	10	9	0.5	0	glmm_agg	Intercept	1000	0.000306418	0.113185	0.949
usdopt;0.5;5;10;9;0	usdopt	5	10	9	0.5	0	glmm_agg	period1	1000	-0.00036429	0.0558289	0.957
usdopt;0.5;5;10;9;0	usdopt	5	10	9	0.5	0	glmm_agg	period2	1000	0.000399749	0.0595635	0.95
usdopt;0.5;5;10;9;0	usdopt	5	10	9	0.5	0	glmm_agg	period3	1000	0	0
usdopt;0.5;5;10;9;0	usdopt	5	10	9	0.5	0	glmm_agg	period4	1000	-0.00015357	0.076427	0.955
usdopt;0.5;5;10;9;0	usdopt	5	10	9	0.5	0	glmm_agg	period5	1000	0.00421299	0.126817	0.965
usdopt;0.5;5;10;9;0	usdopt	5	10	9	0.5	0	glmm_agg	trt	1000	-0.0013463	0.0677602	0.966
usdopt;0.5;5;10;9;0	usdopt	5	10	9	0.5	0	glmm_agg	trt*period1	1000	0.00170308	0.114513	0.964
usdopt;0.5;5;10;9;0	usdopt	5	10	9	0.5	0	glmm_agg	trt*period2	1000	0.000655032	0.0881179	0.956
usdopt;0.5;5;10;9;0	usdopt	5	10	9	0.5	0	glmm_agg	trt*period3	1000	0	0
usdopt;0.5;5;10;9;0	usdopt	5	10	9	0.5	0	glmm_agg	trt*period4	1000	0.00250234	0.0939657	0.958
usdopt;0.5;5;10;9;0	usdopt	5	10	9	0.5	0	glmm_agg	trt*period5	1000	-0.0040525	0.137979	0.969
usdopt;0.5;5;10;9;0	usdopt	5	10	9	0.5	0	glmm_ind	Intercept	999	-0.0043011	0.112238	0.953954
usdopt;0.5;5;10;9;0	usdopt	5	10	9	0.5	0	glmm_ind	period1	999	0.000681167	0.0555639	0.95996
usdopt;0.5;5;10;9;0	usdopt	5	10	9	0.5	0	glmm_ind	period2	999	0.000904338	0.0593618	0.948949
usdopt;0.5;5;10;9;0	usdopt	5	10	9	0.5	0	glmm_ind	period3	999	0	0
usdopt;0.5;5;10;9;0	usdopt	5	10	9	0.5	0	glmm_ind	period4	999	-0.00079286	0.0762333	0.954955
usdopt;0.5;5;10;9;0	usdopt	5	10	9	0.5	0	glmm_ind	period5	999	0.00287699	0.126431	0.963964
usdopt;0.5;5;10;9;0	usdopt	5	10	9	0.5	0	glmm_ind	trt	999	-0.00038623	0.0673823	0.967968
usdopt;0.5;5;10;9;0	usdopt	5	10	9	0.5	0	glmm_ind	trt*period1	999	0.00163964	0.114218	0.964965
usdopt;0.5;5;10;9;0	usdopt	5	10	9	0.5	0	glmm_ind	trt*period2	999	0.000641533	0.0878815	0.956957
usdopt;0.5;5;10;9;0	usdopt	5	10	9	0.5	0	glmm_ind	trt*period3	999	0	0
usdopt;0.5;5;10;9;0	usdopt	5	10	9	0.5	0	glmm_ind	trt*period4	999	0.00262404	0.0937408	0.957958
usdopt;0.5;5;10;9;0	usdopt	5	10	9	0.5	0	glmm_ind	trt*period5	999	-0.0037403	0.137586	0.968969
usdopt;0.5;5;10;9;-0.1	usdopt	5	10	9	0.5	-0.1	gee_agg	Intercept	1000	0.00417299	0.0976757	0.941
usdopt;0.5;5;10;9;-0.1	usdopt	5	10	9	0.5	-0.1	gee_agg	period1	1000	-0.0021021	0.0490129	0.934
usdopt;0.5;5;10;9;-0.1	usdopt	5	10	9	0.5	-0.1	gee_agg	period2	1000	-0.00035352	0.0501425	0.927
usdopt;0.5;5;10;9;-0.1	usdopt	5	10	9	0.5	-0.1	gee_agg	period3	1000	0	0	1
usdopt;0.5;5;10;9;-0.1	usdopt	5	10	9	0.5	-0.1	gee_agg	period4	1000	-0.00021707	0.0656692	0.921
usdopt;0.5;5;10;9;-0.1	usdopt	5	10	9	0.5	-0.1	gee_agg	period5	1000	0.00139357	0.1168	0.841
usdopt;0.5;5;10;9;-0.1	usdopt	5	10	9	0.5	-0.1	gee_agg	trt	1000	-0.0028892	0.0575559	0.941
usdopt;0.5;5;10;9;-0.1	usdopt	5	10	9	0.5	-0.1	gee_agg	trt*period1	1000	0.00484238	0.100355	0.901
usdopt;0.5;5;10;9;-0.1	usdopt	5	10	9	0.5	-0.1	gee_agg	trt*period2	1000	0.00161951	0.0741244	0.937
usdopt;0.5;5;10;9;-0.1	usdopt	5	10	9	0.5	-0.1	gee_agg	trt*period3	1000	0	0	1
usdopt;0.5;5;10;9;-0.1	usdopt	5	10	9	0.5	-0.1	gee_agg	trt*period4	1000	0.00148054	0.0792394	0.94
usdopt;0.5;5;10;9;-0.1	usdopt	5	10	9	0.5	-0.1	gee_agg	trt*period5	1000	-0.0017745	0.124467	0.872
usdopt;0.5;5;10;9;-0.1	usdopt	5	10	9	0.5	-0.1	gee_ind	Intercept	1000	0.0041272	0.0976907	0.942
usdopt;0.5;5;10;9;-0.1	usdopt	5	10	9	0.5	-0.1	gee_ind	period1	1000	-0.0020574	0.0490614	0.934
usdopt;0.5;5;10;9;-0.1	usdopt	5	10	9	0.5	-0.1	gee_ind	period2	1000	-0.00032648	0.0501677	0.925
usdopt;0.5;5;10;9;-0.1	usdopt	5	10	9	0.5	-0.1	gee_ind	period3	1000	0	0	1
usdopt;0.5;5;10;9;-0.1	usdopt	5	10	9	0.5	-0.1	gee_ind	period4	1000	-0.0002629	0.0657421	0.919
usdopt;0.5;5;10;9;-0.1	usdopt	5	10	9	0.5	-0.1	gee_ind	period5	1000	0.00118026	0.117168	0.841
usdopt;0.5;5;10;9;-0.1	usdopt	5	10	9	0.5	-0.1	gee_ind	trt	1000	-0.0028497	0.0576765	0.941
usdopt;0.5;5;10;9;-0.1	usdopt	5	10	9	0.5	-0.1	gee_ind	trt*period1	1000	0.00471556	0.100276	0.901
usdopt;0.5;5;10;9;-0.1	usdopt	5	10	9	0.5	-0.1	gee_ind	trt*period2	1000	0.00158118	0.0741531	0.937
usdopt;0.5;5;10;9;-0.1	usdopt	5	10	9	0.5	-0.1	gee_ind	trt*period3	1000	0	0	1
usdopt;0.5;5;10;9;-0.1	usdopt	5	10	9	0.5	-0.1	gee_ind	trt*period4	1000	0.00152476	0.079297	0.94
usdopt;0.5;5;10;9;-0.1	usdopt	5	10	9	0.5	-0.1	gee_ind	trt*period5	1000	-0.0015643	0.1248	0.872
usdopt;0.5;5;10;9;-0.1	usdopt	5	10	9	0.5	-0.1	glmm_agg	Intercept	1000	0.000442017	0.113391	0.948
usdopt;0.5;5;10;9;-0.1	usdopt	5	10	9	0.5	-0.1	glmm_agg	period1	1000	-0.00046749	0.0558082	0.956
usdopt;0.5;5;10;9;-0.1	usdopt	5	10	9	0.5	-0.1	glmm_agg	period2	1000	0.000433279	0.0594619	0.948
usdopt;0.5;5;10;9;-0.1	usdopt	5	10	9	0.5	-0.1	glmm_agg	period3	1000	0	0
usdopt;0.5;5;10;9;-0.1	usdopt	5	10	9	0.5	-0.1	glmm_agg	period4	1000	-0.00020326	0.076593	0.953
usdopt;0.5;5;10;9;-0.1	usdopt	5	10	9	0.5	-0.1	glmm_agg	period5	1000	0.00419118	0.126698	0.966
usdopt;0.5;5;10;9;-0.1	usdopt	5	10	9	0.5	-0.1	glmm_agg	trt	1000	-0.0015899	0.0683728	0.965
usdopt;0.5;5;10;9;-0.1	usdopt	5	10	9	0.5	-0.1	glmm_agg	trt*period1	1000	0.00330704	0.116974	0.956
usdopt;0.5;5;10;9;-0.1	usdopt	5	10	9	0.5	-0.1	glmm_agg	trt*period2	1000	0.00170514	0.0885387	0.953
usdopt;0.5;5;10;9;-0.1	usdopt	5	10	9	0.5	-0.1	glmm_agg	trt*period3	1000	0	0
usdopt;0.5;5;10;9;-0.1	usdopt	5	10	9	0.5	-0.1	glmm_agg	trt*period4	1000	0.00139852	0.0937035	0.949
usdopt;0.5;5;10;9;-0.1	usdopt	5	10	9	0.5	-0.1	glmm_agg	trt*period5	1000	-0.0056024	0.137348	0.968
usdopt;0.5;5;10;9;-0.1	usdopt	5	10	9	0.5	-0.1	glmm_ind	Intercept	998	-0.0042595	0.112454	0.952906
usdopt;0.5;5;10;9;-0.1	usdopt	5	10	9	0.5	-0.1	glmm_ind	period1	998	0.000696956	0.055699	0.957916
usdopt;0.5;5;10;9;-0.1	usdopt	5	10	9	0.5	-0.1	glmm_ind	period2	998	0.00102322	0.059326	0.948898
usdopt;0.5;5;10;9;-0.1	usdopt	5	10	9	0.5	-0.1	glmm_ind	period3	998	0	0
usdopt;0.5;5;10;9;-0.1	usdopt	5	10	9	0.5	-0.1	glmm_ind	period4	998	-0.00065589	0.0762624	0.95491
usdopt;0.5;5;10;9;-0.1	usdopt	5	10	9	0.5	-0.1	glmm_ind	period5	998	0.00314268	0.126164	0.965932
usdopt;0.5;5;10;9;-0.1	usdopt	5	10	9	0.5	-0.1	glmm_ind	trt	998	-0.00036903	0.0682201	0.965932
usdopt;0.5;5;10;9;-0.1	usdopt	5	10	9	0.5	-0.1	glmm_ind	trt*period1	998	0.00270717	0.116734	0.955912
usdopt;0.5;5;10;9;-0.1	usdopt	5	10	9	0.5	-0.1	glmm_ind	trt*period2	998	0.00124941	0.0883483	0.953908
usdopt;0.5;5;10;9;-0.1	usdopt	5	10	9	0.5	-0.1	glmm_ind	trt*period3	998	0	0
usdopt;0.5;5;10;9;-0.1	usdopt	5	10	9	0.5	-0.1	glmm_ind	trt*period4	998	0.00153868	0.0933246	0.9499
usdopt;0.5;5;10;9;-0.1	usdopt	5	10	9	0.5	-0.1	glmm_ind	trt*period5	998	-0.0051597	0.136717	0.967936
usdopt;0.8;5;10;9;0	usdopt	5	10	9	0.8	0	gee_agg	Intercept	1000	0.00446363	0.109826	0.94
usdopt;0.8;5;10;9;0	usdopt	5	10	9	0.8	0	gee_agg	period1	1000	-0.0020204	0.0457445	0.943
usdopt;0.8;5;10;9;0	usdopt	5	10	9	0.8	0	gee_agg	period2	1000	-0.00058697	0.0466619	0.937
usdopt;0.8;5;10;9;0	usdopt	5	10	9	0.8	0	gee_agg	period3	1000	0	0	1
usdopt;0.8;5;10;9;0	usdopt	5	10	9	0.8	0	gee_agg	period4	1000	-0.00018539	0.0614616	0.91
usdopt;0.8;5;10;9;0	usdopt	5	10	9	0.8	0	gee_agg	period5	1000	0.00350096	0.117014	0.848
usdopt;0.8;5;10;9;0	usdopt	5	10	9	0.8	0	gee_agg	trt	1000	-0.001167	0.0543827	0.945
usdopt;0.8;5;10;9;0	usdopt	5	10	9	0.8	0	gee_agg	trt*period1	1000	0.00145245	0.107005	0.907
usdopt;0.8;5;10;9;0	usdopt	5	10	9	0.8	0	gee_agg	trt*period2	1000	0.000510919	0.0715926	0.95
usdopt;0.8;5;10;9;0	usdopt	5	10	9	0.8	0	gee_agg	trt*period3	1000	0	0	1
usdopt;0.8;5;10;9;0	usdopt	5	10	9	0.8	0	gee_agg	trt*period4	1000	0.000621238	0.0732012	0.938
usdopt;0.8;5;10;9;0	usdopt	5	10	9	0.8	0	gee_agg	trt*period5	1000	-0.0033671	0.124242	0.883
usdopt;0.8;5;10;9;0	usdopt	5	10	9	0.8	0	gee_ind	Intercept	1000	0.00438715	0.109804	0.94
usdopt;0.8;5;10;9;0	usdopt	5	10	9	0.8	0	gee_ind	period1	1000	-0.0019452	0.0458014	0.944
usdopt;0.8;5;10;9;0	usdopt	5	10	9	0.8	0	gee_ind	period2	1000	-0.00054177	0.0466841	0.936
usdopt;0.8;5;10;9;0	usdopt	5	10	9	0.8	0	gee_ind	period3	1000	0	0	1
usdopt;0.8;5;10;9;0	usdopt	5	10	9	0.8	0	gee_ind	period4	1000	-0.00025969	0.0615485	0.91
usdopt;0.8;5;10;9;0	usdopt	5	10	9	0.8	0	gee_ind	period5	1000	0.00314927	0.117534	0.851
usdopt;0.8;5;10;9;0	usdopt	5	10	9	0.8	0	gee_ind	trt	1000	-0.0010928	0.0544554	0.943
usdopt;0.8;5;10;9;0	usdopt	5	10	9	0.8	0	gee_ind	trt*period1	1000	0.00129721	0.106864	0.908
usdopt;0.8;5;10;9;0	usdopt	5	10	9	0.8	0	gee_ind	trt*period2	1000	0.000456429	0.0716012	0.95
usdopt;0.8;5;10;9;0	usdopt	5	10	9	0.8	0	gee_ind	trt*period3	1000	0	0	1
usdopt;0.8;5;10;9;0	usdopt	5	10	9	0.8	0	gee_ind	trt*period4	1000	0.000688812	0.0732432	0.938
usdopt;0.8;5;10;9;0	usdopt	5	10	9	0.8	0	gee_ind	trt*period5	1000	-0.0030247	0.124661	0.884
usdopt;0.8;5;10;9;0	usdopt	5	10	9	0.8	0	glmm_agg	Intercept	1000	-3.7648e-05	0.138869	0.949
usdopt;0.8;5;10;9;0	usdopt	5	10	9	0.8	0	glmm_agg	period1	1000	0.000393251	0.055656	0.962
usdopt;0.8;5;10;9;0	usdopt	5	10	9	0.8	0	glmm_agg	period2	1000	0.000697386	0.0603623	0.953
usdopt;0.8;5;10;9;0	usdopt	5	10	9	0.8	0	glmm_agg	period3	1000	0	0
usdopt;0.8;5;10;9;0	usdopt	5	10	9	0.8	0	glmm_agg	period4	1000	-0.00057692	0.0775583	0.961
usdopt;0.8;5;10;9;0	usdopt	5	10	9	0.8	0	glmm_agg	period5	1000	0.00625619	0.130999	0.962
usdopt;0.8;5;10;9;0	usdopt	5	10	9	0.8	0	glmm_agg	trt	1000	0.00170358	0.0692266	0.964
usdopt;0.8;5;10;9;0	usdopt	5	10	9	0.8	0	glmm_agg	trt*period1	1000	-0.0015968	0.119137	0.958
usdopt;0.8;5;10;9;0	usdopt	5	10	9	0.8	0	glmm_agg	trt*period2	1000	-0.00072384	0.090385	0.96
usdopt;0.8;5;10;9;0	usdopt	5	10	9	0.8	0	glmm_agg	trt*period3	1000	0	0
usdopt;0.8;5;10;9;0	usdopt	5	10	9	0.8	0	glmm_agg	trt*period4	1000	-0.00044762	0.0936772	0.963
usdopt;0.8;5;10;9;0	usdopt	5	10	9	0.8	0	glmm_agg	trt*period5	1000	-0.009164	0.14069	0.96
usdopt;0.8;5;10;9;0	usdopt	5	10	9	0.8	0	glmm_ind	Intercept	995	-0.008014	0.136909	0.952764
usdopt;0.8;5;10;9;0	usdopt	5	10	9	0.8	0	glmm_ind	period1	995	0.00179311	0.0555058	0.960804
usdopt;0.8;5;10;9;0	usdopt	5	10	9	0.8	0	glmm_ind	period2	995	0.00134289	0.0602168	0.951759
usdopt;0.8;5;10;9;0	usdopt	5	10	9	0.8	0	glmm_ind	period3	995	0	0
usdopt;0.8;5;10;9;0	usdopt	5	10	9	0.8	0	glmm_ind	period4	995	-0.0012642	0.0774335	0.960804
usdopt;0.8;5;10;9;0	usdopt	5	10	9	0.8	0	glmm_ind	period5	995	0.00537144	0.130312	0.963819
usdopt;0.8;5;10;9;0	usdopt	5	10	9	0.8	0	glmm_ind	trt	995	0.0029235	0.0690213	0.961809
usdopt;0.8;5;10;9;0	usdopt	5	10	9	0.8	0	glmm_ind	trt*period1	995	-0.0016232	0.118932	0.957789
usdopt;0.8;5;10;9;0	usdopt	5	10	9	0.8	0	glmm_ind	trt*period2	995	-0.00083316	0.0902481	0.959799
usdopt;0.8;5;10;9;0	usdopt	5	10	9	0.8	0	glmm_ind	trt*period3	995	0	0
usdopt;0.8;5;10;9;0	usdopt	5	10	9	0.8	0	glmm_ind	trt*period4	995	-0.00036824	0.0935493	0.962814
usdopt;0.8;5;10;9;0	usdopt	5	10	9	0.8	0	glmm_ind	trt*period5	995	-0.009309	0.140037	0.958794
usdopt;0.8;5;10;9;-0.1	usdopt	5	10	9	0.8	-0.1	gee_agg	Intercept	1000	0.004573	0.109778	0.942
usdopt;0.8;5;10;9;-0.1	usdopt	5	10	9	0.8	-0.1	gee_agg	period1	1000	-0.002022	0.046306	0.938
usdopt;0.8;5;10;9;-0.1	usdopt	5	10	9	0.8	-0.1	gee_agg	period2	1000	-0.00046883	0.047005	0.934
usdopt;0.8;5;10;9;-0.1	usdopt	5	10	9	0.8	-0.1	gee_agg	period3	1000	0	0	1
usdopt;0.8;5;10;9;-0.1	usdopt	5	10	9	0.8	-0.1	gee_agg	period4	1000	-0.00026007	0.0620171	0.911
usdopt;0.8;5;10;9;-0.1	usdopt	5	10	9	0.8	-0.1	gee_agg	period5	1000	0.0034789	0.117086	0.852
usdopt;0.8;5;10;9;-0.1	usdopt	5	10	9	0.8	-0.1	gee_agg	trt	1000	-0.0014531	0.0546527	0.947
usdopt;0.8;5;10;9;-0.1	usdopt	5	10	9	0.8	-0.1	gee_agg	trt*period1	1000	0.000897268	0.0979261	0.902
usdopt;0.8;5;10;9;-0.1	usdopt	5	10	9	0.8	-0.1	gee_agg	trt*period2	1000	-0.00059652	0.0695638	0.949
usdopt;0.8;5;10;9;-0.1	usdopt	5	10	9	0.8	-0.1	gee_agg	trt*period3	1000	0	0	1
usdopt;0.8;5;10;9;-0.1	usdopt	5	10	9	0.8	-0.1	gee_agg	trt*period4	1000	-0.00063796	0.0735105	0.93
usdopt;0.8;5;10;9;-0.1	usdopt	5	10	9	0.8	-0.1	gee_agg	trt*period5	1000	-0.0031313	0.122265	0.874
usdopt;0.8;5;10;9;-0.1	usdopt	5	10	9	0.8	-0.1	gee_ind	Intercept	1000	0.00451243	0.109769	0.942
usdopt;0.8;5;10;9;-0.1	usdopt	5	10	9	0.8	-0.1	gee_ind	period1	1000	-0.0019609	0.046368	0.937
usdopt;0.8;5;10;9;-0.1	usdopt	5	10	9	0.8	-0.1	gee_ind	period2	1000	-0.00042976	0.0470307	0.934
usdopt;0.8;5;10;9;-0.1	usdopt	5	10	9	0.8	-0.1	gee_ind	period3	1000	0	0	1
usdopt;0.8;5;10;9;-0.1	usdopt	5	10	9	0.8	-0.1	gee_ind	period4	1000	-0.00032379	0.0621036	0.913
usdopt;0.8;5;10;9;-0.1	usdopt	5	10	9	0.8	-0.1	gee_ind	period5	1000	0.00318248	0.117554	0.853
usdopt;0.8;5;10;9;-0.1	usdopt	5	10	9	0.8	-0.1	gee_ind	trt	1000	-0.0014023	0.0547696	0.948
usdopt;0.8;5;10;9;-0.1	usdopt	5	10	9	0.8	-0.1	gee_ind	trt*period1	1000	0.000706704	0.0977985	0.902
usdopt;0.8;5;10;9;-0.1	usdopt	5	10	9	0.8	-0.1	gee_ind	trt*period2	1000	-0.0006586	0.0695745	0.949
usdopt;0.8;5;10;9;-0.1	usdopt	5	10	9	0.8	-0.1	gee_ind	trt*period3	1000	0	0	1
usdopt;0.8;5;10;9;-0.1	usdopt	5	10	9	0.8	-0.1	gee_ind	trt*period4	1000	-0.00057501	0.0735574	0.929
usdopt;0.8;5;10;9;-0.1	usdopt	5	10	9	0.8	-0.1	gee_ind	trt*period5	1000	-0.0028363	0.122668	0.874
usdopt;0.8;5;10;9;-0.1	usdopt	5	10	9	0.8	-0.1	glmm_agg	Intercept	1000	0.000140192	0.138421	0.948
usdopt;0.8;5;10;9;-0.1	usdopt	5	10	9	0.8	-0.1	glmm_agg	period1	1000	0.000279565	0.055499	0.965
usdopt;0.8;5;10;9;-0.1	usdopt	5	10	9	0.8	-0.1	glmm_agg	period2	1000	0.000718775	0.060364	0.95
usdopt;0.8;5;10;9;-0.1	usdopt	5	10	9	0.8	-0.1	glmm_agg	period3	1000	0	0
usdopt;0.8;5;10;9;-0.1	usdopt	5	10	9	0.8	-0.1	glmm_agg	period4	1000	-0.00061487	0.0776702	0.955
usdopt;0.8;5;10;9;-0.1	usdopt	5	10	9	0.8	-0.1	glmm_agg	period5	1000	0.00620851	0.130895	0.961
usdopt;0.8;5;10;9;-0.1	usdopt	5	10	9	0.8	-0.1	glmm_agg	trt	1000	0.00124799	0.0689078	0.97
usdopt;0.8;5;10;9;-0.1	usdopt	5	10	9	0.8	-0.1	glmm_agg	trt*period1	1000	-0.0032963	0.121691	0.961
usdopt;0.8;5;10;9;-0.1	usdopt	5	10	9	0.8	-0.1	glmm_agg	trt*period2	1000	-0.00226	0.0901757	0.963
usdopt;0.8;5;10;9;-0.1	usdopt	5	10	9	0.8	-0.1	glmm_agg	trt*period3	1000	0	0
usdopt;0.8;5;10;9;-0.1	usdopt	5	10	9	0.8	-0.1	glmm_agg	trt*period4	1000	-0.0014461	0.0940809	0.967
usdopt;0.8;5;10;9;-0.1	usdopt	5	10	9	0.8	-0.1	glmm_agg	trt*period5	1000	-0.0076088	0.139287	0.962
usdopt;0.8;5;10;9;-0.1	usdopt	5	10	9	0.8	-0.1	glmm_ind	Intercept	999	-0.0076367	0.136435	0.953954
usdopt;0.8;5;10;9;-0.1	usdopt	5	10	9	0.8	-0.1	glmm_ind	period1	999	0.00151083	0.05536	0.963964
usdopt;0.8;5;10;9;-0.1	usdopt	5	10	9	0.8	-0.1	glmm_ind	period2	999	0.00140401	0.0601791	0.94995
usdopt;0.8;5;10;9;-0.1	usdopt	5	10	9	0.8	-0.1	glmm_ind	period3	999	0	0
usdopt;0.8;5;10;9;-0.1	usdopt	5	10	9	0.8	-0.1	glmm_ind	period4	999	-0.0012446	0.0774795	0.954955
usdopt;0.8;5;10;9;-0.1	usdopt	5	10	9	0.8	-0.1	glmm_ind	period5	999	0.00477002	0.130492	0.962963
usdopt;0.8;5;10;9;-0.1	usdopt	5	10	9	0.8	-0.1	glmm_ind	trt	999	0.00248424	0.0687424	0.970971
usdopt;0.8;5;10;9;-0.1	usdopt	5	10	9	0.8	-0.1	glmm_ind	trt*period1	999	-0.0039091	0.121371	0.961962
usdopt;0.8;5;10;9;-0.1	usdopt	5	10	9	0.8	-0.1	glmm_ind	trt*period2	999	-0.0027029	0.0898831	0.962963
usdopt;0.8;5;10;9;-0.1	usdopt	5	10	9	0.8	-0.1	glmm_ind	trt*period3	999	0	0
usdopt;0.8;5;10;9;-0.1	usdopt	5	10	9	0.8	-0.1	glmm_ind	trt*period4	999	-0.0010996	0.0938535	0.967968
usdopt;0.8;5;10;9;-0.1	usdopt	5	10	9	0.8	-0.1	glmm_ind	trt*period5	999	-0.0067111	0.13886	0.961962

## Sheet: EXCH_pwr
Additional File 1(b). Simulation results (type I error and power) for linear interaction effects with M=48 and an exchangeable correlation structure
sheet	design	c0	c1	c2	vc	theta_j	method	parms	power
pgd;0.2;0;0;0;0	pgd	0	0	0	0.2	0	gee_agg	period	1
pgd;0.2;0;0;0;0	pgd	0	0	0	0.2	0	gee_agg	trt	0.828
pgd;0.2;0;0;0;0	pgd	0	0	0	0.2	0	gee_agg	trt*period	0.05
pgd;0.2;0;0;0;0	pgd	0	0	0	0.2	0	gee_ind	period	1
pgd;0.2;0;0;0;0	pgd	0	0	0	0.2	0	gee_ind	trt	0.828
pgd;0.2;0;0;0;0	pgd	0	0	0	0.2	0	gee_ind	trt*period	0.05
pgd;0.2;0;0;0;0	pgd	0	0	0	0.2	0	glmm_agg	period	1
pgd;0.2;0;0;0;0	pgd	0	0	0	0.2	0	glmm_agg	trt	0.864
pgd;0.2;0;0;0;0	pgd	0	0	0	0.2	0	glmm_agg	trt*period	0.053
pgd;0.2;0;0;0;0	pgd	0	0	0	0.2	0	glmm_ind	period	1
pgd;0.2;0;0;0;0	pgd	0	0	0	0.2	0	glmm_ind	trt	0.857715
pgd;0.2;0;0;0;0	pgd	0	0	0	0.2	0	glmm_ind	trt*period	0.0521042
pgd;0.2;0;0;0;-0.1	pgd	0	0	0	0.2	-0.1	gee_agg	period	1
pgd;0.2;0;0;0;-0.1	pgd	0	0	0	0.2	-0.1	gee_agg	trt	0.83
pgd;0.2;0;0;0;-0.1	pgd	0	0	0	0.2	-0.1	gee_agg	trt*period	0.981
pgd;0.2;0;0;0;-0.1	pgd	0	0	0	0.2	-0.1	gee_ind	period	1
pgd;0.2;0;0;0;-0.1	pgd	0	0	0	0.2	-0.1	gee_ind	trt	0.83
pgd;0.2;0;0;0;-0.1	pgd	0	0	0	0.2	-0.1	gee_ind	trt*period	0.981
pgd;0.2;0;0;0;-0.1	pgd	0	0	0	0.2	-0.1	glmm_agg	period	1
pgd;0.2;0;0;0;-0.1	pgd	0	0	0	0.2	-0.1	glmm_agg	trt	0.865
pgd;0.2;0;0;0;-0.1	pgd	0	0	0	0.2	-0.1	glmm_agg	trt*period	0.994
pgd;0.2;0;0;0;-0.1	pgd	0	0	0	0.2	-0.1	glmm_ind	period	1
pgd;0.2;0;0;0;-0.1	pgd	0	0	0	0.2	-0.1	glmm_ind	trt	0.858
pgd;0.2;0;0;0;-0.1	pgd	0	0	0	0.2	-0.1	glmm_ind	trt*period	0.994
pgd;0.5;0;0;0;0	pgd	0	0	0	0.5	0	gee_agg	period	1
pgd;0.5;0;0;0;0	pgd	0	0	0	0.5	0	gee_agg	trt	0.469
pgd;0.5;0;0;0;0	pgd	0	0	0	0.5	0	gee_agg	trt*period	0.044
pgd;0.5;0;0;0;0	pgd	0	0	0	0.5	0	gee_ind	period	1
pgd;0.5;0;0;0;0	pgd	0	0	0	0.5	0	gee_ind	trt	0.469
pgd;0.5;0;0;0;0	pgd	0	0	0	0.5	0	gee_ind	trt*period	0.042
pgd;0.5;0;0;0;0	pgd	0	0	0	0.5	0	glmm_agg	period	1
pgd;0.5;0;0;0;0	pgd	0	0	0	0.5	0	glmm_agg	trt	0.533
pgd;0.5;0;0;0;0	pgd	0	0	0	0.5	0	glmm_agg	trt*period	0.04
pgd;0.5;0;0;0;0	pgd	0	0	0	0.5	0	glmm_ind	period	1
pgd;0.5;0;0;0;0	pgd	0	0	0	0.5	0	glmm_ind	trt	0.516
pgd;0.5;0;0;0;0	pgd	0	0	0	0.5	0	glmm_ind	trt*period	0.039
pgd;0.5;0;0;0;-0.1	pgd	0	0	0	0.5	-0.1	gee_agg	period	1
pgd;0.5;0;0;0;-0.1	pgd	0	0	0	0.5	-0.1	gee_agg	trt	0.465
pgd;0.5;0;0;0;-0.1	pgd	0	0	0	0.5	-0.1	gee_agg	trt*period	0.917
pgd;0.5;0;0;0;-0.1	pgd	0	0	0	0.5	-0.1	gee_ind	period	1
pgd;0.5;0;0;0;-0.1	pgd	0	0	0	0.5	-0.1	gee_ind	trt	0.465
pgd;0.5;0;0;0;-0.1	pgd	0	0	0	0.5	-0.1	gee_ind	trt*period	0.914744
pgd;0.5;0;0;0;-0.1	pgd	0	0	0	0.5	-0.1	glmm_agg	period	1
pgd;0.5;0;0;0;-0.1	pgd	0	0	0	0.5	-0.1	glmm_agg	trt	0.527
pgd;0.5;0;0;0;-0.1	pgd	0	0	0	0.5	-0.1	glmm_agg	trt*period	0.992
pgd;0.5;0;0;0;-0.1	pgd	0	0	0	0.5	-0.1	glmm_ind	period	1
pgd;0.5;0;0;0;-0.1	pgd	0	0	0	0.5	-0.1	glmm_ind	trt	0.514515
pgd;0.5;0;0;0;-0.1	pgd	0	0	0	0.5	-0.1	glmm_ind	trt*period	0.990991
pgd;0.8;0;0;0;0	pgd	0	0	0	0.8	0	gee_agg	period	1
pgd;0.8;0;0;0;0	pgd	0	0	0	0.8	0	gee_agg	trt	0.303
pgd;0.8;0;0;0;0	pgd	0	0	0	0.8	0	gee_agg	trt*period	0.056
pgd;0.8;0;0;0;0	pgd	0	0	0	0.8	0	gee_ind	period	1
pgd;0.8;0;0;0;0	pgd	0	0	0	0.8	0	gee_ind	trt	0.303
pgd;0.8;0;0;0;0	pgd	0	0	0	0.8	0	gee_ind	trt*period	0.055332
pgd;0.8;0;0;0;0	pgd	0	0	0	0.8	0	glmm_agg	period	1
pgd;0.8;0;0;0;0	pgd	0	0	0	0.8	0	glmm_agg	trt	0.347
pgd;0.8;0;0;0;0	pgd	0	0	0	0.8	0	glmm_agg	trt*period	0.06
pgd;0.8;0;0;0;0	pgd	0	0	0	0.8	0	glmm_ind	period	1
pgd;0.8;0;0;0;0	pgd	0	0	0	0.8	0	glmm_ind	trt	0.333667
pgd;0.8;0;0;0;0	pgd	0	0	0	0.8	0	glmm_ind	trt*period	0.0601202
pgd;0.8;0;0;0;-0.1	pgd	0	0	0	0.8	-0.1	gee_agg	period	1
pgd;0.8;0;0;0;-0.1	pgd	0	0	0	0.8	-0.1	gee_agg	trt	0.304
pgd;0.8;0;0;0;-0.1	pgd	0	0	0	0.8	-0.1	gee_agg	trt*period	0.842
pgd;0.8;0;0;0;-0.1	pgd	0	0	0	0.8	-0.1	gee_ind	period	1
pgd;0.8;0;0;0;-0.1	pgd	0	0	0	0.8	-0.1	gee_ind	trt	0.304
pgd;0.8;0;0;0;-0.1	pgd	0	0	0	0.8	-0.1	gee_ind	trt*period	0.828631
pgd;0.8;0;0;0;-0.1	pgd	0	0	0	0.8	-0.1	glmm_agg	period	1
pgd;0.8;0;0;0;-0.1	pgd	0	0	0	0.8	-0.1	glmm_agg	trt	0.357
pgd;0.8;0;0;0;-0.1	pgd	0	0	0	0.8	-0.1	glmm_agg	trt*period	0.984
pgd;0.8;0;0;0;-0.1	pgd	0	0	0	0.8	-0.1	glmm_ind	period	1
pgd;0.8;0;0;0;-0.1	pgd	0	0	0	0.8	-0.1	glmm_ind	trt	0.34002
pgd;0.8;0;0;0;-0.1	pgd	0	0	0	0.8	-0.1	glmm_ind	trt*period	0.983952
dsd;0.2;0;0;0;0	dsd	0	0	0	0.2	0	gee_agg	period	1
dsd;0.2;0;0;0;0	dsd	0	0	0	0.2	0	gee_agg	trt	1
dsd;0.2;0;0;0;0	dsd	0	0	0	0.2	0	gee_agg	trt*period	0.04
dsd;0.2;0;0;0;0	dsd	0	0	0	0.2	0	gee_ind	period	1
dsd;0.2;0;0;0;0	dsd	0	0	0	0.2	0	gee_ind	trt	1
dsd;0.2;0;0;0;0	dsd	0	0	0	0.2	0	gee_ind	trt*period	0.039
dsd;0.2;0;0;0;0	dsd	0	0	0	0.2	0	glmm_agg	period	1
dsd;0.2;0;0;0;0	dsd	0	0	0	0.2	0	glmm_agg	trt	1
dsd;0.2;0;0;0;0	dsd	0	0	0	0.2	0	glmm_agg	trt*period	0.043
dsd;0.2;0;0;0;0	dsd	0	0	0	0.2	0	glmm_ind	period	1
dsd;0.2;0;0;0;0	dsd	0	0	0	0.2	0	glmm_ind	trt	1
dsd;0.2;0;0;0;0	dsd	0	0	0	0.2	0	glmm_ind	trt*period	0.043
dsd;0.2;0;0;0;-0.1	dsd	0	0	0	0.2	-0.1	gee_agg	period	1
dsd;0.2;0;0;0;-0.1	dsd	0	0	0	0.2	-0.1	gee_agg	trt	1
dsd;0.2;0;0;0;-0.1	dsd	0	0	0	0.2	-0.1	gee_agg	trt*period	0.861
dsd;0.2;0;0;0;-0.1	dsd	0	0	0	0.2	-0.1	gee_ind	period	1
dsd;0.2;0;0;0;-0.1	dsd	0	0	0	0.2	-0.1	gee_ind	trt	1
dsd;0.2;0;0;0;-0.1	dsd	0	0	0	0.2	-0.1	gee_ind	trt*period	0.858
dsd;0.2;0;0;0;-0.1	dsd	0	0	0	0.2	-0.1	glmm_agg	period	1
dsd;0.2;0;0;0;-0.1	dsd	0	0	0	0.2	-0.1	glmm_agg	trt	1
dsd;0.2;0;0;0;-0.1	dsd	0	0	0	0.2	-0.1	glmm_agg	trt*period	0.962
dsd;0.2;0;0;0;-0.1	dsd	0	0	0	0.2	-0.1	glmm_ind	period	1
dsd;0.2;0;0;0;-0.1	dsd	0	0	0	0.2	-0.1	glmm_ind	trt	1
dsd;0.2;0;0;0;-0.1	dsd	0	0	0	0.2	-0.1	glmm_ind	trt*period	0.961
dsd;0.5;0;0;0;0	dsd	0	0	0	0.5	0	gee_agg	period	1
dsd;0.5;0;0;0;0	dsd	0	0	0	0.5	0	gee_agg	trt	1
dsd;0.5;0;0;0;0	dsd	0	0	0	0.5	0	gee_agg	trt*period	0.037
dsd;0.5;0;0;0;0	dsd	0	0	0	0.5	0	gee_ind	period	0.999
dsd;0.5;0;0;0;0	dsd	0	0	0	0.5	0	gee_ind	trt	1
dsd;0.5;0;0;0;0	dsd	0	0	0	0.5	0	gee_ind	trt*period	0.037
dsd;0.5;0;0;0;0	dsd	0	0	0	0.5	0	glmm_agg	period	1
dsd;0.5;0;0;0;0	dsd	0	0	0	0.5	0	glmm_agg	trt	1
dsd;0.5;0;0;0;0	dsd	0	0	0	0.5	0	glmm_agg	trt*period	0.04
dsd;0.5;0;0;0;0	dsd	0	0	0	0.5	0	glmm_ind	period	1
dsd;0.5;0;0;0;0	dsd	0	0	0	0.5	0	glmm_ind	trt	1
dsd;0.5;0;0;0;0	dsd	0	0	0	0.5	0	glmm_ind	trt*period	0.039039
dsd;0.5;0;0;0;-0.1	dsd	0	0	0	0.5	-0.1	gee_agg	period	1
dsd;0.5;0;0;0;-0.1	dsd	0	0	0	0.5	-0.1	gee_agg	trt	1
dsd;0.5;0;0;0;-0.1	dsd	0	0	0	0.5	-0.1	gee_agg	trt*period	0.712
dsd;0.5;0;0;0;-0.1	dsd	0	0	0	0.5	-0.1	gee_ind	period	0.999
dsd;0.5;0;0;0;-0.1	dsd	0	0	0	0.5	-0.1	gee_ind	trt	1
dsd;0.5;0;0;0;-0.1	dsd	0	0	0	0.5	-0.1	gee_ind	trt*period	0.704
dsd;0.5;0;0;0;-0.1	dsd	0	0	0	0.5	-0.1	glmm_agg	period	1
dsd;0.5;0;0;0;-0.1	dsd	0	0	0	0.5	-0.1	glmm_agg	trt	1
dsd;0.5;0;0;0;-0.1	dsd	0	0	0	0.5	-0.1	glmm_agg	trt*period	0.948
dsd;0.5;0;0;0;-0.1	dsd	0	0	0	0.5	-0.1	glmm_ind	period	1
dsd;0.5;0;0;0;-0.1	dsd	0	0	0	0.5	-0.1	glmm_ind	trt	1
dsd;0.5;0;0;0;-0.1	dsd	0	0	0	0.5	-0.1	glmm_ind	trt*period	0.947948
dsd;0.8;0;0;0;0	dsd	0	0	0	0.8	0	gee_agg	period	0.999
dsd;0.8;0;0;0;0	dsd	0	0	0	0.8	0	gee_agg	trt	1
dsd;0.8;0;0;0;0	dsd	0	0	0	0.8	0	gee_agg	trt*period	0.051
dsd;0.8;0;0;0;0	dsd	0	0	0	0.8	0	gee_ind	period	0.999
dsd;0.8;0;0;0;0	dsd	0	0	0	0.8	0	gee_ind	trt	1
dsd;0.8;0;0;0;0	dsd	0	0	0	0.8	0	gee_ind	trt*period	0.051
dsd;0.8;0;0;0;0	dsd	0	0	0	0.8	0	glmm_agg	period	1
dsd;0.8;0;0;0;0	dsd	0	0	0	0.8	0	glmm_agg	trt	1
dsd;0.8;0;0;0;0	dsd	0	0	0	0.8	0	glmm_agg	trt*period	0.046
dsd;0.8;0;0;0;0	dsd	0	0	0	0.8	0	glmm_ind	period	1
dsd;0.8;0;0;0;0	dsd	0	0	0	0.8	0	glmm_ind	trt	1
dsd;0.8;0;0;0;0	dsd	0	0	0	0.8	0	glmm_ind	trt*period	0.0461384
dsd;0.8;0;0;0;-0.1	dsd	0	0	0	0.8	-0.1	gee_agg	period	0.999
dsd;0.8;0;0;0;-0.1	dsd	0	0	0	0.8	-0.1	gee_agg	trt	1
dsd;0.8;0;0;0;-0.1	dsd	0	0	0	0.8	-0.1	gee_agg	trt*period	0.606
dsd;0.8;0;0;0;-0.1	dsd	0	0	0	0.8	-0.1	gee_ind	period	0.999
dsd;0.8;0;0;0;-0.1	dsd	0	0	0	0.8	-0.1	gee_ind	trt	1
dsd;0.8;0;0;0;-0.1	dsd	0	0	0	0.8	-0.1	gee_ind	trt*period	0.588
dsd;0.8;0;0;0;-0.1	dsd	0	0	0	0.8	-0.1	glmm_agg	period	1
dsd;0.8;0;0;0;-0.1	dsd	0	0	0	0.8	-0.1	glmm_agg	trt	1
dsd;0.8;0;0;0;-0.1	dsd	0	0	0	0.8	-0.1	glmm_agg	trt*period	0.951
dsd;0.8;0;0;0;-0.1	dsd	0	0	0	0.8	-0.1	glmm_ind	period	1
dsd;0.8;0;0;0;-0.1	dsd	0	0	0	0.8	-0.1	glmm_ind	trt	1
dsd;0.8;0;0;0;-0.1	dsd	0	0	0	0.8	-0.1	glmm_ind	trt*period	0.950951
usd;0.2;0;0;0;0	usd	0	0	0	0.2	0	gee_agg	period	1
usd;0.2;0;0;0;0	usd	0	0	0	0.2	0	gee_agg	trt	1
usd;0.2;0;0;0;0	usd	0	0	0	0.2	0	gee_agg	trt*period	0.036
usd;0.2;0;0;0;0	usd	0	0	0	0.2	0	gee_ind	period	1
usd;0.2;0;0;0;0	usd	0	0	0	0.2	0	gee_ind	trt	1
usd;0.2;0;0;0;0	usd	0	0	0	0.2	0	gee_ind	trt*period	0.036
usd;0.2;0;0;0;0	usd	0	0	0	0.2	0	glmm_agg	period	1
usd;0.2;0;0;0;0	usd	0	0	0	0.2	0	glmm_agg	trt	1
usd;0.2;0;0;0;0	usd	0	0	0	0.2	0	glmm_agg	trt*period	0.047
usd;0.2;0;0;0;0	usd	0	0	0	0.2	0	glmm_ind	period	1
usd;0.2;0;0;0;0	usd	0	0	0	0.2	0	glmm_ind	trt	1
usd;0.2;0;0;0;0	usd	0	0	0	0.2	0	glmm_ind	trt*period	0.047
usd;0.2;0;0;0;-0.1	usd	0	0	0	0.2	-0.1	gee_agg	period	1
usd;0.2;0;0;0;-0.1	usd	0	0	0	0.2	-0.1	gee_agg	trt	1
usd;0.2;0;0;0;-0.1	usd	0	0	0	0.2	-0.1	gee_agg	trt*period	0.659
usd;0.2;0;0;0;-0.1	usd	0	0	0	0.2	-0.1	gee_ind	period	1
usd;0.2;0;0;0;-0.1	usd	0	0	0	0.2	-0.1	gee_ind	trt	1
usd;0.2;0;0;0;-0.1	usd	0	0	0	0.2	-0.1	gee_ind	trt*period	0.653
usd;0.2;0;0;0;-0.1	usd	0	0	0	0.2	-0.1	glmm_agg	period	1
usd;0.2;0;0;0;-0.1	usd	0	0	0	0.2	-0.1	glmm_agg	trt	1
usd;0.2;0;0;0;-0.1	usd	0	0	0	0.2	-0.1	glmm_agg	trt*period	0.858
usd;0.2;0;0;0;-0.1	usd	0	0	0	0.2	-0.1	glmm_ind	period	1
usd;0.2;0;0;0;-0.1	usd	0	0	0	0.2	-0.1	glmm_ind	trt	1
usd;0.2;0;0;0;-0.1	usd	0	0	0	0.2	-0.1	glmm_ind	trt*period	0.858
usd;0.5;0;0;0;0	usd	0	0	0	0.5	0	gee_agg	period	1
usd;0.5;0;0;0;0	usd	0	0	0	0.5	0	gee_agg	trt	1
usd;0.5;0;0;0;0	usd	0	0	0	0.5	0	gee_agg	trt*period	0.037
usd;0.5;0;0;0;0	usd	0	0	0	0.5	0	gee_ind	period	1
usd;0.5;0;0;0;0	usd	0	0	0	0.5	0	gee_ind	trt	1
usd;0.5;0;0;0;0	usd	0	0	0	0.5	0	gee_ind	trt*period	0.037
usd;0.5;0;0;0;0	usd	0	0	0	0.5	0	glmm_agg	period	1
usd;0.5;0;0;0;0	usd	0	0	0	0.5	0	glmm_agg	trt	1
usd;0.5;0;0;0;0	usd	0	0	0	0.5	0	glmm_agg	trt*period	0.032
usd;0.5;0;0;0;0	usd	0	0	0	0.5	0	glmm_ind	period	1
usd;0.5;0;0;0;0	usd	0	0	0	0.5	0	glmm_ind	trt	1
usd;0.5;0;0;0;0	usd	0	0	0	0.5	0	glmm_ind	trt*period	0.032032
usd;0.5;0;0;0;-0.1	usd	0	0	0	0.5	-0.1	gee_agg	period	1
usd;0.5;0;0;0;-0.1	usd	0	0	0	0.5	-0.1	gee_agg	trt	1
usd;0.5;0;0;0;-0.1	usd	0	0	0	0.5	-0.1	gee_agg	trt*period	0.511
usd;0.5;0;0;0;-0.1	usd	0	0	0	0.5	-0.1	gee_ind	period	1
usd;0.5;0;0;0;-0.1	usd	0	0	0	0.5	-0.1	gee_ind	trt	1
usd;0.5;0;0;0;-0.1	usd	0	0	0	0.5	-0.1	gee_ind	trt*period	0.51
usd;0.5;0;0;0;-0.1	usd	0	0	0	0.5	-0.1	glmm_agg	period	1
usd;0.5;0;0;0;-0.1	usd	0	0	0	0.5	-0.1	glmm_agg	trt	1
usd;0.5;0;0;0;-0.1	usd	0	0	0	0.5	-0.1	glmm_agg	trt*period	0.841
usd;0.5;0;0;0;-0.1	usd	0	0	0	0.5	-0.1	glmm_ind	period	1
usd;0.5;0;0;0;-0.1	usd	0	0	0	0.5	-0.1	glmm_ind	trt	1
usd;0.5;0;0;0;-0.1	usd	0	0	0	0.5	-0.1	glmm_ind	trt*period	0.839519
usd;0.8;0;0;0;0	usd	0	0	0	0.8	0	gee_agg	period	1
usd;0.8;0;0;0;0	usd	0	0	0	0.8	0	gee_agg	trt	1
usd;0.8;0;0;0;0	usd	0	0	0	0.8	0	gee_agg	trt*period	0.046
usd;0.8;0;0;0;0	usd	0	0	0	0.8	0	gee_ind	period	1
usd;0.8;0;0;0;0	usd	0	0	0	0.8	0	gee_ind	trt	1
usd;0.8;0;0;0;0	usd	0	0	0	0.8	0	gee_ind	trt*period	0.046
usd;0.8;0;0;0;0	usd	0	0	0	0.8	0	glmm_agg	period	1
usd;0.8;0;0;0;0	usd	0	0	0	0.8	0	glmm_agg	trt	1
usd;0.8;0;0;0;0	usd	0	0	0	0.8	0	glmm_agg	trt*period	0.059
usd;0.8;0;0;0;0	usd	0	0	0	0.8	0	glmm_ind	period	1
usd;0.8;0;0;0;0	usd	0	0	0	0.8	0	glmm_ind	trt	1
usd;0.8;0;0;0;0	usd	0	0	0	0.8	0	glmm_ind	trt*period	0.0581162
usd;0.8;0;0;0;-0.1	usd	0	0	0	0.8	-0.1	gee_agg	period	1
usd;0.8;0;0;0;-0.1	usd	0	0	0	0.8	-0.1	gee_agg	trt	1
usd;0.8;0;0;0;-0.1	usd	0	0	0	0.8	-0.1	gee_agg	trt*period	0.405
usd;0.8;0;0;0;-0.1	usd	0	0	0	0.8	-0.1	gee_ind	period	1
usd;0.8;0;0;0;-0.1	usd	0	0	0	0.8	-0.1	gee_ind	trt	1
usd;0.8;0;0;0;-0.1	usd	0	0	0	0.8	-0.1	gee_ind	trt*period	0.402
usd;0.8;0;0;0;-0.1	usd	0	0	0	0.8	-0.1	glmm_agg	period	1
usd;0.8;0;0;0;-0.1	usd	0	0	0	0.8	-0.1	glmm_agg	trt	1
usd;0.8;0;0;0;-0.1	usd	0	0	0	0.8	-0.1	glmm_agg	trt*period	0.827
usd;0.8;0;0;0;-0.1	usd	0	0	0	0.8	-0.1	glmm_ind	period	1
usd;0.8;0;0;0;-0.1	usd	0	0	0	0.8	-0.1	glmm_ind	trt	1
usd;0.8;0;0;0;-0.1	usd	0	0	0	0.8	-0.1	glmm_ind	trt*period	0.824825
dsdopt;0.2;14;24;0;0	dsdopt	14	24	0	0.2	0	gee_agg	period	1
dsdopt;0.2;14;24;0;0	dsdopt	14	24	0	0.2	0	gee_agg	trt	1
dsdopt;0.2;14;24;0;0	dsdopt	14	24	0	0.2	0	gee_agg	trt*period	0.035
dsdopt;0.2;14;24;0;0	dsdopt	14	24	0	0.2	0	gee_ind	period	1
dsdopt;0.2;14;24;0;0	dsdopt	14	24	0	0.2	0	gee_ind	trt	1
dsdopt;0.2;14;24;0;0	dsdopt	14	24	0	0.2	0	gee_ind	trt*period	0.034
dsdopt;0.2;14;24;0;0	dsdopt	14	24	0	0.2	0	glmm_agg	period	1
dsdopt;0.2;14;24;0;0	dsdopt	14	24	0	0.2	0	glmm_agg	trt	1
dsdopt;0.2;14;24;0;0	dsdopt	14	24	0	0.2	0	glmm_agg	trt*period	0.049
dsdopt;0.2;14;24;0;0	dsdopt	14	24	0	0.2	0	glmm_ind	period	1
dsdopt;0.2;14;24;0;0	dsdopt	14	24	0	0.2	0	glmm_ind	trt	1
dsdopt;0.2;14;24;0;0	dsdopt	14	24	0	0.2	0	glmm_ind	trt*period	0.0500501
dsdopt;0.2;14;24;0;-0.1	dsdopt	14	24	0	0.2	-0.1	gee_agg	period	1
dsdopt;0.2;14;24;0;-0.1	dsdopt	14	24	0	0.2	-0.1	gee_agg	trt	1
dsdopt;0.2;14;24;0;-0.1	dsdopt	14	24	0	0.2	-0.1	gee_agg	trt*period	0.724
dsdopt;0.2;14;24;0;-0.1	dsdopt	14	24	0	0.2	-0.1	gee_ind	period	1
dsdopt;0.2;14;24;0;-0.1	dsdopt	14	24	0	0.2	-0.1	gee_ind	trt	1
dsdopt;0.2;14;24;0;-0.1	dsdopt	14	24	0	0.2	-0.1	gee_ind	trt*period	0.716
dsdopt;0.2;14;24;0;-0.1	dsdopt	14	24	0	0.2	-0.1	glmm_agg	period	1
dsdopt;0.2;14;24;0;-0.1	dsdopt	14	24	0	0.2	-0.1	glmm_agg	trt	1
dsdopt;0.2;14;24;0;-0.1	dsdopt	14	24	0	0.2	-0.1	glmm_agg	trt*period	0.913
dsdopt;0.2;14;24;0;-0.1	dsdopt	14	24	0	0.2	-0.1	glmm_ind	period	1
dsdopt;0.2;14;24;0;-0.1	dsdopt	14	24	0	0.2	-0.1	glmm_ind	trt	1
dsdopt;0.2;14;24;0;-0.1	dsdopt	14	24	0	0.2	-0.1	glmm_ind	trt*period	0.911
dsdopt;0.5;14;24;0;0	dsdopt	14	24	0	0.5	0	gee_agg	period	1
dsdopt;0.5;14;24;0;0	dsdopt	14	24	0	0.5	0	gee_agg	trt	1
dsdopt;0.5;14;24;0;0	dsdopt	14	24	0	0.5	0	gee_agg	trt*period	0.024
dsdopt;0.5;14;24;0;0	dsdopt	14	24	0	0.5	0	gee_ind	period	0.999
dsdopt;0.5;14;24;0;0	dsdopt	14	24	0	0.5	0	gee_ind	trt	1
dsdopt;0.5;14;24;0;0	dsdopt	14	24	0	0.5	0	gee_ind	trt*period	0.022
dsdopt;0.5;14;24;0;0	dsdopt	14	24	0	0.5	0	glmm_agg	period	1
dsdopt;0.5;14;24;0;0	dsdopt	14	24	0	0.5	0	glmm_agg	trt	1
dsdopt;0.5;14;24;0;0	dsdopt	14	24	0	0.5	0	glmm_agg	trt*period	0.042
dsdopt;0.5;14;24;0;0	dsdopt	14	24	0	0.5	0	glmm_ind	period	1
dsdopt;0.5;14;24;0;0	dsdopt	14	24	0	0.5	0	glmm_ind	trt	1
dsdopt;0.5;14;24;0;0	dsdopt	14	24	0	0.5	0	glmm_ind	trt*period	0.041041
dsdopt;0.5;14;24;0;-0.1	dsdopt	14	24	0	0.5	-0.1	gee_agg	period	1
dsdopt;0.5;14;24;0;-0.1	dsdopt	14	24	0	0.5	-0.1	gee_agg	trt	1
dsdopt;0.5;14;24;0;-0.1	dsdopt	14	24	0	0.5	-0.1	gee_agg	trt*period	0.557
dsdopt;0.5;14;24;0;-0.1	dsdopt	14	24	0	0.5	-0.1	gee_ind	period	0.999
dsdopt;0.5;14;24;0;-0.1	dsdopt	14	24	0	0.5	-0.1	gee_ind	trt	1
dsdopt;0.5;14;24;0;-0.1	dsdopt	14	24	0	0.5	-0.1	gee_ind	trt*period	0.543
dsdopt;0.5;14;24;0;-0.1	dsdopt	14	24	0	0.5	-0.1	glmm_agg	period	1
dsdopt;0.5;14;24;0;-0.1	dsdopt	14	24	0	0.5	-0.1	glmm_agg	trt	1
dsdopt;0.5;14;24;0;-0.1	dsdopt	14	24	0	0.5	-0.1	glmm_agg	trt*period	0.893
dsdopt;0.5;14;24;0;-0.1	dsdopt	14	24	0	0.5	-0.1	glmm_ind	period	1
dsdopt;0.5;14;24;0;-0.1	dsdopt	14	24	0	0.5	-0.1	glmm_ind	trt	1
dsdopt;0.5;14;24;0;-0.1	dsdopt	14	24	0	0.5	-0.1	glmm_ind	trt*period	0.893
dsdopt;0.8;14;24;0;0	dsdopt	14	24	0	0.8	0	gee_agg	period	0.996
dsdopt;0.8;14;24;0;0	dsdopt	14	24	0	0.8	0	gee_agg	trt	1
dsdopt;0.8;14;24;0;0	dsdopt	14	24	0	0.8	0	gee_agg	trt*period	0.037
dsdopt;0.8;14;24;0;0	dsdopt	14	24	0	0.8	0	gee_ind	period	0.996
dsdopt;0.8;14;24;0;0	dsdopt	14	24	0	0.8	0	gee_ind	trt	1
dsdopt;0.8;14;24;0;0	dsdopt	14	24	0	0.8	0	gee_ind	trt*period	0.038
dsdopt;0.8;14;24;0;0	dsdopt	14	24	0	0.8	0	glmm_agg	period	1
dsdopt;0.8;14;24;0;0	dsdopt	14	24	0	0.8	0	glmm_agg	trt	1
dsdopt;0.8;14;24;0;0	dsdopt	14	24	0	0.8	0	glmm_agg	trt*period	0.043
dsdopt;0.8;14;24;0;0	dsdopt	14	24	0	0.8	0	glmm_ind	period	1
dsdopt;0.8;14;24;0;0	dsdopt	14	24	0	0.8	0	glmm_ind	trt	1
dsdopt;0.8;14;24;0;0	dsdopt	14	24	0	0.8	0	glmm_ind	trt*period	0.0421264
dsdopt;0.8;14;24;0;-0.1	dsdopt	14	24	0	0.8	-0.1	gee_agg	period	0.996
dsdopt;0.8;14;24;0;-0.1	dsdopt	14	24	0	0.8	-0.1	gee_agg	trt	1
dsdopt;0.8;14;24;0;-0.1	dsdopt	14	24	0	0.8	-0.1	gee_agg	trt*period	0.451
dsdopt;0.8;14;24;0;-0.1	dsdopt	14	24	0	0.8	-0.1	gee_ind	period	0.996
dsdopt;0.8;14;24;0;-0.1	dsdopt	14	24	0	0.8	-0.1	gee_ind	trt	1
dsdopt;0.8;14;24;0;-0.1	dsdopt	14	24	0	0.8	-0.1	gee_ind	trt*period	0.445
dsdopt;0.8;14;24;0;-0.1	dsdopt	14	24	0	0.8	-0.1	glmm_agg	period	1
dsdopt;0.8;14;24;0;-0.1	dsdopt	14	24	0	0.8	-0.1	glmm_agg	trt	1
dsdopt;0.8;14;24;0;-0.1	dsdopt	14	24	0	0.8	-0.1	glmm_agg	trt*period	0.857
dsdopt;0.8;14;24;0;-0.1	dsdopt	14	24	0	0.8	-0.1	glmm_ind	period	1
dsdopt;0.8;14;24;0;-0.1	dsdopt	14	24	0	0.8	-0.1	glmm_ind	trt	1
dsdopt;0.8;14;24;0;-0.1	dsdopt	14	24	0	0.8	-0.1	glmm_ind	trt*period	0.853854
usdopt;0.2;6;9;9;0	usdopt	6	9	9	0.2	0	gee_agg	period	1
usdopt;0.2;6;9;9;0	usdopt	6	9	9	0.2	0	gee_agg	trt	1
usdopt;0.2;6;9;9;0	usdopt	6	9	9	0.2	0	gee_agg	trt*period	0.034
usdopt;0.2;6;9;9;0	usdopt	6	9	9	0.2	0	gee_ind	period	1
usdopt;0.2;6;9;9;0	usdopt	6	9	9	0.2	0	gee_ind	trt	1
usdopt;0.2;6;9;9;0	usdopt	6	9	9	0.2	0	gee_ind	trt*period	0.034
usdopt;0.2;6;9;9;0	usdopt	6	9	9	0.2	0	glmm_agg	period	1
usdopt;0.2;6;9;9;0	usdopt	6	9	9	0.2	0	glmm_agg	trt	1
usdopt;0.2;6;9;9;0	usdopt	6	9	9	0.2	0	glmm_agg	trt*period	0.039
usdopt;0.2;6;9;9;0	usdopt	6	9	9	0.2	0	glmm_ind	period	1
usdopt;0.2;6;9;9;0	usdopt	6	9	9	0.2	0	glmm_ind	trt	1
usdopt;0.2;6;9;9;0	usdopt	6	9	9	0.2	0	glmm_ind	trt*period	0.038038
usdopt;0.2;6;9;9;-0.1	usdopt	6	9	9	0.2	-0.1	gee_agg	period	1
usdopt;0.2;6;9;9;-0.1	usdopt	6	9	9	0.2	-0.1	gee_agg	trt	1
usdopt;0.2;6;9;9;-0.1	usdopt	6	9	9	0.2	-0.1	gee_agg	trt*period	0.487
usdopt;0.2;6;9;9;-0.1	usdopt	6	9	9	0.2	-0.1	gee_ind	period	1
usdopt;0.2;6;9;9;-0.1	usdopt	6	9	9	0.2	-0.1	gee_ind	trt	1
usdopt;0.2;6;9;9;-0.1	usdopt	6	9	9	0.2	-0.1	gee_ind	trt*period	0.481
usdopt;0.2;6;9;9;-0.1	usdopt	6	9	9	0.2	-0.1	glmm_agg	period	1
usdopt;0.2;6;9;9;-0.1	usdopt	6	9	9	0.2	-0.1	glmm_agg	trt	1
usdopt;0.2;6;9;9;-0.1	usdopt	6	9	9	0.2	-0.1	glmm_agg	trt*period	0.777
usdopt;0.2;6;9;9;-0.1	usdopt	6	9	9	0.2	-0.1	glmm_ind	period	1
usdopt;0.2;6;9;9;-0.1	usdopt	6	9	9	0.2	-0.1	glmm_ind	trt	1
usdopt;0.2;6;9;9;-0.1	usdopt	6	9	9	0.2	-0.1	glmm_ind	trt*period	0.774775
usdopt;0.5;6;9;9;0	usdopt	6	9	9	0.5	0	gee_agg	period	1
usdopt;0.5;6;9;9;0	usdopt	6	9	9	0.5	0	gee_agg	trt	1
usdopt;0.5;6;9;9;0	usdopt	6	9	9	0.5	0	gee_agg	trt*period	0.022
usdopt;0.5;6;9;9;0	usdopt	6	9	9	0.5	0	gee_ind	period	1
usdopt;0.5;6;9;9;0	usdopt	6	9	9	0.5	0	gee_ind	trt	1
usdopt;0.5;6;9;9;0	usdopt	6	9	9	0.5	0	gee_ind	trt*period	0.022
usdopt;0.5;6;9;9;0	usdopt	6	9	9	0.5	0	glmm_agg	period	1
usdopt;0.5;6;9;9;0	usdopt	6	9	9	0.5	0	glmm_agg	trt	1
usdopt;0.5;6;9;9;0	usdopt	6	9	9	0.5	0	glmm_agg	trt*period	0.032
usdopt;0.5;6;9;9;0	usdopt	6	9	9	0.5	0	glmm_ind	period	1
usdopt;0.5;6;9;9;0	usdopt	6	9	9	0.5	0	glmm_ind	trt	1
usdopt;0.5;6;9;9;0	usdopt	6	9	9	0.5	0	glmm_ind	trt*period	0.031031
usdopt;0.5;6;9;9;-0.1	usdopt	6	9	9	0.5	-0.1	gee_agg	period	1
usdopt;0.5;6;9;9;-0.1	usdopt	6	9	9	0.5	-0.1	gee_agg	trt	1
usdopt;0.5;6;9;9;-0.1	usdopt	6	9	9	0.5	-0.1	gee_agg	trt*period	0.365
usdopt;0.5;6;9;9;-0.1	usdopt	6	9	9	0.5	-0.1	gee_ind	period	1
usdopt;0.5;6;9;9;-0.1	usdopt	6	9	9	0.5	-0.1	gee_ind	trt	1
usdopt;0.5;6;9;9;-0.1	usdopt	6	9	9	0.5	-0.1	gee_ind	trt*period	0.363
usdopt;0.5;6;9;9;-0.1	usdopt	6	9	9	0.5	-0.1	glmm_agg	period	1
usdopt;0.5;6;9;9;-0.1	usdopt	6	9	9	0.5	-0.1	glmm_agg	trt	1
usdopt;0.5;6;9;9;-0.1	usdopt	6	9	9	0.5	-0.1	glmm_agg	trt*period	0.737
usdopt;0.5;6;9;9;-0.1	usdopt	6	9	9	0.5	-0.1	glmm_ind	period	1
usdopt;0.5;6;9;9;-0.1	usdopt	6	9	9	0.5	-0.1	glmm_ind	trt	1
usdopt;0.5;6;9;9;-0.1	usdopt	6	9	9	0.5	-0.1	glmm_ind	trt*period	0.733467
usdopt;0.8;6;9;9;0	usdopt	6	9	9	0.8	0	gee_agg	period	1
usdopt;0.8;6;9;9;0	usdopt	6	9	9	0.8	0	gee_agg	trt	1
usdopt;0.8;6;9;9;0	usdopt	6	9	9	0.8	0	gee_agg	trt*period	0.03
usdopt;0.8;6;9;9;0	usdopt	6	9	9	0.8	0	gee_ind	period	1
usdopt;0.8;6;9;9;0	usdopt	6	9	9	0.8	0	gee_ind	trt	1
usdopt;0.8;6;9;9;0	usdopt	6	9	9	0.8	0	gee_ind	trt*period	0.031
usdopt;0.8;6;9;9;0	usdopt	6	9	9	0.8	0	glmm_agg	period	1
usdopt;0.8;6;9;9;0	usdopt	6	9	9	0.8	0	glmm_agg	trt	1
usdopt;0.8;6;9;9;0	usdopt	6	9	9	0.8	0	glmm_agg	trt*period	0.035
usdopt;0.8;6;9;9;0	usdopt	6	9	9	0.8	0	glmm_ind	period	1
usdopt;0.8;6;9;9;0	usdopt	6	9	9	0.8	0	glmm_ind	trt	1
usdopt;0.8;6;9;9;0	usdopt	6	9	9	0.8	0	glmm_ind	trt*period	0.034
usdopt;0.8;6;9;9;-0.1	usdopt	6	9	9	0.8	-0.1	gee_agg	period	1
usdopt;0.8;6;9;9;-0.1	usdopt	6	9	9	0.8	-0.1	gee_agg	trt	1
usdopt;0.8;6;9;9;-0.1	usdopt	6	9	9	0.8	-0.1	gee_agg	trt*period	0.295
usdopt;0.8;6;9;9;-0.1	usdopt	6	9	9	0.8	-0.1	gee_ind	period	1
usdopt;0.8;6;9;9;-0.1	usdopt	6	9	9	0.8	-0.1	gee_ind	trt	1
usdopt;0.8;6;9;9;-0.1	usdopt	6	9	9	0.8	-0.1	gee_ind	trt*period	0.289
usdopt;0.8;6;9;9;-0.1	usdopt	6	9	9	0.8	-0.1	glmm_agg	period	1
usdopt;0.8;6;9;9;-0.1	usdopt	6	9	9	0.8	-0.1	glmm_agg	trt	1
usdopt;0.8;6;9;9;-0.1	usdopt	6	9	9	0.8	-0.1	glmm_agg	trt*period	0.696
usdopt;0.8;6;9;9;-0.1	usdopt	6	9	9	0.8	-0.1	glmm_ind	period	1
usdopt;0.8;6;9;9;-0.1	usdopt	6	9	9	0.8	-0.1	glmm_ind	trt	1
usdopt;0.8;6;9;9;-0.1	usdopt	6	9	9	0.8	-0.1	glmm_ind	trt*period	0.691383
usdopt;0.2;5;10;9;0	usdopt	5	10	9	0.2	0	gee_agg	period	1
usdopt;0.2;5;10;9;0	usdopt	5	10	9	0.2	0	gee_agg	trt	1
usdopt;0.2;5;10;9;0	usdopt	5	10	9	0.2	0	gee_agg	trt*period	0.029
usdopt;0.2;5;10;9;0	usdopt	5	10	9	0.2	0	gee_ind	period	1
usdopt;0.2;5;10;9;0	usdopt	5	10	9	0.2	0	gee_ind	trt	1
usdopt;0.2;5;10;9;0	usdopt	5	10	9	0.2	0	gee_ind	trt*period	0.029
usdopt;0.2;5;10;9;0	usdopt	5	10	9	0.2	0	glmm_agg	period	1
usdopt;0.2;5;10;9;0	usdopt	5	10	9	0.2	0	glmm_agg	trt	1
usdopt;0.2;5;10;9;0	usdopt	5	10	9	0.2	0	glmm_agg	trt*period	0.036
usdopt;0.2;5;10;9;0	usdopt	5	10	9	0.2	0	glmm_ind	period	1
usdopt;0.2;5;10;9;0	usdopt	5	10	9	0.2	0	glmm_ind	trt	1
usdopt;0.2;5;10;9;0	usdopt	5	10	9	0.2	0	glmm_ind	trt*period	0.036
usdopt;0.2;5;10;9;-0.1	usdopt	5	10	9	0.2	-0.1	gee_agg	period	1
usdopt;0.2;5;10;9;-0.1	usdopt	5	10	9	0.2	-0.1	gee_agg	trt	1
usdopt;0.2;5;10;9;-0.1	usdopt	5	10	9	0.2	-0.1	gee_agg	trt*period	0.415
usdopt;0.2;5;10;9;-0.1	usdopt	5	10	9	0.2	-0.1	gee_ind	period	1
usdopt;0.2;5;10;9;-0.1	usdopt	5	10	9	0.2	-0.1	gee_ind	trt	1
usdopt;0.2;5;10;9;-0.1	usdopt	5	10	9	0.2	-0.1	gee_ind	trt*period	0.408
usdopt;0.2;5;10;9;-0.1	usdopt	5	10	9	0.2	-0.1	glmm_agg	period	1
usdopt;0.2;5;10;9;-0.1	usdopt	5	10	9	0.2	-0.1	glmm_agg	trt	1
usdopt;0.2;5;10;9;-0.1	usdopt	5	10	9	0.2	-0.1	glmm_agg	trt*period	0.7
usdopt;0.2;5;10;9;-0.1	usdopt	5	10	9	0.2	-0.1	glmm_ind	period	1
usdopt;0.2;5;10;9;-0.1	usdopt	5	10	9	0.2	-0.1	glmm_ind	trt	1
usdopt;0.2;5;10;9;-0.1	usdopt	5	10	9	0.2	-0.1	glmm_ind	trt*period	0.698
usdopt;0.5;5;10;9;0	usdopt	5	10	9	0.5	0	gee_agg	period	1
usdopt;0.5;5;10;9;0	usdopt	5	10	9	0.5	0	gee_agg	trt	1
usdopt;0.5;5;10;9;0	usdopt	5	10	9	0.5	0	gee_agg	trt*period	0.021
usdopt;0.5;5;10;9;0	usdopt	5	10	9	0.5	0	gee_ind	period	1
usdopt;0.5;5;10;9;0	usdopt	5	10	9	0.5	0	gee_ind	trt	1
usdopt;0.5;5;10;9;0	usdopt	5	10	9	0.5	0	gee_ind	trt*period	0.022
usdopt;0.5;5;10;9;0	usdopt	5	10	9	0.5	0	glmm_agg	period	1
usdopt;0.5;5;10;9;0	usdopt	5	10	9	0.5	0	glmm_agg	trt	1
usdopt;0.5;5;10;9;0	usdopt	5	10	9	0.5	0	glmm_agg	trt*period	0.035
usdopt;0.5;5;10;9;0	usdopt	5	10	9	0.5	0	glmm_ind	period	1
usdopt;0.5;5;10;9;0	usdopt	5	10	9	0.5	0	glmm_ind	trt	1
usdopt;0.5;5;10;9;0	usdopt	5	10	9	0.5	0	glmm_ind	trt*period	0.035035
usdopt;0.5;5;10;9;-0.1	usdopt	5	10	9	0.5	-0.1	gee_agg	period	1
usdopt;0.5;5;10;9;-0.1	usdopt	5	10	9	0.5	-0.1	gee_agg	trt	1
usdopt;0.5;5;10;9;-0.1	usdopt	5	10	9	0.5	-0.1	gee_agg	trt*period	0.32
usdopt;0.5;5;10;9;-0.1	usdopt	5	10	9	0.5	-0.1	gee_ind	period	1
usdopt;0.5;5;10;9;-0.1	usdopt	5	10	9	0.5	-0.1	gee_ind	trt	1
usdopt;0.5;5;10;9;-0.1	usdopt	5	10	9	0.5	-0.1	gee_ind	trt*period	0.314
usdopt;0.5;5;10;9;-0.1	usdopt	5	10	9	0.5	-0.1	glmm_agg	period	1
usdopt;0.5;5;10;9;-0.1	usdopt	5	10	9	0.5	-0.1	glmm_agg	trt	1
usdopt;0.5;5;10;9;-0.1	usdopt	5	10	9	0.5	-0.1	glmm_agg	trt*period	0.676
usdopt;0.5;5;10;9;-0.1	usdopt	5	10	9	0.5	-0.1	glmm_ind	period	1
usdopt;0.5;5;10;9;-0.1	usdopt	5	10	9	0.5	-0.1	glmm_ind	trt	1
usdopt;0.5;5;10;9;-0.1	usdopt	5	10	9	0.5	-0.1	glmm_ind	trt*period	0.674349
usdopt;0.8;5;10;9;0	usdopt	5	10	9	0.8	0	gee_agg	period	1
usdopt;0.8;5;10;9;0	usdopt	5	10	9	0.8	0	gee_agg	trt	1
usdopt;0.8;5;10;9;0	usdopt	5	10	9	0.8	0	gee_agg	trt*period	0.034034
usdopt;0.8;5;10;9;0	usdopt	5	10	9	0.8	0	gee_ind	period	1
usdopt;0.8;5;10;9;0	usdopt	5	10	9	0.8	0	gee_ind	trt	1
usdopt;0.8;5;10;9;0	usdopt	5	10	9	0.8	0	gee_ind	trt*period	0.035035
usdopt;0.8;5;10;9;0	usdopt	5	10	9	0.8	0	glmm_agg	period	1
usdopt;0.8;5;10;9;0	usdopt	5	10	9	0.8	0	glmm_agg	trt	1
usdopt;0.8;5;10;9;0	usdopt	5	10	9	0.8	0	glmm_agg	trt*period	0.036
usdopt;0.8;5;10;9;0	usdopt	5	10	9	0.8	0	glmm_ind	period	1
usdopt;0.8;5;10;9;0	usdopt	5	10	9	0.8	0	glmm_ind	trt	1
usdopt;0.8;5;10;9;0	usdopt	5	10	9	0.8	0	glmm_ind	trt*period	0.0341709
usdopt;0.8;5;10;9;-0.1	usdopt	5	10	9	0.8	-0.1	gee_agg	period	1
usdopt;0.8;5;10;9;-0.1	usdopt	5	10	9	0.8	-0.1	gee_agg	trt	1
usdopt;0.8;5;10;9;-0.1	usdopt	5	10	9	0.8	-0.1	gee_agg	trt*period	0.255
usdopt;0.8;5;10;9;-0.1	usdopt	5	10	9	0.8	-0.1	gee_ind	period	1
usdopt;0.8;5;10;9;-0.1	usdopt	5	10	9	0.8	-0.1	gee_ind	trt	1
usdopt;0.8;5;10;9;-0.1	usdopt	5	10	9	0.8	-0.1	gee_ind	trt*period	0.251
usdopt;0.8;5;10;9;-0.1	usdopt	5	10	9	0.8	-0.1	glmm_agg	period	1
usdopt;0.8;5;10;9;-0.1	usdopt	5	10	9	0.8	-0.1	glmm_agg	trt	1
usdopt;0.8;5;10;9;-0.1	usdopt	5	10	9	0.8	-0.1	glmm_agg	trt*period	0.644
usdopt;0.8;5;10;9;-0.1	usdopt	5	10	9	0.8	-0.1	glmm_ind	period	1
usdopt;0.8;5;10;9;-0.1	usdopt	5	10	9	0.8	-0.1	glmm_ind	trt	1
usdopt;0.8;5;10;9;-0.1	usdopt	5	10	9	0.8	-0.1	glmm_ind	trt*period	0.641642

## Sheet: AR1_est
Additional File 1(c). Simulation results (bias and coverage probability) for linear interaction effects with M=48 and an AR(1) correlation structure
sheet	design	c0	c1	c2	vc	rho	theta_j	method	parms	N	bias	SE	cp
pgd;0.2;0;0;0;0.5;0	pgd	0	0	0	0.2	0.5	0	gee_agg	Intercept	1000	0.00320911	0.0968217	0.925
pgd;0.2;0;0;0;0.5;0	pgd	0	0	0	0.2	0.5	0	gee_agg	period1	1000	0.00355079	0.11743	0.925
pgd;0.2;0;0;0;0.5;0	pgd	0	0	0	0.2	0.5	0	gee_agg	period2	1000	0.00572852	0.108623	0.918
pgd;0.2;0;0;0;0.5;0	pgd	0	0	0	0.2	0.5	0	gee_agg	period3	1000	0	0	1
pgd;0.2;0;0;0;0.5;0	pgd	0	0	0	0.2	0.5	0	gee_agg	period4	1000	0.00633608	0.107371	0.923
pgd;0.2;0;0;0;0.5;0	pgd	0	0	0	0.2	0.5	0	gee_agg	period5	1000	0.00581051	0.122035	0.937
pgd;0.2;0;0;0;0.5;0	pgd	0	0	0	0.2	0.5	0	gee_agg	trt	1000	0.000157738	0.133439	0.94
pgd;0.2;0;0;0;0.5;0	pgd	0	0	0	0.2	0.5	0	gee_agg	trt*period1	1000	-0.0064701	0.160408	0.948
pgd;0.2;0;0;0;0.5;0	pgd	0	0	0	0.2	0.5	0	gee_agg	trt*period2	1000	-0.0050459	0.146953	0.92
pgd;0.2;0;0;0;0.5;0	pgd	0	0	0	0.2	0.5	0	gee_agg	trt*period3	1000	0	0	1
pgd;0.2;0;0;0;0.5;0	pgd	0	0	0	0.2	0.5	0	gee_agg	trt*period4	1000	-0.009974	0.148446	0.938
pgd;0.2;0;0;0;0.5;0	pgd	0	0	0	0.2	0.5	0	gee_agg	trt*period5	1000	-0.0064395	0.175148	0.926
pgd;0.2;0;0;0;0.5;0	pgd	0	0	0	0.2	0.5	0	glmm_agg	Intercept	1000	-0.0016755	0.104179	0.947
pgd;0.2;0;0;0;0.5;0	pgd	0	0	0	0.2	0.5	0	glmm_agg	period1	1000	0.00580684	0.126123	0.967
pgd;0.2;0;0;0;0.5;0	pgd	0	0	0	0.2	0.5	0	glmm_agg	period2	1000	0.00659936	0.116384	0.976
pgd;0.2;0;0;0;0.5;0	pgd	0	0	0	0.2	0.5	0	glmm_agg	period3	1000	0	0
pgd;0.2;0;0;0;0.5;0	pgd	0	0	0	0.2	0.5	0	glmm_agg	period4	1000	0.00573095	0.114292	0.977
pgd;0.2;0;0;0;0.5;0	pgd	0	0	0	0.2	0.5	0	glmm_agg	period5	1000	0.00467031	0.129405	0.928
pgd;0.2;0;0;0;0.5;0	pgd	0	0	0	0.2	0.5	0	glmm_agg	trt	1000	0.00230623	0.143926	0.939
pgd;0.2;0;0;0;0.5;0	pgd	0	0	0	0.2	0.5	0	glmm_agg	trt*period1	1000	-0.0065444	0.173003	0.975
pgd;0.2;0;0;0;0.5;0	pgd	0	0	0	0.2	0.5	0	glmm_agg	trt*period2	1000	-0.0046609	0.158428	0.983
pgd;0.2;0;0;0;0.5;0	pgd	0	0	0	0.2	0.5	0	glmm_agg	trt*period3	1000	0	0
pgd;0.2;0;0;0;0.5;0	pgd	0	0	0	0.2	0.5	0	glmm_agg	trt*period4	1000	-0.009559	0.159766	0.981
pgd;0.2;0;0;0;0.5;0	pgd	0	0	0	0.2	0.5	0	glmm_agg	trt*period5	1000	-0.006207	0.186938	0.914
pgd;0.2;0;0;0;0.5;-0.1	pgd	0	0	0	0.2	0.5	-0.1	gee_agg	Intercept	1000	0.00320911	0.0968217	0.925
pgd;0.2;0;0;0;0.5;-0.1	pgd	0	0	0	0.2	0.5	-0.1	gee_agg	period1	1000	0.00355079	0.11743	0.925
pgd;0.2;0;0;0;0.5;-0.1	pgd	0	0	0	0.2	0.5	-0.1	gee_agg	period2	1000	0.00572852	0.108623	0.918
pgd;0.2;0;0;0;0.5;-0.1	pgd	0	0	0	0.2	0.5	-0.1	gee_agg	period3	1000	0	0	1
pgd;0.2;0;0;0;0.5;-0.1	pgd	0	0	0	0.2	0.5	-0.1	gee_agg	period4	1000	0.00633608	0.107371	0.923
pgd;0.2;0;0;0;0.5;-0.1	pgd	0	0	0	0.2	0.5	-0.1	gee_agg	period5	1000	0.00581051	0.122035	0.937
pgd;0.2;0;0;0;0.5;-0.1	pgd	0	0	0	0.2	0.5	-0.1	gee_agg	trt	1000	0.000157738	0.133439	0.94
pgd;0.2;0;0;0;0.5;-0.1	pgd	0	0	0	0.2	0.5	-0.1	gee_agg	trt*period1	1000	-0.0065155	0.161094	0.947
pgd;0.2;0;0;0;0.5;-0.1	pgd	0	0	0	0.2	0.5	-0.1	gee_agg	trt*period2	1000	-0.0049772	0.148296	0.924
pgd;0.2;0;0;0;0.5;-0.1	pgd	0	0	0	0.2	0.5	-0.1	gee_agg	trt*period3	1000	0	0	1
pgd;0.2;0;0;0;0.5;-0.1	pgd	0	0	0	0.2	0.5	-0.1	gee_agg	trt*period4	1000	-0.010814	0.148333	0.934
pgd;0.2;0;0;0;0.5;-0.1	pgd	0	0	0	0.2	0.5	-0.1	gee_agg	trt*period5	1000	-0.007318	0.17391	0.93
pgd;0.2;0;0;0;0.5;-0.1	pgd	0	0	0	0.2	0.5	-0.1	glmm_agg	Intercept	1000	-0.0016063	0.104194	0.946
pgd;0.2;0;0;0;0.5;-0.1	pgd	0	0	0	0.2	0.5	-0.1	glmm_agg	period1	1000	0.00576607	0.126128	0.967
pgd;0.2;0;0;0;0.5;-0.1	pgd	0	0	0	0.2	0.5	-0.1	glmm_agg	period2	1000	0.00659892	0.116381	0.976
pgd;0.2;0;0;0;0.5;-0.1	pgd	0	0	0	0.2	0.5	-0.1	glmm_agg	period3	1000	0	0
pgd;0.2;0;0;0;0.5;-0.1	pgd	0	0	0	0.2	0.5	-0.1	glmm_agg	period4	1000	0.00577212	0.114296	0.977
pgd;0.2;0;0;0;0.5;-0.1	pgd	0	0	0	0.2	0.5	-0.1	glmm_agg	period5	1000	0.00474931	0.129435	0.93
pgd;0.2;0;0;0;0.5;-0.1	pgd	0	0	0	0.2	0.5	-0.1	glmm_agg	trt	1000	0.00222812	0.143907	0.938
pgd;0.2;0;0;0;0.5;-0.1	pgd	0	0	0	0.2	0.5	-0.1	glmm_agg	trt*period1	1000	-0.0072746	0.173366	0.976
pgd;0.2;0;0;0;0.5;-0.1	pgd	0	0	0	0.2	0.5	-0.1	glmm_agg	trt*period2	1000	-0.0050064	0.159605	0.986
pgd;0.2;0;0;0;0.5;-0.1	pgd	0	0	0	0.2	0.5	-0.1	glmm_agg	trt*period3	1000	0	0
pgd;0.2;0;0;0;0.5;-0.1	pgd	0	0	0	0.2	0.5	-0.1	glmm_agg	trt*period4	1000	-0.009921	0.159589	0.981
pgd;0.2;0;0;0;0.5;-0.1	pgd	0	0	0	0.2	0.5	-0.1	glmm_agg	trt*period5	1000	-0.0060717	0.186082	0.916
pgd;0.5;0;0;0;0.5;0	pgd	0	0	0	0.5	0.5	0	gee_agg	Intercept	1000	0.0094871	0.131783	0.929
pgd;0.5;0;0;0;0.5;0	pgd	0	0	0	0.5	0.5	0	gee_agg	period1	1000	0.000442629	0.158389	0.926
pgd;0.5;0;0;0;0.5;0	pgd	0	0	0	0.5	0.5	0	gee_agg	period2	1000	0.00359391	0.139597	0.925
pgd;0.5;0;0;0;0.5;0	pgd	0	0	0	0.5	0.5	0	gee_agg	period3	1000	0	0	1
pgd;0.5;0;0;0;0.5;0	pgd	0	0	0	0.5	0.5	0	gee_agg	period4	1000	0.00426873	0.143239	0.921
pgd;0.5;0;0;0;0.5;0	pgd	0	0	0	0.5	0.5	0	gee_agg	period5	1000	0.00468249	0.16545	0.927
pgd;0.5;0;0;0;0.5;0	pgd	0	0	0	0.5	0.5	0	gee_agg	trt	1000	-0.0045086	0.182982	0.931
pgd;0.5;0;0;0;0.5;0	pgd	0	0	0	0.5	0.5	0	gee_agg	trt*period1	1000	-0.0047654	0.219102	0.948
pgd;0.5;0;0;0;0.5;0	pgd	0	0	0	0.5	0.5	0	gee_agg	trt*period2	1000	-0.0026677	0.194579	0.938
pgd;0.5;0;0;0;0.5;0	pgd	0	0	0	0.5	0.5	0	gee_agg	trt*period3	1000	0	0	1
pgd;0.5;0;0;0;0.5;0	pgd	0	0	0	0.5	0.5	0	gee_agg	trt*period4	1000	-0.010284	0.200952	0.933
pgd;0.5;0;0;0;0.5;0	pgd	0	0	0	0.5	0.5	0	gee_agg	trt*period5	1000	-0.0038332	0.237519	0.929
pgd;0.5;0;0;0;0.5;0	pgd	0	0	0	0.5	0.5	0	glmm_agg	Intercept	1000	0.000697098	0.154482	0.945
pgd;0.5;0;0;0;0.5;0	pgd	0	0	0	0.5	0.5	0	glmm_agg	period1	1000	0.00542733	0.185877	0.968
pgd;0.5;0;0;0;0.5;0	pgd	0	0	0	0.5	0.5	0	glmm_agg	period2	1000	0.00691021	0.164289	0.982
pgd;0.5;0;0;0;0.5;0	pgd	0	0	0	0.5	0.5	0	glmm_agg	period3	1000	0	0
pgd;0.5;0;0;0;0.5;0	pgd	0	0	0	0.5	0.5	0	glmm_agg	period4	1000	0.00537259	0.161853	0.983
pgd;0.5;0;0;0;0.5;0	pgd	0	0	0	0.5	0.5	0	glmm_agg	period5	1000	0.00488993	0.187938	0.93
pgd;0.5;0;0;0;0.5;0	pgd	0	0	0	0.5	0.5	0	glmm_agg	trt	1000	8.018e-06	0.21523	0.934
pgd;0.5;0;0;0;0.5;0	pgd	0	0	0	0.5	0.5	0	glmm_agg	trt*period1	1000	-0.0061203	0.258318	0.976
pgd;0.5;0;0;0;0.5;0	pgd	0	0	0	0.5	0.5	0	glmm_agg	trt*period2	1000	-0.0043142	0.228872	0.984
pgd;0.5;0;0;0;0.5;0	pgd	0	0	0	0.5	0.5	0	glmm_agg	trt*period3	1000	0	0
pgd;0.5;0;0;0;0.5;0	pgd	0	0	0	0.5	0.5	0	glmm_agg	trt*period4	1000	-0.012269	0.233355	0.985
pgd;0.5;0;0;0;0.5;0	pgd	0	0	0	0.5	0.5	0	glmm_agg	trt*period5	1000	-0.0059073	0.27609	0.909
pgd;0.5;0;0;0;0.5;-0.1	pgd	0	0	0	0.5	0.5	-0.1	gee_agg	Intercept	1000	0.0094871	0.131783	0.929
pgd;0.5;0;0;0;0.5;-0.1	pgd	0	0	0	0.5	0.5	-0.1	gee_agg	period1	1000	0.000442629	0.158389	0.926
pgd;0.5;0;0;0;0.5;-0.1	pgd	0	0	0	0.5	0.5	-0.1	gee_agg	period2	1000	0.00359391	0.139597	0.925
pgd;0.5;0;0;0;0.5;-0.1	pgd	0	0	0	0.5	0.5	-0.1	gee_agg	period3	1000	0	0	1
pgd;0.5;0;0;0;0.5;-0.1	pgd	0	0	0	0.5	0.5	-0.1	gee_agg	period4	1000	0.00426873	0.143239	0.921
pgd;0.5;0;0;0;0.5;-0.1	pgd	0	0	0	0.5	0.5	-0.1	gee_agg	period5	1000	0.00468249	0.16545	0.927
pgd;0.5;0;0;0;0.5;-0.1	pgd	0	0	0	0.5	0.5	-0.1	gee_agg	trt	1000	-0.0045086	0.182982	0.931
pgd;0.5;0;0;0;0.5;-0.1	pgd	0	0	0	0.5	0.5	-0.1	gee_agg	trt*period1	1000	-0.0034995	0.219539	0.944
pgd;0.5;0;0;0;0.5;-0.1	pgd	0	0	0	0.5	0.5	-0.1	gee_agg	trt*period2	1000	-0.0023786	0.195709	0.936
pgd;0.5;0;0;0;0.5;-0.1	pgd	0	0	0	0.5	0.5	-0.1	gee_agg	trt*period3	1000	0	0	1
pgd;0.5;0;0;0;0.5;-0.1	pgd	0	0	0	0.5	0.5	-0.1	gee_agg	trt*period4	1000	-0.010046	0.200757	0.933
pgd;0.5;0;0;0;0.5;-0.1	pgd	0	0	0	0.5	0.5	-0.1	gee_agg	trt*period5	1000	-0.0051219	0.235781	0.929
pgd;0.5;0;0;0;0.5;-0.1	pgd	0	0	0	0.5	0.5	-0.1	glmm_agg	Intercept	1000	0.000725714	0.154548	0.947
pgd;0.5;0;0;0;0.5;-0.1	pgd	0	0	0	0.5	0.5	-0.1	glmm_agg	period1	1000	0.00540638	0.185904	0.968
pgd;0.5;0;0;0;0.5;-0.1	pgd	0	0	0	0.5	0.5	-0.1	glmm_agg	period2	1000	0.00692627	0.164304	0.982
pgd;0.5;0;0;0;0.5;-0.1	pgd	0	0	0	0.5	0.5	-0.1	glmm_agg	period3	1000	0	0
pgd;0.5;0;0;0;0.5;-0.1	pgd	0	0	0	0.5	0.5	-0.1	glmm_agg	period4	1000	0.0053659	0.161825	0.983
pgd;0.5;0;0;0;0.5;-0.1	pgd	0	0	0	0.5	0.5	-0.1	glmm_agg	period5	1000	0.00491995	0.187952	0.93
pgd;0.5;0;0;0;0.5;-0.1	pgd	0	0	0	0.5	0.5	-0.1	glmm_agg	trt	1000	-7.711e-05	0.215254	0.934
pgd;0.5;0;0;0;0.5;-0.1	pgd	0	0	0	0.5	0.5	-0.1	glmm_agg	trt*period1	1000	-0.0061876	0.258251	0.974
pgd;0.5;0;0;0;0.5;-0.1	pgd	0	0	0	0.5	0.5	-0.1	glmm_agg	trt*period2	1000	-0.0046211	0.229692	0.985
pgd;0.5;0;0;0;0.5;-0.1	pgd	0	0	0	0.5	0.5	-0.1	glmm_agg	trt*period3	1000	0	0
pgd;0.5;0;0;0;0.5;-0.1	pgd	0	0	0	0.5	0.5	-0.1	glmm_agg	trt*period4	1000	-0.011258	0.233357	0.984
pgd;0.5;0;0;0;0.5;-0.1	pgd	0	0	0	0.5	0.5	-0.1	glmm_agg	trt*period5	1000	-0.0057563	0.274895	0.915
pgd;0.8;0;0;0;0.5;0	pgd	0	0	0	0.8	0.5	0	gee_agg	Intercept	1000	0.0122097	0.153742	0.927
pgd;0.8;0;0;0;0.5;0	pgd	0	0	0	0.8	0.5	0	gee_agg	period1	1000	0.000521709	0.182915	0.929
pgd;0.8;0;0;0;0.5;0	pgd	0	0	0	0.8	0.5	0	gee_agg	period2	1000	0.00300284	0.15975	0.926
pgd;0.8;0;0;0;0.5;0	pgd	0	0	0	0.8	0.5	0	gee_agg	period3	1000	0	0	1
pgd;0.8;0;0;0;0.5;0	pgd	0	0	0	0.8	0.5	0	gee_agg	period4	1000	0.00356993	0.16663	0.915
pgd;0.8;0;0;0;0.5;0	pgd	0	0	0	0.8	0.5	0	gee_agg	period5	1000	0.00500533	0.191849	0.929
pgd;0.8;0;0;0;0.5;0	pgd	0	0	0	0.8	0.5	0	gee_agg	trt	1000	-0.0049102	0.211976	0.935
pgd;0.8;0;0;0;0.5;0	pgd	0	0	0	0.8	0.5	0	gee_agg	trt*period1	1000	-0.0071155	0.252683	0.943
pgd;0.8;0;0;0;0.5;0	pgd	0	0	0	0.8	0.5	0	gee_agg	trt*period2	1000	-0.0035993	0.223735	0.929
pgd;0.8;0;0;0;0.5;0	pgd	0	0	0	0.8	0.5	0	gee_agg	trt*period3	1000	0	0	1
pgd;0.8;0;0;0;0.5;0	pgd	0	0	0	0.8	0.5	0	gee_agg	trt*period4	1000	-0.011109	0.232758	0.925
pgd;0.8;0;0;0;0.5;0	pgd	0	0	0	0.8	0.5	0	gee_agg	trt*period5	1000	-0.0043964	0.273718	0.93
pgd;0.8;0;0;0;0.5;0	pgd	0	0	0	0.8	0.5	0	glmm_agg	Intercept	1000	0.00189572	0.194581	0.943
pgd;0.8;0;0;0;0.5;0	pgd	0	0	0	0.8	0.5	0	glmm_agg	period1	1000	0.00636699	0.232103	0.965
pgd;0.8;0;0;0;0.5;0	pgd	0	0	0	0.8	0.5	0	glmm_agg	period2	1000	0.00745021	0.202727	0.988
pgd;0.8;0;0;0;0.5;0	pgd	0	0	0	0.8	0.5	0	glmm_agg	period3	1000	0	0
pgd;0.8;0;0;0;0.5;0	pgd	0	0	0	0.8	0.5	0	glmm_agg	period4	1000	0.00543542	0.202569	0.984
pgd;0.8;0;0;0;0.5;0	pgd	0	0	0	0.8	0.5	0	glmm_agg	period5	1000	0.00718058	0.235696	0.923
pgd;0.8;0;0;0;0.5;0	pgd	0	0	0	0.8	0.5	0	glmm_agg	trt	1000	7.7479e-05	0.26928	0.938
pgd;0.8;0;0;0;0.5;0	pgd	0	0	0	0.8	0.5	0	glmm_agg	trt*period1	1000	-0.008412	0.321006	0.977
pgd;0.8;0;0;0;0.5;0	pgd	0	0	0	0.8	0.5	0	glmm_agg	trt*period2	1000	-0.0061981	0.283058	0.986
pgd;0.8;0;0;0;0.5;0	pgd	0	0	0	0.8	0.5	0	glmm_agg	trt*period3	1000	0	0
pgd;0.8;0;0;0;0.5;0	pgd	0	0	0	0.8	0.5	0	glmm_agg	trt*period4	1000	-0.0139	0.292656	0.982
pgd;0.8;0;0;0;0.5;0	pgd	0	0	0	0.8	0.5	0	glmm_agg	trt*period5	1000	-0.008649	0.345553	0.913
pgd;0.8;0;0;0;0.5;-0.1	pgd	0	0	0	0.8	0.5	-0.1	gee_agg	Intercept	1000	0.0122097	0.153742	0.927
pgd;0.8;0;0;0;0.5;-0.1	pgd	0	0	0	0.8	0.5	-0.1	gee_agg	period1	1000	0.000521709	0.182915	0.929
pgd;0.8;0;0;0;0.5;-0.1	pgd	0	0	0	0.8	0.5	-0.1	gee_agg	period2	1000	0.00300284	0.15975	0.926
pgd;0.8;0;0;0;0.5;-0.1	pgd	0	0	0	0.8	0.5	-0.1	gee_agg	period3	1000	0	0	1
pgd;0.8;0;0;0;0.5;-0.1	pgd	0	0	0	0.8	0.5	-0.1	gee_agg	period4	1000	0.00356993	0.16663	0.915
pgd;0.8;0;0;0;0.5;-0.1	pgd	0	0	0	0.8	0.5	-0.1	gee_agg	period5	1000	0.00500533	0.191849	0.929
pgd;0.8;0;0;0;0.5;-0.1	pgd	0	0	0	0.8	0.5	-0.1	gee_agg	trt	1000	-0.0049102	0.211976	0.935
pgd;0.8;0;0;0;0.5;-0.1	pgd	0	0	0	0.8	0.5	-0.1	gee_agg	trt*period1	1000	-0.0053807	0.252297	0.944
pgd;0.8;0;0;0;0.5;-0.1	pgd	0	0	0	0.8	0.5	-0.1	gee_agg	trt*period2	1000	-0.0026101	0.223553	0.927
pgd;0.8;0;0;0;0.5;-0.1	pgd	0	0	0	0.8	0.5	-0.1	gee_agg	trt*period3	1000	0	0	1
pgd;0.8;0;0;0;0.5;-0.1	pgd	0	0	0	0.8	0.5	-0.1	gee_agg	trt*period4	1000	-0.010803	0.232708	0.925
pgd;0.8;0;0;0;0.5;-0.1	pgd	0	0	0	0.8	0.5	-0.1	gee_agg	trt*period5	1000	-0.0071134	0.271243	0.929
pgd;0.8;0;0;0;0.5;-0.1	pgd	0	0	0	0.8	0.5	-0.1	glmm_agg	Intercept	1000	0.00192794	0.194625	0.939
pgd;0.8;0;0;0;0.5;-0.1	pgd	0	0	0	0.8	0.5	-0.1	glmm_agg	period1	1000	0.00633376	0.232144	0.964
pgd;0.8;0;0;0;0.5;-0.1	pgd	0	0	0	0.8	0.5	-0.1	glmm_agg	period2	1000	0.00743192	0.202734	0.988
pgd;0.8;0;0;0;0.5;-0.1	pgd	0	0	0	0.8	0.5	-0.1	glmm_agg	period3	1000	0	0
pgd;0.8;0;0;0;0.5;-0.1	pgd	0	0	0	0.8	0.5	-0.1	glmm_agg	period4	1000	0.00544548	0.202538	0.984
pgd;0.8;0;0;0;0.5;-0.1	pgd	0	0	0	0.8	0.5	-0.1	glmm_agg	period5	1000	0.00719487	0.235666	0.923
pgd;0.8;0;0;0;0.5;-0.1	pgd	0	0	0	0.8	0.5	-0.1	glmm_agg	trt	1000	-1.315e-06	0.26934	0.939
pgd;0.8;0;0;0;0.5;-0.1	pgd	0	0	0	0.8	0.5	-0.1	glmm_agg	trt*period1	1000	-0.007984	0.320471	0.975
pgd;0.8;0;0;0;0.5;-0.1	pgd	0	0	0	0.8	0.5	-0.1	glmm_agg	trt*period2	1000	-0.0061711	0.282454	0.988
pgd;0.8;0;0;0;0.5;-0.1	pgd	0	0	0	0.8	0.5	-0.1	glmm_agg	trt*period3	1000	0	0
pgd;0.8;0;0;0;0.5;-0.1	pgd	0	0	0	0.8	0.5	-0.1	glmm_agg	trt*period4	1000	-0.012808	0.292727	0.98
pgd;0.8;0;0;0;0.5;-0.1	pgd	0	0	0	0.8	0.5	-0.1	glmm_agg	trt*period5	1000	-0.009327	0.344115	0.913
pgd;0.2;0;0;0;0.8;0	pgd	0	0	0	0.2	0.8	0	gee_agg	Intercept	1000	0.00479873	0.0975563	0.923
pgd;0.2;0;0;0;0.8;0	pgd	0	0	0	0.2	0.8	0	gee_agg	period1	1000	0.00196117	0.0918555	0.921
pgd;0.2;0;0;0;0.8;0	pgd	0	0	0	0.2	0.8	0	gee_agg	period2	1000	0.00477473	0.082202	0.922
pgd;0.2;0;0;0;0.8;0	pgd	0	0	0	0.2	0.8	0	gee_agg	period3	1000	0	0	1
pgd;0.2;0;0;0;0.8;0	pgd	0	0	0	0.2	0.8	0	gee_agg	period4	1000	0.00710725	0.08257	0.924
pgd;0.2;0;0;0;0.8;0	pgd	0	0	0	0.2	0.8	0	gee_agg	period5	1000	0.00744287	0.0972521	0.934
pgd;0.2;0;0;0;0.8;0	pgd	0	0	0	0.2	0.8	0	gee_agg	trt	1000	-0.0016272	0.13732	0.931
pgd;0.2;0;0;0;0.8;0	pgd	0	0	0	0.2	0.8	0	gee_agg	trt*period1	1000	-0.0046852	0.12465	0.941
pgd;0.2;0;0;0;0.8;0	pgd	0	0	0	0.2	0.8	0	gee_agg	trt*period2	1000	-0.0049953	0.109601	0.931
pgd;0.2;0;0;0;0.8;0	pgd	0	0	0	0.2	0.8	0	gee_agg	trt*period3	1000	0	0	1
pgd;0.2;0;0;0;0.8;0	pgd	0	0	0	0.2	0.8	0	gee_agg	trt*period4	1000	-0.008295	0.113503	0.949
pgd;0.2;0;0;0;0.8;0	pgd	0	0	0	0.2	0.8	0	gee_agg	trt*period5	1000	-0.0076127	0.138391	0.924
pgd;0.2;0;0;0;0.8;0	pgd	0	0	0	0.2	0.8	0	glmm_agg	Intercept	1000	0.000277582	0.104447	0.941
pgd;0.2;0;0;0;0.8;0	pgd	0	0	0	0.2	0.8	0	glmm_agg	period1	1000	0.00335566	0.0984944	0.982
pgd;0.2;0;0;0;0.8;0	pgd	0	0	0	0.2	0.8	0	glmm_agg	period2	1000	0.00421555	0.0885368	0.981
pgd;0.2;0;0;0;0.8;0	pgd	0	0	0	0.2	0.8	0	glmm_agg	period3	1000	0	0
pgd;0.2;0;0;0;0.8;0	pgd	0	0	0	0.2	0.8	0	glmm_agg	period4	1000	0.00496907	0.0883355	0.973
pgd;0.2;0;0;0;0.8;0	pgd	0	0	0	0.2	0.8	0	glmm_agg	period5	1000	0.00360144	0.103722	0.916
pgd;0.2;0;0;0;0.8;0	pgd	0	0	0	0.2	0.8	0	glmm_agg	trt	1000	0.000194242	0.147475	0.93
pgd;0.2;0;0;0;0.8;0	pgd	0	0	0	0.2	0.8	0	glmm_agg	trt*period1	1000	-0.0040528	0.133864	0.985
pgd;0.2;0;0;0;0.8;0	pgd	0	0	0	0.2	0.8	0	glmm_agg	trt*period2	1000	-0.0036547	0.118985	0.987
pgd;0.2;0;0;0;0.8;0	pgd	0	0	0	0.2	0.8	0	glmm_agg	trt*period3	1000	0	0
pgd;0.2;0;0;0;0.8;0	pgd	0	0	0	0.2	0.8	0	glmm_agg	trt*period4	1000	-0.0074702	0.121788	0.984
pgd;0.2;0;0;0;0.8;0	pgd	0	0	0	0.2	0.8	0	glmm_agg	trt*period5	1000	-0.0063029	0.147567	0.905
pgd;0.2;0;0;0;0.8;-0.1	pgd	0	0	0	0.2	0.8	-0.1	gee_agg	Intercept	1000	0.00479873	0.0975563	0.923
pgd;0.2;0;0;0;0.8;-0.1	pgd	0	0	0	0.2	0.8	-0.1	gee_agg	period1	1000	0.00196117	0.0918555	0.921
pgd;0.2;0;0;0;0.8;-0.1	pgd	0	0	0	0.2	0.8	-0.1	gee_agg	period2	1000	0.00477473	0.082202	0.922
pgd;0.2;0;0;0;0.8;-0.1	pgd	0	0	0	0.2	0.8	-0.1	gee_agg	period3	1000	0	0	1
pgd;0.2;0;0;0;0.8;-0.1	pgd	0	0	0	0.2	0.8	-0.1	gee_agg	period4	1000	0.00710725	0.08257	0.924
pgd;0.2;0;0;0;0.8;-0.1	pgd	0	0	0	0.2	0.8	-0.1	gee_agg	period5	1000	0.00744287	0.0972521	0.934
pgd;0.2;0;0;0;0.8;-0.1	pgd	0	0	0	0.2	0.8	-0.1	gee_agg	trt	1000	-0.0016272	0.13732	0.931
pgd;0.2;0;0;0;0.8;-0.1	pgd	0	0	0	0.2	0.8	-0.1	gee_agg	trt*period1	1000	-0.0047305	0.125041	0.946
pgd;0.2;0;0;0;0.8;-0.1	pgd	0	0	0	0.2	0.8	-0.1	gee_agg	trt*period2	1000	-0.0043406	0.109308	0.933
pgd;0.2;0;0;0;0.8;-0.1	pgd	0	0	0	0.2	0.8	-0.1	gee_agg	trt*period3	1000	0	0	1
pgd;0.2;0;0;0;0.8;-0.1	pgd	0	0	0	0.2	0.8	-0.1	gee_agg	trt*period4	1000	-0.008852	0.112871	0.939
pgd;0.2;0;0;0;0.8;-0.1	pgd	0	0	0	0.2	0.8	-0.1	gee_agg	trt*period5	1000	-0.00896	0.136691	0.924
pgd;0.2;0;0;0;0.8;-0.1	pgd	0	0	0	0.2	0.8	-0.1	glmm_agg	Intercept	1000	0.000397531	0.104521	0.941
pgd;0.2;0;0;0;0.8;-0.1	pgd	0	0	0	0.2	0.8	-0.1	glmm_agg	period1	1000	0.00330322	0.0985481	0.982
pgd;0.2;0;0;0;0.8;-0.1	pgd	0	0	0	0.2	0.8	-0.1	glmm_agg	period2	1000	0.00422501	0.0885561	0.98
pgd;0.2;0;0;0;0.8;-0.1	pgd	0	0	0	0.2	0.8	-0.1	glmm_agg	period3	1000	0	0
pgd;0.2;0;0;0;0.8;-0.1	pgd	0	0	0	0.2	0.8	-0.1	glmm_agg	period4	1000	0.00507709	0.0883768	0.975
pgd;0.2;0;0;0;0.8;-0.1	pgd	0	0	0	0.2	0.8	-0.1	glmm_agg	period5	1000	0.00378101	0.103763	0.92
pgd;0.2;0;0;0;0.8;-0.1	pgd	0	0	0	0.2	0.8	-0.1	glmm_agg	trt	1000	-3.1733e-05	0.147526	0.93
pgd;0.2;0;0;0;0.8;-0.1	pgd	0	0	0	0.2	0.8	-0.1	glmm_agg	trt*period1	1000	-0.004852	0.134177	0.985
pgd;0.2;0;0;0;0.8;-0.1	pgd	0	0	0	0.2	0.8	-0.1	glmm_agg	trt*period2	1000	-0.0034846	0.118553	0.986
pgd;0.2;0;0;0;0.8;-0.1	pgd	0	0	0	0.2	0.8	-0.1	glmm_agg	trt*period3	1000	0	0
pgd;0.2;0;0;0;0.8;-0.1	pgd	0	0	0	0.2	0.8	-0.1	glmm_agg	trt*period4	1000	-0.0074052	0.121302	0.982
pgd;0.2;0;0;0;0.8;-0.1	pgd	0	0	0	0.2	0.8	-0.1	glmm_agg	trt*period5	1000	-0.0062223	0.146028	0.899
pgd;0.5;0;0;0;0.8;0	pgd	0	0	0	0.5	0.8	0	gee_agg	Intercept	1000	0.0108495	0.13506	0.92
pgd;0.5;0;0;0;0.8;0	pgd	0	0	0	0.5	0.8	0	gee_agg	period1	1000	-0.00091976	0.119154	0.926
pgd;0.5;0;0;0;0.8;0	pgd	0	0	0	0.5	0.8	0	gee_agg	period2	1000	0.00300852	0.101181	0.924
pgd;0.5;0;0;0;0.8;0	pgd	0	0	0	0.5	0.8	0	gee_agg	period3	1000	0	0	1
pgd;0.5;0;0;0;0.8;0	pgd	0	0	0	0.5	0.8	0	gee_agg	period4	1000	0.00685662	0.10259	0.919
pgd;0.5;0;0;0;0.8;0	pgd	0	0	0	0.5	0.8	0	gee_agg	period5	1000	0.00703346	0.125467	0.931
pgd;0.5;0;0;0;0.8;0	pgd	0	0	0	0.5	0.8	0	gee_agg	trt	1000	-0.0059774	0.190057	0.919
pgd;0.5;0;0;0;0.8;0	pgd	0	0	0	0.5	0.8	0	gee_agg	trt*period1	1000	-0.0032966	0.163175	0.942
pgd;0.5;0;0;0;0.8;0	pgd	0	0	0	0.5	0.8	0	gee_agg	trt*period2	1000	-0.0019632	0.137919	0.925
pgd;0.5;0;0;0;0.8;0	pgd	0	0	0	0.5	0.8	0	gee_agg	trt*period3	1000	0	0	1
pgd;0.5;0;0;0;0.8;0	pgd	0	0	0	0.5	0.8	0	gee_agg	trt*period4	1000	-0.008803	0.143172	0.927
pgd;0.5;0;0;0;0.8;0	pgd	0	0	0	0.5	0.8	0	gee_agg	trt*period5	1000	-0.0072456	0.180182	0.925
pgd;0.5;0;0;0;0.8;0	pgd	0	0	0	0.5	0.8	0	glmm_agg	Intercept	1000	0.0035124	0.156502	0.945
pgd;0.5;0;0;0;0.8;0	pgd	0	0	0	0.5	0.8	0	glmm_agg	period1	1000	0.00254243	0.138343	0.983
pgd;0.5;0;0;0;0.8;0	pgd	0	0	0	0.5	0.8	0	glmm_agg	period2	1000	0.00393646	0.118515	0.991
pgd;0.5;0;0;0;0.8;0	pgd	0	0	0	0.5	0.8	0	glmm_agg	period3	1000	0	0
pgd;0.5;0;0;0;0.8;0	pgd	0	0	0	0.5	0.8	0	glmm_agg	period4	1000	0.00595308	0.118009	0.986
pgd;0.5;0;0;0;0.8;0	pgd	0	0	0	0.5	0.8	0	glmm_agg	period5	1000	0.00433822	0.143277	0.914
pgd;0.5;0;0;0;0.8;0	pgd	0	0	0	0.5	0.8	0	glmm_agg	trt	1000	-0.0029262	0.222439	0.931
pgd;0.5;0;0;0;0.8;0	pgd	0	0	0	0.5	0.8	0	glmm_agg	trt*period1	1000	-0.0030144	0.190337	0.991
pgd;0.5;0;0;0;0.8;0	pgd	0	0	0	0.5	0.8	0	glmm_agg	trt*period2	1000	-0.00086389	0.161916	0.997
pgd;0.5;0;0;0;0.8;0	pgd	0	0	0	0.5	0.8	0	glmm_agg	trt*period3	1000	0	0
pgd;0.5;0;0;0;0.8;0	pgd	0	0	0	0.5	0.8	0	glmm_agg	trt*period4	1000	-0.009321	0.166822	0.99
pgd;0.5;0;0;0;0.8;0	pgd	0	0	0	0.5	0.8	0	glmm_agg	trt*period5	1000	-0.0073494	0.207917	0.882
pgd;0.5;0;0;0;0.8;-0.1	pgd	0	0	0	0.5	0.8	-0.1	gee_agg	Intercept	1000	0.0108495	0.13506	0.92
pgd;0.5;0;0;0;0.8;-0.1	pgd	0	0	0	0.5	0.8	-0.1	gee_agg	period1	1000	-0.00091976	0.119154	0.926
pgd;0.5;0;0;0;0.8;-0.1	pgd	0	0	0	0.5	0.8	-0.1	gee_agg	period2	1000	0.00300852	0.101181	0.924
pgd;0.5;0;0;0;0.8;-0.1	pgd	0	0	0	0.5	0.8	-0.1	gee_agg	period3	1000	0	0	1
pgd;0.5;0;0;0;0.8;-0.1	pgd	0	0	0	0.5	0.8	-0.1	gee_agg	period4	1000	0.00685662	0.10259	0.919
pgd;0.5;0;0;0;0.8;-0.1	pgd	0	0	0	0.5	0.8	-0.1	gee_agg	period5	1000	0.00703346	0.125467	0.931
pgd;0.5;0;0;0;0.8;-0.1	pgd	0	0	0	0.5	0.8	-0.1	gee_agg	trt	1000	-0.0059774	0.190057	0.919
pgd;0.5;0;0;0;0.8;-0.1	pgd	0	0	0	0.5	0.8	-0.1	gee_agg	trt*period1	1000	-0.0020307	0.163382	0.945
pgd;0.5;0;0;0;0.8;-0.1	pgd	0	0	0	0.5	0.8	-0.1	gee_agg	trt*period2	1000	-0.002194	0.137644	0.925
pgd;0.5;0;0;0;0.8;-0.1	pgd	0	0	0	0.5	0.8	-0.1	gee_agg	trt*period3	1000	0	0	1
pgd;0.5;0;0;0;0.8;-0.1	pgd	0	0	0	0.5	0.8	-0.1	gee_agg	trt*period4	1000	-0.010302	0.143016	0.929
pgd;0.5;0;0;0;0.8;-0.1	pgd	0	0	0	0.5	0.8	-0.1	gee_agg	trt*period5	1000	-0.009594	0.178323	0.92
pgd;0.5;0;0;0;0.8;-0.1	pgd	0	0	0	0.5	0.8	-0.1	glmm_agg	Intercept	1000	0.00363978	0.156543	0.945
pgd;0.5;0;0;0;0.8;-0.1	pgd	0	0	0	0.5	0.8	-0.1	glmm_agg	period1	1000	0.00248731	0.138372	0.983
pgd;0.5;0;0;0;0.8;-0.1	pgd	0	0	0	0.5	0.8	-0.1	glmm_agg	period2	1000	0.003953	0.118533	0.99
pgd;0.5;0;0;0;0.8;-0.1	pgd	0	0	0	0.5	0.8	-0.1	glmm_agg	period3	1000	0	0
pgd;0.5;0;0;0;0.8;-0.1	pgd	0	0	0	0.5	0.8	-0.1	glmm_agg	period4	1000	0.00604389	0.118	0.989
pgd;0.5;0;0;0;0.8;-0.1	pgd	0	0	0	0.5	0.8	-0.1	glmm_agg	period5	1000	0.00452228	0.143295	0.915
pgd;0.5;0;0;0;0.8;-0.1	pgd	0	0	0	0.5	0.8	-0.1	glmm_agg	trt	1000	-0.0032378	0.222452	0.931
pgd;0.5;0;0;0;0.8;-0.1	pgd	0	0	0	0.5	0.8	-0.1	glmm_agg	trt*period1	1000	-0.0028548	0.190516	0.991
pgd;0.5;0;0;0;0.8;-0.1	pgd	0	0	0	0.5	0.8	-0.1	glmm_agg	trt*period2	1000	-0.0019593	0.161491	0.996
pgd;0.5;0;0;0;0.8;-0.1	pgd	0	0	0	0.5	0.8	-0.1	glmm_agg	trt*period3	1000	0	0
pgd;0.5;0;0;0;0.8;-0.1	pgd	0	0	0	0.5	0.8	-0.1	glmm_agg	trt*period4	1000	-0.00951	0.16647	0.988
pgd;0.5;0;0;0;0.8;-0.1	pgd	0	0	0	0.5	0.8	-0.1	glmm_agg	trt*period5	1000	-0.0072342	0.206954	0.892
pgd;0.8;0;0;0;0.8;0	pgd	0	0	0	0.8	0.8	0	gee_agg	Intercept	1000	0.0152774	0.154843	0.924
pgd;0.8;0;0;0;0.8;0	pgd	0	0	0	0.8	0.8	0	gee_agg	period1	1000	-0.002546	0.133894	0.933
pgd;0.8;0;0;0;0.8;0	pgd	0	0	0	0.8	0.8	0	gee_agg	period2	1000	0.000581052	0.111918	0.925
pgd;0.8;0;0;0;0.8;0	pgd	0	0	0	0.8	0.8	0	gee_agg	period3	1000	0	0	1
pgd;0.8;0;0;0;0.8;0	pgd	0	0	0	0.8	0.8	0	gee_agg	period4	1000	0.00434418	0.11524	0.918
pgd;0.8;0;0;0;0.8;0	pgd	0	0	0	0.8	0.8	0	gee_agg	period5	1000	0.00731442	0.141479	0.939
pgd;0.8;0;0;0;0.8;0	pgd	0	0	0	0.8	0.8	0	gee_agg	trt	1000	-0.009494	0.217612	0.926
pgd;0.8;0;0;0;0.8;0	pgd	0	0	0	0.8	0.8	0	gee_agg	trt*period1	1000	-0.0025316	0.185395	0.939
pgd;0.8;0;0;0;0.8;0	pgd	0	0	0	0.8	0.8	0	gee_agg	trt*period2	1000	0.000243205	0.154598	0.925
pgd;0.8;0;0;0;0.8;0	pgd	0	0	0	0.8	0.8	0	gee_agg	trt*period3	1000	0	0	1
pgd;0.8;0;0;0;0.8;0	pgd	0	0	0	0.8	0.8	0	gee_agg	trt*period4	1000	-0.0071887	0.158063	0.933
pgd;0.8;0;0;0;0.8;0	pgd	0	0	0	0.8	0.8	0	gee_agg	trt*period5	1000	-0.00795	0.201642	0.93
pgd;0.8;0;0;0;0.8;0	pgd	0	0	0	0.8	0.8	0	glmm_agg	Intercept	1000	0.00723043	0.194706	0.945
pgd;0.8;0;0;0;0.8;0	pgd	0	0	0	0.8	0.8	0	glmm_agg	period1	1000	0.00135641	0.167898	0.987
pgd;0.8;0;0;0;0.8;0	pgd	0	0	0	0.8	0.8	0	glmm_agg	period2	1000	0.00211549	0.141161	0.996
pgd;0.8;0;0;0;0.8;0	pgd	0	0	0	0.8	0.8	0	glmm_agg	period3	1000	0	0
pgd;0.8;0;0;0;0.8;0	pgd	0	0	0	0.8	0.8	0	glmm_agg	period4	1000	0.0050113	0.141759	0.99
pgd;0.8;0;0;0;0.8;0	pgd	0	0	0	0.8	0.8	0	glmm_agg	period5	1000	0.00560519	0.172047	0.911
pgd;0.8;0;0;0;0.8;0	pgd	0	0	0	0.8	0.8	0	glmm_agg	trt	1000	-0.005871	0.277322	0.931
pgd;0.8;0;0;0;0.8;0	pgd	0	0	0	0.8	0.8	0	glmm_agg	trt*period1	1000	-0.0024614	0.231683	0.993
pgd;0.8;0;0;0;0.8;0	pgd	0	0	0	0.8	0.8	0	glmm_agg	trt*period2	1000	0.000717204	0.193873	0.997
pgd;0.8;0;0;0;0.8;0	pgd	0	0	0	0.8	0.8	0	glmm_agg	trt*period3	1000	0	0
pgd;0.8;0;0;0;0.8;0	pgd	0	0	0	0.8	0.8	0	glmm_agg	trt*period4	1000	-0.009404	0.199009	0.99
pgd;0.8;0;0;0;0.8;0	pgd	0	0	0	0.8	0.8	0	glmm_agg	trt*period5	1000	-0.008969	0.2507	0.903
pgd;0.8;0;0;0;0.8;-0.1	pgd	0	0	0	0.8	0.8	-0.1	gee_agg	Intercept	1000	0.0152774	0.154843	0.924
pgd;0.8;0;0;0;0.8;-0.1	pgd	0	0	0	0.8	0.8	-0.1	gee_agg	period1	1000	-0.002546	0.133894	0.933
pgd;0.8;0;0;0;0.8;-0.1	pgd	0	0	0	0.8	0.8	-0.1	gee_agg	period2	1000	0.000581052	0.111918	0.925
pgd;0.8;0;0;0;0.8;-0.1	pgd	0	0	0	0.8	0.8	-0.1	gee_agg	period3	1000	0	0	1
pgd;0.8;0;0;0;0.8;-0.1	pgd	0	0	0	0.8	0.8	-0.1	gee_agg	period4	1000	0.00434418	0.11524	0.918
pgd;0.8;0;0;0;0.8;-0.1	pgd	0	0	0	0.8	0.8	-0.1	gee_agg	period5	1000	0.00731442	0.141479	0.939
pgd;0.8;0;0;0;0.8;-0.1	pgd	0	0	0	0.8	0.8	-0.1	gee_agg	trt	1000	-0.009494	0.217612	0.926
pgd;0.8;0;0;0;0.8;-0.1	pgd	0	0	0	0.8	0.8	-0.1	gee_agg	trt*period1	1000	-0.00079684	0.184948	0.946
pgd;0.8;0;0;0;0.8;-0.1	pgd	0	0	0	0.8	0.8	-0.1	gee_agg	trt*period2	1000	0.000768224	0.154897	0.923
pgd;0.8;0;0;0;0.8;-0.1	pgd	0	0	0	0.8	0.8	-0.1	gee_agg	trt*period3	1000	0	0	1
pgd;0.8;0;0;0;0.8;-0.1	pgd	0	0	0	0.8	0.8	-0.1	gee_agg	trt*period4	1000	-0.0072668	0.157363	0.927
pgd;0.8;0;0;0;0.8;-0.1	pgd	0	0	0	0.8	0.8	-0.1	gee_agg	trt*period5	1000	-0.008823	0.199575	0.932
pgd;0.8;0;0;0;0.8;-0.1	pgd	0	0	0	0.8	0.8	-0.1	glmm_agg	Intercept	1000	0.00728	0.194674	0.945
pgd;0.8;0;0;0;0.8;-0.1	pgd	0	0	0	0.8	0.8	-0.1	glmm_agg	period1	1000	0.0013406	0.16787	0.987
pgd;0.8;0;0;0;0.8;-0.1	pgd	0	0	0	0.8	0.8	-0.1	glmm_agg	period2	1000	0.00216734	0.141151	0.996
pgd;0.8;0;0;0;0.8;-0.1	pgd	0	0	0	0.8	0.8	-0.1	glmm_agg	period3	1000	0	0
pgd;0.8;0;0;0;0.8;-0.1	pgd	0	0	0	0.8	0.8	-0.1	glmm_agg	period4	1000	0.0050946	0.14182	0.989
pgd;0.8;0;0;0;0.8;-0.1	pgd	0	0	0	0.8	0.8	-0.1	glmm_agg	period5	1000	0.0057301	0.172076	0.913
pgd;0.8;0;0;0;0.8;-0.1	pgd	0	0	0	0.8	0.8	-0.1	glmm_agg	trt	1000	-0.0063882	0.277249	0.931
pgd;0.8;0;0;0;0.8;-0.1	pgd	0	0	0	0.8	0.8	-0.1	glmm_agg	trt*period1	1000	-0.001549	0.2315	0.993
pgd;0.8;0;0;0;0.8;-0.1	pgd	0	0	0	0.8	0.8	-0.1	glmm_agg	trt*period2	1000	0.00026792	0.194202	0.997
pgd;0.8;0;0;0;0.8;-0.1	pgd	0	0	0	0.8	0.8	-0.1	glmm_agg	trt*period3	1000	0	0
pgd;0.8;0;0;0;0.8;-0.1	pgd	0	0	0	0.8	0.8	-0.1	glmm_agg	trt*period4	1000	-0.008532	0.198345	0.99
pgd;0.8;0;0;0;0.8;-0.1	pgd	0	0	0	0.8	0.8	-0.1	glmm_agg	trt*period5	1000	-0.0077266	0.248223	0.901
dsd;0.2;0;0;0;0.5;0	dsd	0	0	0	0.2	0.5	0	gee_agg	Intercept	1000	0.00625447	0.1144	0.923
dsd;0.2;0;0;0;0.5;0	dsd	0	0	0	0.2	0.5	0	gee_agg	period1	1000	0.00156426	0.129254	0.926
dsd;0.2;0;0;0;0.5;0	dsd	0	0	0	0.2	0.5	0	gee_agg	period2	1000	0.00209013	0.118909	0.926
dsd;0.2;0;0;0;0.5;0	dsd	0	0	0	0.2	0.5	0	gee_agg	period3	1000	0	0	1
dsd;0.2;0;0;0;0.5;0	dsd	0	0	0	0.2	0.5	0	gee_agg	period4	1000	0.00513493	0.131979	0.919
dsd;0.2;0;0;0;0.5;0	dsd	0	0	0	0.2	0.5	0	gee_agg	period5	1000	0.009025	0.15374	0.918
dsd;0.2;0;0;0;0.5;0	dsd	0	0	0	0.2	0.5	0	gee_agg	trt	1000	-0.0036872	0.137009	0.931
dsd;0.2;0;0;0;0.5;0	dsd	0	0	0	0.2	0.5	0	gee_agg	trt*period1	1000	-0.008744	0.181767	0.931
dsd;0.2;0;0;0;0.5;0	dsd	0	0	0	0.2	0.5	0	gee_agg	trt*period2	1000	-0.0020025	0.167235	0.94
dsd;0.2;0;0;0;0.5;0	dsd	0	0	0	0.2	0.5	0	gee_agg	trt*period3	1000	0	0	1
dsd;0.2;0;0;0;0.5;0	dsd	0	0	0	0.2	0.5	0	gee_agg	trt*period4	1000	-0.0063034	0.164213	0.918
dsd;0.2;0;0;0;0.5;0	dsd	0	0	0	0.2	0.5	0	gee_agg	trt*period5	1000	-0.010144	0.193219	0.915
dsd;0.2;0;0;0;0.5;0	dsd	0	0	0	0.2	0.5	0	glmm_agg	Intercept	1000	-0.0011902	0.124325	0.947
dsd;0.2;0;0;0;0.5;0	dsd	0	0	0	0.2	0.5	0	glmm_agg	period1	1000	0.00728865	0.140791	0.966
dsd;0.2;0;0;0;0.5;0	dsd	0	0	0	0.2	0.5	0	glmm_agg	period2	1000	0.00653002	0.130165	0.968
dsd;0.2;0;0;0;0.5;0	dsd	0	0	0	0.2	0.5	0	glmm_agg	period3	1000	0	0
dsd;0.2;0;0;0;0.5;0	dsd	0	0	0	0.2	0.5	0	glmm_agg	period4	1000	0.00509596	0.145902	0.963
dsd;0.2;0;0;0;0.5;0	dsd	0	0	0	0.2	0.5	0	glmm_agg	period5	1000	0.00758001	0.163207	0.929
dsd;0.2;0;0;0;0.5;0	dsd	0	0	0	0.2	0.5	0	glmm_agg	trt	1000	0.00215853	0.15059	0.954
dsd;0.2;0;0;0;0.5;0	dsd	0	0	0	0.2	0.5	0	glmm_agg	trt*period1	1000	-0.014304	0.198793	0.961
dsd;0.2;0;0;0;0.5;0	dsd	0	0	0	0.2	0.5	0	glmm_agg	trt*period2	1000	-0.0071484	0.186553	0.967
dsd;0.2;0;0;0;0.5;0	dsd	0	0	0	0.2	0.5	0	glmm_agg	trt*period3	1000	0	0
dsd;0.2;0;0;0;0.5;0	dsd	0	0	0	0.2	0.5	0	glmm_agg	trt*period4	1000	-0.0070517	0.184364	0.96
dsd;0.2;0;0;0;0.5;0	dsd	0	0	0	0.2	0.5	0	glmm_agg	trt*period5	1000	-0.009656	0.206862	0.904
dsd;0.2;0;0;0;0.5;-0.1	dsd	0	0	0	0.2	0.5	-0.1	gee_agg	Intercept	1000	0.00622969	0.114353	0.926
dsd;0.2;0;0;0;0.5;-0.1	dsd	0	0	0	0.2	0.5	-0.1	gee_agg	period1	1000	0.00158929	0.129211	0.928
dsd;0.2;0;0;0;0.5;-0.1	dsd	0	0	0	0.2	0.5	-0.1	gee_agg	period2	1000	0.00211492	0.118858	0.926
dsd;0.2;0;0;0;0.5;-0.1	dsd	0	0	0	0.2	0.5	-0.1	gee_agg	period3	1000	0	0	1
dsd;0.2;0;0;0;0.5;-0.1	dsd	0	0	0	0.2	0.5	-0.1	gee_agg	period4	1000	0.0051305	0.131974	0.919
dsd;0.2;0;0;0;0.5;-0.1	dsd	0	0	0	0.2	0.5	-0.1	gee_agg	period5	1000	0.0090226	0.15374	0.919
dsd;0.2;0;0;0;0.5;-0.1	dsd	0	0	0	0.2	0.5	-0.1	gee_agg	trt	1000	-0.0036526	0.136968	0.93
dsd;0.2;0;0;0;0.5;-0.1	dsd	0	0	0	0.2	0.5	-0.1	gee_agg	trt*period1	1000	-0.008466	0.182313	0.932
dsd;0.2;0;0;0;0.5;-0.1	dsd	0	0	0	0.2	0.5	-0.1	gee_agg	trt*period2	1000	-0.0024633	0.167786	0.935
dsd;0.2;0;0;0;0.5;-0.1	dsd	0	0	0	0.2	0.5	-0.1	gee_agg	trt*period3	1000	0	0	1
dsd;0.2;0;0;0;0.5;-0.1	dsd	0	0	0	0.2	0.5	-0.1	gee_agg	trt*period4	1000	-0.006863	0.164009	0.916
dsd;0.2;0;0;0;0.5;-0.1	dsd	0	0	0	0.2	0.5	-0.1	gee_agg	trt*period5	1000	-0.011077	0.192479	0.916
dsd;0.2;0;0;0;0.5;-0.1	dsd	0	0	0	0.2	0.5	-0.1	glmm_agg	Intercept	1000	-0.0011301	0.124314	0.947
dsd;0.2;0;0;0;0.5;-0.1	dsd	0	0	0	0.2	0.5	-0.1	glmm_agg	period1	1000	0.00724127	0.140783	0.965
dsd;0.2;0;0;0;0.5;-0.1	dsd	0	0	0	0.2	0.5	-0.1	glmm_agg	period2	1000	0.00647873	0.130092	0.968
dsd;0.2;0;0;0;0.5;-0.1	dsd	0	0	0	0.2	0.5	-0.1	glmm_agg	period3	1000	0	0
dsd;0.2;0;0;0;0.5;-0.1	dsd	0	0	0	0.2	0.5	-0.1	glmm_agg	period4	1000	0.00513136	0.145893	0.963
dsd;0.2;0;0;0;0.5;-0.1	dsd	0	0	0	0.2	0.5	-0.1	glmm_agg	period5	1000	0.00766543	0.163242	0.931
dsd;0.2;0;0;0;0.5;-0.1	dsd	0	0	0	0.2	0.5	-0.1	glmm_agg	trt	1000	0.00212023	0.150592	0.956
dsd;0.2;0;0;0;0.5;-0.1	dsd	0	0	0	0.2	0.5	-0.1	glmm_agg	trt*period1	1000	-0.014876	0.19948	0.958
dsd;0.2;0;0;0;0.5;-0.1	dsd	0	0	0	0.2	0.5	-0.1	glmm_agg	trt*period2	1000	-0.007882	0.186328	0.97
dsd;0.2;0;0;0;0.5;-0.1	dsd	0	0	0	0.2	0.5	-0.1	glmm_agg	trt*period3	1000	0	0
dsd;0.2;0;0;0;0.5;-0.1	dsd	0	0	0	0.2	0.5	-0.1	glmm_agg	trt*period4	1000	-0.0072488	0.184063	0.958
dsd;0.2;0;0;0;0.5;-0.1	dsd	0	0	0	0.2	0.5	-0.1	glmm_agg	trt*period5	1000	-0.009639	0.206352	0.902
dsd;0.5;0;0;0;0.5;0	dsd	0	0	0	0.5	0.5	0	gee_agg	Intercept	1000	0.0136125	0.154596	0.926
dsd;0.5;0;0;0;0.5;0	dsd	0	0	0	0.5	0.5	0	gee_agg	period1	1000	-0.0028568	0.174535	0.93
dsd;0.5;0;0;0;0.5;0	dsd	0	0	0	0.5	0.5	0	gee_agg	period2	1000	-0.0019011	0.155306	0.927
dsd;0.5;0;0;0;0.5;0	dsd	0	0	0	0.5	0.5	0	gee_agg	period3	1000	0	0	1
dsd;0.5;0;0;0;0.5;0	dsd	0	0	0	0.5	0.5	0	gee_agg	period4	1000	0.00251073	0.177008	0.909
dsd;0.5;0;0;0;0.5;0	dsd	0	0	0	0.5	0.5	0	gee_agg	period5	1000	0.0103527	0.209023	0.917
dsd;0.5;0;0;0;0.5;0	dsd	0	0	0	0.5	0.5	0	gee_agg	trt	1000	-0.009586	0.186085	0.935
dsd;0.5;0;0;0;0.5;0	dsd	0	0	0	0.5	0.5	0	gee_agg	trt*period1	1000	-0.0066656	0.247571	0.93
dsd;0.5;0;0;0;0.5;0	dsd	0	0	0	0.5	0.5	0	gee_agg	trt*period2	1000	0.00202572	0.22314	0.935
dsd;0.5;0;0;0;0.5;0	dsd	0	0	0	0.5	0.5	0	gee_agg	trt*period3	1000	0	0	1
dsd;0.5;0;0;0;0.5;0	dsd	0	0	0	0.5	0.5	0	gee_agg	trt*period4	1000	-0.0061266	0.219542	0.919
dsd;0.5;0;0;0;0.5;0	dsd	0	0	0	0.5	0.5	0	gee_agg	trt*period5	1000	-0.011043	0.261358	0.921
dsd;0.5;0;0;0;0.5;0	dsd	0	0	0	0.5	0.5	0	glmm_agg	Intercept	1000	0.000369278	0.18433	0.95
dsd;0.5;0;0;0;0.5;0	dsd	0	0	0	0.5	0.5	0	glmm_agg	period1	1000	0.0085624	0.2079	0.962
dsd;0.5;0;0;0;0.5;0	dsd	0	0	0	0.5	0.5	0	glmm_agg	period2	1000	0.00748603	0.187045	0.976
dsd;0.5;0;0;0;0.5;0	dsd	0	0	0	0.5	0.5	0	glmm_agg	period3	1000	0	0
dsd;0.5;0;0;0;0.5;0	dsd	0	0	0	0.5	0.5	0	glmm_agg	period4	1000	0.00442058	0.210661	0.973
dsd;0.5;0;0;0;0.5;0	dsd	0	0	0	0.5	0.5	0	glmm_agg	period5	1000	0.0101082	0.238185	0.919
dsd;0.5;0;0;0;0.5;0	dsd	0	0	0	0.5	0.5	0	glmm_agg	trt	1000	0.00162369	0.2252	0.951
dsd;0.5;0;0;0;0.5;0	dsd	0	0	0	0.5	0.5	0	glmm_agg	trt*period1	1000	-0.019095	0.297115	0.967
dsd;0.5;0;0;0;0.5;0	dsd	0	0	0	0.5	0.5	0	glmm_agg	trt*period2	1000	-0.009634	0.274401	0.973
dsd;0.5;0;0;0;0.5;0	dsd	0	0	0	0.5	0.5	0	glmm_agg	trt*period3	1000	0	0
dsd;0.5;0;0;0;0.5;0	dsd	0	0	0	0.5	0.5	0	glmm_agg	trt*period4	1000	-0.009527	0.269275	0.968
dsd;0.5;0;0;0;0.5;0	dsd	0	0	0	0.5	0.5	0	glmm_agg	trt*period5	1000	-0.012802	0.304355	0.902
dsd;0.5;0;0;0;0.5;-0.1	dsd	0	0	0	0.5	0.5	-0.1	gee_agg	Intercept	1000	0.0136058	0.154589	0.925
dsd;0.5;0;0;0;0.5;-0.1	dsd	0	0	0	0.5	0.5	-0.1	gee_agg	period1	1000	-0.0027989	0.17447	0.929
dsd;0.5;0;0;0;0.5;-0.1	dsd	0	0	0	0.5	0.5	-0.1	gee_agg	period2	1000	-0.0018419	0.15524	0.927
dsd;0.5;0;0;0;0.5;-0.1	dsd	0	0	0	0.5	0.5	-0.1	gee_agg	period3	1000	0	0	1
dsd;0.5;0;0;0;0.5;-0.1	dsd	0	0	0	0.5	0.5	-0.1	gee_agg	period4	1000	0.00251307	0.177009	0.909
dsd;0.5;0;0;0;0.5;-0.1	dsd	0	0	0	0.5	0.5	-0.1	gee_agg	period5	1000	0.0103481	0.209019	0.917
dsd;0.5;0;0;0;0.5;-0.1	dsd	0	0	0	0.5	0.5	-0.1	gee_agg	trt	1000	-0.009579	0.186052	0.932
dsd;0.5;0;0;0;0.5;-0.1	dsd	0	0	0	0.5	0.5	-0.1	gee_agg	trt*period1	1000	-0.0050995	0.249456	0.93
dsd;0.5;0;0;0;0.5;-0.1	dsd	0	0	0	0.5	0.5	-0.1	gee_agg	trt*period2	1000	0.00262804	0.224748	0.933
dsd;0.5;0;0;0;0.5;-0.1	dsd	0	0	0	0.5	0.5	-0.1	gee_agg	trt*period3	1000	0	0	1
dsd;0.5;0;0;0;0.5;-0.1	dsd	0	0	0	0.5	0.5	-0.1	gee_agg	trt*period4	1000	-0.0059521	0.218999	0.915
dsd;0.5;0;0;0;0.5;-0.1	dsd	0	0	0	0.5	0.5	-0.1	gee_agg	trt*period5	1000	-0.011876	0.260184	0.922
dsd;0.5;0;0;0;0.5;-0.1	dsd	0	0	0	0.5	0.5	-0.1	glmm_agg	Intercept	1000	0.000386673	0.18432	0.949
dsd;0.5;0;0;0;0.5;-0.1	dsd	0	0	0	0.5	0.5	-0.1	glmm_agg	period1	1000	0.0085517	0.207851	0.963
dsd;0.5;0;0;0;0.5;-0.1	dsd	0	0	0	0.5	0.5	-0.1	glmm_agg	period2	1000	0.00753641	0.186936	0.977
dsd;0.5;0;0;0;0.5;-0.1	dsd	0	0	0	0.5	0.5	-0.1	glmm_agg	period3	1000	0	0
dsd;0.5;0;0;0;0.5;-0.1	dsd	0	0	0	0.5	0.5	-0.1	glmm_agg	period4	1000	0.00442117	0.210618	0.973
dsd;0.5;0;0;0;0.5;-0.1	dsd	0	0	0	0.5	0.5	-0.1	glmm_agg	period5	1000	0.0101181	0.238152	0.919
dsd;0.5;0;0;0;0.5;-0.1	dsd	0	0	0	0.5	0.5	-0.1	glmm_agg	trt	1000	0.00156635	0.225171	0.952
dsd;0.5;0;0;0;0.5;-0.1	dsd	0	0	0	0.5	0.5	-0.1	glmm_agg	trt*period1	1000	-0.019232	0.299236	0.965
dsd;0.5;0;0;0;0.5;-0.1	dsd	0	0	0	0.5	0.5	-0.1	glmm_agg	trt*period2	1000	-0.009906	0.275152	0.97
dsd;0.5;0;0;0;0.5;-0.1	dsd	0	0	0	0.5	0.5	-0.1	glmm_agg	trt*period3	1000	0	0
dsd;0.5;0;0;0;0.5;-0.1	dsd	0	0	0	0.5	0.5	-0.1	glmm_agg	trt*period4	1000	-0.008841	0.268718	0.965
dsd;0.5;0;0;0;0.5;-0.1	dsd	0	0	0	0.5	0.5	-0.1	glmm_agg	trt*period5	1000	-0.012469	0.303389	0.905
dsd;0.8;0;0;0;0.5;0	dsd	0	0	0	0.8	0.5	0	gee_agg	Intercept	1000	0.0176011	0.180336	0.924
dsd;0.8;0;0;0;0.5;0	dsd	0	0	0	0.8	0.5	0	gee_agg	period1	1000	-0.0043028	0.200961	0.933
dsd;0.8;0;0;0;0.5;0	dsd	0	0	0	0.8	0.5	0	gee_agg	period2	1000	-0.0042327	0.179972	0.928
dsd;0.8;0;0;0;0.5;0	dsd	0	0	0	0.8	0.5	0	gee_agg	period3	1000	0	0	1
dsd;0.8;0;0;0;0.5;0	dsd	0	0	0	0.8	0.5	0	gee_agg	period4	1000	0.00158943	0.204519	0.9
dsd;0.8;0;0;0;0.5;0	dsd	0	0	0	0.8	0.5	0	gee_agg	period5	1000	0.0106378	0.241819	0.918
dsd;0.8;0;0;0;0.5;0	dsd	0	0	0	0.8	0.5	0	gee_agg	trt	1000	-0.011613	0.215448	0.922
dsd;0.8;0;0;0;0.5;0	dsd	0	0	0	0.8	0.5	0	gee_agg	trt*period1	1000	-0.008014	0.286331	0.935
dsd;0.8;0;0;0;0.5;0	dsd	0	0	0	0.8	0.5	0	gee_agg	trt*period2	1000	0.00311908	0.25966	0.933
dsd;0.8;0;0;0;0.5;0	dsd	0	0	0	0.8	0.5	0	gee_agg	trt*period3	1000	0	0	1
dsd;0.8;0;0;0;0.5;0	dsd	0	0	0	0.8	0.5	0	gee_agg	trt*period4	1000	-0.0063988	0.251867	0.921
dsd;0.8;0;0;0;0.5;0	dsd	0	0	0	0.8	0.5	0	gee_agg	trt*period5	1000	-0.011662	0.301518	0.921
dsd;0.8;0;0;0;0.5;0	dsd	0	0	0	0.8	0.5	0	glmm_agg	Intercept	1000	0.00167502	0.23183	0.954
dsd;0.8;0;0;0;0.5;0	dsd	0	0	0	0.8	0.5	0	glmm_agg	period1	1000	0.0096097	0.259245	0.963
dsd;0.8;0;0;0;0.5;0	dsd	0	0	0	0.8	0.5	0	glmm_agg	period2	1000	0.00758151	0.233783	0.975
dsd;0.8;0;0;0;0.5;0	dsd	0	0	0	0.8	0.5	0	glmm_agg	period3	1000	0	0
dsd;0.8;0;0;0;0.5;0	dsd	0	0	0	0.8	0.5	0	glmm_agg	period4	1000	0.00484735	0.263174	0.979
dsd;0.8;0;0;0;0.5;0	dsd	0	0	0	0.8	0.5	0	glmm_agg	period5	1000	0.0141602	0.299754	0.92
dsd;0.8;0;0;0;0.5;0	dsd	0	0	0	0.8	0.5	0	glmm_agg	trt	1000	0.00190117	0.282636	0.952
dsd;0.8;0;0;0;0.5;0	dsd	0	0	0	0.8	0.5	0	glmm_agg	trt*period1	1000	-0.024162	0.372045	0.971
dsd;0.8;0;0;0;0.5;0	dsd	0	0	0	0.8	0.5	0	glmm_agg	trt*period2	1000	-0.012399	0.343761	0.971
dsd;0.8;0;0;0;0.5;0	dsd	0	0	0	0.8	0.5	0	glmm_agg	trt*period3	1000	0	0
dsd;0.8;0;0;0;0.5;0	dsd	0	0	0	0.8	0.5	0	glmm_agg	trt*period4	1000	-0.011698	0.337473	0.965
dsd;0.8;0;0;0;0.5;0	dsd	0	0	0	0.8	0.5	0	glmm_agg	trt*period5	1000	-0.017597	0.382913	0.897
dsd;0.8;0;0;0;0.5;-0.1	dsd	0	0	0	0.8	0.5	-0.1	gee_agg	Intercept	1000	0.0175969	0.180408	0.924
dsd;0.8;0;0;0;0.5;-0.1	dsd	0	0	0	0.8	0.5	-0.1	gee_agg	period1	1000	-0.0043474	0.201008	0.932
dsd;0.8;0;0;0;0.5;-0.1	dsd	0	0	0	0.8	0.5	-0.1	gee_agg	period2	1000	-0.0042825	0.179975	0.928
dsd;0.8;0;0;0;0.5;-0.1	dsd	0	0	0	0.8	0.5	-0.1	gee_agg	period3	1000	0	0	1
dsd;0.8;0;0;0;0.5;-0.1	dsd	0	0	0	0.8	0.5	-0.1	gee_agg	period4	1000	0.00158355	0.204521	0.901
dsd;0.8;0;0;0;0.5;-0.1	dsd	0	0	0	0.8	0.5	-0.1	gee_agg	period5	1000	0.0106306	0.241806	0.918
dsd;0.8;0;0;0;0.5;-0.1	dsd	0	0	0	0.8	0.5	-0.1	gee_agg	trt	1000	-0.011609	0.215525	0.923
dsd;0.8;0;0;0;0.5;-0.1	dsd	0	0	0	0.8	0.5	-0.1	gee_agg	trt*period1	1000	-0.0059736	0.287278	0.932
dsd;0.8;0;0;0;0.5;-0.1	dsd	0	0	0	0.8	0.5	-0.1	gee_agg	trt*period2	1000	0.00441904	0.260483	0.938
dsd;0.8;0;0;0;0.5;-0.1	dsd	0	0	0	0.8	0.5	-0.1	gee_agg	trt*period3	1000	0	0	1
dsd;0.8;0;0;0;0.5;-0.1	dsd	0	0	0	0.8	0.5	-0.1	gee_agg	trt*period4	1000	-0.005767	0.252026	0.919
dsd;0.8;0;0;0;0.5;-0.1	dsd	0	0	0	0.8	0.5	-0.1	gee_agg	trt*period5	1000	-0.013638	0.300317	0.919
dsd;0.8;0;0;0;0.5;-0.1	dsd	0	0	0	0.8	0.5	-0.1	glmm_agg	Intercept	1000	0.00168297	0.231841	0.953
dsd;0.8;0;0;0;0.5;-0.1	dsd	0	0	0	0.8	0.5	-0.1	glmm_agg	period1	1000	0.0096042	0.259234	0.964
dsd;0.8;0;0;0;0.5;-0.1	dsd	0	0	0	0.8	0.5	-0.1	glmm_agg	period2	1000	0.0075482	0.233756	0.975
dsd;0.8;0;0;0;0.5;-0.1	dsd	0	0	0	0.8	0.5	-0.1	glmm_agg	period3	1000	0	0
dsd;0.8;0;0;0;0.5;-0.1	dsd	0	0	0	0.8	0.5	-0.1	glmm_agg	period4	1000	0.00487815	0.263112	0.979
dsd;0.8;0;0;0;0.5;-0.1	dsd	0	0	0	0.8	0.5	-0.1	glmm_agg	period5	1000	0.0142403	0.299772	0.92
dsd;0.8;0;0;0;0.5;-0.1	dsd	0	0	0	0.8	0.5	-0.1	glmm_agg	trt	1000	0.00185591	0.282657	0.952
dsd;0.8;0;0;0;0.5;-0.1	dsd	0	0	0	0.8	0.5	-0.1	glmm_agg	trt*period1	1000	-0.024171	0.37402	0.968
dsd;0.8;0;0;0;0.5;-0.1	dsd	0	0	0	0.8	0.5	-0.1	glmm_agg	trt*period2	1000	-0.011968	0.34467	0.97
dsd;0.8;0;0;0;0.5;-0.1	dsd	0	0	0	0.8	0.5	-0.1	glmm_agg	trt*period3	1000	0	0
dsd;0.8;0;0;0;0.5;-0.1	dsd	0	0	0	0.8	0.5	-0.1	glmm_agg	trt*period4	1000	-0.01055	0.33761	0.965
dsd;0.8;0;0;0;0.5;-0.1	dsd	0	0	0	0.8	0.5	-0.1	glmm_agg	trt*period5	1000	-0.018189	0.382247	0.901
dsd;0.2;0;0;0;0.8;0	dsd	0	0	0	0.2	0.8	0	gee_agg	Intercept	1000	0.00545072	0.104107	0.919
dsd;0.2;0;0;0;0.8;0	dsd	0	0	0	0.2	0.8	0	gee_agg	period1	1000	0.00120733	0.103041	0.936
dsd;0.2;0;0;0;0.8;0	dsd	0	0	0	0.2	0.8	0	gee_agg	period2	1000	0.00279181	0.0930958	0.922
dsd;0.2;0;0;0;0.8;0	dsd	0	0	0	0.2	0.8	0	gee_agg	period3	1000	0	0	1
dsd;0.2;0;0;0;0.8;0	dsd	0	0	0	0.2	0.8	0	gee_agg	period4	1000	0.00614569	0.101263	0.919
dsd;0.2;0;0;0;0.8;0	dsd	0	0	0	0.2	0.8	0	gee_agg	period5	1000	0.0108417	0.124408	0.912
dsd;0.2;0;0;0;0.8;0	dsd	0	0	0	0.2	0.8	0	gee_agg	trt	1000	-0.0025401	0.115785	0.937
dsd;0.2;0;0;0;0.8;0	dsd	0	0	0	0.2	0.8	0	gee_agg	trt*period1	1000	-0.0069954	0.14646	0.932
dsd;0.2;0;0;0;0.8;0	dsd	0	0	0	0.2	0.8	0	gee_agg	trt*period2	1000	-0.0051598	0.12984	0.929
dsd;0.2;0;0;0;0.8;0	dsd	0	0	0	0.2	0.8	0	gee_agg	trt*period3	1000	0	0	1
dsd;0.2;0;0;0;0.8;0	dsd	0	0	0	0.2	0.8	0	gee_agg	trt*period4	1000	-0.0056272	0.1244	0.927
dsd;0.2;0;0;0;0.8;0	dsd	0	0	0	0.2	0.8	0	gee_agg	trt*period5	1000	-0.011517	0.154518	0.921
dsd;0.2;0;0;0;0.8;0	dsd	0	0	0	0.2	0.8	0	glmm_agg	Intercept	1000	0.000105446	0.112515	0.959
dsd;0.2;0;0;0;0.8;0	dsd	0	0	0	0.2	0.8	0	glmm_agg	period1	1000	0.00486524	0.112583	0.977
dsd;0.2;0;0;0;0.8;0	dsd	0	0	0	0.2	0.8	0	glmm_agg	period2	1000	0.00461829	0.102816	0.977
dsd;0.2;0;0;0;0.8;0	dsd	0	0	0	0.2	0.8	0	glmm_agg	period3	1000	0	0
dsd;0.2;0;0;0;0.8;0	dsd	0	0	0	0.2	0.8	0	glmm_agg	period4	1000	0.00466792	0.11391	0.965
dsd;0.2;0;0;0;0.8;0	dsd	0	0	0	0.2	0.8	0	glmm_agg	period5	1000	0.00680089	0.133095	0.899
dsd;0.2;0;0;0;0.8;0	dsd	0	0	0	0.2	0.8	0	glmm_agg	trt	1000	0.00124528	0.128041	0.971
dsd;0.2;0;0;0;0.8;0	dsd	0	0	0	0.2	0.8	0	glmm_agg	trt*period1	1000	-0.011006	0.161583	0.965
dsd;0.2;0;0;0;0.8;0	dsd	0	0	0	0.2	0.8	0	glmm_agg	trt*period2	1000	-0.008086	0.148939	0.973
dsd;0.2;0;0;0;0.8;0	dsd	0	0	0	0.2	0.8	0	glmm_agg	trt*period3	1000	0	0
dsd;0.2;0;0;0;0.8;0	dsd	0	0	0	0.2	0.8	0	glmm_agg	trt*period4	1000	-0.0058604	0.142477	0.956
dsd;0.2;0;0;0;0.8;0	dsd	0	0	0	0.2	0.8	0	glmm_agg	trt*period5	1000	-0.009876	0.165711	0.888
dsd;0.2;0;0;0;0.8;-0.1	dsd	0	0	0	0.2	0.8	-0.1	gee_agg	Intercept	1000	0.00534572	0.104258	0.919
dsd;0.2;0;0;0;0.8;-0.1	dsd	0	0	0	0.2	0.8	-0.1	gee_agg	period1	1000	0.00122211	0.102993	0.935
dsd;0.2;0;0;0;0.8;-0.1	dsd	0	0	0	0.2	0.8	-0.1	gee_agg	period2	1000	0.0028005	0.0930555	0.92
dsd;0.2;0;0;0;0.8;-0.1	dsd	0	0	0	0.2	0.8	-0.1	gee_agg	period3	1000	0	0	1
dsd;0.2;0;0;0;0.8;-0.1	dsd	0	0	0	0.2	0.8	-0.1	gee_agg	period4	1000	0.00613572	0.101257	0.919
dsd;0.2;0;0;0;0.8;-0.1	dsd	0	0	0	0.2	0.8	-0.1	gee_agg	period5	1000	0.0108271	0.124419	0.911
dsd;0.2;0;0;0;0.8;-0.1	dsd	0	0	0	0.2	0.8	-0.1	gee_agg	trt	1000	-0.0023895	0.115981	0.936
dsd;0.2;0;0;0;0.8;-0.1	dsd	0	0	0	0.2	0.8	-0.1	gee_agg	trt*period1	1000	-0.0067684	0.147042	0.929
dsd;0.2;0;0;0;0.8;-0.1	dsd	0	0	0	0.2	0.8	-0.1	gee_agg	trt*period2	1000	-0.0042827	0.129247	0.939
dsd;0.2;0;0;0;0.8;-0.1	dsd	0	0	0	0.2	0.8	-0.1	gee_agg	trt*period3	1000	0	0	1
dsd;0.2;0;0;0;0.8;-0.1	dsd	0	0	0	0.2	0.8	-0.1	gee_agg	trt*period4	1000	-0.005887	0.123744	0.927
dsd;0.2;0;0;0;0.8;-0.1	dsd	0	0	0	0.2	0.8	-0.1	gee_agg	trt*period5	1000	-0.012447	0.152607	0.919
dsd;0.2;0;0;0;0.8;-0.1	dsd	0	0	0	0.2	0.8	-0.1	glmm_agg	Intercept	1000	5.8454e-05	0.112728	0.959
dsd;0.2;0;0;0;0.8;-0.1	dsd	0	0	0	0.2	0.8	-0.1	glmm_agg	period1	1000	0.00492848	0.112651	0.979
dsd;0.2;0;0;0;0.8;-0.1	dsd	0	0	0	0.2	0.8	-0.1	glmm_agg	period2	1000	0.00466791	0.102856	0.978
dsd;0.2;0;0;0;0.8;-0.1	dsd	0	0	0	0.2	0.8	-0.1	glmm_agg	period3	1000	0	0
dsd;0.2;0;0;0;0.8;-0.1	dsd	0	0	0	0.2	0.8	-0.1	glmm_agg	period4	1000	0.00480792	0.113988	0.967
dsd;0.2;0;0;0;0.8;-0.1	dsd	0	0	0	0.2	0.8	-0.1	glmm_agg	period5	1000	0.00701605	0.13312	0.899
dsd;0.2;0;0;0;0.8;-0.1	dsd	0	0	0	0.2	0.8	-0.1	glmm_agg	trt	1000	0.00128713	0.128432	0.968
dsd;0.2;0;0;0;0.8;-0.1	dsd	0	0	0	0.2	0.8	-0.1	glmm_agg	trt*period1	1000	-0.01175	0.162801	0.967
dsd;0.2;0;0;0;0.8;-0.1	dsd	0	0	0	0.2	0.8	-0.1	glmm_agg	trt*period2	1000	-0.0076822	0.148506	0.971
dsd;0.2;0;0;0;0.8;-0.1	dsd	0	0	0	0.2	0.8	-0.1	glmm_agg	trt*period3	1000	0	0
dsd;0.2;0;0;0;0.8;-0.1	dsd	0	0	0	0.2	0.8	-0.1	glmm_agg	trt*period4	1000	-0.0056789	0.142171	0.957
dsd;0.2;0;0;0;0.8;-0.1	dsd	0	0	0	0.2	0.8	-0.1	glmm_agg	trt*period5	1000	-0.009795	0.164364	0.893
dsd;0.5;0;0;0;0.8;0	dsd	0	0	0	0.5	0.8	0	gee_agg	Intercept	1000	0.0120697	0.139126	0.921
dsd;0.5;0;0;0;0.8;0	dsd	0	0	0	0.5	0.8	0	gee_agg	period1	1000	-0.0032224	0.132976	0.934
dsd;0.5;0;0;0;0.8;0	dsd	0	0	0	0.5	0.8	0	gee_agg	period2	1000	-0.00061451	0.115847	0.926
dsd;0.5;0;0;0;0.8;0	dsd	0	0	0	0.5	0.8	0	gee_agg	period3	1000	0	0	1
dsd;0.5;0;0;0;0.8;0	dsd	0	0	0	0.5	0.8	0	gee_agg	period4	1000	0.00584275	0.126073	0.914
dsd;0.5;0;0;0;0.8;0	dsd	0	0	0	0.5	0.8	0	gee_agg	period5	1000	0.0124893	0.159555	0.913
dsd;0.5;0;0;0;0.8;0	dsd	0	0	0	0.5	0.8	0	gee_agg	trt	1000	-0.0070745	0.152132	0.938
dsd;0.5;0;0;0;0.8;0	dsd	0	0	0	0.5	0.8	0	gee_agg	trt*period1	1000	-0.0045353	0.190637	0.928
dsd;0.5;0;0;0;0.8;0	dsd	0	0	0	0.5	0.8	0	gee_agg	trt*period2	1000	-0.00022521	0.164236	0.938
dsd;0.5;0;0;0;0.8;0	dsd	0	0	0	0.5	0.8	0	gee_agg	trt*period3	1000	0	0	1
dsd;0.5;0;0;0;0.8;0	dsd	0	0	0	0.5	0.8	0	gee_agg	trt*period4	1000	-0.0069562	0.154265	0.928
dsd;0.5;0;0;0;0.8;0	dsd	0	0	0	0.5	0.8	0	gee_agg	trt*period5	1000	-0.014657	0.198166	0.92
dsd;0.5;0;0;0;0.8;0	dsd	0	0	0	0.5	0.8	0	glmm_agg	Intercept	1000	0.0029805	0.164853	0.964
dsd;0.5;0;0;0;0.8;0	dsd	0	0	0	0.5	0.8	0	glmm_agg	period1	1000	0.00466329	0.15893	0.987
dsd;0.5;0;0;0;0.8;0	dsd	0	0	0	0.5	0.8	0	glmm_agg	period2	1000	0.00450818	0.142435	0.991
dsd;0.5;0;0;0;0.8;0	dsd	0	0	0	0.5	0.8	0	glmm_agg	period3	1000	0	0
dsd;0.5;0;0;0;0.8;0	dsd	0	0	0	0.5	0.8	0	glmm_agg	period4	1000	0.00609638	0.157491	0.974
dsd;0.5;0;0;0;0.8;0	dsd	0	0	0	0.5	0.8	0	glmm_agg	period5	1000	0.0093872	0.184714	0.895
dsd;0.5;0;0;0;0.8;0	dsd	0	0	0	0.5	0.8	0	glmm_agg	trt	1000	0.000416322	0.185886	0.977
dsd;0.5;0;0;0;0.8;0	dsd	0	0	0	0.5	0.8	0	glmm_agg	trt*period1	1000	-0.013933	0.231333	0.984
dsd;0.5;0;0;0;0.8;0	dsd	0	0	0	0.5	0.8	0	glmm_agg	trt*period2	1000	-0.007463	0.211436	0.973
dsd;0.5;0;0;0;0.8;0	dsd	0	0	0	0.5	0.8	0	glmm_agg	trt*period3	1000	0	0
dsd;0.5;0;0;0;0.8;0	dsd	0	0	0	0.5	0.8	0	glmm_agg	trt*period4	1000	-0.009438	0.199615	0.969
dsd;0.5;0;0;0;0.8;0	dsd	0	0	0	0.5	0.8	0	glmm_agg	trt*period5	1000	-0.014599	0.232755	0.875
dsd;0.5;0;0;0;0.8;-0.1	dsd	0	0	0	0.5	0.8	-0.1	gee_agg	Intercept	1000	0.0119	0.139028	0.922
dsd;0.5;0;0;0;0.8;-0.1	dsd	0	0	0	0.5	0.8	-0.1	gee_agg	period1	1000	-0.0032649	0.132975	0.934
dsd;0.5;0;0;0;0.8;-0.1	dsd	0	0	0	0.5	0.8	-0.1	gee_agg	period2	1000	-0.00066645	0.115847	0.925
dsd;0.5;0;0;0;0.8;-0.1	dsd	0	0	0	0.5	0.8	-0.1	gee_agg	period3	1000	0	0	1
dsd;0.5;0;0;0;0.8;-0.1	dsd	0	0	0	0.5	0.8	-0.1	gee_agg	period4	1000	0.00583712	0.126078	0.915
dsd;0.5;0;0;0;0.8;-0.1	dsd	0	0	0	0.5	0.8	-0.1	gee_agg	period5	1000	0.0124587	0.159539	0.913
dsd;0.5;0;0;0;0.8;-0.1	dsd	0	0	0	0.5	0.8	-0.1	gee_agg	trt	1000	-0.0068332	0.151984	0.936
dsd;0.5;0;0;0;0.8;-0.1	dsd	0	0	0	0.5	0.8	-0.1	gee_agg	trt*period1	1000	-0.0028388	0.192077	0.925
dsd;0.5;0;0;0;0.8;-0.1	dsd	0	0	0	0.5	0.8	-0.1	gee_agg	trt*period2	1000	-9.834e-06	0.164638	0.937
dsd;0.5;0;0;0;0.8;-0.1	dsd	0	0	0	0.5	0.8	-0.1	gee_agg	trt*period3	1000	0	0	1
dsd;0.5;0;0;0;0.8;-0.1	dsd	0	0	0	0.5	0.8	-0.1	gee_agg	trt*period4	1000	-0.0077638	0.153817	0.929
dsd;0.5;0;0;0;0.8;-0.1	dsd	0	0	0	0.5	0.8	-0.1	gee_agg	trt*period5	1000	-0.015614	0.196975	0.927
dsd;0.5;0;0;0;0.8;-0.1	dsd	0	0	0	0.5	0.8	-0.1	glmm_agg	Intercept	1000	0.00303153	0.164999	0.964
dsd;0.5;0;0;0;0.8;-0.1	dsd	0	0	0	0.5	0.8	-0.1	glmm_agg	period1	1000	0.00455034	0.159039	0.987
dsd;0.5;0;0;0;0.8;-0.1	dsd	0	0	0	0.5	0.8	-0.1	glmm_agg	period2	1000	0.00437796	0.142643	0.99
dsd;0.5;0;0;0;0.8;-0.1	dsd	0	0	0	0.5	0.8	-0.1	glmm_agg	period3	1000	0	0
dsd;0.5;0;0;0;0.8;-0.1	dsd	0	0	0	0.5	0.8	-0.1	glmm_agg	period4	1000	0.00615997	0.157664	0.973
dsd;0.5;0;0;0;0.8;-0.1	dsd	0	0	0	0.5	0.8	-0.1	glmm_agg	period5	1000	0.0095549	0.184795	0.898
dsd;0.5;0;0;0;0.8;-0.1	dsd	0	0	0	0.5	0.8	-0.1	glmm_agg	trt	1000	0.00019579	0.186146	0.977
dsd;0.5;0;0;0;0.8;-0.1	dsd	0	0	0	0.5	0.8	-0.1	glmm_agg	trt*period1	1000	-0.013509	0.233119	0.977
dsd;0.5;0;0;0;0.8;-0.1	dsd	0	0	0	0.5	0.8	-0.1	glmm_agg	trt*period2	1000	-0.008006	0.21155	0.975
dsd;0.5;0;0;0;0.8;-0.1	dsd	0	0	0	0.5	0.8	-0.1	glmm_agg	trt*period3	1000	0	0
dsd;0.5;0;0;0;0.8;-0.1	dsd	0	0	0	0.5	0.8	-0.1	glmm_agg	trt*period4	1000	-0.00926	0.199449	0.967
dsd;0.5;0;0;0;0.8;-0.1	dsd	0	0	0	0.5	0.8	-0.1	glmm_agg	trt*period5	1000	-0.013721	0.232303	0.876
dsd;0.8;0;0;0;0.8;0	dsd	0	0	0	0.8	0.8	0	gee_agg	Intercept	1000	0.0158719	0.157524	0.921
dsd;0.8;0;0;0;0.8;0	dsd	0	0	0	0.8	0.8	0	gee_agg	period1	1000	-0.0051392	0.14839	0.925
dsd;0.8;0;0;0;0.8;0	dsd	0	0	0	0.8	0.8	0	gee_agg	period2	1000	-0.0034547	0.128253	0.929
dsd;0.8;0;0;0;0.8;0	dsd	0	0	0	0.8	0.8	0	gee_agg	period3	1000	0	0	1
dsd;0.8;0;0;0;0.8;0	dsd	0	0	0	0.8	0.8	0	gee_agg	period4	1000	0.00413795	0.140239	0.914
dsd;0.8;0;0;0;0.8;0	dsd	0	0	0	0.8	0.8	0	gee_agg	period5	1000	0.0143739	0.178481	0.918
dsd;0.8;0;0;0;0.8;0	dsd	0	0	0	0.8	0.8	0	gee_agg	trt	1000	-0.010235	0.172133	0.931
dsd;0.8;0;0;0;0.8;0	dsd	0	0	0	0.8	0.8	0	gee_agg	trt*period1	1000	-0.0030512	0.21795	0.927
dsd;0.8;0;0;0;0.8;0	dsd	0	0	0	0.8	0.8	0	gee_agg	trt*period2	1000	0.00342293	0.186011	0.934
dsd;0.8;0;0;0;0.8;0	dsd	0	0	0	0.8	0.8	0	gee_agg	trt*period3	1000	0	0	1
dsd;0.8;0;0;0;0.8;0	dsd	0	0	0	0.8	0.8	0	gee_agg	trt*period4	1000	-0.005421	0.168822	0.932
dsd;0.8;0;0;0;0.8;0	dsd	0	0	0	0.8	0.8	0	gee_agg	trt*period5	1000	-0.016307	0.221719	0.924
dsd;0.8;0;0;0;0.8;0	dsd	0	0	0	0.8	0.8	0	glmm_agg	Intercept	1000	0.005462	0.203301	0.968
dsd;0.8;0;0;0;0.8;0	dsd	0	0	0	0.8	0.8	0	glmm_agg	period1	1000	0.00462834	0.192866	0.986
dsd;0.8;0;0;0;0.8;0	dsd	0	0	0	0.8	0.8	0	glmm_agg	period2	1000	0.00331539	0.171767	0.991
dsd;0.8;0;0;0;0.8;0	dsd	0	0	0	0.8	0.8	0	glmm_agg	period3	1000	0	0
dsd;0.8;0;0;0;0.8;0	dsd	0	0	0	0.8	0.8	0	glmm_agg	period4	1000	0.00671439	0.190776	0.981
dsd;0.8;0;0;0;0.8;0	dsd	0	0	0	0.8	0.8	0	glmm_agg	period5	1000	0.0129857	0.222883	0.909
dsd;0.8;0;0;0;0.8;0	dsd	0	0	0	0.8	0.8	0	glmm_agg	trt	1000	-0.0010192	0.229848	0.974
dsd;0.8;0;0;0;0.8;0	dsd	0	0	0	0.8	0.8	0	glmm_agg	trt*period1	1000	-0.016328	0.28446	0.985
dsd;0.8;0;0;0;0.8;0	dsd	0	0	0	0.8	0.8	0	glmm_agg	trt*period2	1000	-0.0069864	0.259687	0.979
dsd;0.8;0;0;0;0.8;0	dsd	0	0	0	0.8	0.8	0	glmm_agg	trt*period3	1000	0	0
dsd;0.8;0;0;0;0.8;0	dsd	0	0	0	0.8	0.8	0	glmm_agg	trt*period4	1000	-0.010279	0.241392	0.967
dsd;0.8;0;0;0;0.8;0	dsd	0	0	0	0.8	0.8	0	glmm_agg	trt*period5	1000	-0.018146	0.28332	0.883
dsd;0.8;0;0;0;0.8;-0.1	dsd	0	0	0	0.8	0.8	-0.1	gee_agg	Intercept	1000	0.015824	0.157448	0.923
dsd;0.8;0;0;0;0.8;-0.1	dsd	0	0	0	0.8	0.8	-0.1	gee_agg	period1	1000	-0.0050713	0.148383	0.924
dsd;0.8;0;0;0;0.8;-0.1	dsd	0	0	0	0.8	0.8	-0.1	gee_agg	period2	1000	-0.0033883	0.128274	0.93
dsd;0.8;0;0;0;0.8;-0.1	dsd	0	0	0	0.8	0.8	-0.1	gee_agg	period3	1000	0	0	1
dsd;0.8;0;0;0;0.8;-0.1	dsd	0	0	0	0.8	0.8	-0.1	gee_agg	period4	1000	0.00412341	0.140224	0.915
dsd;0.8;0;0;0;0.8;-0.1	dsd	0	0	0	0.8	0.8	-0.1	gee_agg	period5	1000	0.0143533	0.178472	0.918
dsd;0.8;0;0;0;0.8;-0.1	dsd	0	0	0	0.8	0.8	-0.1	gee_agg	trt	1000	-0.010177	0.172075	0.933
dsd;0.8;0;0;0;0.8;-0.1	dsd	0	0	0	0.8	0.8	-0.1	gee_agg	trt*period1	1000	-0.001788	0.218954	0.928
dsd;0.8;0;0;0;0.8;-0.1	dsd	0	0	0	0.8	0.8	-0.1	gee_agg	trt*period2	1000	0.00364289	0.185773	0.932
dsd;0.8;0;0;0;0.8;-0.1	dsd	0	0	0	0.8	0.8	-0.1	gee_agg	trt*period3	1000	0	0	1
dsd;0.8;0;0;0;0.8;-0.1	dsd	0	0	0	0.8	0.8	-0.1	gee_agg	trt*period4	1000	-0.0054938	0.167673	0.928
dsd;0.8;0;0;0;0.8;-0.1	dsd	0	0	0	0.8	0.8	-0.1	gee_agg	trt*period5	1000	-0.016381	0.21965	0.923
dsd;0.8;0;0;0;0.8;-0.1	dsd	0	0	0	0.8	0.8	-0.1	glmm_agg	Intercept	1000	0.00532977	0.203358	0.97
dsd;0.8;0;0;0;0.8;-0.1	dsd	0	0	0	0.8	0.8	-0.1	glmm_agg	period1	1000	0.00477697	0.192811	0.985
dsd;0.8;0;0;0;0.8;-0.1	dsd	0	0	0	0.8	0.8	-0.1	glmm_agg	period2	1000	0.00348139	0.171868	0.992
dsd;0.8;0;0;0;0.8;-0.1	dsd	0	0	0	0.8	0.8	-0.1	glmm_agg	period3	1000	0	0
dsd;0.8;0;0;0;0.8;-0.1	dsd	0	0	0	0.8	0.8	-0.1	glmm_agg	period4	1000	0.00689584	0.19092	0.981
dsd;0.8;0;0;0;0.8;-0.1	dsd	0	0	0	0.8	0.8	-0.1	glmm_agg	period5	1000	0.0131613	0.222981	0.911
dsd;0.8;0;0;0;0.8;-0.1	dsd	0	0	0	0.8	0.8	-0.1	glmm_agg	trt	1000	-0.001284	0.229923	0.976
dsd;0.8;0;0;0;0.8;-0.1	dsd	0	0	0	0.8	0.8	-0.1	glmm_agg	trt*period1	1000	-0.016101	0.286227	0.983
dsd;0.8;0;0;0;0.8;-0.1	dsd	0	0	0	0.8	0.8	-0.1	glmm_agg	trt*period2	1000	-0.0075918	0.259341	0.977
dsd;0.8;0;0;0;0.8;-0.1	dsd	0	0	0	0.8	0.8	-0.1	glmm_agg	trt*period3	1000	0	0
dsd;0.8;0;0;0;0.8;-0.1	dsd	0	0	0	0.8	0.8	-0.1	glmm_agg	trt*period4	1000	-0.009854	0.240369	0.967
dsd;0.8;0;0;0;0.8;-0.1	dsd	0	0	0	0.8	0.8	-0.1	glmm_agg	trt*period5	1000	-0.016734	0.2817	0.884
usd;0.2;0;0;0;0.5;0	usd	0	0	0	0.2	0.5	0	gee_agg	Intercept	1000	0.00231831	0.0932695	0.929
usd;0.2;0;0;0;0.5;0	usd	0	0	0	0.2	0.5	0	gee_agg	period1	1000	0.00314021	0.107713	0.93
usd;0.2;0;0;0;0.5;0	usd	0	0	0	0.2	0.5	0	gee_agg	period2	1000	0.00558887	0.101219	0.932
usd;0.2;0;0;0;0.5;0	usd	0	0	0	0.2	0.5	0	gee_agg	period3	1000	0	0	1
usd;0.2;0;0;0;0.5;0	usd	0	0	0	0.2	0.5	0	gee_agg	period4	1000	0.00775342	0.123469	0.909
usd;0.2;0;0;0;0.5;0	usd	0	0	0	0.2	0.5	0	gee_agg	period5	1000	0.0208076	0.195087	0.886
usd;0.2;0;0;0;0.5;0	usd	0	0	0	0.2	0.5	0	gee_agg	trt	1000	0.00147002	0.123738	0.94
usd;0.2;0;0;0;0.5;0	usd	0	0	0	0.2	0.5	0	gee_agg	trt*period1	1000	-0.011929	0.19613	0.932
usd;0.2;0;0;0;0.5;0	usd	0	0	0	0.2	0.5	0	gee_agg	trt*period2	1000	-0.005963	0.154311	0.939
usd;0.2;0;0;0;0.5;0	usd	0	0	0	0.2	0.5	0	gee_agg	trt*period3	1000	0	0	1
usd;0.2;0;0;0;0.5;0	usd	0	0	0	0.2	0.5	0	gee_agg	trt*period4	1000	-0.009733	0.162551	0.924
usd;0.2;0;0;0;0.5;0	usd	0	0	0	0.2	0.5	0	gee_agg	trt*period5	1000	-0.022305	0.226809	0.902
usd;0.2;0;0;0;0.5;0	usd	0	0	0	0.2	0.5	0	glmm_agg	Intercept	1000	-0.0020319	0.103235	0.942
usd;0.2;0;0;0;0.5;0	usd	0	0	0	0.2	0.5	0	glmm_agg	period1	1000	0.00593046	0.117568	0.957
usd;0.2;0;0;0;0.5;0	usd	0	0	0	0.2	0.5	0	glmm_agg	period2	1000	0.00670099	0.111347	0.978
usd;0.2;0;0;0;0.5;0	usd	0	0	0	0.2	0.5	0	glmm_agg	period3	1000	0	0
usd;0.2;0;0;0;0.5;0	usd	0	0	0	0.2	0.5	0	glmm_agg	period4	1000	0.00522981	0.134644	0.968
usd;0.2;0;0;0;0.5;0	usd	0	0	0	0.2	0.5	0	glmm_agg	period5	1000	0.0118499	0.202739	0.905
usd;0.2;0;0;0;0.5;0	usd	0	0	0	0.2	0.5	0	glmm_agg	trt	1000	0.00306575	0.142255	0.938
usd;0.2;0;0;0;0.5;0	usd	0	0	0	0.2	0.5	0	glmm_agg	trt*period1	1000	-0.01417	0.209828	0.96
usd;0.2;0;0;0;0.5;0	usd	0	0	0	0.2	0.5	0	glmm_agg	trt*period2	1000	-0.0059457	0.173268	0.966
usd;0.2;0;0;0;0.5;0	usd	0	0	0	0.2	0.5	0	glmm_agg	trt*period3	1000	0	0
usd;0.2;0;0;0;0.5;0	usd	0	0	0	0.2	0.5	0	glmm_agg	trt*period4	1000	-0.0068073	0.183154	0.954
usd;0.2;0;0;0;0.5;0	usd	0	0	0	0.2	0.5	0	glmm_agg	trt*period5	1000	-0.012727	0.239726	0.921
usd;0.2;0;0;0;0.5;-0.1	usd	0	0	0	0.2	0.5	-0.1	gee_agg	Intercept	1000	0.00233152	0.0934227	0.929
usd;0.2;0;0;0;0.5;-0.1	usd	0	0	0	0.2	0.5	-0.1	gee_agg	period1	1000	0.00318446	0.107867	0.931
usd;0.2;0;0;0;0.5;-0.1	usd	0	0	0	0.2	0.5	-0.1	gee_agg	period2	1000	0.00558051	0.10121	0.934
usd;0.2;0;0;0;0.5;-0.1	usd	0	0	0	0.2	0.5	-0.1	gee_agg	period3	1000	0	0	1
usd;0.2;0;0;0;0.5;-0.1	usd	0	0	0	0.2	0.5	-0.1	gee_agg	period4	1000	0.00774809	0.123495	0.91
usd;0.2;0;0;0;0.5;-0.1	usd	0	0	0	0.2	0.5	-0.1	gee_agg	period5	1000	0.0207996	0.195099	0.886
usd;0.2;0;0;0;0.5;-0.1	usd	0	0	0	0.2	0.5	-0.1	gee_agg	trt	1000	0.00143909	0.123846	0.94
usd;0.2;0;0;0;0.5;-0.1	usd	0	0	0	0.2	0.5	-0.1	gee_agg	trt*period1	1000	-0.012228	0.197725	0.916
usd;0.2;0;0;0;0.5;-0.1	usd	0	0	0	0.2	0.5	-0.1	gee_agg	trt*period2	1000	-0.0063663	0.154944	0.931
usd;0.2;0;0;0;0.5;-0.1	usd	0	0	0	0.2	0.5	-0.1	gee_agg	trt*period3	1000	0	0	1
usd;0.2;0;0;0;0.5;-0.1	usd	0	0	0	0.2	0.5	-0.1	gee_agg	trt*period4	1000	-0.010288	0.162485	0.924
usd;0.2;0;0;0;0.5;-0.1	usd	0	0	0	0.2	0.5	-0.1	gee_agg	trt*period5	1000	-0.023204	0.225161	0.906
usd;0.2;0;0;0;0.5;-0.1	usd	0	0	0	0.2	0.5	-0.1	glmm_agg	Intercept	1000	-0.0018791	0.103412	0.941
usd;0.2;0;0;0;0.5;-0.1	usd	0	0	0	0.2	0.5	-0.1	glmm_agg	period1	1000	0.0059156	0.117725	0.957
usd;0.2;0;0;0;0.5;-0.1	usd	0	0	0	0.2	0.5	-0.1	glmm_agg	period2	1000	0.00659145	0.111335	0.978
usd;0.2;0;0;0;0.5;-0.1	usd	0	0	0	0.2	0.5	-0.1	glmm_agg	period3	1000	0	0
usd;0.2;0;0;0;0.5;-0.1	usd	0	0	0	0.2	0.5	-0.1	glmm_agg	period4	1000	0.00530608	0.1347	0.968
usd;0.2;0;0;0;0.5;-0.1	usd	0	0	0	0.2	0.5	-0.1	glmm_agg	period5	1000	0.0119016	0.202747	0.905
usd;0.2;0;0;0;0.5;-0.1	usd	0	0	0	0.2	0.5	-0.1	glmm_agg	trt	1000	0.00283835	0.142487	0.939
usd;0.2;0;0;0;0.5;-0.1	usd	0	0	0	0.2	0.5	-0.1	glmm_agg	trt*period1	1000	-0.016141	0.211262	0.96
usd;0.2;0;0;0;0.5;-0.1	usd	0	0	0	0.2	0.5	-0.1	glmm_agg	trt*period2	1000	-0.0065707	0.173733	0.966
usd;0.2;0;0;0;0.5;-0.1	usd	0	0	0	0.2	0.5	-0.1	glmm_agg	trt*period3	1000	0	0
usd;0.2;0;0;0;0.5;-0.1	usd	0	0	0	0.2	0.5	-0.1	glmm_agg	trt*period4	1000	-0.0069849	0.183192	0.952
usd;0.2;0;0;0;0.5;-0.1	usd	0	0	0	0.2	0.5	-0.1	glmm_agg	trt*period5	1000	-0.012676	0.238749	0.928
usd;0.5;0;0;0;0.5;0	usd	0	0	0	0.5	0.5	0	gee_agg	Intercept	1000	0.0081994	0.125929	0.924
usd;0.5;0;0;0;0.5;0	usd	0	0	0	0.5	0.5	0	gee_agg	period1	1000	-0.00077569	0.144601	0.928
usd;0.5;0;0;0;0.5;0	usd	0	0	0	0.5	0.5	0	gee_agg	period2	1000	0.00290445	0.130939	0.924
usd;0.5;0;0;0;0.5;0	usd	0	0	0	0.5	0.5	0	gee_agg	period3	1000	0	0	1
usd;0.5;0;0;0;0.5;0	usd	0	0	0	0.5	0.5	0	gee_agg	period4	1000	0.00611958	0.165908	0.907
usd;0.5;0;0;0;0.5;0	usd	0	0	0	0.5	0.5	0	gee_agg	period5	1000	0.0300467	0.263154	0.885
usd;0.5;0;0;0;0.5;0	usd	0	0	0	0.5	0.5	0	gee_agg	trt	1000	-0.0027801	0.168085	0.937
usd;0.5;0;0;0;0.5;0	usd	0	0	0	0.5	0.5	0	gee_agg	trt*period1	1000	-0.010609	0.265779	0.93
usd;0.5;0;0;0;0.5;0	usd	0	0	0	0.5	0.5	0	gee_agg	trt*period2	1000	-0.0031293	0.205624	0.934
usd;0.5;0;0;0;0.5;0	usd	0	0	0	0.5	0.5	0	gee_agg	trt*period3	1000	0	0	1
usd;0.5;0;0;0;0.5;0	usd	0	0	0	0.5	0.5	0	gee_agg	trt*period4	1000	-0.010641	0.219376	0.928
usd;0.5;0;0;0;0.5;0	usd	0	0	0	0.5	0.5	0	gee_agg	trt*period5	1000	-0.031674	0.305982	0.896
usd;0.5;0;0;0;0.5;0	usd	0	0	0	0.5	0.5	0	glmm_agg	Intercept	1000	0.000341335	0.153073	0.94
usd;0.5;0;0;0;0.5;0	usd	0	0	0	0.5	0.5	0	glmm_agg	period1	1000	0.00535178	0.172929	0.962
usd;0.5;0;0;0;0.5;0	usd	0	0	0	0.5	0.5	0	glmm_agg	period2	1000	0.00641077	0.159081	0.984
usd;0.5;0;0;0;0.5;0	usd	0	0	0	0.5	0.5	0	glmm_agg	period3	1000	0	0
usd;0.5;0;0;0;0.5;0	usd	0	0	0	0.5	0.5	0	glmm_agg	period4	1000	0.00348274	0.193658	0.97
usd;0.5;0;0;0;0.5;0	usd	0	0	0	0.5	0.5	0	glmm_agg	period5	1000	0.0162829	0.291865	0.911
usd;0.5;0;0;0;0.5;0	usd	0	0	0	0.5	0.5	0	glmm_agg	trt	1000	0.000910185	0.213202	0.936
usd;0.5;0;0;0;0.5;0	usd	0	0	0	0.5	0.5	0	glmm_agg	trt*period1	1000	-0.017755	0.311688	0.961
usd;0.5;0;0;0;0.5;0	usd	0	0	0	0.5	0.5	0	glmm_agg	trt*period2	1000	-0.0055449	0.254794	0.972
usd;0.5;0;0;0;0.5;0	usd	0	0	0	0.5	0.5	0	glmm_agg	trt*period3	1000	0	0
usd;0.5;0;0;0;0.5;0	usd	0	0	0	0.5	0.5	0	glmm_agg	trt*period4	1000	-0.007299	0.26943	0.959
usd;0.5;0;0;0;0.5;0	usd	0	0	0	0.5	0.5	0	glmm_agg	trt*period5	1000	-0.01693	0.349561	0.917
usd;0.5;0;0;0;0.5;-0.1	usd	0	0	0	0.5	0.5	-0.1	gee_agg	Intercept	1000	0.0081531	0.125998	0.927
usd;0.5;0;0;0;0.5;-0.1	usd	0	0	0	0.5	0.5	-0.1	gee_agg	period1	1000	-0.00077433	0.14461	0.931
usd;0.5;0;0;0;0.5;-0.1	usd	0	0	0	0.5	0.5	-0.1	gee_agg	period2	1000	0.00296378	0.130917	0.924
usd;0.5;0;0;0;0.5;-0.1	usd	0	0	0	0.5	0.5	-0.1	gee_agg	period3	1000	0	0	1
usd;0.5;0;0;0;0.5;-0.1	usd	0	0	0	0.5	0.5	-0.1	gee_agg	period4	1000	0.00600947	0.166012	0.907
usd;0.5;0;0;0;0.5;-0.1	usd	0	0	0	0.5	0.5	-0.1	gee_agg	period5	1000	0.0299036	0.263254	0.883
usd;0.5;0;0;0;0.5;-0.1	usd	0	0	0	0.5	0.5	-0.1	gee_agg	trt	1000	-0.0027019	0.168183	0.939
usd;0.5;0;0;0;0.5;-0.1	usd	0	0	0	0.5	0.5	-0.1	gee_agg	trt*period1	1000	-0.0072485	0.269077	0.926
usd;0.5;0;0;0;0.5;-0.1	usd	0	0	0	0.5	0.5	-0.1	gee_agg	trt*period2	1000	-0.0024824	0.20785	0.93
usd;0.5;0;0;0;0.5;-0.1	usd	0	0	0	0.5	0.5	-0.1	gee_agg	trt*period3	1000	0	0	1
usd;0.5;0;0;0;0.5;-0.1	usd	0	0	0	0.5	0.5	-0.1	gee_agg	trt*period4	1000	-0.010323	0.218953	0.925
usd;0.5;0;0;0;0.5;-0.1	usd	0	0	0	0.5	0.5	-0.1	gee_agg	trt*period5	1000	-0.031922	0.304454	0.895
usd;0.5;0;0;0;0.5;-0.1	usd	0	0	0	0.5	0.5	-0.1	glmm_agg	Intercept	1000	0.000209977	0.153216	0.942
usd;0.5;0;0;0;0.5;-0.1	usd	0	0	0	0.5	0.5	-0.1	glmm_agg	period1	1000	0.00543301	0.172941	0.963
usd;0.5;0;0;0;0.5;-0.1	usd	0	0	0	0.5	0.5	-0.1	glmm_agg	period2	1000	0.00659876	0.159049	0.983
usd;0.5;0;0;0;0.5;-0.1	usd	0	0	0	0.5	0.5	-0.1	glmm_agg	period3	1000	0	0
usd;0.5;0;0;0;0.5;-0.1	usd	0	0	0	0.5	0.5	-0.1	glmm_agg	period4	1000	0.00340913	0.193812	0.97
usd;0.5;0;0;0;0.5;-0.1	usd	0	0	0	0.5	0.5	-0.1	glmm_agg	period5	1000	0.0161198	0.291995	0.911
usd;0.5;0;0;0;0.5;-0.1	usd	0	0	0	0.5	0.5	-0.1	glmm_agg	trt	1000	0.00111094	0.213466	0.936
usd;0.5;0;0;0;0.5;-0.1	usd	0	0	0	0.5	0.5	-0.1	glmm_agg	trt*period1	1000	-0.017372	0.314413	0.962
usd;0.5;0;0;0;0.5;-0.1	usd	0	0	0	0.5	0.5	-0.1	glmm_agg	trt*period2	1000	-0.0059809	0.256108	0.972
usd;0.5;0;0;0;0.5;-0.1	usd	0	0	0	0.5	0.5	-0.1	glmm_agg	trt*period3	1000	0	0
usd;0.5;0;0;0;0.5;-0.1	usd	0	0	0	0.5	0.5	-0.1	glmm_agg	trt*period4	1000	-0.0065098	0.269518	0.958
usd;0.5;0;0;0;0.5;-0.1	usd	0	0	0	0.5	0.5	-0.1	glmm_agg	trt*period5	1000	-0.016102	0.348682	0.921
usd;0.8;0;0;0;0.5;0	usd	0	0	0	0.8	0.5	0	gee_agg	Intercept	1000	0.0104725	0.146493	0.928
usd;0.8;0;0;0;0.5;0	usd	0	0	0	0.8	0.5	0	gee_agg	period1	1000	-0.0014966	0.167049	0.933
usd;0.8;0;0;0;0.5;0	usd	0	0	0	0.8	0.5	0	gee_agg	period2	1000	0.00208564	0.150601	0.924
usd;0.8;0;0;0;0.5;0	usd	0	0	0	0.8	0.5	0	gee_agg	period3	1000	0	0	1
usd;0.8;0;0;0;0.5;0	usd	0	0	0	0.8	0.5	0	gee_agg	period4	1000	0.00634929	0.192365	0.909
usd;0.8;0;0;0;0.5;0	usd	0	0	0	0.8	0.5	0	gee_agg	period5	1000	0.0369045	0.307116	0.873
usd;0.8;0;0;0;0.5;0	usd	0	0	0	0.8	0.5	0	gee_agg	trt	1000	-0.0025156	0.193413	0.944
usd;0.8;0;0;0;0.5;0	usd	0	0	0	0.8	0.5	0	gee_agg	trt*period1	1000	-0.012398	0.310047	0.928
usd;0.8;0;0;0;0.5;0	usd	0	0	0	0.8	0.5	0	gee_agg	trt*period2	1000	-0.0037546	0.238398	0.929
usd;0.8;0;0;0;0.5;0	usd	0	0	0	0.8	0.5	0	gee_agg	trt*period3	1000	0	0	1
usd;0.8;0;0;0;0.5;0	usd	0	0	0	0.8	0.5	0	gee_agg	trt*period4	1000	-0.012458	0.25231	0.924
usd;0.8;0;0;0;0.5;0	usd	0	0	0	0.8	0.5	0	gee_agg	trt*period5	1000	-0.039319	0.355941	0.896
usd;0.8;0;0;0;0.5;0	usd	0	0	0	0.8	0.5	0	glmm_agg	Intercept	1000	0.00134637	0.192522	0.937
usd;0.8;0;0;0;0.5;0	usd	0	0	0	0.8	0.5	0	glmm_agg	period1	1000	0.00584431	0.215551	0.963
usd;0.8;0;0;0;0.5;0	usd	0	0	0	0.8	0.5	0	glmm_agg	period2	1000	0.00645426	0.197515	0.983
usd;0.8;0;0;0;0.5;0	usd	0	0	0	0.8	0.5	0	glmm_agg	period3	1000	0	0
usd;0.8;0;0;0;0.5;0	usd	0	0	0	0.8	0.5	0	glmm_agg	period4	1000	0.00371801	0.241706	0.971
usd;0.8;0;0;0;0.5;0	usd	0	0	0	0.8	0.5	0	glmm_agg	period5	1000	0.0228767	0.369373	0.909
usd;0.8;0;0;0;0.5;0	usd	0	0	0	0.8	0.5	0	glmm_agg	trt	1000	0.0013974	0.266422	0.927
usd;0.8;0;0;0;0.5;0	usd	0	0	0	0.8	0.5	0	glmm_agg	trt*period1	1000	-0.022857	0.391199	0.962
usd;0.8;0;0;0;0.5;0	usd	0	0	0	0.8	0.5	0	glmm_agg	trt*period2	1000	-0.0075132	0.316608	0.971
usd;0.8;0;0;0;0.5;0	usd	0	0	0	0.8	0.5	0	glmm_agg	trt*period3	1000	0	0
usd;0.8;0;0;0;0.5;0	usd	0	0	0	0.8	0.5	0	glmm_agg	trt*period4	1000	-0.008982	0.336635	0.96
usd;0.8;0;0;0;0.5;0	usd	0	0	0	0.8	0.5	0	glmm_agg	trt*period5	1000	-0.023748	0.440507	0.911
usd;0.8;0;0;0;0.5;-0.1	usd	0	0	0	0.8	0.5	-0.1	gee_agg	Intercept	1000	0.0103538	0.146424	0.924
usd;0.8;0;0;0;0.5;-0.1	usd	0	0	0	0.8	0.5	-0.1	gee_agg	period1	1000	-0.0014036	0.167115	0.934
usd;0.8;0;0;0;0.5;-0.1	usd	0	0	0	0.8	0.5	-0.1	gee_agg	period2	1000	0.00212852	0.15051	0.923
usd;0.8;0;0;0;0.5;-0.1	usd	0	0	0	0.8	0.5	-0.1	gee_agg	period3	1000	0	0	1
usd;0.8;0;0;0;0.5;-0.1	usd	0	0	0	0.8	0.5	-0.1	gee_agg	period4	1000	0.00635082	0.192335	0.91
usd;0.8;0;0;0;0.5;-0.1	usd	0	0	0	0.8	0.5	-0.1	gee_agg	period5	1000	0.0369902	0.307079	0.874
usd;0.8;0;0;0;0.5;-0.1	usd	0	0	0	0.8	0.5	-0.1	gee_agg	trt	1000	-0.0022992	0.193335	0.944
usd;0.8;0;0;0;0.5;-0.1	usd	0	0	0	0.8	0.5	-0.1	gee_agg	trt*period1	1000	-0.008627	0.312901	0.935
usd;0.8;0;0;0;0.5;-0.1	usd	0	0	0	0.8	0.5	-0.1	gee_agg	trt*period2	1000	-0.0026062	0.238681	0.934
usd;0.8;0;0;0;0.5;-0.1	usd	0	0	0	0.8	0.5	-0.1	gee_agg	trt*period3	1000	0	0	1
usd;0.8;0;0;0;0.5;-0.1	usd	0	0	0	0.8	0.5	-0.1	gee_agg	trt*period4	1000	-0.011888	0.252444	0.927
usd;0.8;0;0;0;0.5;-0.1	usd	0	0	0	0.8	0.5	-0.1	gee_agg	trt*period5	1000	-0.040995	0.354779	0.889
usd;0.8;0;0;0;0.5;-0.1	usd	0	0	0	0.8	0.5	-0.1	glmm_agg	Intercept	1000	0.00133887	0.192552	0.939
usd;0.8;0;0;0;0.5;-0.1	usd	0	0	0	0.8	0.5	-0.1	glmm_agg	period1	1000	0.0057898	0.215619	0.963
usd;0.8;0;0;0;0.5;-0.1	usd	0	0	0	0.8	0.5	-0.1	glmm_agg	period2	1000	0.00645173	0.197615	0.983
usd;0.8;0;0;0;0.5;-0.1	usd	0	0	0	0.8	0.5	-0.1	glmm_agg	period3	1000	0	0
usd;0.8;0;0;0;0.5;-0.1	usd	0	0	0	0.8	0.5	-0.1	glmm_agg	period4	1000	0.00381816	0.241696	0.97
usd;0.8;0;0;0;0.5;-0.1	usd	0	0	0	0.8	0.5	-0.1	glmm_agg	period5	1000	0.0230987	0.369433	0.908
usd;0.8;0;0;0;0.5;-0.1	usd	0	0	0	0.8	0.5	-0.1	glmm_agg	trt	1000	0.00140456	0.266573	0.927
usd;0.8;0;0;0;0.5;-0.1	usd	0	0	0	0.8	0.5	-0.1	glmm_agg	trt*period1	1000	-0.021381	0.394119	0.962
usd;0.8;0;0;0;0.5;-0.1	usd	0	0	0	0.8	0.5	-0.1	glmm_agg	trt*period2	1000	-0.0070844	0.317224	0.971
usd;0.8;0;0;0;0.5;-0.1	usd	0	0	0	0.8	0.5	-0.1	glmm_agg	trt*period3	1000	0	0
usd;0.8;0;0;0;0.5;-0.1	usd	0	0	0	0.8	0.5	-0.1	glmm_agg	trt*period4	1000	-0.007868	0.337046	0.963
usd;0.8;0;0;0;0.5;-0.1	usd	0	0	0	0.8	0.5	-0.1	glmm_agg	trt*period5	1000	-0.024246	0.439862	0.911
usd;0.2;0;0;0;0.8;0	usd	0	0	0	0.2	0.8	0	gee_agg	Intercept	1000	0.00238052	0.0848206	0.927
usd;0.2;0;0;0;0.8;0	usd	0	0	0	0.2	0.8	0	gee_agg	period1	1000	0.00223565	0.0845907	0.928
usd;0.2;0;0;0;0.8;0	usd	0	0	0	0.2	0.8	0	gee_agg	period2	1000	0.00523067	0.0774232	0.929
usd;0.2;0;0;0;0.8;0	usd	0	0	0	0.2	0.8	0	gee_agg	period3	1000	0	0	1
usd;0.2;0;0;0;0.8;0	usd	0	0	0	0.2	0.8	0	gee_agg	period4	1000	0.00724099	0.0957878	0.926
usd;0.2;0;0;0;0.8;0	usd	0	0	0	0.2	0.8	0	gee_agg	period5	1000	0.0195403	0.162881	0.891
usd;0.2;0;0;0;0.8;0	usd	0	0	0	0.2	0.8	0	gee_agg	trt	1000	0.00160889	0.0995051	0.942
usd;0.2;0;0;0;0.8;0	usd	0	0	0	0.2	0.8	0	gee_agg	trt*period1	1000	-0.008009	0.157458	0.931
usd;0.2;0;0;0;0.8;0	usd	0	0	0	0.2	0.8	0	gee_agg	trt*period2	1000	-0.0075972	0.117479	0.934
usd;0.2;0;0;0;0.8;0	usd	0	0	0	0.2	0.8	0	gee_agg	trt*period3	1000	0	0	1
usd;0.2;0;0;0;0.8;0	usd	0	0	0	0.2	0.8	0	gee_agg	trt*period4	1000	-0.0072141	0.125058	0.934
usd;0.2;0;0;0;0.8;0	usd	0	0	0	0.2	0.8	0	gee_agg	trt*period5	1000	-0.020509	0.186973	0.913
usd;0.2;0;0;0;0.8;0	usd	0	0	0	0.2	0.8	0	glmm_agg	Intercept	1000	-0.001145	0.0947261	0.937
usd;0.2;0;0;0;0.8;0	usd	0	0	0	0.2	0.8	0	glmm_agg	period1	1000	0.00374955	0.0946519	0.962
usd;0.2;0;0;0;0.8;0	usd	0	0	0	0.2	0.8	0	glmm_agg	period2	1000	0.00481741	0.087629	0.975
usd;0.2;0;0;0;0.8;0	usd	0	0	0	0.2	0.8	0	glmm_agg	period3	1000	0	0
usd;0.2;0;0;0;0.8;0	usd	0	0	0	0.2	0.8	0	glmm_agg	period4	1000	0.00452641	0.106234	0.954
usd;0.2;0;0;0;0.8;0	usd	0	0	0	0.2	0.8	0	glmm_agg	period5	1000	0.0123955	0.169294	0.891
usd;0.2;0;0;0;0.8;0	usd	0	0	0	0.2	0.8	0	glmm_agg	trt	1000	0.00309861	0.120239	0.93
usd;0.2;0;0;0;0.8;0	usd	0	0	0	0.2	0.8	0	glmm_agg	trt*period1	1000	-0.008591	0.16823	0.967
usd;0.2;0;0;0;0.8;0	usd	0	0	0	0.2	0.8	0	glmm_agg	trt*period2	1000	-0.0065886	0.136819	0.968
usd;0.2;0;0;0;0.8;0	usd	0	0	0	0.2	0.8	0	glmm_agg	trt*period3	1000	0	0
usd;0.2;0;0;0;0.8;0	usd	0	0	0	0.2	0.8	0	glmm_agg	trt*period4	1000	-0.0054985	0.145497	0.942
usd;0.2;0;0;0;0.8;0	usd	0	0	0	0.2	0.8	0	glmm_agg	trt*period5	1000	-0.014882	0.198057	0.895
usd;0.2;0;0;0;0.8;-0.1	usd	0	0	0	0.2	0.8	-0.1	gee_agg	Intercept	1000	0.0022599	0.0849564	0.93
usd;0.2;0;0;0;0.8;-0.1	usd	0	0	0	0.2	0.8	-0.1	gee_agg	period1	1000	0.00236909	0.084556	0.929
usd;0.2;0;0;0;0.8;-0.1	usd	0	0	0	0.2	0.8	-0.1	gee_agg	period2	1000	0.00527313	0.0774205	0.932
usd;0.2;0;0;0;0.8;-0.1	usd	0	0	0	0.2	0.8	-0.1	gee_agg	period3	1000	0	0	1
usd;0.2;0;0;0;0.8;-0.1	usd	0	0	0	0.2	0.8	-0.1	gee_agg	period4	1000	0.00728672	0.095879	0.926
usd;0.2;0;0;0;0.8;-0.1	usd	0	0	0	0.2	0.8	-0.1	gee_agg	period5	1000	0.0195196	0.162893	0.892
usd;0.2;0;0;0;0.8;-0.1	usd	0	0	0	0.2	0.8	-0.1	gee_agg	trt	1000	0.00181403	0.0995278	0.941
usd;0.2;0;0;0;0.8;-0.1	usd	0	0	0	0.2	0.8	-0.1	gee_agg	trt*period1	1000	-0.008815	0.158223	0.926
usd;0.2;0;0;0;0.8;-0.1	usd	0	0	0	0.2	0.8	-0.1	gee_agg	trt*period2	1000	-0.0068207	0.116672	0.937
usd;0.2;0;0;0;0.8;-0.1	usd	0	0	0	0.2	0.8	-0.1	gee_agg	trt*period3	1000	0	0	1
usd;0.2;0;0;0;0.8;-0.1	usd	0	0	0	0.2	0.8	-0.1	gee_agg	trt*period4	1000	-0.0075976	0.124643	0.931
usd;0.2;0;0;0;0.8;-0.1	usd	0	0	0	0.2	0.8	-0.1	gee_agg	trt*period5	1000	-0.021503	0.185287	0.913
usd;0.2;0;0;0;0.8;-0.1	usd	0	0	0	0.2	0.8	-0.1	glmm_agg	Intercept	1000	-0.0011168	0.0950703	0.934
usd;0.2;0;0;0;0.8;-0.1	usd	0	0	0	0.2	0.8	-0.1	glmm_agg	period1	1000	0.00375008	0.094727	0.959
usd;0.2;0;0;0;0.8;-0.1	usd	0	0	0	0.2	0.8	-0.1	glmm_agg	period2	1000	0.00481457	0.087902	0.977
usd;0.2;0;0;0;0.8;-0.1	usd	0	0	0	0.2	0.8	-0.1	glmm_agg	period3	1000	0	0
usd;0.2;0;0;0;0.8;-0.1	usd	0	0	0	0.2	0.8	-0.1	glmm_agg	period4	1000	0.0047246	0.106439	0.953
usd;0.2;0;0;0;0.8;-0.1	usd	0	0	0	0.2	0.8	-0.1	glmm_agg	period5	1000	0.0125848	0.169273	0.893
usd;0.2;0;0;0;0.8;-0.1	usd	0	0	0	0.2	0.8	-0.1	glmm_agg	trt	1000	0.00294118	0.120683	0.93
usd;0.2;0;0;0;0.8;-0.1	usd	0	0	0	0.2	0.8	-0.1	glmm_agg	trt*period1	1000	-0.00996	0.168877	0.966
usd;0.2;0;0;0;0.8;-0.1	usd	0	0	0	0.2	0.8	-0.1	glmm_agg	trt*period2	1000	-0.0060168	0.13654	0.97
usd;0.2;0;0;0;0.8;-0.1	usd	0	0	0	0.2	0.8	-0.1	glmm_agg	trt*period3	1000	0	0
usd;0.2;0;0;0;0.8;-0.1	usd	0	0	0	0.2	0.8	-0.1	glmm_agg	trt*period4	1000	-0.0052957	0.145554	0.947
usd;0.2;0;0;0;0.8;-0.1	usd	0	0	0	0.2	0.8	-0.1	glmm_agg	trt*period5	1000	-0.014762	0.196875	0.891
usd;0.5;0;0;0;0.8;0	usd	0	0	0	0.5	0.8	0	gee_agg	Intercept	1000	0.00680228	0.11423	0.93
usd;0.5;0;0;0;0.8;0	usd	0	0	0	0.5	0.8	0	gee_agg	period1	1000	-0.00059961	0.109204	0.927
usd;0.5;0;0;0;0.8;0	usd	0	0	0	0.5	0.8	0	gee_agg	period2	1000	0.00380255	0.0953073	0.924
usd;0.5;0;0;0;0.8;0	usd	0	0	0	0.5	0.8	0	gee_agg	period3	1000	0	0	1
usd;0.5;0;0;0;0.8;0	usd	0	0	0	0.5	0.8	0	gee_agg	period4	1000	0.00773323	0.120982	0.912
usd;0.5;0;0;0;0.8;0	usd	0	0	0	0.5	0.8	0	gee_agg	period5	1000	0.025994	0.21123	0.882
usd;0.5;0;0;0;0.8;0	usd	0	0	0	0.5	0.8	0	gee_agg	trt	1000	-0.00087937	0.128915	0.929
usd;0.5;0;0;0;0.8;0	usd	0	0	0	0.5	0.8	0	gee_agg	trt*period1	1000	-0.0068897	0.207131	0.933
usd;0.5;0;0;0;0.8;0	usd	0	0	0	0.5	0.8	0	gee_agg	trt*period2	1000	-0.0041148	0.147823	0.93
usd;0.5;0;0;0;0.8;0	usd	0	0	0	0.5	0.8	0	gee_agg	trt*period3	1000	0	0	1
usd;0.5;0;0;0;0.8;0	usd	0	0	0	0.5	0.8	0	gee_agg	trt*period4	1000	-0.00876	0.158814	0.928
usd;0.5;0;0;0;0.8;0	usd	0	0	0	0.5	0.8	0	gee_agg	trt*period5	1000	-0.027559	0.242085	0.91
usd;0.5;0;0;0;0.8;0	usd	0	0	0	0.5	0.8	0	glmm_agg	Intercept	1000	0.000706326	0.140367	0.934
usd;0.5;0;0;0;0.8;0	usd	0	0	0	0.5	0.8	0	glmm_agg	period1	1000	0.00368255	0.134697	0.976
usd;0.5;0;0;0;0.8;0	usd	0	0	0	0.5	0.8	0	glmm_agg	period2	1000	0.00506834	0.120667	0.987
usd;0.5;0;0;0;0.8;0	usd	0	0	0	0.5	0.8	0	glmm_agg	period3	1000	0	0
usd;0.5;0;0;0;0.8;0	usd	0	0	0	0.5	0.8	0	glmm_agg	period4	1000	0.00539039	0.148076	0.966
usd;0.5;0;0;0;0.8;0	usd	0	0	0	0.5	0.8	0	glmm_agg	period5	1000	0.0155802	0.233003	0.884
usd;0.5;0;0;0;0.8;0	usd	0	0	0	0.5	0.8	0	glmm_agg	trt	1000	0.00237694	0.178852	0.926
usd;0.5;0;0;0;0.8;0	usd	0	0	0	0.5	0.8	0	glmm_agg	trt*period1	1000	-0.011107	0.24285	0.968
usd;0.5;0;0;0;0.8;0	usd	0	0	0	0.5	0.8	0	glmm_agg	trt*period2	1000	-0.0042957	0.193744	0.969
usd;0.5;0;0;0;0.8;0	usd	0	0	0	0.5	0.8	0	glmm_agg	trt*period3	1000	0	0
usd;0.5;0;0;0;0.8;0	usd	0	0	0	0.5	0.8	0	glmm_agg	trt*period4	1000	-0.0070261	0.211481	0.946
usd;0.5;0;0;0;0.8;0	usd	0	0	0	0.5	0.8	0	glmm_agg	trt*period5	1000	-0.018233	0.27785	0.894
usd;0.5;0;0;0;0.8;-0.1	usd	0	0	0	0.5	0.8	-0.1	gee_agg	Intercept	1000	0.00636124	0.114243	0.931
usd;0.5;0;0;0;0.8;-0.1	usd	0	0	0	0.5	0.8	-0.1	gee_agg	period1	1000	-0.00038927	0.109337	0.926
usd;0.5;0;0;0;0.8;-0.1	usd	0	0	0	0.5	0.8	-0.1	gee_agg	period2	1000	0.00397596	0.0952335	0.922
usd;0.5;0;0;0;0.8;-0.1	usd	0	0	0	0.5	0.8	-0.1	gee_agg	period3	1000	0	0	1
usd;0.5;0;0;0;0.8;-0.1	usd	0	0	0	0.5	0.8	-0.1	gee_agg	period4	1000	0.0079369	0.120986	0.912
usd;0.5;0;0;0;0.8;-0.1	usd	0	0	0	0.5	0.8	-0.1	gee_agg	period5	1000	0.0261454	0.211231	0.881
usd;0.5;0;0;0;0.8;-0.1	usd	0	0	0	0.5	0.8	-0.1	gee_agg	trt	1000	-7.161e-05	0.128895	0.931
usd;0.5;0;0;0;0.8;-0.1	usd	0	0	0	0.5	0.8	-0.1	gee_agg	trt*period1	1000	-0.0042363	0.209965	0.93
usd;0.5;0;0;0;0.8;-0.1	usd	0	0	0	0.5	0.8	-0.1	gee_agg	trt*period2	1000	-0.0043345	0.147838	0.93
usd;0.5;0;0;0;0.8;-0.1	usd	0	0	0	0.5	0.8	-0.1	gee_agg	trt*period3	1000	0	0	1
usd;0.5;0;0;0;0.8;-0.1	usd	0	0	0	0.5	0.8	-0.1	gee_agg	trt*period4	1000	-0.010068	0.158574	0.931
usd;0.5;0;0;0;0.8;-0.1	usd	0	0	0	0.5	0.8	-0.1	gee_agg	trt*period5	1000	-0.028965	0.24005	0.913
usd;0.5;0;0;0;0.8;-0.1	usd	0	0	0	0.5	0.8	-0.1	glmm_agg	Intercept	1000	0.000326906	0.140976	0.934
usd;0.5;0;0;0;0.8;-0.1	usd	0	0	0	0.5	0.8	-0.1	glmm_agg	period1	1000	0.00398406	0.135415	0.973
usd;0.5;0;0;0;0.8;-0.1	usd	0	0	0	0.5	0.8	-0.1	glmm_agg	period2	1000	0.00539332	0.121343	0.986
usd;0.5;0;0;0;0.8;-0.1	usd	0	0	0	0.5	0.8	-0.1	glmm_agg	period3	1000	0	0
usd;0.5;0;0;0;0.8;-0.1	usd	0	0	0	0.5	0.8	-0.1	glmm_agg	period4	1000	0.00600434	0.148355	0.969
usd;0.5;0;0;0;0.8;-0.1	usd	0	0	0	0.5	0.8	-0.1	glmm_agg	period5	1000	0.0160497	0.233007	0.882
usd;0.5;0;0;0;0.8;-0.1	usd	0	0	0	0.5	0.8	-0.1	glmm_agg	trt	1000	0.00282883	0.179832	0.923
usd;0.5;0;0;0;0.8;-0.1	usd	0	0	0	0.5	0.8	-0.1	glmm_agg	trt*period1	1000	-0.01059	0.244934	0.966
usd;0.5;0;0;0;0.8;-0.1	usd	0	0	0	0.5	0.8	-0.1	glmm_agg	trt*period2	1000	-0.005533	0.195368	0.966
usd;0.5;0;0;0;0.8;-0.1	usd	0	0	0	0.5	0.8	-0.1	glmm_agg	trt*period3	1000	0	0
usd;0.5;0;0;0;0.8;-0.1	usd	0	0	0	0.5	0.8	-0.1	glmm_agg	trt*period4	1000	-0.007668	0.211975	0.948
usd;0.5;0;0;0;0.8;-0.1	usd	0	0	0	0.5	0.8	-0.1	glmm_agg	trt*period5	1000	-0.01801	0.276575	0.894
usd;0.8;0;0;0;0.8;0	usd	0	0	0	0.8	0.8	0	gee_agg	Intercept	1000	0.0097886	0.129198	0.936
usd;0.8;0;0;0;0.8;0	usd	0	0	0	0.8	0.8	0	gee_agg	period1	1000	-0.0025734	0.121875	0.928
usd;0.8;0;0;0;0.8;0	usd	0	0	0	0.8	0.8	0	gee_agg	period2	1000	0.00146264	0.105076	0.924
usd;0.8;0;0;0;0.8;0	usd	0	0	0	0.8	0.8	0	gee_agg	period3	1000	0	0	1
usd;0.8;0;0;0;0.8;0	usd	0	0	0	0.8	0.8	0	gee_agg	period4	1000	0.0061162	0.136062	0.916
usd;0.8;0;0;0;0.8;0	usd	0	0	0	0.8	0.8	0	gee_agg	period5	1000	0.0288795	0.237399	0.881
usd;0.8;0;0;0;0.8;0	usd	0	0	0	0.8	0.8	0	gee_agg	trt	1000	-0.0022735	0.143805	0.938
usd;0.8;0;0;0;0.8;0	usd	0	0	0	0.8	0.8	0	gee_agg	trt*period1	1000	-0.0041791	0.239817	0.928
usd;0.8;0;0;0;0.8;0	usd	0	0	0	0.8	0.8	0	gee_agg	trt*period2	1000	-0.0013197	0.165968	0.935
usd;0.8;0;0;0;0.8;0	usd	0	0	0	0.8	0.8	0	gee_agg	trt*period3	1000	0	0	1
usd;0.8;0;0;0;0.8;0	usd	0	0	0	0.8	0.8	0	gee_agg	trt*period4	1000	-0.008061	0.174745	0.938
usd;0.8;0;0;0;0.8;0	usd	0	0	0	0.8	0.8	0	gee_agg	trt*period5	1000	-0.030991	0.270475	0.907
usd;0.8;0;0;0;0.8;0	usd	0	0	0	0.8	0.8	0	glmm_agg	Intercept	1000	0.00338544	0.173776	0.937
usd;0.8;0;0;0;0.8;0	usd	0	0	0	0.8	0.8	0	glmm_agg	period1	1000	0.0024718	0.164122	0.981
usd;0.8;0;0;0;0.8;0	usd	0	0	0	0.8	0.8	0	glmm_agg	period2	1000	0.0031307	0.146105	0.989
usd;0.8;0;0;0;0.8;0	usd	0	0	0	0.8	0.8	0	glmm_agg	period3	1000	0	0
usd;0.8;0;0;0;0.8;0	usd	0	0	0	0.8	0.8	0	glmm_agg	period4	1000	0.00498638	0.180094	0.964
usd;0.8;0;0;0;0.8;0	usd	0	0	0	0.8	0.8	0	glmm_agg	period5	1000	0.0187164	0.282328	0.888
usd;0.8;0;0;0;0.8;0	usd	0	0	0	0.8	0.8	0	glmm_agg	trt	1000	0.00158601	0.22067	0.928
usd;0.8;0;0;0;0.8;0	usd	0	0	0	0.8	0.8	0	glmm_agg	trt*period1	1000	-0.012106	0.299935	0.972
usd;0.8;0;0;0;0.8;0	usd	0	0	0	0.8	0.8	0	glmm_agg	trt*period2	1000	-0.0028799	0.238287	0.969
usd;0.8;0;0;0;0.8;0	usd	0	0	0	0.8	0.8	0	glmm_agg	trt*period3	1000	0	0
usd;0.8;0;0;0;0.8;0	usd	0	0	0	0.8	0.8	0	glmm_agg	trt*period4	1000	-0.0072559	0.256963	0.949
usd;0.8;0;0;0;0.8;0	usd	0	0	0	0.8	0.8	0	glmm_agg	trt*period5	1000	-0.021393	0.336172	0.894
usd;0.8;0;0;0;0.8;-0.1	usd	0	0	0	0.8	0.8	-0.1	gee_agg	Intercept	1000	0.0099067	0.128998	0.936
usd;0.8;0;0;0;0.8;-0.1	usd	0	0	0	0.8	0.8	-0.1	gee_agg	period1	1000	-0.0026486	0.121861	0.925
usd;0.8;0;0;0;0.8;-0.1	usd	0	0	0	0.8	0.8	-0.1	gee_agg	period2	1000	0.00142667	0.104973	0.925
usd;0.8;0;0;0;0.8;-0.1	usd	0	0	0	0.8	0.8	-0.1	gee_agg	period3	1000	0	0	1
usd;0.8;0;0;0;0.8;-0.1	usd	0	0	0	0.8	0.8	-0.1	gee_agg	period4	1000	0.00619537	0.136357	0.913
usd;0.8;0;0;0;0.8;-0.1	usd	0	0	0	0.8	0.8	-0.1	gee_agg	period5	1000	0.0287906	0.237579	0.879
usd;0.8;0;0;0;0.8;-0.1	usd	0	0	0	0.8	0.8	-0.1	gee_agg	trt	1000	-0.0025512	0.143717	0.937
usd;0.8;0;0;0;0.8;-0.1	usd	0	0	0	0.8	0.8	-0.1	gee_agg	trt*period1	1000	-0.0017018	0.24179	0.929
usd;0.8;0;0;0;0.8;-0.1	usd	0	0	0	0.8	0.8	-0.1	gee_agg	trt*period2	1000	-0.00096252	0.165993	0.935
usd;0.8;0;0;0;0.8;-0.1	usd	0	0	0	0.8	0.8	-0.1	gee_agg	trt*period3	1000	0	0	1
usd;0.8;0;0;0;0.8;-0.1	usd	0	0	0	0.8	0.8	-0.1	gee_agg	trt*period4	1000	-0.00818	0.174221	0.937
usd;0.8;0;0;0;0.8;-0.1	usd	0	0	0	0.8	0.8	-0.1	gee_agg	trt*period5	1000	-0.031154	0.269735	0.907
usd;0.8;0;0;0;0.8;-0.1	usd	0	0	0	0.8	0.8	-0.1	glmm_agg	Intercept	1000	0.00338913	0.173096	0.936
usd;0.8;0;0;0;0.8;-0.1	usd	0	0	0	0.8	0.8	-0.1	glmm_agg	period1	1000	0.00244177	0.163427	0.983
usd;0.8;0;0;0;0.8;-0.1	usd	0	0	0	0.8	0.8	-0.1	glmm_agg	period2	1000	0.00324134	0.145223	0.989
usd;0.8;0;0;0;0.8;-0.1	usd	0	0	0	0.8	0.8	-0.1	glmm_agg	period3	1000	0	0
usd;0.8;0;0;0;0.8;-0.1	usd	0	0	0	0.8	0.8	-0.1	glmm_agg	period4	1000	0.00555321	0.180932	0.964
usd;0.8;0;0;0;0.8;-0.1	usd	0	0	0	0.8	0.8	-0.1	glmm_agg	period5	1000	0.0190893	0.282634	0.892
usd;0.8;0;0;0;0.8;-0.1	usd	0	0	0	0.8	0.8	-0.1	glmm_agg	trt	1000	0.000696008	0.219955	0.92
usd;0.8;0;0;0;0.8;-0.1	usd	0	0	0	0.8	0.8	-0.1	glmm_agg	trt*period1	1000	-0.010121	0.302204	0.965
usd;0.8;0;0;0;0.8;-0.1	usd	0	0	0	0.8	0.8	-0.1	glmm_agg	trt*period2	1000	-0.0029943	0.237375	0.977
usd;0.8;0;0;0;0.8;-0.1	usd	0	0	0	0.8	0.8	-0.1	glmm_agg	trt*period3	1000	0	0
usd;0.8;0;0;0;0.8;-0.1	usd	0	0	0	0.8	0.8	-0.1	glmm_agg	trt*period4	1000	-0.0069585	0.257334	0.95
usd;0.8;0;0;0;0.8;-0.1	usd	0	0	0	0.8	0.8	-0.1	glmm_agg	trt*period5	1000	-0.020302	0.335842	0.897
dsdopt;0.2;14;24;0;0.5;0	dsdopt	14	24	0	0.2	0.5	0	gee_agg	Intercept	1000	0.0074972	0.12114	0.923
dsdopt;0.2;14;24;0;0.5;0	dsdopt	14	24	0	0.2	0.5	0	gee_agg	period1	1000	-0.0032146	0.132212	0.927
dsdopt;0.2;14;24;0;0.5;0	dsdopt	14	24	0	0.2	0.5	0	gee_agg	period2	1000	-0.0016356	0.125724	0.916
dsdopt;0.2;14;24;0;0.5;0	dsdopt	14	24	0	0.2	0.5	0	gee_agg	period3	1000	0	0	1
dsdopt;0.2;14;24;0;0.5;0	dsdopt	14	24	0	0.2	0.5	0	gee_agg	period4	1000	-0.0042878	0.14134	0.907
dsdopt;0.2;14;24;0;0.5;0	dsdopt	14	24	0	0.2	0.5	0	gee_agg	period5	1000	0.0067905	0.169326	0.889
dsdopt;0.2;14;24;0;0.5;0	dsdopt	14	24	0	0.2	0.5	0	gee_agg	trt	1000	-0.0052136	0.140898	0.929
dsdopt;0.2;14;24;0;0.5;0	dsdopt	14	24	0	0.2	0.5	0	gee_agg	trt*period1	1000	-0.0012469	0.204802	0.93
dsdopt;0.2;14;24;0;0.5;0	dsdopt	14	24	0	0.2	0.5	0	gee_agg	trt*period2	1000	0.00237539	0.193349	0.924
dsdopt;0.2;14;24;0;0.5;0	dsdopt	14	24	0	0.2	0.5	0	gee_agg	trt*period3	1000	0	0	1
dsdopt;0.2;14;24;0;0.5;0	dsdopt	14	24	0	0.2	0.5	0	gee_agg	trt*period4	1000	0.00613071	0.167537	0.926
dsdopt;0.2;14;24;0;0.5;0	dsdopt	14	24	0	0.2	0.5	0	gee_agg	trt*period5	1000	-0.0061817	0.195181	0.913
dsdopt;0.2;14;24;0;0.5;0	dsdopt	14	24	0	0.2	0.5	0	glmm_agg	Intercept	1000	-0.0015814	0.13629	0.942
dsdopt;0.2;14;24;0;0.5;0	dsdopt	14	24	0	0.2	0.5	0	glmm_agg	period1	1000	0.0043612	0.146504	0.954
dsdopt;0.2;14;24;0;0.5;0	dsdopt	14	24	0	0.2	0.5	0	glmm_agg	period2	1000	0.00490173	0.140291	0.962
dsdopt;0.2;14;24;0;0.5;0	dsdopt	14	24	0	0.2	0.5	0	glmm_agg	period3	1000	0	0
dsdopt;0.2;14;24;0;0.5;0	dsdopt	14	24	0	0.2	0.5	0	glmm_agg	period4	1000	-0.0037907	0.160643	0.959
dsdopt;0.2;14;24;0;0.5;0	dsdopt	14	24	0	0.2	0.5	0	glmm_agg	period5	1000	0.00519396	0.179145	0.911
dsdopt;0.2;14;24;0;0.5;0	dsdopt	14	24	0	0.2	0.5	0	glmm_agg	trt	1000	0.0028195	0.159587	0.947
dsdopt;0.2;14;24;0;0.5;0	dsdopt	14	24	0	0.2	0.5	0	glmm_agg	trt*period1	1000	-0.009577	0.225797	0.948
dsdopt;0.2;14;24;0;0.5;0	dsdopt	14	24	0	0.2	0.5	0	glmm_agg	trt*period2	1000	-0.0059467	0.220708	0.947
dsdopt;0.2;14;24;0;0.5;0	dsdopt	14	24	0	0.2	0.5	0	glmm_agg	trt*period3	1000	0	0
dsdopt;0.2;14;24;0;0.5;0	dsdopt	14	24	0	0.2	0.5	0	glmm_agg	trt*period4	1000	0.00491388	0.19171	0.96
dsdopt;0.2;14;24;0;0.5;0	dsdopt	14	24	0	0.2	0.5	0	glmm_agg	trt*period5	1000	-0.0054674	0.207667	0.91
dsdopt;0.2;14;24;0;0.5;-0.1	dsdopt	14	24	0	0.2	0.5	-0.1	gee_agg	Intercept	1000	0.00752303	0.121114	0.923
dsdopt;0.2;14;24;0;0.5;-0.1	dsdopt	14	24	0	0.2	0.5	-0.1	gee_agg	period1	1000	-0.0032287	0.132198	0.927
dsdopt;0.2;14;24;0;0.5;-0.1	dsdopt	14	24	0	0.2	0.5	-0.1	gee_agg	period2	1000	-0.0016481	0.125702	0.914
dsdopt;0.2;14;24;0;0.5;-0.1	dsdopt	14	24	0	0.2	0.5	-0.1	gee_agg	period3	1000	0	0	1
dsdopt;0.2;14;24;0;0.5;-0.1	dsdopt	14	24	0	0.2	0.5	-0.1	gee_agg	period4	1000	-0.0042841	0.141346	0.908
dsdopt;0.2;14;24;0;0.5;-0.1	dsdopt	14	24	0	0.2	0.5	-0.1	gee_agg	period5	1000	0.00679653	0.169342	0.889
dsdopt;0.2;14;24;0;0.5;-0.1	dsdopt	14	24	0	0.2	0.5	-0.1	gee_agg	trt	1000	-0.00525	0.140853	0.927
dsdopt;0.2;14;24;0;0.5;-0.1	dsdopt	14	24	0	0.2	0.5	-0.1	gee_agg	trt*period1	1000	0.0014829	0.205646	0.929
dsdopt;0.2;14;24;0;0.5;-0.1	dsdopt	14	24	0	0.2	0.5	-0.1	gee_agg	trt*period2	1000	0.00479511	0.194782	0.922
dsdopt;0.2;14;24;0;0.5;-0.1	dsdopt	14	24	0	0.2	0.5	-0.1	gee_agg	trt*period3	1000	0	0	1
dsdopt;0.2;14;24;0;0.5;-0.1	dsdopt	14	24	0	0.2	0.5	-0.1	gee_agg	trt*period4	1000	0.00584486	0.167318	0.923
dsdopt;0.2;14;24;0;0.5;-0.1	dsdopt	14	24	0	0.2	0.5	-0.1	gee_agg	trt*period5	1000	-0.0075397	0.194358	0.914
dsdopt;0.2;14;24;0;0.5;-0.1	dsdopt	14	24	0	0.2	0.5	-0.1	glmm_agg	Intercept	1000	-0.0015391	0.136338	0.939
dsdopt;0.2;14;24;0;0.5;-0.1	dsdopt	14	24	0	0.2	0.5	-0.1	glmm_agg	period1	1000	0.00435419	0.146562	0.953
dsdopt;0.2;14;24;0;0.5;-0.1	dsdopt	14	24	0	0.2	0.5	-0.1	glmm_agg	period2	1000	0.00490841	0.140398	0.963
dsdopt;0.2;14;24;0;0.5;-0.1	dsdopt	14	24	0	0.2	0.5	-0.1	glmm_agg	period3	1000	0	0
dsdopt;0.2;14;24;0;0.5;-0.1	dsdopt	14	24	0	0.2	0.5	-0.1	glmm_agg	period4	1000	-0.0037305	0.160674	0.957
dsdopt;0.2;14;24;0;0.5;-0.1	dsdopt	14	24	0	0.2	0.5	-0.1	glmm_agg	period5	1000	0.00526788	0.179159	0.915
dsdopt;0.2;14;24;0;0.5;-0.1	dsdopt	14	24	0	0.2	0.5	-0.1	glmm_agg	trt	1000	0.00279092	0.159632	0.948
dsdopt;0.2;14;24;0;0.5;-0.1	dsdopt	14	24	0	0.2	0.5	-0.1	glmm_agg	trt*period1	1000	-0.008335	0.226397	0.953
dsdopt;0.2;14;24;0;0.5;-0.1	dsdopt	14	24	0	0.2	0.5	-0.1	glmm_agg	trt*period2	1000	-0.0042333	0.221856	0.949
dsdopt;0.2;14;24;0;0.5;-0.1	dsdopt	14	24	0	0.2	0.5	-0.1	glmm_agg	trt*period3	1000	0	0
dsdopt;0.2;14;24;0;0.5;-0.1	dsdopt	14	24	0	0.2	0.5	-0.1	glmm_agg	trt*period4	1000	0.0048824	0.191984	0.957
dsdopt;0.2;14;24;0;0.5;-0.1	dsdopt	14	24	0	0.2	0.5	-0.1	glmm_agg	trt*period5	1000	-0.0057819	0.207138	0.916
dsdopt;0.5;14;24;0;0.5;0	dsdopt	14	24	0	0.5	0.5	0	gee_agg	Intercept	1000	0.0134571	0.165636	0.915
dsdopt;0.5;14;24;0;0.5;0	dsdopt	14	24	0	0.5	0.5	0	gee_agg	period1	1000	-0.0074148	0.179478	0.926
dsdopt;0.5;14;24;0;0.5;0	dsdopt	14	24	0	0.5	0.5	0	gee_agg	period2	1000	-0.0047015	0.167992	0.912
dsdopt;0.5;14;24;0;0.5;0	dsdopt	14	24	0	0.5	0.5	0	gee_agg	period3	1000	0	0	1
dsdopt;0.5;14;24;0;0.5;0	dsdopt	14	24	0	0.5	0.5	0	gee_agg	period4	1000	-0.0059777	0.193213	0.904
dsdopt;0.5;14;24;0;0.5;0	dsdopt	14	24	0	0.5	0.5	0	gee_agg	period5	1000	0.0094784	0.234284	0.89
dsdopt;0.5;14;24;0;0.5;0	dsdopt	14	24	0	0.5	0.5	0	gee_agg	trt	1000	-0.008826	0.19154	0.921
dsdopt;0.5;14;24;0;0.5;0	dsdopt	14	24	0	0.5	0.5	0	gee_agg	trt*period1	1000	0.00210999	0.281961	0.929
dsdopt;0.5;14;24;0;0.5;0	dsdopt	14	24	0	0.5	0.5	0	gee_agg	trt*period2	1000	0.00679297	0.26142	0.913
dsdopt;0.5;14;24;0;0.5;0	dsdopt	14	24	0	0.5	0.5	0	gee_agg	trt*period3	1000	0	0	1
dsdopt;0.5;14;24;0;0.5;0	dsdopt	14	24	0	0.5	0.5	0	gee_agg	trt*period4	1000	0.00662754	0.226447	0.913
dsdopt;0.5;14;24;0;0.5;0	dsdopt	14	24	0	0.5	0.5	0	gee_agg	trt*period5	1000	-0.009782	0.267203	0.912
dsdopt;0.5;14;24;0;0.5;0	dsdopt	14	24	0	0.5	0.5	0	glmm_agg	Intercept	1000	-0.0011397	0.204387	0.936
dsdopt;0.5;14;24;0;0.5;0	dsdopt	14	24	0	0.5	0.5	0	glmm_agg	period1	1000	0.0052964	0.218414	0.96
dsdopt;0.5;14;24;0;0.5;0	dsdopt	14	24	0	0.5	0.5	0	glmm_agg	period2	1000	0.00599916	0.206247	0.969
dsdopt;0.5;14;24;0;0.5;0	dsdopt	14	24	0	0.5	0.5	0	glmm_agg	period3	1000	0	0
dsdopt;0.5;14;24;0;0.5;0	dsdopt	14	24	0	0.5	0.5	0	glmm_agg	period4	1000	-0.0059796	0.239816	0.961
dsdopt;0.5;14;24;0;0.5;0	dsdopt	14	24	0	0.5	0.5	0	glmm_agg	period5	1000	0.00766171	0.266997	0.895
dsdopt;0.5;14;24;0;0.5;0	dsdopt	14	24	0	0.5	0.5	0	glmm_agg	trt	1000	0.00382743	0.240204	0.949
dsdopt;0.5;14;24;0;0.5;0	dsdopt	14	24	0	0.5	0.5	0	glmm_agg	trt*period1	1000	-0.012208	0.34293	0.941
dsdopt;0.5;14;24;0;0.5;0	dsdopt	14	24	0	0.5	0.5	0	glmm_agg	trt*period2	1000	-0.0057926	0.33138	0.952
dsdopt;0.5;14;24;0;0.5;0	dsdopt	14	24	0	0.5	0.5	0	glmm_agg	trt*period3	1000	0	0
dsdopt;0.5;14;24;0;0.5;0	dsdopt	14	24	0	0.5	0.5	0	glmm_agg	trt*period4	1000	0.00643588	0.285794	0.956
dsdopt;0.5;14;24;0;0.5;0	dsdopt	14	24	0	0.5	0.5	0	glmm_agg	trt*period5	1000	-0.008966	0.308986	0.899
dsdopt;0.5;14;24;0;0.5;-0.1	dsdopt	14	24	0	0.5	0.5	-0.1	gee_agg	Intercept	1000	0.0133957	0.165635	0.916
dsdopt;0.5;14;24;0;0.5;-0.1	dsdopt	14	24	0	0.5	0.5	-0.1	gee_agg	period1	1000	-0.0073855	0.17939	0.926
dsdopt;0.5;14;24;0;0.5;-0.1	dsdopt	14	24	0	0.5	0.5	-0.1	gee_agg	period2	1000	-0.0046754	0.167908	0.913
dsdopt;0.5;14;24;0;0.5;-0.1	dsdopt	14	24	0	0.5	0.5	-0.1	gee_agg	period3	1000	0	0	1
dsdopt;0.5;14;24;0;0.5;-0.1	dsdopt	14	24	0	0.5	0.5	-0.1	gee_agg	period4	1000	-0.0059752	0.193211	0.904
dsdopt;0.5;14;24;0;0.5;-0.1	dsdopt	14	24	0	0.5	0.5	-0.1	gee_agg	period5	1000	0.0094727	0.234297	0.89
dsdopt;0.5;14;24;0;0.5;-0.1	dsdopt	14	24	0	0.5	0.5	-0.1	gee_agg	trt	1000	-0.008741	0.191517	0.921
dsdopt;0.5;14;24;0;0.5;-0.1	dsdopt	14	24	0	0.5	0.5	-0.1	gee_agg	trt*period1	1000	0.00499162	0.281786	0.928
dsdopt;0.5;14;24;0;0.5;-0.1	dsdopt	14	24	0	0.5	0.5	-0.1	gee_agg	trt*period2	1000	0.0087294	0.262305	0.912
dsdopt;0.5;14;24;0;0.5;-0.1	dsdopt	14	24	0	0.5	0.5	-0.1	gee_agg	trt*period3	1000	0	0	1
dsdopt;0.5;14;24;0;0.5;-0.1	dsdopt	14	24	0	0.5	0.5	-0.1	gee_agg	trt*period4	1000	0.0064597	0.22591	0.915
dsdopt;0.5;14;24;0;0.5;-0.1	dsdopt	14	24	0	0.5	0.5	-0.1	gee_agg	trt*period5	1000	-0.010651	0.265759	0.912
dsdopt;0.5;14;24;0;0.5;-0.1	dsdopt	14	24	0	0.5	0.5	-0.1	glmm_agg	Intercept	1000	-0.0011843	0.204445	0.936
dsdopt;0.5;14;24;0;0.5;-0.1	dsdopt	14	24	0	0.5	0.5	-0.1	glmm_agg	period1	1000	0.00535931	0.218442	0.961
dsdopt;0.5;14;24;0;0.5;-0.1	dsdopt	14	24	0	0.5	0.5	-0.1	glmm_agg	period2	1000	0.0061084	0.206189	0.969
dsdopt;0.5;14;24;0;0.5;-0.1	dsdopt	14	24	0	0.5	0.5	-0.1	glmm_agg	period3	1000	0	0
dsdopt;0.5;14;24;0;0.5;-0.1	dsdopt	14	24	0	0.5	0.5	-0.1	glmm_agg	period4	1000	-0.0059291	0.239769	0.958
dsdopt;0.5;14;24;0;0.5;-0.1	dsdopt	14	24	0	0.5	0.5	-0.1	glmm_agg	period5	1000	0.00772608	0.266982	0.893
dsdopt;0.5;14;24;0;0.5;-0.1	dsdopt	14	24	0	0.5	0.5	-0.1	glmm_agg	trt	1000	0.00386463	0.240278	0.948
dsdopt;0.5;14;24;0;0.5;-0.1	dsdopt	14	24	0	0.5	0.5	-0.1	glmm_agg	trt*period1	1000	-0.012024	0.342652	0.946
dsdopt;0.5;14;24;0;0.5;-0.1	dsdopt	14	24	0	0.5	0.5	-0.1	glmm_agg	trt*period2	1000	-0.0056438	0.331508	0.951
dsdopt;0.5;14;24;0;0.5;-0.1	dsdopt	14	24	0	0.5	0.5	-0.1	glmm_agg	trt*period3	1000	0	0
dsdopt;0.5;14;24;0;0.5;-0.1	dsdopt	14	24	0	0.5	0.5	-0.1	glmm_agg	trt*period4	1000	0.00667381	0.28562	0.958
dsdopt;0.5;14;24;0;0.5;-0.1	dsdopt	14	24	0	0.5	0.5	-0.1	glmm_agg	trt*period5	1000	-0.00856	0.308482	0.9
dsdopt;0.8;14;24;0;0.5;0	dsdopt	14	24	0	0.8	0.5	0	gee_agg	Intercept	1000	0.0170515	0.192044	0.915
dsdopt;0.8;14;24;0;0.5;0	dsdopt	14	24	0	0.8	0.5	0	gee_agg	period1	1000	-0.009285	0.20784	0.921
dsdopt;0.8;14;24;0;0.5;0	dsdopt	14	24	0	0.8	0.5	0	gee_agg	period2	1000	-0.006009	0.192876	0.912
dsdopt;0.8;14;24;0;0.5;0	dsdopt	14	24	0	0.8	0.5	0	gee_agg	period3	1000	0	0	1
dsdopt;0.8;14;24;0;0.5;0	dsdopt	14	24	0	0.8	0.5	0	gee_agg	period4	1000	-0.010483	0.222648	0.905
dsdopt;0.8;14;24;0;0.5;0	dsdopt	14	24	0	0.8	0.5	0	gee_agg	period5	1000	0.0107866	0.270153	0.892
dsdopt;0.8;14;24;0;0.5;0	dsdopt	14	24	0	0.8	0.5	0	gee_agg	trt	1000	-0.009813	0.221474	0.919
dsdopt;0.8;14;24;0;0.5;0	dsdopt	14	24	0	0.8	0.5	0	gee_agg	trt*period1	1000	0.0022758	0.326917	0.931
dsdopt;0.8;14;24;0;0.5;0	dsdopt	14	24	0	0.8	0.5	0	gee_agg	trt*period2	1000	0.0083699	0.300807	0.916
dsdopt;0.8;14;24;0;0.5;0	dsdopt	14	24	0	0.8	0.5	0	gee_agg	trt*period3	1000	0	0	1
dsdopt;0.8;14;24;0;0.5;0	dsdopt	14	24	0	0.8	0.5	0	gee_agg	trt*period4	1000	0.0099626	0.259778	0.915
dsdopt;0.8;14;24;0;0.5;0	dsdopt	14	24	0	0.8	0.5	0	gee_agg	trt*period5	1000	-0.012137	0.306317	0.907
dsdopt;0.8;14;24;0;0.5;0	dsdopt	14	24	0	0.8	0.5	0	glmm_agg	Intercept	1000	0.000444144	0.255498	0.942
dsdopt;0.8;14;24;0;0.5;0	dsdopt	14	24	0	0.8	0.5	0	glmm_agg	period1	1000	0.00545816	0.27169	0.958
dsdopt;0.8;14;24;0;0.5;0	dsdopt	14	24	0	0.8	0.5	0	glmm_agg	period2	1000	0.005931	0.254977	0.968
dsdopt;0.8;14;24;0;0.5;0	dsdopt	14	24	0	0.8	0.5	0	glmm_agg	period3	1000	0	0
dsdopt;0.8;14;24;0;0.5;0	dsdopt	14	24	0	0.8	0.5	0	glmm_agg	period4	1000	-0.011216	0.299106	0.958
dsdopt;0.8;14;24;0;0.5;0	dsdopt	14	24	0	0.8	0.5	0	glmm_agg	period5	1000	0.0080897	0.332981	0.899
dsdopt;0.8;14;24;0;0.5;0	dsdopt	14	24	0	0.8	0.5	0	glmm_agg	trt	1000	0.004429	0.299266	0.951
dsdopt;0.8;14;24;0;0.5;0	dsdopt	14	24	0	0.8	0.5	0	glmm_agg	trt*period1	1000	-0.015046	0.429402	0.945
dsdopt;0.8;14;24;0;0.5;0	dsdopt	14	24	0	0.8	0.5	0	glmm_agg	trt*period2	1000	-0.0049808	0.413861	0.953
dsdopt;0.8;14;24;0;0.5;0	dsdopt	14	24	0	0.8	0.5	0	glmm_agg	trt*period3	1000	0	0
dsdopt;0.8;14;24;0;0.5;0	dsdopt	14	24	0	0.8	0.5	0	glmm_agg	trt*period4	1000	0.0108939	0.3555	0.96
dsdopt;0.8;14;24;0;0.5;0	dsdopt	14	24	0	0.8	0.5	0	glmm_agg	trt*period5	1000	-0.009839	0.383947	0.898
dsdopt;0.8;14;24;0;0.5;-0.1	dsdopt	14	24	0	0.8	0.5	-0.1	gee_agg	Intercept	1000	0.0170018	0.192046	0.914
dsdopt;0.8;14;24;0;0.5;-0.1	dsdopt	14	24	0	0.8	0.5	-0.1	gee_agg	period1	1000	-0.009284	0.207848	0.921
dsdopt;0.8;14;24;0;0.5;-0.1	dsdopt	14	24	0	0.8	0.5	-0.1	gee_agg	period2	1000	-0.006011	0.192834	0.911
dsdopt;0.8;14;24;0;0.5;-0.1	dsdopt	14	24	0	0.8	0.5	-0.1	gee_agg	period3	1000	0	0	1
dsdopt;0.8;14;24;0;0.5;-0.1	dsdopt	14	24	0	0.8	0.5	-0.1	gee_agg	period4	1000	-0.01048	0.222644	0.905
dsdopt;0.8;14;24;0;0.5;-0.1	dsdopt	14	24	0	0.8	0.5	-0.1	gee_agg	period5	1000	0.010791	0.270162	0.892
dsdopt;0.8;14;24;0;0.5;-0.1	dsdopt	14	24	0	0.8	0.5	-0.1	gee_agg	trt	1000	-0.009746	0.221447	0.919
dsdopt;0.8;14;24;0;0.5;-0.1	dsdopt	14	24	0	0.8	0.5	-0.1	gee_agg	trt*period1	1000	0.0061874	0.328556	0.925
dsdopt;0.8;14;24;0;0.5;-0.1	dsdopt	14	24	0	0.8	0.5	-0.1	gee_agg	trt*period2	1000	0.0089014	0.301961	0.916
dsdopt;0.8;14;24;0;0.5;-0.1	dsdopt	14	24	0	0.8	0.5	-0.1	gee_agg	trt*period3	1000	0	0	1
dsdopt;0.8;14;24;0;0.5;-0.1	dsdopt	14	24	0	0.8	0.5	-0.1	gee_agg	trt*period4	1000	0.0101729	0.258813	0.912
dsdopt;0.8;14;24;0;0.5;-0.1	dsdopt	14	24	0	0.8	0.5	-0.1	gee_agg	trt*period5	1000	-0.014035	0.305407	0.909
dsdopt;0.8;14;24;0;0.5;-0.1	dsdopt	14	24	0	0.8	0.5	-0.1	glmm_agg	Intercept	1000	0.000452618	0.255584	0.942
dsdopt;0.8;14;24;0;0.5;-0.1	dsdopt	14	24	0	0.8	0.5	-0.1	glmm_agg	period1	1000	0.00540088	0.271827	0.958
dsdopt;0.8;14;24;0;0.5;-0.1	dsdopt	14	24	0	0.8	0.5	-0.1	glmm_agg	period2	1000	0.00585904	0.255092	0.969
dsdopt;0.8;14;24;0;0.5;-0.1	dsdopt	14	24	0	0.8	0.5	-0.1	glmm_agg	period3	1000	0	0
dsdopt;0.8;14;24;0;0.5;-0.1	dsdopt	14	24	0	0.8	0.5	-0.1	glmm_agg	period4	1000	-0.011203	0.299096	0.957
dsdopt;0.8;14;24;0;0.5;-0.1	dsdopt	14	24	0	0.8	0.5	-0.1	glmm_agg	period5	1000	0.0080981	0.333028	0.899
dsdopt;0.8;14;24;0;0.5;-0.1	dsdopt	14	24	0	0.8	0.5	-0.1	glmm_agg	trt	1000	0.00435332	0.299437	0.949
dsdopt;0.8;14;24;0;0.5;-0.1	dsdopt	14	24	0	0.8	0.5	-0.1	glmm_agg	trt*period1	1000	-0.013373	0.430686	0.947
dsdopt;0.8;14;24;0;0.5;-0.1	dsdopt	14	24	0	0.8	0.5	-0.1	glmm_agg	trt*period2	1000	-0.0053836	0.415327	0.955
dsdopt;0.8;14;24;0;0.5;-0.1	dsdopt	14	24	0	0.8	0.5	-0.1	glmm_agg	trt*period3	1000	0	0
dsdopt;0.8;14;24;0;0.5;-0.1	dsdopt	14	24	0	0.8	0.5	-0.1	glmm_agg	trt*period4	1000	0.0116368	0.355269	0.959
dsdopt;0.8;14;24;0;0.5;-0.1	dsdopt	14	24	0	0.8	0.5	-0.1	glmm_agg	trt*period5	1000	-0.010589	0.383623	0.897
dsdopt;0.2;14;24;0;0.8;0	dsdopt	14	24	0	0.2	0.8	0	gee_agg	Intercept	1000	0.00686721	0.109311	0.921
dsdopt;0.2;14;24;0;0.8;0	dsdopt	14	24	0	0.2	0.8	0	gee_agg	period1	1000	-0.0027815	0.106259	0.922
dsdopt;0.2;14;24;0;0.8;0	dsdopt	14	24	0	0.2	0.8	0	gee_agg	period2	1000	-0.00052219	0.101487	0.914
dsdopt;0.2;14;24;0;0.8;0	dsdopt	14	24	0	0.2	0.8	0	gee_agg	period3	1000	0	0	1
dsdopt;0.2;14;24;0;0.8;0	dsdopt	14	24	0	0.2	0.8	0	gee_agg	period4	1000	-0.00096756	0.107697	0.92
dsdopt;0.2;14;24;0;0.8;0	dsdopt	14	24	0	0.2	0.8	0	gee_agg	period5	1000	0.00554395	0.134492	0.908
dsdopt;0.2;14;24;0;0.8;0	dsdopt	14	24	0	0.2	0.8	0	gee_agg	trt	1000	-0.0044301	0.117704	0.924
dsdopt;0.2;14;24;0;0.8;0	dsdopt	14	24	0	0.2	0.8	0	gee_agg	trt*period1	1000	-0.0017273	0.168232	0.929
dsdopt;0.2;14;24;0;0.8;0	dsdopt	14	24	0	0.2	0.8	0	gee_agg	trt*period2	1000	-0.0011889	0.155815	0.915
dsdopt;0.2;14;24;0;0.8;0	dsdopt	14	24	0	0.2	0.8	0	gee_agg	trt*period3	1000	0	0	1
dsdopt;0.2;14;24;0;0.8;0	dsdopt	14	24	0	0.2	0.8	0	gee_agg	trt*period4	1000	0.00421959	0.128351	0.932
dsdopt;0.2;14;24;0;0.8;0	dsdopt	14	24	0	0.2	0.8	0	gee_agg	trt*period5	1000	-0.0038591	0.156492	0.92
dsdopt;0.2;14;24;0;0.8;0	dsdopt	14	24	0	0.2	0.8	0	glmm_agg	Intercept	1000	-9.692e-06	0.122971	0.954
dsdopt;0.2;14;24;0;0.8;0	dsdopt	14	24	0	0.2	0.8	0	glmm_agg	period1	1000	0.00219448	0.118915	0.977
dsdopt;0.2;14;24;0;0.8;0	dsdopt	14	24	0	0.2	0.8	0	glmm_agg	period2	1000	0.00294773	0.114431	0.976
dsdopt;0.2;14;24;0;0.8;0	dsdopt	14	24	0	0.2	0.8	0	glmm_agg	period3	1000	0	0
dsdopt;0.2;14;24;0;0.8;0	dsdopt	14	24	0	0.2	0.8	0	glmm_agg	period4	1000	-0.0014045	0.123673	0.968
dsdopt;0.2;14;24;0;0.8;0	dsdopt	14	24	0	0.2	0.8	0	glmm_agg	period5	1000	0.00188988	0.141854	0.911
dsdopt;0.2;14;24;0;0.8;0	dsdopt	14	24	0	0.2	0.8	0	glmm_agg	trt	1000	0.00158433	0.134567	0.968
dsdopt;0.2;14;24;0;0.8;0	dsdopt	14	24	0	0.2	0.8	0	glmm_agg	trt*period1	1000	-0.0070897	0.189134	0.958
dsdopt;0.2;14;24;0;0.8;0	dsdopt	14	24	0	0.2	0.8	0	glmm_agg	trt*period2	1000	-0.0063969	0.180544	0.947
dsdopt;0.2;14;24;0;0.8;0	dsdopt	14	24	0	0.2	0.8	0	glmm_agg	trt*period3	1000	0	0
dsdopt;0.2;14;24;0;0.8;0	dsdopt	14	24	0	0.2	0.8	0	glmm_agg	trt*period4	1000	0.00261415	0.149553	0.963
dsdopt;0.2;14;24;0;0.8;0	dsdopt	14	24	0	0.2	0.8	0	glmm_agg	trt*period5	1000	-0.002832	0.165441	0.897
dsdopt;0.2;14;24;0;0.8;-0.1	dsdopt	14	24	0	0.2	0.8	-0.1	gee_agg	Intercept	1000	0.0068525	0.109299	0.921
dsdopt;0.2;14;24;0;0.8;-0.1	dsdopt	14	24	0	0.2	0.8	-0.1	gee_agg	period1	1000	-0.0028064	0.106262	0.922
dsdopt;0.2;14;24;0;0.8;-0.1	dsdopt	14	24	0	0.2	0.8	-0.1	gee_agg	period2	1000	-0.0005511	0.101482	0.913
dsdopt;0.2;14;24;0;0.8;-0.1	dsdopt	14	24	0	0.2	0.8	-0.1	gee_agg	period3	1000	0	0	1
dsdopt;0.2;14;24;0;0.8;-0.1	dsdopt	14	24	0	0.2	0.8	-0.1	gee_agg	period4	1000	-0.00096845	0.107701	0.92
dsdopt;0.2;14;24;0;0.8;-0.1	dsdopt	14	24	0	0.2	0.8	-0.1	gee_agg	period5	1000	0.00554373	0.134506	0.909
dsdopt;0.2;14;24;0;0.8;-0.1	dsdopt	14	24	0	0.2	0.8	-0.1	gee_agg	trt	1000	-0.0044126	0.117675	0.926
dsdopt;0.2;14;24;0;0.8;-0.1	dsdopt	14	24	0	0.2	0.8	-0.1	gee_agg	trt*period1	1000	0.000787192	0.168922	0.935
dsdopt;0.2;14;24;0;0.8;-0.1	dsdopt	14	24	0	0.2	0.8	-0.1	gee_agg	trt*period2	1000	0.00136378	0.15675	0.921
dsdopt;0.2;14;24;0;0.8;-0.1	dsdopt	14	24	0	0.2	0.8	-0.1	gee_agg	trt*period3	1000	0	0	1
dsdopt;0.2;14;24;0;0.8;-0.1	dsdopt	14	24	0	0.2	0.8	-0.1	gee_agg	trt*period4	1000	0.00410978	0.127734	0.931
dsdopt;0.2;14;24;0;0.8;-0.1	dsdopt	14	24	0	0.2	0.8	-0.1	gee_agg	trt*period5	1000	-0.0047107	0.155062	0.917
dsdopt;0.2;14;24;0;0.8;-0.1	dsdopt	14	24	0	0.2	0.8	-0.1	glmm_agg	Intercept	1000	-5.982e-05	0.123231	0.954
dsdopt;0.2;14;24;0;0.8;-0.1	dsdopt	14	24	0	0.2	0.8	-0.1	glmm_agg	period1	1000	0.00228286	0.119085	0.978
dsdopt;0.2;14;24;0;0.8;-0.1	dsdopt	14	24	0	0.2	0.8	-0.1	glmm_agg	period2	1000	0.00303268	0.114625	0.979
dsdopt;0.2;14;24;0;0.8;-0.1	dsdopt	14	24	0	0.2	0.8	-0.1	glmm_agg	period3	1000	0	0
dsdopt;0.2;14;24;0;0.8;-0.1	dsdopt	14	24	0	0.2	0.8	-0.1	glmm_agg	period4	1000	-0.0012084	0.123733	0.967
dsdopt;0.2;14;24;0;0.8;-0.1	dsdopt	14	24	0	0.2	0.8	-0.1	glmm_agg	period5	1000	0.00216532	0.14189	0.907
dsdopt;0.2;14;24;0;0.8;-0.1	dsdopt	14	24	0	0.2	0.8	-0.1	glmm_agg	trt	1000	0.00158825	0.134866	0.965
dsdopt;0.2;14;24;0;0.8;-0.1	dsdopt	14	24	0	0.2	0.8	-0.1	glmm_agg	trt*period1	1000	-0.0059902	0.18995	0.964
dsdopt;0.2;14;24;0;0.8;-0.1	dsdopt	14	24	0	0.2	0.8	-0.1	glmm_agg	trt*period2	1000	-0.0047394	0.181624	0.951
dsdopt;0.2;14;24;0;0.8;-0.1	dsdopt	14	24	0	0.2	0.8	-0.1	glmm_agg	trt*period3	1000	0	0
dsdopt;0.2;14;24;0;0.8;-0.1	dsdopt	14	24	0	0.2	0.8	-0.1	glmm_agg	trt*period4	1000	0.00288083	0.149561	0.962
dsdopt;0.2;14;24;0;0.8;-0.1	dsdopt	14	24	0	0.2	0.8	-0.1	glmm_agg	trt*period5	1000	-0.0028682	0.165028	0.901
dsdopt;0.5;14;24;0;0.8;0	dsdopt	14	24	0	0.5	0.8	0	gee_agg	Intercept	1000	0.0116026	0.14466	0.915
dsdopt;0.5;14;24;0;0.8;0	dsdopt	14	24	0	0.5	0.8	0	gee_agg	period1	1000	-0.0056584	0.13643	0.92
dsdopt;0.5;14;24;0;0.8;0	dsdopt	14	24	0	0.5	0.8	0	gee_agg	period2	1000	-0.002333	0.125823	0.912
dsdopt;0.5;14;24;0;0.8;0	dsdopt	14	24	0	0.5	0.8	0	gee_agg	period3	1000	0	0	1
dsdopt;0.5;14;24;0;0.8;0	dsdopt	14	24	0	0.5	0.8	0	gee_agg	period4	1000	-0.0016126	0.13563	0.905
dsdopt;0.5;14;24;0;0.8;0	dsdopt	14	24	0	0.5	0.8	0	gee_agg	period5	1000	0.00617187	0.177513	0.888
dsdopt;0.5;14;24;0;0.8;0	dsdopt	14	24	0	0.5	0.8	0	gee_agg	trt	1000	-0.0055717	0.150364	0.937
dsdopt;0.5;14;24;0;0.8;0	dsdopt	14	24	0	0.5	0.8	0	gee_agg	trt*period1	1000	-0.0019486	0.220348	0.924
dsdopt;0.5;14;24;0;0.8;0	dsdopt	14	24	0	0.5	0.8	0	gee_agg	trt*period2	1000	-0.00054147	0.19583	0.914
dsdopt;0.5;14;24;0;0.8;0	dsdopt	14	24	0	0.5	0.8	0	gee_agg	trt*period3	1000	0	0	1
dsdopt;0.5;14;24;0;0.8;0	dsdopt	14	24	0	0.5	0.8	0	gee_agg	trt*period4	1000	0.00255084	0.160181	0.915
dsdopt;0.5;14;24;0;0.8;0	dsdopt	14	24	0	0.5	0.8	0	gee_agg	trt*period5	1000	-0.0053289	0.205128	0.918
dsdopt;0.5;14;24;0;0.8;0	dsdopt	14	24	0	0.5	0.8	0	glmm_agg	Intercept	1000	-0.00053444	0.181975	0.954
dsdopt;0.5;14;24;0;0.8;0	dsdopt	14	24	0	0.5	0.8	0	glmm_agg	period1	1000	0.00456773	0.170992	0.978
dsdopt;0.5;14;24;0;0.8;0	dsdopt	14	24	0	0.5	0.8	0	glmm_agg	period2	1000	0.00561822	0.160512	0.987
dsdopt;0.5;14;24;0;0.8;0	dsdopt	14	24	0	0.5	0.8	0	glmm_agg	period3	1000	0	0
dsdopt;0.5;14;24;0;0.8;0	dsdopt	14	24	0	0.5	0.8	0	glmm_agg	period4	1000	-4.654e-05	0.176485	0.971
dsdopt;0.5;14;24;0;0.8;0	dsdopt	14	24	0	0.5	0.8	0	glmm_agg	period5	1000	0.00343643	0.202216	0.893
dsdopt;0.5;14;24;0;0.8;0	dsdopt	14	24	0	0.5	0.8	0	glmm_agg	trt	1000	0.00567688	0.194382	0.973
dsdopt;0.5;14;24;0;0.8;0	dsdopt	14	24	0	0.5	0.8	0	glmm_agg	trt*period1	1000	-0.012966	0.276768	0.964
dsdopt;0.5;14;24;0;0.8;0	dsdopt	14	24	0	0.5	0.8	0	glmm_agg	trt*period2	1000	-0.011044	0.260298	0.96
dsdopt;0.5;14;24;0;0.8;0	dsdopt	14	24	0	0.5	0.8	0	glmm_agg	trt*period3	1000	0	0
dsdopt;0.5;14;24;0;0.8;0	dsdopt	14	24	0	0.5	0.8	0	glmm_agg	trt*period4	1000	-0.0009903	0.213129	0.964
dsdopt;0.5;14;24;0;0.8;0	dsdopt	14	24	0	0.5	0.8	0	glmm_agg	trt*period5	1000	-0.0055506	0.235963	0.884
dsdopt;0.5;14;24;0;0.8;-0.1	dsdopt	14	24	0	0.5	0.8	-0.1	gee_agg	Intercept	1000	0.0114753	0.144738	0.915
dsdopt;0.5;14;24;0;0.8;-0.1	dsdopt	14	24	0	0.5	0.8	-0.1	gee_agg	period1	1000	-0.0056864	0.136426	0.922
dsdopt;0.5;14;24;0;0.8;-0.1	dsdopt	14	24	0	0.5	0.8	-0.1	gee_agg	period2	1000	-0.0023702	0.125823	0.913
dsdopt;0.5;14;24;0;0.8;-0.1	dsdopt	14	24	0	0.5	0.8	-0.1	gee_agg	period3	1000	0	0	1
dsdopt;0.5;14;24;0;0.8;-0.1	dsdopt	14	24	0	0.5	0.8	-0.1	gee_agg	period4	1000	-0.0016226	0.13561	0.905
dsdopt;0.5;14;24;0;0.8;-0.1	dsdopt	14	24	0	0.5	0.8	-0.1	gee_agg	period5	1000	0.006162	0.177522	0.887
dsdopt;0.5;14;24;0;0.8;-0.1	dsdopt	14	24	0	0.5	0.8	-0.1	gee_agg	trt	1000	-0.0054003	0.150497	0.938
dsdopt;0.5;14;24;0;0.8;-0.1	dsdopt	14	24	0	0.5	0.8	-0.1	gee_agg	trt*period1	1000	0.000612189	0.219584	0.933
dsdopt;0.5;14;24;0;0.8;-0.1	dsdopt	14	24	0	0.5	0.8	-0.1	gee_agg	trt*period2	1000	0.0017522	0.194491	0.916
dsdopt;0.5;14;24;0;0.8;-0.1	dsdopt	14	24	0	0.5	0.8	-0.1	gee_agg	trt*period3	1000	0	0	1
dsdopt;0.5;14;24;0;0.8;-0.1	dsdopt	14	24	0	0.5	0.8	-0.1	gee_agg	trt*period4	1000	0.00220639	0.158931	0.921
dsdopt;0.5;14;24;0;0.8;-0.1	dsdopt	14	24	0	0.5	0.8	-0.1	gee_agg	trt*period5	1000	-0.0068775	0.203499	0.922
dsdopt;0.5;14;24;0;0.8;-0.1	dsdopt	14	24	0	0.5	0.8	-0.1	glmm_agg	Intercept	1000	-0.0005451	0.182399	0.954
dsdopt;0.5;14;24;0;0.8;-0.1	dsdopt	14	24	0	0.5	0.8	-0.1	glmm_agg	period1	1000	0.0046514	0.171203	0.976
dsdopt;0.5;14;24;0;0.8;-0.1	dsdopt	14	24	0	0.5	0.8	-0.1	glmm_agg	period2	1000	0.00571771	0.160718	0.987
dsdopt;0.5;14;24;0;0.8;-0.1	dsdopt	14	24	0	0.5	0.8	-0.1	glmm_agg	period3	1000	0	0
dsdopt;0.5;14;24;0;0.8;-0.1	dsdopt	14	24	0	0.5	0.8	-0.1	glmm_agg	period4	1000	0.000167584	0.176594	0.97
dsdopt;0.5;14;24;0;0.8;-0.1	dsdopt	14	24	0	0.5	0.8	-0.1	glmm_agg	period5	1000	0.0037645	0.202275	0.892
dsdopt;0.5;14;24;0;0.8;-0.1	dsdopt	14	24	0	0.5	0.8	-0.1	glmm_agg	trt	1000	0.00555992	0.195085	0.971
dsdopt;0.5;14;24;0;0.8;-0.1	dsdopt	14	24	0	0.5	0.8	-0.1	glmm_agg	trt*period1	1000	-0.012717	0.27567	0.966
dsdopt;0.5;14;24;0;0.8;-0.1	dsdopt	14	24	0	0.5	0.8	-0.1	glmm_agg	trt*period2	1000	-0.010309	0.258387	0.961
dsdopt;0.5;14;24;0;0.8;-0.1	dsdopt	14	24	0	0.5	0.8	-0.1	glmm_agg	trt*period3	1000	0	0
dsdopt;0.5;14;24;0;0.8;-0.1	dsdopt	14	24	0	0.5	0.8	-0.1	glmm_agg	trt*period4	1000	-0.00059327	0.21249	0.968
dsdopt;0.5;14;24;0;0.8;-0.1	dsdopt	14	24	0	0.5	0.8	-0.1	glmm_agg	trt*period5	1000	-0.0057035	0.235848	0.883
dsdopt;0.8;14;24;0;0.8;0	dsdopt	14	24	0	0.8	0.8	0	gee_agg	Intercept	1000	0.0163351	0.166048	0.911
dsdopt;0.8;14;24;0;0.8;0	dsdopt	14	24	0	0.8	0.8	0	gee_agg	period1	1000	-0.008844	0.15566	0.925
dsdopt;0.8;14;24;0;0.8;0	dsdopt	14	24	0	0.8	0.8	0	gee_agg	period2	1000	-0.0058223	0.14141	0.916
dsdopt;0.8;14;24;0;0.8;0	dsdopt	14	24	0	0.8	0.8	0	gee_agg	period3	1000	0	0	1
dsdopt;0.8;14;24;0;0.8;0	dsdopt	14	24	0	0.8	0.8	0	gee_agg	period4	1000	-0.0062511	0.150135	0.909
dsdopt;0.8;14;24;0;0.8;0	dsdopt	14	24	0	0.8	0.8	0	gee_agg	period5	1000	0.00466127	0.202109	0.896
dsdopt;0.8;14;24;0;0.8;0	dsdopt	14	24	0	0.8	0.8	0	gee_agg	trt	1000	-0.009108	0.173148	0.929
dsdopt;0.8;14;24;0;0.8;0	dsdopt	14	24	0	0.8	0.8	0	gee_agg	trt*period1	1000	0.00121975	0.253868	0.936
dsdopt;0.8;14;24;0;0.8;0	dsdopt	14	24	0	0.8	0.8	0	gee_agg	trt*period2	1000	0.00314014	0.220763	0.923
dsdopt;0.8;14;24;0;0.8;0	dsdopt	14	24	0	0.8	0.8	0	gee_agg	trt*period3	1000	0	0	1
dsdopt;0.8;14;24;0;0.8;0	dsdopt	14	24	0	0.8	0.8	0	gee_agg	trt*period4	1000	0.00714961	0.177559	0.917
dsdopt;0.8;14;24;0;0.8;0	dsdopt	14	24	0	0.8	0.8	0	gee_agg	trt*period5	1000	-0.0040807	0.232762	0.922
dsdopt;0.8;14;24;0;0.8;0	dsdopt	14	24	0	0.8	0.8	0	glmm_agg	Intercept	1000	0.00302321	0.226636	0.959
dsdopt;0.8;14;24;0;0.8;0	dsdopt	14	24	0	0.8	0.8	0	glmm_agg	period1	1000	0.00312605	0.211204	0.979
dsdopt;0.8;14;24;0;0.8;0	dsdopt	14	24	0	0.8	0.8	0	glmm_agg	period2	1000	0.0035358	0.195997	0.988
dsdopt;0.8;14;24;0;0.8;0	dsdopt	14	24	0	0.8	0.8	0	glmm_agg	period3	1000	0	0
dsdopt;0.8;14;24;0;0.8;0	dsdopt	14	24	0	0.8	0.8	0	glmm_agg	period4	1000	-0.0048435	0.215218	0.974
dsdopt;0.8;14;24;0;0.8;0	dsdopt	14	24	0	0.8	0.8	0	glmm_agg	period5	1000	0.00137832	0.249837	0.889
dsdopt;0.8;14;24;0;0.8;0	dsdopt	14	24	0	0.8	0.8	0	glmm_agg	trt	1000	0.00404838	0.24251	0.971
dsdopt;0.8;14;24;0;0.8;0	dsdopt	14	24	0	0.8	0.8	0	glmm_agg	trt*period1	1000	-0.013604	0.3448	0.963
dsdopt;0.8;14;24;0;0.8;0	dsdopt	14	24	0	0.8	0.8	0	glmm_agg	trt*period2	1000	-0.010242	0.319044	0.966
dsdopt;0.8;14;24;0;0.8;0	dsdopt	14	24	0	0.8	0.8	0	glmm_agg	trt*period3	1000	0	0
dsdopt;0.8;14;24;0;0.8;0	dsdopt	14	24	0	0.8	0.8	0	glmm_agg	trt*period4	1000	0.00425798	0.260261	0.962
dsdopt;0.8;14;24;0;0.8;0	dsdopt	14	24	0	0.8	0.8	0	glmm_agg	trt*period5	1000	-0.0035521	0.290726	0.878
dsdopt;0.8;14;24;0;0.8;-0.1	dsdopt	14	24	0	0.8	0.8	-0.1	gee_agg	Intercept	1000	0.0161517	0.166088	0.911
dsdopt;0.8;14;24;0;0.8;-0.1	dsdopt	14	24	0	0.8	0.8	-0.1	gee_agg	period1	1000	-0.00889	0.155579	0.926
dsdopt;0.8;14;24;0;0.8;-0.1	dsdopt	14	24	0	0.8	0.8	-0.1	gee_agg	period2	1000	-0.005875	0.141341	0.916
dsdopt;0.8;14;24;0;0.8;-0.1	dsdopt	14	24	0	0.8	0.8	-0.1	gee_agg	period3	1000	0	0	1
dsdopt;0.8;14;24;0;0.8;-0.1	dsdopt	14	24	0	0.8	0.8	-0.1	gee_agg	period4	1000	-0.0062489	0.150138	0.908
dsdopt;0.8;14;24;0;0.8;-0.1	dsdopt	14	24	0	0.8	0.8	-0.1	gee_agg	period5	1000	0.00465412	0.2021	0.896
dsdopt;0.8;14;24;0;0.8;-0.1	dsdopt	14	24	0	0.8	0.8	-0.1	gee_agg	trt	1000	-0.008862	0.173181	0.93
dsdopt;0.8;14;24;0;0.8;-0.1	dsdopt	14	24	0	0.8	0.8	-0.1	gee_agg	trt*period1	1000	0.00479649	0.254486	0.941
dsdopt;0.8;14;24;0;0.8;-0.1	dsdopt	14	24	0	0.8	0.8	-0.1	gee_agg	trt*period2	1000	0.00595037	0.221274	0.922
dsdopt;0.8;14;24;0;0.8;-0.1	dsdopt	14	24	0	0.8	0.8	-0.1	gee_agg	trt*period3	1000	0	0	1
dsdopt;0.8;14;24;0;0.8;-0.1	dsdopt	14	24	0	0.8	0.8	-0.1	gee_agg	trt*period4	1000	0.00673911	0.176606	0.919
dsdopt;0.8;14;24;0;0.8;-0.1	dsdopt	14	24	0	0.8	0.8	-0.1	gee_agg	trt*period5	1000	-0.005242	0.231174	0.922
dsdopt;0.8;14;24;0;0.8;-0.1	dsdopt	14	24	0	0.8	0.8	-0.1	glmm_agg	Intercept	1000	0.00292414	0.226651	0.959
dsdopt;0.8;14;24;0;0.8;-0.1	dsdopt	14	24	0	0.8	0.8	-0.1	glmm_agg	period1	1000	0.00314858	0.211412	0.979
dsdopt;0.8;14;24;0;0.8;-0.1	dsdopt	14	24	0	0.8	0.8	-0.1	glmm_agg	period2	1000	0.00348657	0.196346	0.989
dsdopt;0.8;14;24;0;0.8;-0.1	dsdopt	14	24	0	0.8	0.8	-0.1	glmm_agg	period3	1000	0	0
dsdopt;0.8;14;24;0;0.8;-0.1	dsdopt	14	24	0	0.8	0.8	-0.1	glmm_agg	period4	1000	-0.004701	0.21537	0.974
dsdopt;0.8;14;24;0;0.8;-0.1	dsdopt	14	24	0	0.8	0.8	-0.1	glmm_agg	period5	1000	0.00154949	0.24994	0.889
dsdopt;0.8;14;24;0;0.8;-0.1	dsdopt	14	24	0	0.8	0.8	-0.1	glmm_agg	trt	1000	0.00368895	0.242589	0.971
dsdopt;0.8;14;24;0;0.8;-0.1	dsdopt	14	24	0	0.8	0.8	-0.1	glmm_agg	trt*period1	1000	-0.011395	0.346368	0.961
dsdopt;0.8;14;24;0;0.8;-0.1	dsdopt	14	24	0	0.8	0.8	-0.1	glmm_agg	trt*period2	1000	-0.008218	0.320308	0.966
dsdopt;0.8;14;24;0;0.8;-0.1	dsdopt	14	24	0	0.8	0.8	-0.1	glmm_agg	trt*period3	1000	0	0
dsdopt;0.8;14;24;0;0.8;-0.1	dsdopt	14	24	0	0.8	0.8	-0.1	glmm_agg	trt*period4	1000	0.00456397	0.260344	0.962
dsdopt;0.8;14;24;0;0.8;-0.1	dsdopt	14	24	0	0.8	0.8	-0.1	glmm_agg	trt*period5	1000	-0.0033334	0.290804	0.878
usdopt;0.2;6;9;9;0.5;0	usdopt	6	9	9	0.2	0.5	0	gee_agg	Intercept	1000	0.00694491	0.0924819	0.938
usdopt;0.2;6;9;9;0.5;0	usdopt	6	9	9	0.2	0.5	0	gee_agg	period1	1000	-0.0024644	0.105969	0.939
usdopt;0.2;6;9;9;0.5;0	usdopt	6	9	9	0.2	0.5	0	gee_agg	period2	1000	-0.00079625	0.100121	0.929
usdopt;0.2;6;9;9;0.5;0	usdopt	6	9	9	0.2	0.5	0	gee_agg	period3	1000	0	0	1
usdopt;0.2;6;9;9;0.5;0	usdopt	6	9	9	0.2	0.5	0	gee_agg	period4	1000	-0.0015315	0.129346	0.916
usdopt;0.2;6;9;9;0.5;0	usdopt	6	9	9	0.2	0.5	0	gee_agg	period5	1000	0.0282694	0.223185	0.858
usdopt;0.2;6;9;9;0.5;0	usdopt	6	9	9	0.2	0.5	0	gee_agg	trt	1000	-0.0055923	0.123205	0.93
usdopt;0.2;6;9;9;0.5;0	usdopt	6	9	9	0.2	0.5	0	gee_agg	trt*period1	1000	-0.0025547	0.226381	0.9
usdopt;0.2;6;9;9;0.5;0	usdopt	6	9	9	0.2	0.5	0	gee_agg	trt*period2	1000	0.00222403	0.156967	0.927
usdopt;0.2;6;9;9;0.5;0	usdopt	6	9	9	0.2	0.5	0	gee_agg	trt*period3	1000	0	0	1
usdopt;0.2;6;9;9;0.5;0	usdopt	6	9	9	0.2	0.5	0	gee_agg	trt*period4	1000	0.00316005	0.166882	0.934
usdopt;0.2;6;9;9;0.5;0	usdopt	6	9	9	0.2	0.5	0	gee_agg	trt*period5	1000	-0.027725	0.248908	0.888
usdopt;0.2;6;9;9;0.5;0	usdopt	6	9	9	0.2	0.5	0	glmm_agg	Intercept	1000	0.00152218	0.102367	0.947
usdopt;0.2;6;9;9;0.5;0	usdopt	6	9	9	0.2	0.5	0	glmm_agg	period1	1000	0.00150653	0.11549	0.964
usdopt;0.2;6;9;9;0.5;0	usdopt	6	9	9	0.2	0.5	0	glmm_agg	period2	1000	0.00203229	0.11025	0.977
usdopt;0.2;6;9;9;0.5;0	usdopt	6	9	9	0.2	0.5	0	glmm_agg	period3	1000	0	0
usdopt;0.2;6;9;9;0.5;0	usdopt	6	9	9	0.2	0.5	0	glmm_agg	period4	1000	-0.0037063	0.142415	0.963
usdopt;0.2;6;9;9;0.5;0	usdopt	6	9	9	0.2	0.5	0	glmm_agg	period5	1000	0.017228	0.229916	0.916
usdopt;0.2;6;9;9;0.5;0	usdopt	6	9	9	0.2	0.5	0	glmm_agg	trt	1000	-0.0021181	0.141918	0.934
usdopt;0.2;6;9;9;0.5;0	usdopt	6	9	9	0.2	0.5	0	glmm_agg	trt*period1	1000	-0.0075384	0.241556	0.943
usdopt;0.2;6;9;9;0.5;0	usdopt	6	9	9	0.2	0.5	0	glmm_agg	trt*period2	1000	-0.00093399	0.176369	0.962
usdopt;0.2;6;9;9;0.5;0	usdopt	6	9	9	0.2	0.5	0	glmm_agg	trt*period3	1000	0	0
usdopt;0.2;6;9;9;0.5;0	usdopt	6	9	9	0.2	0.5	0	glmm_agg	trt*period4	1000	0.00540378	0.187496	0.959
usdopt;0.2;6;9;9;0.5;0	usdopt	6	9	9	0.2	0.5	0	glmm_agg	trt*period5	1000	-0.017076	0.26111	0.918
usdopt;0.2;6;9;9;0.5;-0.1	usdopt	6	9	9	0.2	0.5	-0.1	gee_agg	Intercept	1000	0.00695696	0.092447	0.936
usdopt;0.2;6;9;9;0.5;-0.1	usdopt	6	9	9	0.2	0.5	-0.1	gee_agg	period1	1000	-0.0024405	0.105883	0.939
usdopt;0.2;6;9;9;0.5;-0.1	usdopt	6	9	9	0.2	0.5	-0.1	gee_agg	period2	1000	-0.00082025	0.100087	0.929
usdopt;0.2;6;9;9;0.5;-0.1	usdopt	6	9	9	0.2	0.5	-0.1	gee_agg	period3	1000	0	0	1
usdopt;0.2;6;9;9;0.5;-0.1	usdopt	6	9	9	0.2	0.5	-0.1	gee_agg	period4	1000	-0.0016569	0.129339	0.917
usdopt;0.2;6;9;9;0.5;-0.1	usdopt	6	9	9	0.2	0.5	-0.1	gee_agg	period5	1000	0.0282265	0.223099	0.855
usdopt;0.2;6;9;9;0.5;-0.1	usdopt	6	9	9	0.2	0.5	-0.1	gee_agg	trt	1000	-0.005621	0.123233	0.931
usdopt;0.2;6;9;9;0.5;-0.1	usdopt	6	9	9	0.2	0.5	-0.1	gee_agg	trt*period1	1000	-0.00069706	0.228468	0.905
usdopt;0.2;6;9;9;0.5;-0.1	usdopt	6	9	9	0.2	0.5	-0.1	gee_agg	trt*period2	1000	0.00381168	0.157643	0.93
usdopt;0.2;6;9;9;0.5;-0.1	usdopt	6	9	9	0.2	0.5	-0.1	gee_agg	trt*period3	1000	0	0	1
usdopt;0.2;6;9;9;0.5;-0.1	usdopt	6	9	9	0.2	0.5	-0.1	gee_agg	trt*period4	1000	0.00305103	0.166811	0.93
usdopt;0.2;6;9;9;0.5;-0.1	usdopt	6	9	9	0.2	0.5	-0.1	gee_agg	trt*period5	1000	-0.028598	0.248423	0.89
usdopt;0.2;6;9;9;0.5;-0.1	usdopt	6	9	9	0.2	0.5	-0.1	glmm_agg	Intercept	1000	0.00150816	0.102506	0.948
usdopt;0.2;6;9;9;0.5;-0.1	usdopt	6	9	9	0.2	0.5	-0.1	glmm_agg	period1	1000	0.0016015	0.115557	0.963
usdopt;0.2;6;9;9;0.5;-0.1	usdopt	6	9	9	0.2	0.5	-0.1	glmm_agg	period2	1000	0.00208998	0.110333	0.977
usdopt;0.2;6;9;9;0.5;-0.1	usdopt	6	9	9	0.2	0.5	-0.1	glmm_agg	period3	1000	0	0
usdopt;0.2;6;9;9;0.5;-0.1	usdopt	6	9	9	0.2	0.5	-0.1	glmm_agg	period4	1000	-0.0037098	0.14247	0.963
usdopt;0.2;6;9;9;0.5;-0.1	usdopt	6	9	9	0.2	0.5	-0.1	glmm_agg	period5	1000	0.0173105	0.229704	0.918
usdopt;0.2;6;9;9;0.5;-0.1	usdopt	6	9	9	0.2	0.5	-0.1	glmm_agg	trt	1000	-0.0020342	0.142184	0.931
usdopt;0.2;6;9;9;0.5;-0.1	usdopt	6	9	9	0.2	0.5	-0.1	glmm_agg	trt*period1	1000	-0.00821	0.242881	0.943
usdopt;0.2;6;9;9;0.5;-0.1	usdopt	6	9	9	0.2	0.5	-0.1	glmm_agg	trt*period2	1000	-8.87e-05	0.176868	0.965
usdopt;0.2;6;9;9;0.5;-0.1	usdopt	6	9	9	0.2	0.5	-0.1	glmm_agg	trt*period3	1000	0	0
usdopt;0.2;6;9;9;0.5;-0.1	usdopt	6	9	9	0.2	0.5	-0.1	glmm_agg	trt*period4	1000	0.00542766	0.188039	0.954
usdopt;0.2;6;9;9;0.5;-0.1	usdopt	6	9	9	0.2	0.5	-0.1	glmm_agg	trt*period5	1000	-0.017227	0.260532	0.918
usdopt;0.5;6;9;9;0.5;0	usdopt	6	9	9	0.5	0.5	0	gee_agg	Intercept	1000	0.0107399	0.126642	0.941
usdopt;0.5;6;9;9;0.5;0	usdopt	6	9	9	0.5	0.5	0	gee_agg	period1	1000	-0.0045211	0.143168	0.933
usdopt;0.5;6;9;9;0.5;0	usdopt	6	9	9	0.5	0.5	0	gee_agg	period2	1000	-0.0016542	0.131946	0.933
usdopt;0.5;6;9;9;0.5;0	usdopt	6	9	9	0.5	0.5	0	gee_agg	period3	1000	0	0	1
usdopt;0.5;6;9;9;0.5;0	usdopt	6	9	9	0.5	0.5	0	gee_agg	period4	1000	-0.00017386	0.175223	0.912
usdopt;0.5;6;9;9;0.5;0	usdopt	6	9	9	0.5	0.5	0	gee_agg	period5	1000	0.0457968	0.307941	0.833
usdopt;0.5;6;9;9;0.5;0	usdopt	6	9	9	0.5	0.5	0	gee_agg	trt	1000	-0.0063494	0.164364	0.936
usdopt;0.5;6;9;9;0.5;0	usdopt	6	9	9	0.5	0.5	0	gee_agg	trt*period1	1000	-0.0040238	0.305848	0.907
usdopt;0.5;6;9;9;0.5;0	usdopt	6	9	9	0.5	0.5	0	gee_agg	trt*period2	1000	0.00448357	0.209793	0.928
usdopt;0.5;6;9;9;0.5;0	usdopt	6	9	9	0.5	0.5	0	gee_agg	trt*period3	1000	0	0	1
usdopt;0.5;6;9;9;0.5;0	usdopt	6	9	9	0.5	0.5	0	gee_agg	trt*period4	1000	-0.00066908	0.223599	0.933
usdopt;0.5;6;9;9;0.5;0	usdopt	6	9	9	0.5	0.5	0	gee_agg	trt*period5	1000	-0.047314	0.341036	0.88
usdopt;0.5;6;9;9;0.5;0	usdopt	6	9	9	0.5	0.5	0	glmm_agg	Intercept	1000	0.00278658	0.153603	0.953
usdopt;0.5;6;9;9;0.5;0	usdopt	6	9	9	0.5	0.5	0	glmm_agg	period1	1000	0.00152137	0.171216	0.965
usdopt;0.5;6;9;9;0.5;0	usdopt	6	9	9	0.5	0.5	0	glmm_agg	period2	1000	0.00228827	0.159589	0.981
usdopt;0.5;6;9;9;0.5;0	usdopt	6	9	9	0.5	0.5	0	glmm_agg	period3	1000	0	0
usdopt;0.5;6;9;9;0.5;0	usdopt	6	9	9	0.5	0.5	0	glmm_agg	period4	1000	-0.0046814	0.209977	0.963
usdopt;0.5;6;9;9;0.5;0	usdopt	6	9	9	0.5	0.5	0	glmm_agg	period5	1000	0.0268603	0.340516	0.917
usdopt;0.5;6;9;9;0.5;0	usdopt	6	9	9	0.5	0.5	0	glmm_agg	trt	1000	-0.0021163	0.212272	0.931
usdopt;0.5;6;9;9;0.5;0	usdopt	6	9	9	0.5	0.5	0	glmm_agg	trt*period1	1000	-0.011555	0.35888	0.942
usdopt;0.5;6;9;9;0.5;0	usdopt	6	9	9	0.5	0.5	0	glmm_agg	trt*period2	1000	0.00127382	0.261083	0.968
usdopt;0.5;6;9;9;0.5;0	usdopt	6	9	9	0.5	0.5	0	glmm_agg	trt*period3	1000	0	0
usdopt;0.5;6;9;9;0.5;0	usdopt	6	9	9	0.5	0.5	0	glmm_agg	trt*period4	1000	0.00497014	0.278344	0.958
usdopt;0.5;6;9;9;0.5;0	usdopt	6	9	9	0.5	0.5	0	glmm_agg	trt*period5	1000	-0.028343	0.385334	0.916
usdopt;0.5;6;9;9;0.5;-0.1	usdopt	6	9	9	0.5	0.5	-0.1	gee_agg	Intercept	1000	0.01064	0.126556	0.941
usdopt;0.5;6;9;9;0.5;-0.1	usdopt	6	9	9	0.5	0.5	-0.1	gee_agg	period1	1000	-0.0044577	0.143098	0.933
usdopt;0.5;6;9;9;0.5;-0.1	usdopt	6	9	9	0.5	0.5	-0.1	gee_agg	period2	1000	-0.0016095	0.131902	0.932
usdopt;0.5;6;9;9;0.5;-0.1	usdopt	6	9	9	0.5	0.5	-0.1	gee_agg	period3	1000	0	0	1
usdopt;0.5;6;9;9;0.5;-0.1	usdopt	6	9	9	0.5	0.5	-0.1	gee_agg	period4	1000	-0.00027735	0.175198	0.911
usdopt;0.5;6;9;9;0.5;-0.1	usdopt	6	9	9	0.5	0.5	-0.1	gee_agg	period5	1000	0.0457882	0.307905	0.834
usdopt;0.5;6;9;9;0.5;-0.1	usdopt	6	9	9	0.5	0.5	-0.1	gee_agg	trt	1000	-0.0061726	0.164187	0.938
usdopt;0.5;6;9;9;0.5;-0.1	usdopt	6	9	9	0.5	0.5	-0.1	gee_agg	trt*period1	1000	0.00310014	0.307533	0.904
usdopt;0.5;6;9;9;0.5;-0.1	usdopt	6	9	9	0.5	0.5	-0.1	gee_agg	trt*period2	1000	0.00554262	0.209874	0.928
usdopt;0.5;6;9;9;0.5;-0.1	usdopt	6	9	9	0.5	0.5	-0.1	gee_agg	trt*period3	1000	0	0	1
usdopt;0.5;6;9;9;0.5;-0.1	usdopt	6	9	9	0.5	0.5	-0.1	gee_agg	trt*period4	1000	-0.00075306	0.222586	0.934
usdopt;0.5;6;9;9;0.5;-0.1	usdopt	6	9	9	0.5	0.5	-0.1	gee_agg	trt*period5	1000	-0.047716	0.34001	0.88
usdopt;0.5;6;9;9;0.5;-0.1	usdopt	6	9	9	0.5	0.5	-0.1	glmm_agg	Intercept	1000	0.00265784	0.153596	0.949
usdopt;0.5;6;9;9;0.5;-0.1	usdopt	6	9	9	0.5	0.5	-0.1	glmm_agg	period1	1000	0.00170762	0.171352	0.965
usdopt;0.5;6;9;9;0.5;-0.1	usdopt	6	9	9	0.5	0.5	-0.1	glmm_agg	period2	1000	0.00244507	0.159837	0.983
usdopt;0.5;6;9;9;0.5;-0.1	usdopt	6	9	9	0.5	0.5	-0.1	glmm_agg	period3	1000	0	0
usdopt;0.5;6;9;9;0.5;-0.1	usdopt	6	9	9	0.5	0.5	-0.1	glmm_agg	period4	1000	-0.0046997	0.209942	0.96
usdopt;0.5;6;9;9;0.5;-0.1	usdopt	6	9	9	0.5	0.5	-0.1	glmm_agg	period5	1000	0.026797	0.340531	0.914
usdopt;0.5;6;9;9;0.5;-0.1	usdopt	6	9	9	0.5	0.5	-0.1	glmm_agg	trt	1000	-0.0019293	0.212452	0.93
usdopt;0.5;6;9;9;0.5;-0.1	usdopt	6	9	9	0.5	0.5	-0.1	glmm_agg	trt*period1	1000	-0.009108	0.359095	0.946
usdopt;0.5;6;9;9;0.5;-0.1	usdopt	6	9	9	0.5	0.5	-0.1	glmm_agg	trt*period2	1000	0.00098021	0.261374	0.967
usdopt;0.5;6;9;9;0.5;-0.1	usdopt	6	9	9	0.5	0.5	-0.1	glmm_agg	trt*period3	1000	0	0
usdopt;0.5;6;9;9;0.5;-0.1	usdopt	6	9	9	0.5	0.5	-0.1	glmm_agg	trt*period4	1000	0.0052823	0.27824	0.959
usdopt;0.5;6;9;9;0.5;-0.1	usdopt	6	9	9	0.5	0.5	-0.1	glmm_agg	trt*period5	1000	-0.027623	0.385505	0.913
usdopt;0.8;6;9;9;0.5;0	usdopt	6	9	9	0.8	0.5	0	gee_agg	Intercept	1000	0.0128963	0.147239	0.94
usdopt;0.8;6;9;9;0.5;0	usdopt	6	9	9	0.8	0.5	0	gee_agg	period1	1000	-0.0052537	0.165526	0.935
usdopt;0.8;6;9;9;0.5;0	usdopt	6	9	9	0.8	0.5	0	gee_agg	period2	1000	-0.001486	0.150595	0.925
usdopt;0.8;6;9;9;0.5;0	usdopt	6	9	9	0.8	0.5	0	gee_agg	period3	1000	0	0	1
usdopt;0.8;6;9;9;0.5;0	usdopt	6	9	9	0.8	0.5	0	gee_agg	period4	1000	-0.0024462	0.201372	0.917
usdopt;0.8;6;9;9;0.5;0	usdopt	6	9	9	0.8	0.5	0	gee_agg	period5	1000	0.0558115	0.358256	0.844
usdopt;0.8;6;9;9;0.5;0	usdopt	6	9	9	0.8	0.5	0	gee_agg	trt	1000	-0.0054878	0.189279	0.938
usdopt;0.8;6;9;9;0.5;0	usdopt	6	9	9	0.8	0.5	0	gee_agg	trt*period1	1000	-0.0049972	0.353412	0.912
usdopt;0.8;6;9;9;0.5;0	usdopt	6	9	9	0.8	0.5	0	gee_agg	trt*period2	1000	0.00435403	0.240145	0.932
usdopt;0.8;6;9;9;0.5;0	usdopt	6	9	9	0.8	0.5	0	gee_agg	trt*period3	1000	0	0	1
usdopt;0.8;6;9;9;0.5;0	usdopt	6	9	9	0.8	0.5	0	gee_agg	trt*period4	1000	-0.00027976	0.256073	0.934
usdopt;0.8;6;9;9;0.5;0	usdopt	6	9	9	0.8	0.5	0	gee_agg	trt*period5	1000	-0.058787	0.395353	0.873
usdopt;0.8;6;9;9;0.5;0	usdopt	6	9	9	0.8	0.5	0	glmm_agg	Intercept	1000	0.00510053	0.193362	0.945
usdopt;0.8;6;9;9;0.5;0	usdopt	6	9	9	0.8	0.5	0	glmm_agg	period1	1000	0.000671128	0.213732	0.963
usdopt;0.8;6;9;9;0.5;0	usdopt	6	9	9	0.8	0.5	0	glmm_agg	period2	1000	0.0016368	0.197554	0.984
usdopt;0.8;6;9;9;0.5;0	usdopt	6	9	9	0.8	0.5	0	glmm_agg	period3	1000	0	0
usdopt;0.8;6;9;9;0.5;0	usdopt	6	9	9	0.8	0.5	0	glmm_agg	period4	1000	-0.008669	0.261776	0.964
usdopt;0.8;6;9;9;0.5;0	usdopt	6	9	9	0.8	0.5	0	glmm_agg	period5	1000	0.0317942	0.424168	0.925
usdopt;0.8;6;9;9;0.5;0	usdopt	6	9	9	0.8	0.5	0	glmm_agg	trt	1000	-0.0025662	0.265349	0.927
usdopt;0.8;6;9;9;0.5;0	usdopt	6	9	9	0.8	0.5	0	glmm_agg	trt*period1	1000	-0.013768	0.448284	0.945
usdopt;0.8;6;9;9;0.5;0	usdopt	6	9	9	0.8	0.5	0	glmm_agg	trt*period2	1000	0.00305896	0.326034	0.967
usdopt;0.8;6;9;9;0.5;0	usdopt	6	9	9	0.8	0.5	0	glmm_agg	trt*period3	1000	0	0
usdopt;0.8;6;9;9;0.5;0	usdopt	6	9	9	0.8	0.5	0	glmm_agg	trt*period4	1000	0.0078598	0.346714	0.964
usdopt;0.8;6;9;9;0.5;0	usdopt	6	9	9	0.8	0.5	0	glmm_agg	trt*period5	1000	-0.033925	0.478614	0.92
usdopt;0.8;6;9;9;0.5;-0.1	usdopt	6	9	9	0.8	0.5	-0.1	gee_agg	Intercept	1000	0.0128296	0.147327	0.939
usdopt;0.8;6;9;9;0.5;-0.1	usdopt	6	9	9	0.8	0.5	-0.1	gee_agg	period1	1000	-0.0051887	0.165563	0.935
usdopt;0.8;6;9;9;0.5;-0.1	usdopt	6	9	9	0.8	0.5	-0.1	gee_agg	period2	1000	-0.0014937	0.150575	0.924
usdopt;0.8;6;9;9;0.5;-0.1	usdopt	6	9	9	0.8	0.5	-0.1	gee_agg	period3	1000	0	0	1
usdopt;0.8;6;9;9;0.5;-0.1	usdopt	6	9	9	0.8	0.5	-0.1	gee_agg	period4	1000	-0.0024199	0.201299	0.918
usdopt;0.8;6;9;9;0.5;-0.1	usdopt	6	9	9	0.8	0.5	-0.1	gee_agg	period5	1000	0.0558589	0.358208	0.843
usdopt;0.8;6;9;9;0.5;-0.1	usdopt	6	9	9	0.8	0.5	-0.1	gee_agg	trt	1000	-0.0053634	0.189429	0.935
usdopt;0.8;6;9;9;0.5;-0.1	usdopt	6	9	9	0.8	0.5	-0.1	gee_agg	trt*period1	1000	0.00191951	0.358839	0.905
usdopt;0.8;6;9;9;0.5;-0.1	usdopt	6	9	9	0.8	0.5	-0.1	gee_agg	trt*period2	1000	0.00442336	0.241648	0.929
usdopt;0.8;6;9;9;0.5;-0.1	usdopt	6	9	9	0.8	0.5	-0.1	gee_agg	trt*period3	1000	0	0	1
usdopt;0.8;6;9;9;0.5;-0.1	usdopt	6	9	9	0.8	0.5	-0.1	gee_agg	trt*period4	1000	-6.948e-05	0.255048	0.936
usdopt;0.8;6;9;9;0.5;-0.1	usdopt	6	9	9	0.8	0.5	-0.1	gee_agg	trt*period5	1000	-0.060613	0.395087	0.868
usdopt;0.8;6;9;9;0.5;-0.1	usdopt	6	9	9	0.8	0.5	-0.1	glmm_agg	Intercept	1000	0.00494774	0.19348	0.945
usdopt;0.8;6;9;9;0.5;-0.1	usdopt	6	9	9	0.8	0.5	-0.1	glmm_agg	period1	1000	0.000851146	0.213813	0.965
usdopt;0.8;6;9;9;0.5;-0.1	usdopt	6	9	9	0.8	0.5	-0.1	glmm_agg	period2	1000	0.00163923	0.197779	0.982
usdopt;0.8;6;9;9;0.5;-0.1	usdopt	6	9	9	0.8	0.5	-0.1	glmm_agg	period3	1000	0	0
usdopt;0.8;6;9;9;0.5;-0.1	usdopt	6	9	9	0.8	0.5	-0.1	glmm_agg	period4	1000	-0.008459	0.261955	0.965
usdopt;0.8;6;9;9;0.5;-0.1	usdopt	6	9	9	0.8	0.5	-0.1	glmm_agg	period5	1000	0.0318026	0.424298	0.925
usdopt;0.8;6;9;9;0.5;-0.1	usdopt	6	9	9	0.8	0.5	-0.1	glmm_agg	trt	1000	-0.0023312	0.265622	0.928
usdopt;0.8;6;9;9;0.5;-0.1	usdopt	6	9	9	0.8	0.5	-0.1	glmm_agg	trt*period1	1000	-0.010761	0.451829	0.943
usdopt;0.8;6;9;9;0.5;-0.1	usdopt	6	9	9	0.8	0.5	-0.1	glmm_agg	trt*period2	1000	0.00199262	0.327506	0.97
usdopt;0.8;6;9;9;0.5;-0.1	usdopt	6	9	9	0.8	0.5	-0.1	glmm_agg	trt*period3	1000	0	0
usdopt;0.8;6;9;9;0.5;-0.1	usdopt	6	9	9	0.8	0.5	-0.1	glmm_agg	trt*period4	1000	0.0082024	0.346626	0.963
usdopt;0.8;6;9;9;0.5;-0.1	usdopt	6	9	9	0.8	0.5	-0.1	glmm_agg	trt*period5	1000	-0.034848	0.479308	0.913
usdopt;0.2;6;9;9;0.8;0	usdopt	6	9	9	0.2	0.8	0	gee_agg	Intercept	1000	0.00687801	0.0860202	0.933
usdopt;0.2;6;9;9;0.8;0	usdopt	6	9	9	0.2	0.8	0	gee_agg	period1	1000	-0.0025675	0.0824882	0.938
usdopt;0.2;6;9;9;0.8;0	usdopt	6	9	9	0.2	0.8	0	gee_agg	period2	1000	-0.0002621	0.07706	0.925
usdopt;0.2;6;9;9;0.8;0	usdopt	6	9	9	0.2	0.8	0	gee_agg	period3	1000	0	0	1
usdopt;0.2;6;9;9;0.8;0	usdopt	6	9	9	0.2	0.8	0	gee_agg	period4	1000	0.000644256	0.0996625	0.93
usdopt;0.2;6;9;9;0.8;0	usdopt	6	9	9	0.2	0.8	0	gee_agg	period5	1000	0.020886	0.188266	0.865
usdopt;0.2;6;9;9;0.8;0	usdopt	6	9	9	0.2	0.8	0	gee_agg	trt	1000	-0.005643	0.0994692	0.926
usdopt;0.2;6;9;9;0.8;0	usdopt	6	9	9	0.2	0.8	0	gee_agg	trt*period1	1000	-0.0021714	0.183788	0.894
usdopt;0.2;6;9;9;0.8;0	usdopt	6	9	9	0.2	0.8	0	gee_agg	trt*period2	1000	-0.00021385	0.121401	0.928
usdopt;0.2;6;9;9;0.8;0	usdopt	6	9	9	0.2	0.8	0	gee_agg	trt*period3	1000	0	0	1
usdopt;0.2;6;9;9;0.8;0	usdopt	6	9	9	0.2	0.8	0	gee_agg	trt*period4	1000	0.00296093	0.128921	0.928
usdopt;0.2;6;9;9;0.8;0	usdopt	6	9	9	0.2	0.8	0	gee_agg	trt*period5	1000	-0.01897	0.207935	0.894
usdopt;0.2;6;9;9;0.8;0	usdopt	6	9	9	0.2	0.8	0	glmm_agg	Intercept	1000	0.00274302	0.0964935	0.943
usdopt;0.2;6;9;9;0.8;0	usdopt	6	9	9	0.2	0.8	0	glmm_agg	period1	1000	-0.00030766	0.0917766	0.975
usdopt;0.2;6;9;9;0.8;0	usdopt	6	9	9	0.2	0.8	0	glmm_agg	period2	1000	0.000599863	0.0863519	0.979
usdopt;0.2;6;9;9;0.8;0	usdopt	6	9	9	0.2	0.8	0	glmm_agg	period3	1000	0	0
usdopt;0.2;6;9;9;0.8;0	usdopt	6	9	9	0.2	0.8	0	glmm_agg	period4	1000	-0.0015437	0.110855	0.961
usdopt;0.2;6;9;9;0.8;0	usdopt	6	9	9	0.2	0.8	0	glmm_agg	period5	1000	0.0121438	0.19274	0.891
usdopt;0.2;6;9;9;0.8;0	usdopt	6	9	9	0.2	0.8	0	glmm_agg	trt	1000	-0.0034642	0.121422	0.924
usdopt;0.2;6;9;9;0.8;0	usdopt	6	9	9	0.2	0.8	0	glmm_agg	trt*period1	1000	-0.0040831	0.195546	0.945
usdopt;0.2;6;9;9;0.8;0	usdopt	6	9	9	0.2	0.8	0	glmm_agg	trt*period2	1000	-0.0016031	0.139416	0.963
usdopt;0.2;6;9;9;0.8;0	usdopt	6	9	9	0.2	0.8	0	glmm_agg	trt*period3	1000	0	0
usdopt;0.2;6;9;9;0.8;0	usdopt	6	9	9	0.2	0.8	0	glmm_agg	trt*period4	1000	0.00391408	0.149821	0.942
usdopt;0.2;6;9;9;0.8;0	usdopt	6	9	9	0.2	0.8	0	glmm_agg	trt*period5	1000	-0.012154	0.217705	0.897
usdopt;0.2;6;9;9;0.8;-0.1	usdopt	6	9	9	0.2	0.8	-0.1	gee_agg	Intercept	1000	0.00690537	0.0859032	0.936
usdopt;0.2;6;9;9;0.8;-0.1	usdopt	6	9	9	0.2	0.8	-0.1	gee_agg	period1	1000	-0.0025623	0.0823512	0.94
usdopt;0.2;6;9;9;0.8;-0.1	usdopt	6	9	9	0.2	0.8	-0.1	gee_agg	period2	1000	-0.00028723	0.0769722	0.924
usdopt;0.2;6;9;9;0.8;-0.1	usdopt	6	9	9	0.2	0.8	-0.1	gee_agg	period3	1000	0	0	1
usdopt;0.2;6;9;9;0.8;-0.1	usdopt	6	9	9	0.2	0.8	-0.1	gee_agg	period4	1000	0.000583759	0.0996005	0.927
usdopt;0.2;6;9;9;0.8;-0.1	usdopt	6	9	9	0.2	0.8	-0.1	gee_agg	period5	1000	0.0208474	0.188361	0.862
usdopt;0.2;6;9;9;0.8;-0.1	usdopt	6	9	9	0.2	0.8	-0.1	gee_agg	trt	1000	-0.005736	0.0987755	0.922
usdopt;0.2;6;9;9;0.8;-0.1	usdopt	6	9	9	0.2	0.8	-0.1	gee_agg	trt*period1	1000	-0.0010123	0.185179	0.895
usdopt;0.2;6;9;9;0.8;-0.1	usdopt	6	9	9	0.2	0.8	-0.1	gee_agg	trt*period2	1000	0.00195043	0.121278	0.925
usdopt;0.2;6;9;9;0.8;-0.1	usdopt	6	9	9	0.2	0.8	-0.1	gee_agg	trt*period3	1000	0	0	1
usdopt;0.2;6;9;9;0.8;-0.1	usdopt	6	9	9	0.2	0.8	-0.1	gee_agg	trt*period4	1000	0.00298251	0.127924	0.926
usdopt;0.2;6;9;9;0.8;-0.1	usdopt	6	9	9	0.2	0.8	-0.1	gee_agg	trt*period5	1000	-0.019518	0.207281	0.887
usdopt;0.2;6;9;9;0.8;-0.1	usdopt	6	9	9	0.2	0.8	-0.1	glmm_agg	Intercept	1000	0.00260855	0.0964006	0.942
usdopt;0.2;6;9;9;0.8;-0.1	usdopt	6	9	9	0.2	0.8	-0.1	glmm_agg	period1	1000	-7.427e-05	0.0915983	0.971
usdopt;0.2;6;9;9;0.8;-0.1	usdopt	6	9	9	0.2	0.8	-0.1	glmm_agg	period2	1000	0.00081014	0.0863215	0.978
usdopt;0.2;6;9;9;0.8;-0.1	usdopt	6	9	9	0.2	0.8	-0.1	glmm_agg	period3	1000	0	0
usdopt;0.2;6;9;9;0.8;-0.1	usdopt	6	9	9	0.2	0.8	-0.1	glmm_agg	period4	1000	-0.0013083	0.11081	0.96
usdopt;0.2;6;9;9;0.8;-0.1	usdopt	6	9	9	0.2	0.8	-0.1	glmm_agg	period5	1000	0.0123206	0.192697	0.893
usdopt;0.2;6;9;9;0.8;-0.1	usdopt	6	9	9	0.2	0.8	-0.1	glmm_agg	trt	1000	-0.0033717	0.12106	0.924
usdopt;0.2;6;9;9;0.8;-0.1	usdopt	6	9	9	0.2	0.8	-0.1	glmm_agg	trt*period1	1000	-0.0050067	0.195937	0.946
usdopt;0.2;6;9;9;0.8;-0.1	usdopt	6	9	9	0.2	0.8	-0.1	glmm_agg	trt*period2	1000	-0.00032385	0.139656	0.961
usdopt;0.2;6;9;9;0.8;-0.1	usdopt	6	9	9	0.2	0.8	-0.1	glmm_agg	trt*period3	1000	0	0
usdopt;0.2;6;9;9;0.8;-0.1	usdopt	6	9	9	0.2	0.8	-0.1	glmm_agg	trt*period4	1000	0.00415764	0.149334	0.944
usdopt;0.2;6;9;9;0.8;-0.1	usdopt	6	9	9	0.2	0.8	-0.1	glmm_agg	trt*period5	1000	-0.011964	0.217327	0.898
usdopt;0.5;6;9;9;0.8;0	usdopt	6	9	9	0.5	0.8	0	gee_agg	Intercept	1000	0.0103582	0.11577	0.934
usdopt;0.5;6;9;9;0.8;0	usdopt	6	9	9	0.5	0.8	0	gee_agg	period1	1000	-0.0042247	0.106374	0.927
usdopt;0.5;6;9;9;0.8;0	usdopt	6	9	9	0.5	0.8	0	gee_agg	period2	1000	-0.00090766	0.0931728	0.931
usdopt;0.5;6;9;9;0.8;0	usdopt	6	9	9	0.5	0.8	0	gee_agg	period3	1000	0	0	1
usdopt;0.5;6;9;9;0.8;0	usdopt	6	9	9	0.5	0.8	0	gee_agg	period4	1000	0.00203978	0.126232	0.912
usdopt;0.5;6;9;9;0.8;0	usdopt	6	9	9	0.5	0.8	0	gee_agg	period5	1000	0.0279103	0.24973	0.846
usdopt;0.5;6;9;9;0.8;0	usdopt	6	9	9	0.5	0.8	0	gee_agg	trt	1000	-0.0041999	0.122366	0.93
usdopt;0.5;6;9;9;0.8;0	usdopt	6	9	9	0.5	0.8	0	gee_agg	trt*period1	1000	-0.0074487	0.237674	0.902
usdopt;0.5;6;9;9;0.8;0	usdopt	6	9	9	0.5	0.8	0	gee_agg	trt*period2	1000	-0.0013532	0.147911	0.934
usdopt;0.5;6;9;9;0.8;0	usdopt	6	9	9	0.5	0.8	0	gee_agg	trt*period3	1000	0	0	1
usdopt;0.5;6;9;9;0.8;0	usdopt	6	9	9	0.5	0.8	0	gee_agg	trt*period4	1000	-0.002707	0.159855	0.926
usdopt;0.5;6;9;9;0.8;0	usdopt	6	9	9	0.5	0.8	0	gee_agg	trt*period5	1000	-0.029021	0.271987	0.868
usdopt;0.5;6;9;9;0.8;0	usdopt	6	9	9	0.5	0.8	0	glmm_agg	Intercept	1000	0.00355454	0.144514	0.93
usdopt;0.5;6;9;9;0.8;0	usdopt	6	9	9	0.5	0.8	0	glmm_agg	period1	1000	0.000504433	0.132108	0.972
usdopt;0.5;6;9;9;0.8;0	usdopt	6	9	9	0.5	0.8	0	glmm_agg	period2	1000	0.00144409	0.119215	0.98
usdopt;0.5;6;9;9;0.8;0	usdopt	6	9	9	0.5	0.8	0	glmm_agg	period3	1000	0	0
usdopt;0.5;6;9;9;0.8;0	usdopt	6	9	9	0.5	0.8	0	glmm_agg	period4	1000	0.000117603	0.156184	0.961
usdopt;0.5;6;9;9;0.8;0	usdopt	6	9	9	0.5	0.8	0	glmm_agg	period5	1000	0.0150813	0.267418	0.887
usdopt;0.5;6;9;9;0.8;0	usdopt	6	9	9	0.5	0.8	0	glmm_agg	trt	1000	-0.00040336	0.176122	0.916
usdopt;0.5;6;9;9;0.8;0	usdopt	6	9	9	0.5	0.8	0	glmm_agg	trt*period1	1000	-0.010438	0.27832	0.952
usdopt;0.5;6;9;9;0.8;0	usdopt	6	9	9	0.5	0.8	0	glmm_agg	trt*period2	1000	-0.0034223	0.197287	0.968
usdopt;0.5;6;9;9;0.8;0	usdopt	6	9	9	0.5	0.8	0	glmm_agg	trt*period3	1000	0	0
usdopt;0.5;6;9;9;0.8;0	usdopt	6	9	9	0.5	0.8	0	glmm_agg	trt*period4	1000	-0.0012914	0.21403	0.951
usdopt;0.5;6;9;9;0.8;0	usdopt	6	9	9	0.5	0.8	0	glmm_agg	trt*period5	1000	-0.017785	0.303453	0.876
usdopt;0.5;6;9;9;0.8;-0.1	usdopt	6	9	9	0.5	0.8	-0.1	gee_agg	Intercept	1000	0.010179	0.115917	0.936
usdopt;0.5;6;9;9;0.8;-0.1	usdopt	6	9	9	0.5	0.8	-0.1	gee_agg	period1	1000	-0.0041666	0.106372	0.926
usdopt;0.5;6;9;9;0.8;-0.1	usdopt	6	9	9	0.5	0.8	-0.1	gee_agg	period2	1000	-0.0009842	0.0933165	0.926
usdopt;0.5;6;9;9;0.8;-0.1	usdopt	6	9	9	0.5	0.8	-0.1	gee_agg	period3	1000	0	0	1
usdopt;0.5;6;9;9;0.8;-0.1	usdopt	6	9	9	0.5	0.8	-0.1	gee_agg	period4	1000	0.0017746	0.126046	0.912
usdopt;0.5;6;9;9;0.8;-0.1	usdopt	6	9	9	0.5	0.8	-0.1	gee_agg	period5	1000	0.0278799	0.249617	0.844
usdopt;0.5;6;9;9;0.8;-0.1	usdopt	6	9	9	0.5	0.8	-0.1	gee_agg	trt	1000	-0.0038831	0.122629	0.932
usdopt;0.5;6;9;9;0.8;-0.1	usdopt	6	9	9	0.5	0.8	-0.1	gee_agg	trt*period1	1000	-0.0013929	0.239642	0.901
usdopt;0.5;6;9;9;0.8;-0.1	usdopt	6	9	9	0.5	0.8	-0.1	gee_agg	trt*period2	1000	0.000543164	0.147206	0.935
usdopt;0.5;6;9;9;0.8;-0.1	usdopt	6	9	9	0.5	0.8	-0.1	gee_agg	trt*period3	1000	0	0	1
usdopt;0.5;6;9;9;0.8;-0.1	usdopt	6	9	9	0.5	0.8	-0.1	gee_agg	trt*period4	1000	-0.0027014	0.158718	0.925
usdopt;0.5;6;9;9;0.8;-0.1	usdopt	6	9	9	0.5	0.8	-0.1	gee_agg	trt*period5	1000	-0.029954	0.271058	0.868
usdopt;0.5;6;9;9;0.8;-0.1	usdopt	6	9	9	0.5	0.8	-0.1	glmm_agg	Intercept	1000	0.00300225	0.144573	0.928
usdopt;0.5;6;9;9;0.8;-0.1	usdopt	6	9	9	0.5	0.8	-0.1	glmm_agg	period1	1000	0.00102787	0.131919	0.974
usdopt;0.5;6;9;9;0.8;-0.1	usdopt	6	9	9	0.5	0.8	-0.1	glmm_agg	period2	1000	0.00196597	0.119482	0.984
usdopt;0.5;6;9;9;0.8;-0.1	usdopt	6	9	9	0.5	0.8	-0.1	glmm_agg	period3	1000	0	0
usdopt;0.5;6;9;9;0.8;-0.1	usdopt	6	9	9	0.5	0.8	-0.1	glmm_agg	period4	1000	0.000249336	0.155836	0.962
usdopt;0.5;6;9;9;0.8;-0.1	usdopt	6	9	9	0.5	0.8	-0.1	glmm_agg	period5	1000	0.0154273	0.267309	0.886
usdopt;0.5;6;9;9;0.8;-0.1	usdopt	6	9	9	0.5	0.8	-0.1	glmm_agg	trt	1000	0.000364936	0.176961	0.915
usdopt;0.5;6;9;9;0.8;-0.1	usdopt	6	9	9	0.5	0.8	-0.1	glmm_agg	trt*period1	1000	-0.0076601	0.278446	0.951
usdopt;0.5;6;9;9;0.8;-0.1	usdopt	6	9	9	0.5	0.8	-0.1	glmm_agg	trt*period2	1000	-0.0032471	0.197008	0.971
usdopt;0.5;6;9;9;0.8;-0.1	usdopt	6	9	9	0.5	0.8	-0.1	glmm_agg	trt*period3	1000	0	0
usdopt;0.5;6;9;9;0.8;-0.1	usdopt	6	9	9	0.5	0.8	-0.1	glmm_agg	trt*period4	1000	-0.00083875	0.213267	0.947
usdopt;0.5;6;9;9;0.8;-0.1	usdopt	6	9	9	0.5	0.8	-0.1	glmm_agg	trt*period5	1000	-0.01765	0.303007	0.882
usdopt;0.8;6;9;9;0.8;0	usdopt	6	9	9	0.8	0.8	0	gee_agg	Intercept	1000	0.0132061	0.133764	0.922
usdopt;0.8;6;9;9;0.8;0	usdopt	6	9	9	0.8	0.8	0	gee_agg	period1	1000	-0.0057119	0.120801	0.931
usdopt;0.8;6;9;9;0.8;0	usdopt	6	9	9	0.8	0.8	0	gee_agg	period2	1000	-0.0024753	0.10415	0.927
usdopt;0.8;6;9;9;0.8;0	usdopt	6	9	9	0.8	0.8	0	gee_agg	period3	1000	0	0	1
usdopt;0.8;6;9;9;0.8;0	usdopt	6	9	9	0.8	0.8	0	gee_agg	period4	1000	-0.00050672	0.13953	0.926
usdopt;0.8;6;9;9;0.8;0	usdopt	6	9	9	0.8	0.8	0	gee_agg	period5	1000	0.0332825	0.286778	0.838
usdopt;0.8;6;9;9;0.8;0	usdopt	6	9	9	0.8	0.8	0	gee_agg	trt	1000	-0.0057776	0.138642	0.936
usdopt;0.8;6;9;9;0.8;0	usdopt	6	9	9	0.8	0.8	0	gee_agg	trt*period1	1000	-0.0060418	0.272864	0.913
usdopt;0.8;6;9;9;0.8;0	usdopt	6	9	9	0.8	0.8	0	gee_agg	trt*period2	1000	0.000775407	0.166321	0.935
usdopt;0.8;6;9;9;0.8;0	usdopt	6	9	9	0.8	0.8	0	gee_agg	trt*period3	1000	0	0	1
usdopt;0.8;6;9;9;0.8;0	usdopt	6	9	9	0.8	0.8	0	gee_agg	trt*period4	1000	-0.00025801	0.176263	0.935
usdopt;0.8;6;9;9;0.8;0	usdopt	6	9	9	0.8	0.8	0	gee_agg	trt*period5	1000	-0.034477	0.311501	0.878
usdopt;0.8;6;9;9;0.8;0	usdopt	6	9	9	0.8	0.8	0	glmm_agg	Intercept	1000	0.00616471	0.180608	0.931
usdopt;0.8;6;9;9;0.8;0	usdopt	6	9	9	0.8	0.8	0	glmm_agg	period1	1000	-0.00047602	0.162833	0.977
usdopt;0.8;6;9;9;0.8;0	usdopt	6	9	9	0.8	0.8	0	glmm_agg	period2	1000	0.000197499	0.145592	0.986
usdopt;0.8;6;9;9;0.8;0	usdopt	6	9	9	0.8	0.8	0	glmm_agg	period3	1000	0	0
usdopt;0.8;6;9;9;0.8;0	usdopt	6	9	9	0.8	0.8	0	glmm_agg	period4	1000	-0.0028649	0.188809	0.965
usdopt;0.8;6;9;9;0.8;0	usdopt	6	9	9	0.8	0.8	0	glmm_agg	period5	1000	0.0185585	0.329608	0.878
usdopt;0.8;6;9;9;0.8;0	usdopt	6	9	9	0.8	0.8	0	glmm_agg	trt	1000	-0.0016724	0.21957	0.913
usdopt;0.8;6;9;9;0.8;0	usdopt	6	9	9	0.8	0.8	0	glmm_agg	trt*period1	1000	-0.010145	0.34478	0.953
usdopt;0.8;6;9;9;0.8;0	usdopt	6	9	9	0.8	0.8	0	glmm_agg	trt*period2	1000	-0.0019839	0.242292	0.974
usdopt;0.8;6;9;9;0.8;0	usdopt	6	9	9	0.8	0.8	0	glmm_agg	trt*period3	1000	0	0
usdopt;0.8;6;9;9;0.8;0	usdopt	6	9	9	0.8	0.8	0	glmm_agg	trt*period4	1000	0.00233021	0.260952	0.952
usdopt;0.8;6;9;9;0.8;0	usdopt	6	9	9	0.8	0.8	0	glmm_agg	trt*period5	1000	-0.021027	0.37268	0.871
usdopt;0.8;6;9;9;0.8;-0.1	usdopt	6	9	9	0.8	0.8	-0.1	gee_agg	Intercept	1000	0.012901	0.13406	0.922
usdopt;0.8;6;9;9;0.8;-0.1	usdopt	6	9	9	0.8	0.8	-0.1	gee_agg	period1	1000	-0.0054562	0.12101	0.935
usdopt;0.8;6;9;9;0.8;-0.1	usdopt	6	9	9	0.8	0.8	-0.1	gee_agg	period2	1000	-0.0024527	0.104258	0.926
usdopt;0.8;6;9;9;0.8;-0.1	usdopt	6	9	9	0.8	0.8	-0.1	gee_agg	period3	1000	0	0	1
usdopt;0.8;6;9;9;0.8;-0.1	usdopt	6	9	9	0.8	0.8	-0.1	gee_agg	period4	1000	-0.00054083	0.139627	0.926
usdopt;0.8;6;9;9;0.8;-0.1	usdopt	6	9	9	0.8	0.8	-0.1	gee_agg	period5	1000	0.0333638	0.286793	0.84
usdopt;0.8;6;9;9;0.8;-0.1	usdopt	6	9	9	0.8	0.8	-0.1	gee_agg	trt	1000	-0.0052341	0.138516	0.941
usdopt;0.8;6;9;9;0.8;-0.1	usdopt	6	9	9	0.8	0.8	-0.1	gee_agg	trt*period1	1000	-0.0012517	0.277374	0.905
usdopt;0.8;6;9;9;0.8;-0.1	usdopt	6	9	9	0.8	0.8	-0.1	gee_agg	trt*period2	1000	0.0025925	0.166868	0.935
usdopt;0.8;6;9;9;0.8;-0.1	usdopt	6	9	9	0.8	0.8	-0.1	gee_agg	trt*period3	1000	0	0	1
usdopt;0.8;6;9;9;0.8;-0.1	usdopt	6	9	9	0.8	0.8	-0.1	gee_agg	trt*period4	1000	-0.00070646	0.175625	0.94
usdopt;0.8;6;9;9;0.8;-0.1	usdopt	6	9	9	0.8	0.8	-0.1	gee_agg	trt*period5	1000	-0.035597	0.309952	0.878
usdopt;0.8;6;9;9;0.8;-0.1	usdopt	6	9	9	0.8	0.8	-0.1	glmm_agg	Intercept	1000	0.00511222	0.180433	0.933
usdopt;0.8;6;9;9;0.8;-0.1	usdopt	6	9	9	0.8	0.8	-0.1	glmm_agg	period1	1000	0.000627568	0.162927	0.975
usdopt;0.8;6;9;9;0.8;-0.1	usdopt	6	9	9	0.8	0.8	-0.1	glmm_agg	period2	1000	0.00108957	0.145633	0.986
usdopt;0.8;6;9;9;0.8;-0.1	usdopt	6	9	9	0.8	0.8	-0.1	glmm_agg	period3	1000	0	0
usdopt;0.8;6;9;9;0.8;-0.1	usdopt	6	9	9	0.8	0.8	-0.1	glmm_agg	period4	1000	-0.0021589	0.18906	0.965
usdopt;0.8;6;9;9;0.8;-0.1	usdopt	6	9	9	0.8	0.8	-0.1	glmm_agg	period5	1000	0.0190599	0.329441	0.879
usdopt;0.8;6;9;9;0.8;-0.1	usdopt	6	9	9	0.8	0.8	-0.1	glmm_agg	trt	1000	-0.00052523	0.219044	0.915
usdopt;0.8;6;9;9;0.8;-0.1	usdopt	6	9	9	0.8	0.8	-0.1	glmm_agg	trt*period1	1000	-0.008302	0.347262	0.951
usdopt;0.8;6;9;9;0.8;-0.1	usdopt	6	9	9	0.8	0.8	-0.1	glmm_agg	trt*period2	1000	-0.0017297	0.242628	0.975
usdopt;0.8;6;9;9;0.8;-0.1	usdopt	6	9	9	0.8	0.8	-0.1	glmm_agg	trt*period3	1000	0	0
usdopt;0.8;6;9;9;0.8;-0.1	usdopt	6	9	9	0.8	0.8	-0.1	glmm_agg	trt*period4	1000	0.0016527	0.261502	0.952
usdopt;0.8;6;9;9;0.8;-0.1	usdopt	6	9	9	0.8	0.8	-0.1	glmm_agg	trt*period5	1000	-0.021516	0.372006	0.866
usdopt;0.2;5;10;9;0.5;0	usdopt	5	10	9	0.2	0.5	0	gee_agg	Intercept	1000	0.00681519	0.092612	0.936
usdopt;0.2;5;10;9;0.5;0	usdopt	5	10	9	0.2	0.5	0	gee_agg	period1	1000	-0.0025938	0.105379	0.937
usdopt;0.2;5;10;9;0.5;0	usdopt	5	10	9	0.2	0.5	0	gee_agg	period2	1000	-0.00074719	0.100159	0.93
usdopt;0.2;5;10;9;0.5;0	usdopt	5	10	9	0.2	0.5	0	gee_agg	period3	1000	0	0	1
usdopt;0.2;5;10;9;0.5;0	usdopt	5	10	9	0.2	0.5	0	gee_agg	period4	1000	-0.0016477	0.129162	0.917
usdopt;0.2;5;10;9;0.5;0	usdopt	5	10	9	0.2	0.5	0	gee_agg	period5	1000	0.0278006	0.240419	0.854
usdopt;0.2;5;10;9;0.5;0	usdopt	5	10	9	0.2	0.5	0	gee_agg	trt	1000	-0.0053427	0.12351	0.93
usdopt;0.2;5;10;9;0.5;0	usdopt	5	10	9	0.2	0.5	0	gee_agg	trt*period1	1000	-0.0016512	0.239931	0.881
usdopt;0.2;5;10;9;0.5;0	usdopt	5	10	9	0.2	0.5	0	gee_agg	trt*period2	1000	0.00221476	0.156874	0.929
usdopt;0.2;5;10;9;0.5;0	usdopt	5	10	9	0.2	0.5	0	gee_agg	trt*period3	1000	0	0	1
usdopt;0.2;5;10;9;0.5;0	usdopt	5	10	9	0.2	0.5	0	gee_agg	trt*period4	1000	0.00325049	0.166702	0.934
usdopt;0.2;5;10;9;0.5;0	usdopt	5	10	9	0.2	0.5	0	gee_agg	trt*period5	1000	-0.02682	0.261631	0.891
usdopt;0.2;5;10;9;0.5;0	usdopt	5	10	9	0.2	0.5	0	glmm_agg	Intercept	1000	0.00130306	0.102655	0.949
usdopt;0.2;5;10;9;0.5;0	usdopt	5	10	9	0.2	0.5	0	glmm_agg	period1	1000	0.00142929	0.115049	0.966
usdopt;0.2;5;10;9;0.5;0	usdopt	5	10	9	0.2	0.5	0	glmm_agg	period2	1000	0.00212507	0.110232	0.977
usdopt;0.2;5;10;9;0.5;0	usdopt	5	10	9	0.2	0.5	0	glmm_agg	period3	1000	0	0
usdopt;0.2;5;10;9;0.5;0	usdopt	5	10	9	0.2	0.5	0	glmm_agg	period4	1000	-0.0038971	0.142156	0.964
usdopt;0.2;5;10;9;0.5;0	usdopt	5	10	9	0.2	0.5	0	glmm_agg	period5	1000	0.0146937	0.247542	0.927
usdopt;0.2;5;10;9;0.5;0	usdopt	5	10	9	0.2	0.5	0	glmm_agg	trt	1000	-0.0016746	0.14256	0.931
usdopt;0.2;5;10;9;0.5;0	usdopt	5	10	9	0.2	0.5	0	glmm_agg	trt*period1	1000	-0.0069406	0.254862	0.945
usdopt;0.2;5;10;9;0.5;0	usdopt	5	10	9	0.2	0.5	0	glmm_agg	trt*period2	1000	-0.0009788	0.176084	0.963
usdopt;0.2;5;10;9;0.5;0	usdopt	5	10	9	0.2	0.5	0	glmm_agg	trt*period3	1000	0	0
usdopt;0.2;5;10;9;0.5;0	usdopt	5	10	9	0.2	0.5	0	glmm_agg	trt*period4	1000	0.00557414	0.187223	0.958
usdopt;0.2;5;10;9;0.5;0	usdopt	5	10	9	0.2	0.5	0	glmm_agg	trt*period5	1000	-0.014137	0.274877	0.926
usdopt;0.2;5;10;9;0.5;-0.1	usdopt	5	10	9	0.2	0.5	-0.1	gee_agg	Intercept	1000	0.00682559	0.0925758	0.938
usdopt;0.2;5;10;9;0.5;-0.1	usdopt	5	10	9	0.2	0.5	-0.1	gee_agg	period1	1000	-0.0025795	0.105286	0.937
usdopt;0.2;5;10;9;0.5;-0.1	usdopt	5	10	9	0.2	0.5	-0.1	gee_agg	period2	1000	-0.00076684	0.100119	0.931
usdopt;0.2;5;10;9;0.5;-0.1	usdopt	5	10	9	0.2	0.5	-0.1	gee_agg	period3	1000	0	0	1
usdopt;0.2;5;10;9;0.5;-0.1	usdopt	5	10	9	0.2	0.5	-0.1	gee_agg	period4	1000	-0.0017843	0.129125	0.919
usdopt;0.2;5;10;9;0.5;-0.1	usdopt	5	10	9	0.2	0.5	-0.1	gee_agg	period5	1000	0.027739	0.240389	0.854
usdopt;0.2;5;10;9;0.5;-0.1	usdopt	5	10	9	0.2	0.5	-0.1	gee_agg	trt	1000	-0.0053683	0.123518	0.932
usdopt;0.2;5;10;9;0.5;-0.1	usdopt	5	10	9	0.2	0.5	-0.1	gee_agg	trt*period1	1000	0.00114465	0.24035	0.897
usdopt;0.2;5;10;9;0.5;-0.1	usdopt	5	10	9	0.2	0.5	-0.1	gee_agg	trt*period2	1000	0.00379386	0.157547	0.93
usdopt;0.2;5;10;9;0.5;-0.1	usdopt	5	10	9	0.2	0.5	-0.1	gee_agg	trt*period3	1000	0	0	1
usdopt;0.2;5;10;9;0.5;-0.1	usdopt	5	10	9	0.2	0.5	-0.1	gee_agg	trt*period4	1000	0.00315288	0.166605	0.929
usdopt;0.2;5;10;9;0.5;-0.1	usdopt	5	10	9	0.2	0.5	-0.1	gee_agg	trt*period5	1000	-0.027676	0.261473	0.89
usdopt;0.2;5;10;9;0.5;-0.1	usdopt	5	10	9	0.2	0.5	-0.1	glmm_agg	Intercept	1000	0.00128092	0.1028	0.946
usdopt;0.2;5;10;9;0.5;-0.1	usdopt	5	10	9	0.2	0.5	-0.1	glmm_agg	period1	1000	0.00151981	0.115122	0.966
usdopt;0.2;5;10;9;0.5;-0.1	usdopt	5	10	9	0.2	0.5	-0.1	glmm_agg	period2	1000	0.00220338	0.110312	0.975
usdopt;0.2;5;10;9;0.5;-0.1	usdopt	5	10	9	0.2	0.5	-0.1	glmm_agg	period3	1000	0	0
usdopt;0.2;5;10;9;0.5;-0.1	usdopt	5	10	9	0.2	0.5	-0.1	glmm_agg	period4	1000	-0.003882	0.142203	0.964
usdopt;0.2;5;10;9;0.5;-0.1	usdopt	5	10	9	0.2	0.5	-0.1	glmm_agg	period5	1000	0.0147668	0.247386	0.927
usdopt;0.2;5;10;9;0.5;-0.1	usdopt	5	10	9	0.2	0.5	-0.1	glmm_agg	trt	1000	-0.0015785	0.142824	0.929
usdopt;0.2;5;10;9;0.5;-0.1	usdopt	5	10	9	0.2	0.5	-0.1	glmm_agg	trt*period1	1000	-0.0069903	0.254104	0.949
usdopt;0.2;5;10;9;0.5;-0.1	usdopt	5	10	9	0.2	0.5	-0.1	glmm_agg	trt*period2	1000	-0.00015943	0.17668	0.963
usdopt;0.2;5;10;9;0.5;-0.1	usdopt	5	10	9	0.2	0.5	-0.1	glmm_agg	trt*period3	1000	0	0
usdopt;0.2;5;10;9;0.5;-0.1	usdopt	5	10	9	0.2	0.5	-0.1	glmm_agg	trt*period4	1000	0.00557159	0.18778	0.954
usdopt;0.2;5;10;9;0.5;-0.1	usdopt	5	10	9	0.2	0.5	-0.1	glmm_agg	trt*period5	1000	-0.014298	0.274622	0.929
usdopt;0.5;5;10;9;0.5;0	usdopt	5	10	9	0.5	0.5	0	gee_agg	Intercept	1000	0.0105665	0.126769	0.94
usdopt;0.5;5;10;9;0.5;0	usdopt	5	10	9	0.5	0.5	0	gee_agg	period1	1000	-0.0047735	0.142357	0.935
usdopt;0.5;5;10;9;0.5;0	usdopt	5	10	9	0.5	0.5	0	gee_agg	period2	1000	-0.0015948	0.13195	0.927
usdopt;0.5;5;10;9;0.5;0	usdopt	5	10	9	0.5	0.5	0	gee_agg	period3	1000	0	0	1
usdopt;0.5;5;10;9;0.5;0	usdopt	5	10	9	0.5	0.5	0	gee_agg	period4	1000	-0.00029383	0.174947	0.914
usdopt;0.5;5;10;9;0.5;0	usdopt	5	10	9	0.5	0.5	0	gee_agg	period5	1000	0.0504008	0.333013	0.823
usdopt;0.5;5;10;9;0.5;0	usdopt	5	10	9	0.5	0.5	0	gee_agg	trt	1000	-0.0060154	0.164657	0.939
usdopt;0.5;5;10;9;0.5;0	usdopt	5	10	9	0.5	0.5	0	gee_agg	trt*period1	1000	-0.0019964	0.324562	0.9
usdopt;0.5;5;10;9;0.5;0	usdopt	5	10	9	0.5	0.5	0	gee_agg	trt*period2	1000	0.0044925	0.209619	0.927
usdopt;0.5;5;10;9;0.5;0	usdopt	5	10	9	0.5	0.5	0	gee_agg	trt*period3	1000	0	0	1
usdopt;0.5;5;10;9;0.5;0	usdopt	5	10	9	0.5	0.5	0	gee_agg	trt*period4	1000	-0.00059891	0.223334	0.932
usdopt;0.5;5;10;9;0.5;0	usdopt	5	10	9	0.5	0.5	0	gee_agg	trt*period5	1000	-0.051617	0.35974	0.877
usdopt;0.5;5;10;9;0.5;0	usdopt	5	10	9	0.5	0.5	0	glmm_agg	Intercept	1000	0.00251383	0.154006	0.949
usdopt;0.5;5;10;9;0.5;0	usdopt	5	10	9	0.5	0.5	0	glmm_agg	period1	1000	0.00132697	0.170596	0.964
usdopt;0.5;5;10;9;0.5;0	usdopt	5	10	9	0.5	0.5	0	glmm_agg	period2	1000	0.00237042	0.159511	0.984
usdopt;0.5;5;10;9;0.5;0	usdopt	5	10	9	0.5	0.5	0	glmm_agg	period3	1000	0	0
usdopt;0.5;5;10;9;0.5;0	usdopt	5	10	9	0.5	0.5	0	glmm_agg	period4	1000	-0.0048912	0.209493	0.963
usdopt;0.5;5;10;9;0.5;0	usdopt	5	10	9	0.5	0.5	0	glmm_agg	period5	1000	0.0260144	0.364898	0.929
usdopt;0.5;5;10;9;0.5;0	usdopt	5	10	9	0.5	0.5	0	glmm_agg	trt	1000	-0.0015615	0.213137	0.927
usdopt;0.5;5;10;9;0.5;0	usdopt	5	10	9	0.5	0.5	0	glmm_agg	trt*period1	1000	-0.010244	0.376918	0.956
usdopt;0.5;5;10;9;0.5;0	usdopt	5	10	9	0.5	0.5	0	glmm_agg	trt*period2	1000	0.00131	0.26055	0.97
usdopt;0.5;5;10;9;0.5;0	usdopt	5	10	9	0.5	0.5	0	glmm_agg	trt*period3	1000	0	0
usdopt;0.5;5;10;9;0.5;0	usdopt	5	10	9	0.5	0.5	0	glmm_agg	trt*period4	1000	0.00512595	0.277894	0.96
usdopt;0.5;5;10;9;0.5;0	usdopt	5	10	9	0.5	0.5	0	glmm_agg	trt*period5	1000	-0.027167	0.40457	0.923
usdopt;0.5;5;10;9;0.5;-0.1	usdopt	5	10	9	0.5	0.5	-0.1	gee_agg	Intercept	1000	0.0104748	0.126684	0.939
usdopt;0.5;5;10;9;0.5;-0.1	usdopt	5	10	9	0.5	0.5	-0.1	gee_agg	period1	1000	-0.0046977	0.14224	0.937
usdopt;0.5;5;10;9;0.5;-0.1	usdopt	5	10	9	0.5	0.5	-0.1	gee_agg	period2	1000	-0.0015534	0.13188	0.928
usdopt;0.5;5;10;9;0.5;-0.1	usdopt	5	10	9	0.5	0.5	-0.1	gee_agg	period3	1000	0	0	1
usdopt;0.5;5;10;9;0.5;-0.1	usdopt	5	10	9	0.5	0.5	-0.1	gee_agg	period4	1000	-0.00040184	0.174884	0.912
usdopt;0.5;5;10;9;0.5;-0.1	usdopt	5	10	9	0.5	0.5	-0.1	gee_agg	period5	1000	0.0503803	0.332984	0.82
usdopt;0.5;5;10;9;0.5;-0.1	usdopt	5	10	9	0.5	0.5	-0.1	gee_agg	trt	1000	-0.0058538	0.164503	0.936
usdopt;0.5;5;10;9;0.5;-0.1	usdopt	5	10	9	0.5	0.5	-0.1	gee_agg	trt*period1	1000	0.00558404	0.325561	0.894
usdopt;0.5;5;10;9;0.5;-0.1	usdopt	5	10	9	0.5	0.5	-0.1	gee_agg	trt*period2	1000	0.00555341	0.209685	0.929
usdopt;0.5;5;10;9;0.5;-0.1	usdopt	5	10	9	0.5	0.5	-0.1	gee_agg	trt*period3	1000	0	0	1
usdopt;0.5;5;10;9;0.5;-0.1	usdopt	5	10	9	0.5	0.5	-0.1	gee_agg	trt*period4	1000	-0.00067533	0.2223	0.936
usdopt;0.5;5;10;9;0.5;-0.1	usdopt	5	10	9	0.5	0.5	-0.1	gee_agg	trt*period5	1000	-0.052061	0.359006	0.872
usdopt;0.5;5;10;9;0.5;-0.1	usdopt	5	10	9	0.5	0.5	-0.1	glmm_agg	Intercept	1000	0.00240049	0.154003	0.948
usdopt;0.5;5;10;9;0.5;-0.1	usdopt	5	10	9	0.5	0.5	-0.1	glmm_agg	period1	1000	0.00151451	0.170696	0.964
usdopt;0.5;5;10;9;0.5;-0.1	usdopt	5	10	9	0.5	0.5	-0.1	glmm_agg	period2	1000	0.00252347	0.159715	0.983
usdopt;0.5;5;10;9;0.5;-0.1	usdopt	5	10	9	0.5	0.5	-0.1	glmm_agg	period3	1000	0	0
usdopt;0.5;5;10;9;0.5;-0.1	usdopt	5	10	9	0.5	0.5	-0.1	glmm_agg	period4	1000	-0.0048956	0.209414	0.961
usdopt;0.5;5;10;9;0.5;-0.1	usdopt	5	10	9	0.5	0.5	-0.1	glmm_agg	period5	1000	0.0258895	0.365012	0.935
usdopt;0.5;5;10;9;0.5;-0.1	usdopt	5	10	9	0.5	0.5	-0.1	glmm_agg	trt	1000	-0.0014133	0.213343	0.929
usdopt;0.5;5;10;9;0.5;-0.1	usdopt	5	10	9	0.5	0.5	-0.1	glmm_agg	trt*period1	1000	-0.008061	0.376664	0.951
usdopt;0.5;5;10;9;0.5;-0.1	usdopt	5	10	9	0.5	0.5	-0.1	glmm_agg	trt*period2	1000	0.00101977	0.26081	0.969
usdopt;0.5;5;10;9;0.5;-0.1	usdopt	5	10	9	0.5	0.5	-0.1	glmm_agg	trt*period3	1000	0	0
usdopt;0.5;5;10;9;0.5;-0.1	usdopt	5	10	9	0.5	0.5	-0.1	glmm_agg	trt*period4	1000	0.00544074	0.277764	0.959
usdopt;0.5;5;10;9;0.5;-0.1	usdopt	5	10	9	0.5	0.5	-0.1	glmm_agg	trt*period5	1000	-0.02647	0.404946	0.926
usdopt;0.8;5;10;9;0.5;0	usdopt	5	10	9	0.8	0.5	0	gee_agg	Intercept	1000	0.0127244	0.147344	0.939
usdopt;0.8;5;10;9;0.5;0	usdopt	5	10	9	0.8	0.5	0	gee_agg	period1	1000	-0.0055301	0.164755	0.934
usdopt;0.8;5;10;9;0.5;0	usdopt	5	10	9	0.8	0.5	0	gee_agg	period2	1000	-0.0014244	0.150571	0.925
usdopt;0.8;5;10;9;0.5;0	usdopt	5	10	9	0.8	0.5	0	gee_agg	period3	1000	0	0	1
usdopt;0.8;5;10;9;0.5;0	usdopt	5	10	9	0.8	0.5	0	gee_agg	period4	1000	-0.0025677	0.201059	0.918
usdopt;0.8;5;10;9;0.5;0	usdopt	5	10	9	0.8	0.5	0	gee_agg	period5	1000	0.0630434	0.387639	0.824
usdopt;0.8;5;10;9;0.5;0	usdopt	5	10	9	0.8	0.5	0	gee_agg	trt	1000	-0.0051564	0.189529	0.938
usdopt;0.8;5;10;9;0.5;0	usdopt	5	10	9	0.8	0.5	0	gee_agg	trt*period1	1000	-0.0027975	0.375099	0.9
usdopt;0.8;5;10;9;0.5;0	usdopt	5	10	9	0.8	0.5	0	gee_agg	trt*period2	1000	0.0043556	0.239938	0.934
usdopt;0.8;5;10;9;0.5;0	usdopt	5	10	9	0.8	0.5	0	gee_agg	trt*period3	1000	0	0	1
usdopt;0.8;5;10;9;0.5;0	usdopt	5	10	9	0.8	0.5	0	gee_agg	trt*period4	1000	-0.00020573	0.255798	0.934
usdopt;0.8;5;10;9;0.5;0	usdopt	5	10	9	0.8	0.5	0	gee_agg	trt*period5	1000	-0.0657448	0.417724	0.868
usdopt;0.8;5;10;9;0.5;0	usdopt	5	10	9	0.8	0.5	0	glmm_agg	Intercept	1000	0.0047636	0.19379	0.943
usdopt;0.8;5;10;9;0.5;0	usdopt	5	10	9	0.8	0.5	0	glmm_agg	period1	1000	0.000394124	0.21312	0.962
usdopt;0.8;5;10;9;0.5;0	usdopt	5	10	9	0.8	0.5	0	glmm_agg	period2	1000	0.0017262	0.197385	0.982
usdopt;0.8;5;10;9;0.5;0	usdopt	5	10	9	0.8	0.5	0	glmm_agg	period3	1000	0	0
usdopt;0.8;5;10;9;0.5;0	usdopt	5	10	9	0.8	0.5	0	glmm_agg	period4	1000	-0.008906	0.261253	0.965
usdopt;0.8;5;10;9;0.5;0	usdopt	5	10	9	0.8	0.5	0	glmm_agg	period5	1000	0.0317338	0.456692	0.919
usdopt;0.8;5;10;9;0.5;0	usdopt	5	10	9	0.8	0.5	0	glmm_agg	trt	1000	-0.0018961	0.266367	0.925
usdopt;0.8;5;10;9;0.5;0	usdopt	5	10	9	0.8	0.5	0	glmm_agg	trt*period1	1000	-0.012285	0.470486	0.954
usdopt;0.8;5;10;9;0.5;0	usdopt	5	10	9	0.8	0.5	0	glmm_agg	trt*period2	1000	0.00316038	0.325273	0.971
usdopt;0.8;5;10;9;0.5;0	usdopt	5	10	9	0.8	0.5	0	glmm_agg	trt*period3	1000	0	0
usdopt;0.8;5;10;9;0.5;0	usdopt	5	10	9	0.8	0.5	0	glmm_agg	trt*period4	1000	0.0080368	0.346246	0.964
usdopt;0.8;5;10;9;0.5;0	usdopt	5	10	9	0.8	0.5	0	glmm_agg	trt*period5	1000	-0.033572	0.505063	0.928
usdopt;0.8;5;10;9;0.5;-0.1	usdopt	5	10	9	0.8	0.5	-0.1	gee_agg	Intercept	1000	0.0126716	0.147464	0.938
usdopt;0.8;5;10;9;0.5;-0.1	usdopt	5	10	9	0.8	0.5	-0.1	gee_agg	period1	1000	-0.005478	0.164788	0.934
usdopt;0.8;5;10;9;0.5;-0.1	usdopt	5	10	9	0.8	0.5	-0.1	gee_agg	period2	1000	-0.0014422	0.150558	0.923
usdopt;0.8;5;10;9;0.5;-0.1	usdopt	5	10	9	0.8	0.5	-0.1	gee_agg	period3	1000	0	0	1
usdopt;0.8;5;10;9;0.5;-0.1	usdopt	5	10	9	0.8	0.5	-0.1	gee_agg	period4	1000	-0.0025335	0.200947	0.916
usdopt;0.8;5;10;9;0.5;-0.1	usdopt	5	10	9	0.8	0.5	-0.1	gee_agg	period5	1000	0.0630579	0.387609	0.824
usdopt;0.8;5;10;9;0.5;-0.1	usdopt	5	10	9	0.8	0.5	-0.1	gee_agg	trt	1000	-0.005058	0.189708	0.937
usdopt;0.8;5;10;9;0.5;-0.1	usdopt	5	10	9	0.8	0.5	-0.1	gee_agg	trt*period1	1000	0.00515139	0.380353	0.891
usdopt;0.8;5;10;9;0.5;-0.1	usdopt	5	10	9	0.8	0.5	-0.1	gee_agg	trt*period2	1000	0.0044419	0.241451	0.931
usdopt;0.8;5;10;9;0.5;-0.1	usdopt	5	10	9	0.8	0.5	-0.1	gee_agg	trt*period3	1000	0	0	1
usdopt;0.8;5;10;9;0.5;-0.1	usdopt	5	10	9	0.8	0.5	-0.1	gee_agg	trt*period4	1000	-3.732e-06	0.254743	0.935
usdopt;0.8;5;10;9;0.5;-0.1	usdopt	5	10	9	0.8	0.5	-0.1	gee_agg	trt*period5	1000	-0.067593	0.417968	0.867
usdopt;0.8;5;10;9;0.5;-0.1	usdopt	5	10	9	0.8	0.5	-0.1	glmm_agg	Intercept	1000	0.00460989	0.193895	0.942
usdopt;0.8;5;10;9;0.5;-0.1	usdopt	5	10	9	0.8	0.5	-0.1	glmm_agg	period1	1000	0.000590437	0.213154	0.964
usdopt;0.8;5;10;9;0.5;-0.1	usdopt	5	10	9	0.8	0.5	-0.1	glmm_agg	period2	1000	0.00175513	0.197598	0.981
usdopt;0.8;5;10;9;0.5;-0.1	usdopt	5	10	9	0.8	0.5	-0.1	glmm_agg	period3	1000	0	0
usdopt;0.8;5;10;9;0.5;-0.1	usdopt	5	10	9	0.8	0.5	-0.1	glmm_agg	period4	1000	-0.00858	0.261277	0.965
usdopt;0.8;5;10;9;0.5;-0.1	usdopt	5	10	9	0.8	0.5	-0.1	glmm_agg	period5	1000	0.0317338	0.456976	0.915
usdopt;0.8;5;10;9;0.5;-0.1	usdopt	5	10	9	0.8	0.5	-0.1	glmm_agg	trt	1000	-0.0016975	0.266514	0.926
usdopt;0.8;5;10;9;0.5;-0.1	usdopt	5	10	9	0.8	0.5	-0.1	glmm_agg	trt*period1	1000	-0.008776	0.473678	0.952
usdopt;0.8;5;10;9;0.5;-0.1	usdopt	5	10	9	0.8	0.5	-0.1	glmm_agg	trt*period2	1000	0.00208959	0.326709	0.972
usdopt;0.8;5;10;9;0.5;-0.1	usdopt	5	10	9	0.8	0.5	-0.1	glmm_agg	trt*period3	1000	0	0
usdopt;0.8;5;10;9;0.5;-0.1	usdopt	5	10	9	0.8	0.5	-0.1	glmm_agg	trt*period4	1000	0.0082711	0.345993	0.963
usdopt;0.8;5;10;9;0.5;-0.1	usdopt	5	10	9	0.8	0.5	-0.1	glmm_agg	trt*period5	1000	-0.034558	0.506252	0.921
usdopt;0.2;5;10;9;0.8;0	usdopt	5	10	9	0.2	0.8	0	gee_agg	Intercept	1000	0.00662572	0.0860537	0.937
usdopt;0.2;5;10;9;0.8;0	usdopt	5	10	9	0.2	0.8	0	gee_agg	period1	1000	-0.0026425	0.0820967	0.942
usdopt;0.2;5;10;9;0.8;0	usdopt	5	10	9	0.2	0.8	0	gee_agg	period2	1000	-0.00016633	0.0770959	0.923
usdopt;0.2;5;10;9;0.8;0	usdopt	5	10	9	0.2	0.8	0	gee_agg	period3	1000	0	0	1
usdopt;0.2;5;10;9;0.8;0	usdopt	5	10	9	0.2	0.8	0	gee_agg	period4	1000	0.000463226	0.0993515	0.932
usdopt;0.2;5;10;9;0.8;0	usdopt	5	10	9	0.2	0.8	0	gee_agg	period5	1000	0.0188953	0.20153	0.858
usdopt;0.2;5;10;9;0.8;0	usdopt	5	10	9	0.2	0.8	0	gee_agg	trt	1000	-0.0051643	0.0995214	0.925
usdopt;0.2;5;10;9;0.8;0	usdopt	5	10	9	0.2	0.8	0	gee_agg	trt*period1	1000	-0.00075885	0.196099	0.881
usdopt;0.2;5;10;9;0.8;0	usdopt	5	10	9	0.2	0.8	0	gee_agg	trt*period2	1000	-0.0002299	0.121282	0.927
usdopt;0.2;5;10;9;0.8;0	usdopt	5	10	9	0.2	0.8	0	gee_agg	trt*period3	1000	0	0	1
usdopt;0.2;5;10;9;0.8;0	usdopt	5	10	9	0.2	0.8	0	gee_agg	trt*period4	1000	0.00308632	0.12868	0.93
usdopt;0.2;5;10;9;0.8;0	usdopt	5	10	9	0.2	0.8	0	gee_agg	trt*period5	1000	-0.016695	0.217718	0.893
usdopt;0.2;5;10;9;0.8;0	usdopt	5	10	9	0.2	0.8	0	glmm_agg	Intercept	1000	0.00234727	0.0966962	0.941
usdopt;0.2;5;10;9;0.8;0	usdopt	5	10	9	0.2	0.8	0	glmm_agg	period1	1000	-0.00027893	0.0917295	0.976
usdopt;0.2;5;10;9;0.8;0	usdopt	5	10	9	0.2	0.8	0	glmm_agg	period2	1000	0.000755662	0.086437	0.977
usdopt;0.2;5;10;9;0.8;0	usdopt	5	10	9	0.2	0.8	0	glmm_agg	period3	1000	0	0
usdopt;0.2;5;10;9;0.8;0	usdopt	5	10	9	0.2	0.8	0	glmm_agg	period4	1000	-0.0017718	0.110547	0.962
usdopt;0.2;5;10;9;0.8;0	usdopt	5	10	9	0.2	0.8	0	glmm_agg	period5	1000	0.009384	0.206684	0.897
usdopt;0.2;5;10;9;0.8;0	usdopt	5	10	9	0.2	0.8	0	glmm_agg	trt	1000	-0.0027324	0.121978	0.927
usdopt;0.2;5;10;9;0.8;0	usdopt	5	10	9	0.2	0.8	0	glmm_agg	trt*period1	1000	-0.0027916	0.208003	0.946
usdopt;0.2;5;10;9;0.8;0	usdopt	5	10	9	0.2	0.8	0	glmm_agg	trt*period2	1000	-0.0015959	0.139422	0.959
usdopt;0.2;5;10;9;0.8;0	usdopt	5	10	9	0.2	0.8	0	glmm_agg	trt*period3	1000	0	0
usdopt;0.2;5;10;9;0.8;0	usdopt	5	10	9	0.2	0.8	0	glmm_agg	trt*period4	1000	0.00409361	0.149782	0.944
usdopt;0.2;5;10;9;0.8;0	usdopt	5	10	9	0.2	0.8	0	glmm_agg	trt*period5	1000	-0.009143	0.22853	0.906
usdopt;0.2;5;10;9;0.8;-0.1	usdopt	5	10	9	0.2	0.8	-0.1	gee_agg	Intercept	1000	0.00663635	0.0859625	0.937
usdopt;0.2;5;10;9;0.8;-0.1	usdopt	5	10	9	0.2	0.8	-0.1	gee_agg	period1	1000	-0.0026411	0.0819487	0.943
usdopt;0.2;5;10;9;0.8;-0.1	usdopt	5	10	9	0.2	0.8	-0.1	gee_agg	period2	1000	-0.00018392	0.0770051	0.922
usdopt;0.2;5;10;9;0.8;-0.1	usdopt	5	10	9	0.2	0.8	-0.1	gee_agg	period3	1000	0	0	1
usdopt;0.2;5;10;9;0.8;-0.1	usdopt	5	10	9	0.2	0.8	-0.1	gee_agg	period4	1000	0.000383099	0.0992644	0.932
usdopt;0.2;5;10;9;0.8;-0.1	usdopt	5	10	9	0.2	0.8	-0.1	gee_agg	period5	1000	0.0188354	0.201625	0.86
usdopt;0.2;5;10;9;0.8;-0.1	usdopt	5	10	9	0.2	0.8	-0.1	gee_agg	trt	1000	-0.0052237	0.0989264	0.925
usdopt;0.2;5;10;9;0.8;-0.1	usdopt	5	10	9	0.2	0.8	-0.1	gee_agg	trt*period1	1000	0.00124013	0.196181	0.878
usdopt;0.2;5;10;9;0.8;-0.1	usdopt	5	10	9	0.2	0.8	-0.1	gee_agg	trt*period2	1000	0.00193239	0.121146	0.925
usdopt;0.2;5;10;9;0.8;-0.1	usdopt	5	10	9	0.2	0.8	-0.1	gee_agg	trt*period3	1000	0	0	1
usdopt;0.2;5;10;9;0.8;-0.1	usdopt	5	10	9	0.2	0.8	-0.1	gee_agg	trt*period4	1000	0.00311867	0.127657	0.926
usdopt;0.2;5;10;9;0.8;-0.1	usdopt	5	10	9	0.2	0.8	-0.1	gee_agg	trt*period5	1000	-0.017234	0.217347	0.882
usdopt;0.2;5;10;9;0.8;-0.1	usdopt	5	10	9	0.2	0.8	-0.1	glmm_agg	Intercept	1000	0.00217885	0.0966782	0.942
usdopt;0.2;5;10;9;0.8;-0.1	usdopt	5	10	9	0.2	0.8	-0.1	glmm_agg	period1	1000	-2.0332e-05	0.0916316	0.968
usdopt;0.2;5;10;9;0.8;-0.1	usdopt	5	10	9	0.2	0.8	-0.1	glmm_agg	period2	1000	0.00099719	0.0864318	0.977
usdopt;0.2;5;10;9;0.8;-0.1	usdopt	5	10	9	0.2	0.8	-0.1	glmm_agg	period3	1000	0	0
usdopt;0.2;5;10;9;0.8;-0.1	usdopt	5	10	9	0.2	0.8	-0.1	glmm_agg	period4	1000	-0.0015631	0.110502	0.962
usdopt;0.2;5;10;9;0.8;-0.1	usdopt	5	10	9	0.2	0.8	-0.1	glmm_agg	period5	1000	0.0095094	0.20667	0.898
usdopt;0.2;5;10;9;0.8;-0.1	usdopt	5	10	9	0.2	0.8	-0.1	glmm_agg	trt	1000	-0.0025786	0.121744	0.918
usdopt;0.2;5;10;9;0.8;-0.1	usdopt	5	10	9	0.2	0.8	-0.1	glmm_agg	trt*period1	1000	-0.0031173	0.206796	0.946
usdopt;0.2;5;10;9;0.8;-0.1	usdopt	5	10	9	0.2	0.8	-0.1	glmm_agg	trt*period2	1000	-0.00034401	0.139668	0.955
usdopt;0.2;5;10;9;0.8;-0.1	usdopt	5	10	9	0.2	0.8	-0.1	glmm_agg	trt*period3	1000	0	0
usdopt;0.2;5;10;9;0.8;-0.1	usdopt	5	10	9	0.2	0.8	-0.1	glmm_agg	trt*period4	1000	0.00435117	0.149286	0.945
usdopt;0.2;5;10;9;0.8;-0.1	usdopt	5	10	9	0.2	0.8	-0.1	glmm_agg	trt*period5	1000	-0.008904	0.228336	0.908
usdopt;0.5;5;10;9;0.8;0	usdopt	5	10	9	0.5	0.8	0	gee_agg	Intercept	1000	0.0100289	0.115906	0.935
usdopt;0.5;5;10;9;0.8;0	usdopt	5	10	9	0.5	0.8	0	gee_agg	period1	1000	-0.0044044	0.10582	0.926
usdopt;0.5;5;10;9;0.8;0	usdopt	5	10	9	0.5	0.8	0	gee_agg	period2	1000	-0.0007929	0.0932461	0.93
usdopt;0.5;5;10;9;0.8;0	usdopt	5	10	9	0.5	0.8	0	gee_agg	period3	1000	0	0	1
usdopt;0.5;5;10;9;0.8;0	usdopt	5	10	9	0.5	0.8	0	gee_agg	period4	1000	0.00181779	0.12575	0.911
usdopt;0.5;5;10;9;0.8;0	usdopt	5	10	9	0.5	0.8	0	gee_agg	period5	1000	0.0283624	0.268636	0.839
usdopt;0.5;5;10;9;0.8;0	usdopt	5	10	9	0.5	0.8	0	gee_agg	trt	1000	-0.0035631	0.12253	0.925
usdopt;0.5;5;10;9;0.8;0	usdopt	5	10	9	0.5	0.8	0	gee_agg	trt*period1	1000	-0.0050993	0.253184	0.897
usdopt;0.5;5;10;9;0.8;0	usdopt	5	10	9	0.5	0.8	0	gee_agg	trt*period2	1000	-0.0013459	0.147656	0.932
usdopt;0.5;5;10;9;0.8;0	usdopt	5	10	9	0.5	0.8	0	gee_agg	trt*period3	1000	0	0	1
usdopt;0.5;5;10;9;0.8;0	usdopt	5	10	9	0.5	0.8	0	gee_agg	trt*period4	1000	-0.0025708	0.159494	0.926
usdopt;0.5;5;10;9;0.8;0	usdopt	5	10	9	0.5	0.8	0	gee_agg	trt*period5	1000	-0.029227	0.286816	0.87
usdopt;0.5;5;10;9;0.8;0	usdopt	5	10	9	0.5	0.8	0	glmm_agg	Intercept	1000	0.0031214	0.144915	0.928
usdopt;0.5;5;10;9;0.8;0	usdopt	5	10	9	0.5	0.8	0	glmm_agg	period1	1000	0.000389058	0.132145	0.974
usdopt;0.5;5;10;9;0.8;0	usdopt	5	10	9	0.5	0.8	0	glmm_agg	period2	1000	0.00154039	0.119391	0.982
usdopt;0.5;5;10;9;0.8;0	usdopt	5	10	9	0.5	0.8	0	glmm_agg	period3	1000	0	0
usdopt;0.5;5;10;9;0.8;0	usdopt	5	10	9	0.5	0.8	0	glmm_agg	period4	1000	-0.00017769	0.155526	0.963
usdopt;0.5;5;10;9;0.8;0	usdopt	5	10	9	0.5	0.8	0	glmm_agg	period5	1000	0.0147689	0.286792	0.904
usdopt;0.5;5;10;9;0.8;0	usdopt	5	10	9	0.5	0.8	0	glmm_agg	trt	1000	0.000417539	0.177037	0.913
usdopt;0.5;5;10;9;0.8;0	usdopt	5	10	9	0.5	0.8	0	glmm_agg	trt*period1	1000	-0.008134	0.291885	0.968
usdopt;0.5;5;10;9;0.8;0	usdopt	5	10	9	0.5	0.8	0	glmm_agg	trt*period2	1000	-0.0032	0.196696	0.964
usdopt;0.5;5;10;9;0.8;0	usdopt	5	10	9	0.5	0.8	0	glmm_agg	trt*period3	1000	0	0
usdopt;0.5;5;10;9;0.8;0	usdopt	5	10	9	0.5	0.8	0	glmm_agg	trt*period4	1000	-0.0010437	0.21375	0.95
usdopt;0.5;5;10;9;0.8;0	usdopt	5	10	9	0.5	0.8	0	glmm_agg	trt*period5	1000	-0.017272	0.319236	0.898
usdopt;0.5;5;10;9;0.8;-0.1	usdopt	5	10	9	0.5	0.8	-0.1	gee_agg	Intercept	1000	0.0099558	0.116066	0.931
usdopt;0.5;5;10;9;0.8;-0.1	usdopt	5	10	9	0.5	0.8	-0.1	gee_agg	period1	1000	-0.0044135	0.105794	0.926
usdopt;0.5;5;10;9;0.8;-0.1	usdopt	5	10	9	0.5	0.8	-0.1	gee_agg	period2	1000	-0.00091991	0.0933755	0.923
usdopt;0.5;5;10;9;0.8;-0.1	usdopt	5	10	9	0.5	0.8	-0.1	gee_agg	period3	1000	0	0	1
usdopt;0.5;5;10;9;0.8;-0.1	usdopt	5	10	9	0.5	0.8	-0.1	gee_agg	period4	1000	0.00163641	0.125569	0.913
usdopt;0.5;5;10;9;0.8;-0.1	usdopt	5	10	9	0.5	0.8	-0.1	gee_agg	period5	1000	0.0282677	0.268552	0.839
usdopt;0.5;5;10;9;0.8;-0.1	usdopt	5	10	9	0.5	0.8	-0.1	gee_agg	trt	1000	-0.003446	0.122855	0.929
usdopt;0.5;5;10;9;0.8;-0.1	usdopt	5	10	9	0.5	0.8	-0.1	gee_agg	trt*period1	1000	0.0012206	0.255132	0.891
usdopt;0.5;5;10;9;0.8;-0.1	usdopt	5	10	9	0.5	0.8	-0.1	gee_agg	trt*period2	1000	0.000584828	0.146937	0.936
usdopt;0.5;5;10;9;0.8;-0.1	usdopt	5	10	9	0.5	0.8	-0.1	gee_agg	trt*period3	1000	0	0	1
usdopt;0.5;5;10;9;0.8;-0.1	usdopt	5	10	9	0.5	0.8	-0.1	gee_agg	trt*period4	1000	-0.0026357	0.158394	0.924
usdopt;0.5;5;10;9;0.8;-0.1	usdopt	5	10	9	0.5	0.8	-0.1	gee_agg	trt*period5	1000	-0.030295	0.2863	0.869
usdopt;0.5;5;10;9;0.8;-0.1	usdopt	5	10	9	0.5	0.8	-0.1	glmm_agg	Intercept	1000	0.00277747	0.145032	0.925
usdopt;0.5;5;10;9;0.8;-0.1	usdopt	5	10	9	0.5	0.8	-0.1	glmm_agg	period1	1000	0.000765749	0.131989	0.974
usdopt;0.5;5;10;9;0.8;-0.1	usdopt	5	10	9	0.5	0.8	-0.1	glmm_agg	period2	1000	0.00193	0.119627	0.984
usdopt;0.5;5;10;9;0.8;-0.1	usdopt	5	10	9	0.5	0.8	-0.1	glmm_agg	period3	1000	0	0
usdopt;0.5;5;10;9;0.8;-0.1	usdopt	5	10	9	0.5	0.8	-0.1	glmm_agg	period4	1000	8.512e-05	0.155162	0.963
usdopt;0.5;5;10;9;0.8;-0.1	usdopt	5	10	9	0.5	0.8	-0.1	glmm_agg	period5	1000	0.0151255	0.28672	0.904
usdopt;0.5;5;10;9;0.8;-0.1	usdopt	5	10	9	0.5	0.8	-0.1	glmm_agg	trt	1000	0.000797176	0.177914	0.913
usdopt;0.5;5;10;9;0.8;-0.1	usdopt	5	10	9	0.5	0.8	-0.1	glmm_agg	trt*period1	1000	-0.0054385	0.293176	0.956
usdopt;0.5;5;10;9;0.8;-0.1	usdopt	5	10	9	0.5	0.8	-0.1	glmm_agg	trt*period2	1000	-0.002844	0.196451	0.969
usdopt;0.5;5;10;9;0.8;-0.1	usdopt	5	10	9	0.5	0.8	-0.1	glmm_agg	trt*period3	1000	0	0
usdopt;0.5;5;10;9;0.8;-0.1	usdopt	5	10	9	0.5	0.8	-0.1	glmm_agg	trt*period4	1000	-0.00067835	0.212969	0.949
usdopt;0.5;5;10;9;0.8;-0.1	usdopt	5	10	9	0.5	0.8	-0.1	glmm_agg	trt*period5	1000	-0.017253	0.319042	0.895
usdopt;0.8;5;10;9;0.8;0	usdopt	5	10	9	0.8	0.8	0	gee_agg	Intercept	1000	0.012941	0.133916	0.922
usdopt;0.8;5;10;9;0.8;0	usdopt	5	10	9	0.8	0.8	0	gee_agg	period1	1000	-0.0059704	0.120253	0.93
usdopt;0.8;5;10;9;0.8;0	usdopt	5	10	9	0.8	0.8	0	gee_agg	period2	1000	-0.0023944	0.104201	0.928
usdopt;0.8;5;10;9;0.8;0	usdopt	5	10	9	0.8	0.8	0	gee_agg	period3	1000	0	0	1
usdopt;0.8;5;10;9;0.8;0	usdopt	5	10	9	0.8	0.8	0	gee_agg	period4	1000	-0.00067336	0.139	0.926
usdopt;0.8;5;10;9;0.8;0	usdopt	5	10	9	0.8	0.8	0	gee_agg	period5	1000	0.0336936	0.308216	0.838
usdopt;0.8;5;10;9;0.8;0	usdopt	5	10	9	0.8	0.8	0	gee_agg	trt	1000	-0.0052604	0.138775	0.937
usdopt;0.8;5;10;9;0.8;0	usdopt	5	10	9	0.8	0.8	0	gee_agg	trt*period1	1000	-0.0034856	0.289753	0.907
usdopt;0.8;5;10;9;0.8;0	usdopt	5	10	9	0.8	0.8	0	gee_agg	trt*period2	1000	0.000814421	0.16598	0.937
usdopt;0.8;5;10;9;0.8;0	usdopt	5	10	9	0.8	0.8	0	gee_agg	trt*period3	1000	0	0	1
usdopt;0.8;5;10;9;0.8;0	usdopt	5	10	9	0.8	0.8	0	gee_agg	trt*period4	1000	-0.00017355	0.175851	0.938
usdopt;0.8;5;10;9;0.8;0	usdopt	5	10	9	0.8	0.8	0	gee_agg	trt*period5	1000	-0.034788	0.328085	0.872
usdopt;0.8;5;10;9;0.8;0	usdopt	5	10	9	0.8	0.8	0	glmm_agg	Intercept	1000	0.00589808	0.181173	0.929
usdopt;0.8;5;10;9;0.8;0	usdopt	5	10	9	0.8	0.8	0	glmm_agg	period1	1000	-0.00081968	0.163196	0.977
usdopt;0.8;5;10;9;0.8;0	usdopt	5	10	9	0.8	0.8	0	glmm_agg	period2	1000	0.000119546	0.145718	0.988
usdopt;0.8;5;10;9;0.8;0	usdopt	5	10	9	0.8	0.8	0	glmm_agg	period3	1000	0	0
usdopt;0.8;5;10;9;0.8;0	usdopt	5	10	9	0.8	0.8	0	glmm_agg	period4	1000	-0.0031041	0.188016	0.965
usdopt;0.8;5;10;9;0.8;0	usdopt	5	10	9	0.8	0.8	0	glmm_agg	period5	1000	0.0177816	0.353408	0.887
usdopt;0.8;5;10;9;0.8;0	usdopt	5	10	9	0.8	0.8	0	glmm_agg	trt	1000	-0.0011378	0.220624	0.912
usdopt;0.8;5;10;9;0.8;0	usdopt	5	10	9	0.8	0.8	0	glmm_agg	trt*period1	1000	-0.0075366	0.361585	0.964
usdopt;0.8;5;10;9;0.8;0	usdopt	5	10	9	0.8	0.8	0	glmm_agg	trt*period2	1000	-0.0014127	0.241526	0.971
usdopt;0.8;5;10;9;0.8;0	usdopt	5	10	9	0.8	0.8	0	glmm_agg	trt*period3	1000	0	0
usdopt;0.8;5;10;9;0.8;0	usdopt	5	10	9	0.8	0.8	0	glmm_agg	trt*period4	1000	0.00257632	0.260671	0.956
usdopt;0.8;5;10;9;0.8;0	usdopt	5	10	9	0.8	0.8	0	glmm_agg	trt*period5	1000	-0.020121	0.392114	0.897
usdopt;0.8;5;10;9;0.8;-0.1	usdopt	5	10	9	0.8	0.8	-0.1	gee_agg	Intercept	1000	0.0126406	0.134158	0.922
usdopt;0.8;5;10;9;0.8;-0.1	usdopt	5	10	9	0.8	0.8	-0.1	gee_agg	period1	1000	-0.0057084	0.120458	0.929
usdopt;0.8;5;10;9;0.8;-0.1	usdopt	5	10	9	0.8	0.8	-0.1	gee_agg	period2	1000	-0.0023712	0.104292	0.925
usdopt;0.8;5;10;9;0.8;-0.1	usdopt	5	10	9	0.8	0.8	-0.1	gee_agg	period3	1000	0	0	1
usdopt;0.8;5;10;9;0.8;-0.1	usdopt	5	10	9	0.8	0.8	-0.1	gee_agg	period4	1000	-0.00070893	0.139115	0.926
usdopt;0.8;5;10;9;0.8;-0.1	usdopt	5	10	9	0.8	0.8	-0.1	gee_agg	period5	1000	0.033744	0.308256	0.839
usdopt;0.8;5;10;9;0.8;-0.1	usdopt	5	10	9	0.8	0.8	-0.1	gee_agg	trt	1000	-0.0047257	0.138645	0.937
usdopt;0.8;5;10;9;0.8;-0.1	usdopt	5	10	9	0.8	0.8	-0.1	gee_agg	trt*period1	1000	0.00181038	0.294819	0.9
usdopt;0.8;5;10;9;0.8;-0.1	usdopt	5	10	9	0.8	0.8	-0.1	gee_agg	trt*period2	1000	0.00262611	0.166527	0.934
usdopt;0.8;5;10;9;0.8;-0.1	usdopt	5	10	9	0.8	0.8	-0.1	gee_agg	trt*period3	1000	0	0	1
usdopt;0.8;5;10;9;0.8;-0.1	usdopt	5	10	9	0.8	0.8	-0.1	gee_agg	trt*period4	1000	-0.00062187	0.175226	0.94
usdopt;0.8;5;10;9;0.8;-0.1	usdopt	5	10	9	0.8	0.8	-0.1	gee_agg	trt*period5	1000	-0.035876	0.327291	0.872
usdopt;0.8;5;10;9;0.8;-0.1	usdopt	5	10	9	0.8	0.8	-0.1	glmm_agg	Intercept	1000	0.00478315	0.180871	0.928
usdopt;0.8;5;10;9;0.8;-0.1	usdopt	5	10	9	0.8	0.8	-0.1	glmm_agg	period1	1000	0.000350442	0.163224	0.977
usdopt;0.8;5;10;9;0.8;-0.1	usdopt	5	10	9	0.8	0.8	-0.1	glmm_agg	period2	1000	0.00107091	0.145743	0.987
usdopt;0.8;5;10;9;0.8;-0.1	usdopt	5	10	9	0.8	0.8	-0.1	glmm_agg	period3	1000	0	0
usdopt;0.8;5;10;9;0.8;-0.1	usdopt	5	10	9	0.8	0.8	-0.1	glmm_agg	period4	1000	-0.0023777	0.188333	0.966
usdopt;0.8;5;10;9;0.8;-0.1	usdopt	5	10	9	0.8	0.8	-0.1	glmm_agg	period5	1000	0.0183176	0.353275	0.887
usdopt;0.8;5;10;9;0.8;-0.1	usdopt	5	10	9	0.8	0.8	-0.1	glmm_agg	trt	1000	7.3484e-05	0.22002	0.917
usdopt;0.8;5;10;9;0.8;-0.1	usdopt	5	10	9	0.8	0.8	-0.1	glmm_agg	trt*period1	1000	-0.0053987	0.364144	0.961
usdopt;0.8;5;10;9;0.8;-0.1	usdopt	5	10	9	0.8	0.8	-0.1	glmm_agg	trt*period2	1000	-0.0012678	0.241827	0.972
usdopt;0.8;5;10;9;0.8;-0.1	usdopt	5	10	9	0.8	0.8	-0.1	glmm_agg	trt*period3	1000	0	0
usdopt;0.8;5;10;9;0.8;-0.1	usdopt	5	10	9	0.8	0.8	-0.1	glmm_agg	trt*period4	1000	0.00185285	0.261222	0.954
usdopt;0.8;5;10;9;0.8;-0.1	usdopt	5	10	9	0.8	0.8	-0.1	glmm_agg	trt*period5	1000	-0.020659	0.392058	0.899

## Sheet: AR1_pwr
Additional File 1(d). Simulation results (type I error and power) for linear interaction effects with M=48 and an AR(1) correlation structure
sheet	design	c0	c1	c2	vc	rho	theta_j	method	parms	power
pgd;0.2;0;0;0;0.5;0	pgd	0	0	0	0.2	0.5	0	gee_agg	period	0.978
pgd;0.2;0;0;0;0.5;0	pgd	0	0	0	0.2	0.5	0	gee_agg	trt	0.99
pgd;0.2;0;0;0;0.5;0	pgd	0	0	0	0.2	0.5	0	gee_agg	trt*period	0.046
pgd;0.2;0;0;0;0.5;0	pgd	0	0	0	0.2	0.5	0	glmm_agg	period	1
pgd;0.2;0;0;0;0.5;0	pgd	0	0	0	0.2	0.5	0	glmm_agg	trt	0.992
pgd;0.2;0;0;0;0.5;0	pgd	0	0	0	0.2	0.5	0	glmm_agg	trt*period	0.059
pgd;0.2;0;0;0;0.5;-0.1	pgd	0	0	0	0.2	0.5	-0.1	gee_agg	period	0.978
pgd;0.2;0;0;0;0.5;-0.1	pgd	0	0	0	0.2	0.5	-0.1	gee_agg	trt	0.99
pgd;0.2;0;0;0;0.5;-0.1	pgd	0	0	0	0.2	0.5	-0.1	gee_agg	trt*period	0.293
pgd;0.2;0;0;0;0.5;-0.1	pgd	0	0	0	0.2	0.5	-0.1	glmm_agg	period	1
pgd;0.2;0;0;0;0.5;-0.1	pgd	0	0	0	0.2	0.5	-0.1	glmm_agg	trt	0.992
pgd;0.2;0;0;0;0.5;-0.1	pgd	0	0	0	0.2	0.5	-0.1	glmm_agg	trt*period	0.399
pgd;0.5;0;0;0;0.5;0	pgd	0	0	0	0.5	0.5	0	gee_agg	period	0.696
pgd;0.5;0;0;0;0.5;0	pgd	0	0	0	0.5	0.5	0	gee_agg	trt	0.804
pgd;0.5;0;0;0;0.5;0	pgd	0	0	0	0.5	0.5	0	gee_agg	trt*period	0.054
pgd;0.5;0;0;0;0.5;0	pgd	0	0	0	0.5	0.5	0	glmm_agg	period	0.913
pgd;0.5;0;0;0;0.5;0	pgd	0	0	0	0.5	0.5	0	glmm_agg	trt	0.874
pgd;0.5;0;0;0;0.5;0	pgd	0	0	0	0.5	0.5	0	glmm_agg	trt*period	0.06
pgd;0.5;0;0;0;0.5;-0.1	pgd	0	0	0	0.5	0.5	-0.1	gee_agg	period	0.696
pgd;0.5;0;0;0;0.5;-0.1	pgd	0	0	0	0.5	0.5	-0.1	gee_agg	trt	0.807
pgd;0.5;0;0;0;0.5;-0.1	pgd	0	0	0	0.5	0.5	-0.1	gee_agg	trt*period	0.14
pgd;0.5;0;0;0;0.5;-0.1	pgd	0	0	0	0.5	0.5	-0.1	glmm_agg	period	0.915
pgd;0.5;0;0;0;0.5;-0.1	pgd	0	0	0	0.5	0.5	-0.1	glmm_agg	trt	0.87
pgd;0.5;0;0;0;0.5;-0.1	pgd	0	0	0	0.5	0.5	-0.1	glmm_agg	trt*period	0.201
pgd;0.8;0;0;0;0.5;0	pgd	0	0	0	0.8	0.5	0	gee_agg	period	0.452
pgd;0.8;0;0;0;0.5;0	pgd	0	0	0	0.8	0.5	0	gee_agg	trt	0.622
pgd;0.8;0;0;0;0.5;0	pgd	0	0	0	0.8	0.5	0	gee_agg	trt*period	0.045
pgd;0.8;0;0;0;0.5;0	pgd	0	0	0	0.8	0.5	0	glmm_agg	period	0.733
pgd;0.8;0;0;0;0.5;0	pgd	0	0	0	0.8	0.5	0	glmm_agg	trt	0.725
pgd;0.8;0;0;0;0.5;0	pgd	0	0	0	0.8	0.5	0	glmm_agg	trt*period	0.058
pgd;0.8;0;0;0;0.5;-0.1	pgd	0	0	0	0.8	0.5	-0.1	gee_agg	period	0.452
pgd;0.8;0;0;0;0.5;-0.1	pgd	0	0	0	0.8	0.5	-0.1	gee_agg	trt	0.623
pgd;0.8;0;0;0;0.5;-0.1	pgd	0	0	0	0.8	0.5	-0.1	gee_agg	trt*period	0.104
pgd;0.8;0;0;0;0.5;-0.1	pgd	0	0	0	0.8	0.5	-0.1	glmm_agg	period	0.734
pgd;0.8;0;0;0;0.5;-0.1	pgd	0	0	0	0.8	0.5	-0.1	glmm_agg	trt	0.722
pgd;0.8;0;0;0;0.5;-0.1	pgd	0	0	0	0.8	0.5	-0.1	glmm_agg	trt*period	0.153
pgd;0.2;0;0;0;0.8;0	pgd	0	0	0	0.2	0.8	0	gee_agg	period	0.996
pgd;0.2;0;0;0;0.8;0	pgd	0	0	0	0.2	0.8	0	gee_agg	trt	0.928
pgd;0.2;0;0;0;0.8;0	pgd	0	0	0	0.2	0.8	0	gee_agg	trt*period	0.046
pgd;0.2;0;0;0;0.8;0	pgd	0	0	0	0.2	0.8	0	glmm_agg	period	1
pgd;0.2;0;0;0;0.8;0	pgd	0	0	0	0.2	0.8	0	glmm_agg	trt	0.948
pgd;0.2;0;0;0;0.8;0	pgd	0	0	0	0.2	0.8	0	glmm_agg	trt*period	0.077
pgd;0.2;0;0;0;0.8;-0.1	pgd	0	0	0	0.2	0.8	-0.1	gee_agg	period	0.996
pgd;0.2;0;0;0;0.8;-0.1	pgd	0	0	0	0.2	0.8	-0.1	gee_agg	trt	0.93
pgd;0.2;0;0;0;0.8;-0.1	pgd	0	0	0	0.2	0.8	-0.1	gee_agg	trt*period	0.406
pgd;0.2;0;0;0;0.8;-0.1	pgd	0	0	0	0.2	0.8	-0.1	glmm_agg	period	1
pgd;0.2;0;0;0;0.8;-0.1	pgd	0	0	0	0.2	0.8	-0.1	glmm_agg	trt	0.953
pgd;0.2;0;0;0;0.8;-0.1	pgd	0	0	0	0.2	0.8	-0.1	glmm_agg	trt*period	0.595
pgd;0.5;0;0;0;0.8;0	pgd	0	0	0	0.5	0.8	0	gee_agg	period	0.86
pgd;0.5;0;0;0;0.8;0	pgd	0	0	0	0.5	0.8	0	gee_agg	trt	0.622
pgd;0.5;0;0;0;0.8;0	pgd	0	0	0	0.5	0.8	0	gee_agg	trt*period	0.05
pgd;0.5;0;0;0;0.8;0	pgd	0	0	0	0.5	0.8	0	glmm_agg	period	0.986
pgd;0.5;0;0;0;0.8;0	pgd	0	0	0	0.5	0.8	0	glmm_agg	trt	0.691
pgd;0.5;0;0;0;0.8;0	pgd	0	0	0	0.5	0.8	0	glmm_agg	trt*period	0.078
pgd;0.5;0;0;0;0.8;-0.1	pgd	0	0	0	0.5	0.8	-0.1	gee_agg	period	0.86
pgd;0.5;0;0;0;0.8;-0.1	pgd	0	0	0	0.5	0.8	-0.1	gee_agg	trt	0.622
pgd;0.5;0;0;0;0.8;-0.1	pgd	0	0	0	0.5	0.8	-0.1	gee_agg	trt*period	0.181
pgd;0.5;0;0;0;0.8;-0.1	pgd	0	0	0	0.5	0.8	-0.1	glmm_agg	period	0.987
pgd;0.5;0;0;0;0.8;-0.1	pgd	0	0	0	0.5	0.8	-0.1	glmm_agg	trt	0.69
pgd;0.5;0;0;0;0.8;-0.1	pgd	0	0	0	0.5	0.8	-0.1	glmm_agg	trt*period	0.323
pgd;0.8;0;0;0;0.8;0	pgd	0	0	0	0.8	0.8	0	gee_agg	period	0.62
pgd;0.8;0;0;0;0.8;0	pgd	0	0	0	0.8	0.8	0	gee_agg	trt	0.43
pgd;0.8;0;0;0;0.8;0	pgd	0	0	0	0.8	0.8	0	gee_agg	trt*period	0.045
pgd;0.8;0;0;0;0.8;0	pgd	0	0	0	0.8	0.8	0	glmm_agg	period	0.916
pgd;0.8;0;0;0;0.8;0	pgd	0	0	0	0.8	0.8	0	glmm_agg	trt	0.505
pgd;0.8;0;0;0;0.8;0	pgd	0	0	0	0.8	0.8	0	glmm_agg	trt*period	0.076
pgd;0.8;0;0;0;0.8;-0.1	pgd	0	0	0	0.8	0.8	-0.1	gee_agg	period	0.62
pgd;0.8;0;0;0;0.8;-0.1	pgd	0	0	0	0.8	0.8	-0.1	gee_agg	trt	0.428
pgd;0.8;0;0;0;0.8;-0.1	pgd	0	0	0	0.8	0.8	-0.1	gee_agg	trt*period	0.128
pgd;0.8;0;0;0;0.8;-0.1	pgd	0	0	0	0.8	0.8	-0.1	glmm_agg	period	0.914
pgd;0.8;0;0;0;0.8;-0.1	pgd	0	0	0	0.8	0.8	-0.1	glmm_agg	trt	0.508
pgd;0.8;0;0;0;0.8;-0.1	pgd	0	0	0	0.8	0.8	-0.1	glmm_agg	trt*period	0.228
dsd;0.2;0;0;0;0.5;0	dsd	0	0	0	0.2	0.5	0	gee_agg	period	0.967
dsd;0.2;0;0;0;0.5;0	dsd	0	0	0	0.2	0.5	0	gee_agg	trt	0.991
dsd;0.2;0;0;0;0.5;0	dsd	0	0	0	0.2	0.5	0	gee_agg	trt*period	0.042
dsd;0.2;0;0;0;0.5;0	dsd	0	0	0	0.2	0.5	0	glmm_agg	period	0.999
dsd;0.2;0;0;0;0.5;0	dsd	0	0	0	0.2	0.5	0	glmm_agg	trt	0.995
dsd;0.2;0;0;0;0.5;0	dsd	0	0	0	0.2	0.5	0	glmm_agg	trt*period	0.066
dsd;0.2;0;0;0;0.5;-0.1	dsd	0	0	0	0.2	0.5	-0.1	gee_agg	period	0.967
dsd;0.2;0;0;0;0.5;-0.1	dsd	0	0	0	0.2	0.5	-0.1	gee_agg	trt	0.99
dsd;0.2;0;0;0;0.5;-0.1	dsd	0	0	0	0.2	0.5	-0.1	gee_agg	trt*period	0.25
dsd;0.2;0;0;0;0.5;-0.1	dsd	0	0	0	0.2	0.5	-0.1	glmm_agg	period	0.999
dsd;0.2;0;0;0;0.5;-0.1	dsd	0	0	0	0.2	0.5	-0.1	glmm_agg	trt	0.996
dsd;0.2;0;0;0;0.5;-0.1	dsd	0	0	0	0.2	0.5	-0.1	glmm_agg	trt*period	0.347
dsd;0.5;0;0;0;0.5;0	dsd	0	0	0	0.5	0.5	0	gee_agg	period	0.663
dsd;0.5;0;0;0;0.5;0	dsd	0	0	0	0.5	0.5	0	gee_agg	trt	0.816
dsd;0.5;0;0;0;0.5;0	dsd	0	0	0	0.5	0.5	0	gee_agg	trt*period	0.036
dsd;0.5;0;0;0;0.5;0	dsd	0	0	0	0.5	0.5	0	glmm_agg	period	0.859
dsd;0.5;0;0;0;0.5;0	dsd	0	0	0	0.5	0.5	0	glmm_agg	trt	0.889
dsd;0.5;0;0;0;0.5;0	dsd	0	0	0	0.5	0.5	0	glmm_agg	trt*period	0.076
dsd;0.5;0;0;0;0.5;-0.1	dsd	0	0	0	0.5	0.5	-0.1	gee_agg	period	0.663
dsd;0.5;0;0;0;0.5;-0.1	dsd	0	0	0	0.5	0.5	-0.1	gee_agg	trt	0.813
dsd;0.5;0;0;0;0.5;-0.1	dsd	0	0	0	0.5	0.5	-0.1	gee_agg	trt*period	0.135
dsd;0.5;0;0;0;0.5;-0.1	dsd	0	0	0	0.5	0.5	-0.1	glmm_agg	period	0.859
dsd;0.5;0;0;0;0.5;-0.1	dsd	0	0	0	0.5	0.5	-0.1	glmm_agg	trt	0.888
dsd;0.5;0;0;0;0.5;-0.1	dsd	0	0	0	0.5	0.5	-0.1	glmm_agg	trt*period	0.201
dsd;0.8;0;0;0;0.5;0	dsd	0	0	0	0.8	0.5	0	gee_agg	period	0.43
dsd;0.8;0;0;0;0.5;0	dsd	0	0	0	0.8	0.5	0	gee_agg	trt	0.647
dsd;0.8;0;0;0;0.5;0	dsd	0	0	0	0.8	0.5	0	gee_agg	trt*period	0.043
dsd;0.8;0;0;0;0.5;0	dsd	0	0	0	0.8	0.5	0	glmm_agg	period	0.652
dsd;0.8;0;0;0;0.5;0	dsd	0	0	0	0.8	0.5	0	glmm_agg	trt	0.749
dsd;0.8;0;0;0;0.5;0	dsd	0	0	0	0.8	0.5	0	glmm_agg	trt*period	0.072
dsd;0.8;0;0;0;0.5;-0.1	dsd	0	0	0	0.8	0.5	-0.1	gee_agg	period	0.426
dsd;0.8;0;0;0;0.5;-0.1	dsd	0	0	0	0.8	0.5	-0.1	gee_agg	trt	0.644
dsd;0.8;0;0;0;0.5;-0.1	dsd	0	0	0	0.8	0.5	-0.1	gee_agg	trt*period	0.098
dsd;0.8;0;0;0;0.5;-0.1	dsd	0	0	0	0.8	0.5	-0.1	glmm_agg	period	0.65
dsd;0.8;0;0;0;0.5;-0.1	dsd	0	0	0	0.8	0.5	-0.1	glmm_agg	trt	0.747
dsd;0.8;0;0;0;0.5;-0.1	dsd	0	0	0	0.8	0.5	-0.1	glmm_agg	trt*period	0.148
dsd;0.2;0;0;0;0.8;0	dsd	0	0	0	0.2	0.8	0	gee_agg	period	0.995
dsd;0.2;0;0;0;0.8;0	dsd	0	0	0	0.2	0.8	0	gee_agg	trt	0.989
dsd;0.2;0;0;0;0.8;0	dsd	0	0	0	0.2	0.8	0	gee_agg	trt*period	0.044
dsd;0.2;0;0;0;0.8;0	dsd	0	0	0	0.2	0.8	0	glmm_agg	period	1
dsd;0.2;0;0;0;0.8;0	dsd	0	0	0	0.2	0.8	0	glmm_agg	trt	0.996
dsd;0.2;0;0;0;0.8;0	dsd	0	0	0	0.2	0.8	0	glmm_agg	trt*period	0.088
dsd;0.2;0;0;0;0.8;-0.1	dsd	0	0	0	0.2	0.8	-0.1	gee_agg	period	0.995
dsd;0.2;0;0;0;0.8;-0.1	dsd	0	0	0	0.2	0.8	-0.1	gee_agg	trt	0.989
dsd;0.2;0;0;0;0.8;-0.1	dsd	0	0	0	0.2	0.8	-0.1	gee_agg	trt*period	0.288
dsd;0.2;0;0;0;0.8;-0.1	dsd	0	0	0	0.2	0.8	-0.1	glmm_agg	period	1
dsd;0.2;0;0;0;0.8;-0.1	dsd	0	0	0	0.2	0.8	-0.1	glmm_agg	trt	0.996
dsd;0.2;0;0;0;0.8;-0.1	dsd	0	0	0	0.2	0.8	-0.1	glmm_agg	trt*period	0.51
dsd;0.5;0;0;0;0.8;0	dsd	0	0	0	0.5	0.8	0	gee_agg	period	0.779
dsd;0.5;0;0;0;0.8;0	dsd	0	0	0	0.5	0.8	0	gee_agg	trt	0.789
dsd;0.5;0;0;0;0.8;0	dsd	0	0	0	0.5	0.8	0	gee_agg	trt*period	0.037
dsd;0.5;0;0;0;0.8;0	dsd	0	0	0	0.5	0.8	0	glmm_agg	period	0.966
dsd;0.5;0;0;0;0.8;0	dsd	0	0	0	0.5	0.8	0	glmm_agg	trt	0.867
dsd;0.5;0;0;0;0.8;0	dsd	0	0	0	0.5	0.8	0	glmm_agg	trt*period	0.084
dsd;0.5;0;0;0;0.8;-0.1	dsd	0	0	0	0.5	0.8	-0.1	gee_agg	period	0.779
dsd;0.5;0;0;0;0.8;-0.1	dsd	0	0	0	0.5	0.8	-0.1	gee_agg	trt	0.785
dsd;0.5;0;0;0;0.8;-0.1	dsd	0	0	0	0.5	0.8	-0.1	gee_agg	trt*period	0.14
dsd;0.5;0;0;0;0.8;-0.1	dsd	0	0	0	0.5	0.8	-0.1	glmm_agg	period	0.963
dsd;0.5;0;0;0;0.8;-0.1	dsd	0	0	0	0.5	0.8	-0.1	glmm_agg	trt	0.867
dsd;0.5;0;0;0;0.8;-0.1	dsd	0	0	0	0.5	0.8	-0.1	glmm_agg	trt*period	0.299
dsd;0.8;0;0;0;0.8;0	dsd	0	0	0	0.8	0.8	0	gee_agg	period	0.537
dsd;0.8;0;0;0;0.8;0	dsd	0	0	0	0.8	0.8	0	gee_agg	trt	0.605
dsd;0.8;0;0;0;0.8;0	dsd	0	0	0	0.8	0.8	0	gee_agg	trt*period	0.038
dsd;0.8;0;0;0;0.8;0	dsd	0	0	0	0.8	0.8	0	glmm_agg	period	0.846
dsd;0.8;0;0;0;0.8;0	dsd	0	0	0	0.8	0.8	0	glmm_agg	trt	0.701
dsd;0.8;0;0;0;0.8;0	dsd	0	0	0	0.8	0.8	0	glmm_agg	trt*period	0.076
dsd;0.8;0;0;0;0.8;-0.1	dsd	0	0	0	0.8	0.8	-0.1	gee_agg	period	0.536
dsd;0.8;0;0;0;0.8;-0.1	dsd	0	0	0	0.8	0.8	-0.1	gee_agg	trt	0.612
dsd;0.8;0;0;0;0.8;-0.1	dsd	0	0	0	0.8	0.8	-0.1	gee_agg	trt*period	0.101
dsd;0.8;0;0;0;0.8;-0.1	dsd	0	0	0	0.8	0.8	-0.1	glmm_agg	period	0.848
dsd;0.8;0;0;0;0.8;-0.1	dsd	0	0	0	0.8	0.8	-0.1	glmm_agg	trt	0.696
dsd;0.8;0;0;0;0.8;-0.1	dsd	0	0	0	0.8	0.8	-0.1	glmm_agg	trt*period	0.222
usd;0.2;0;0;0;0.5;0	usd	0	0	0	0.2	0.5	0	gee_agg	period	0.959
usd;0.2;0;0;0;0.5;0	usd	0	0	0	0.2	0.5	0	gee_agg	trt	0.996
usd;0.2;0;0;0;0.5;0	usd	0	0	0	0.2	0.5	0	gee_agg	trt*period	0.042
usd;0.2;0;0;0;0.5;0	usd	0	0	0	0.2	0.5	0	glmm_agg	period	0.995
usd;0.2;0;0;0;0.5;0	usd	0	0	0	0.2	0.5	0	glmm_agg	trt	0.997
usd;0.2;0;0;0;0.5;0	usd	0	0	0	0.2	0.5	0	glmm_agg	trt*period	0.071
usd;0.2;0;0;0;0.5;-0.1	usd	0	0	0	0.2	0.5	-0.1	gee_agg	period	0.959
usd;0.2;0;0;0;0.5;-0.1	usd	0	0	0	0.2	0.5	-0.1	gee_agg	trt	0.996
usd;0.2;0;0;0;0.5;-0.1	usd	0	0	0	0.2	0.5	-0.1	gee_agg	trt*period	0.161
usd;0.2;0;0;0;0.5;-0.1	usd	0	0	0	0.2	0.5	-0.1	glmm_agg	period	0.996
usd;0.2;0;0;0;0.5;-0.1	usd	0	0	0	0.2	0.5	-0.1	glmm_agg	trt	0.996
usd;0.2;0;0;0;0.5;-0.1	usd	0	0	0	0.2	0.5	-0.1	glmm_agg	trt*period	0.26
usd;0.5;0;0;0;0.5;0	usd	0	0	0	0.5	0.5	0	gee_agg	period	0.638
usd;0.5;0;0;0;0.5;0	usd	0	0	0	0.5	0.5	0	gee_agg	trt	0.845
usd;0.5;0;0;0;0.5;0	usd	0	0	0	0.5	0.5	0	gee_agg	trt*period	0.045
usd;0.5;0;0;0;0.5;0	usd	0	0	0	0.5	0.5	0	glmm_agg	period	0.84
usd;0.5;0;0;0;0.5;0	usd	0	0	0	0.5	0.5	0	glmm_agg	trt	0.906
usd;0.5;0;0;0;0.5;0	usd	0	0	0	0.5	0.5	0	glmm_agg	trt*period	0.057
usd;0.5;0;0;0;0.5;-0.1	usd	0	0	0	0.5	0.5	-0.1	gee_agg	period	0.638
usd;0.5;0;0;0;0.5;-0.1	usd	0	0	0	0.5	0.5	-0.1	gee_agg	trt	0.832
usd;0.5;0;0;0;0.5;-0.1	usd	0	0	0	0.5	0.5	-0.1	gee_agg	trt*period	0.096
usd;0.5;0;0;0;0.5;-0.1	usd	0	0	0	0.5	0.5	-0.1	glmm_agg	period	0.842
usd;0.5;0;0;0;0.5;-0.1	usd	0	0	0	0.5	0.5	-0.1	glmm_agg	trt	0.906
usd;0.5;0;0;0;0.5;-0.1	usd	0	0	0	0.5	0.5	-0.1	glmm_agg	trt*period	0.144
usd;0.8;0;0;0;0.5;0	usd	0	0	0	0.8	0.5	0	gee_agg	period	0.415
usd;0.8;0;0;0;0.5;0	usd	0	0	0	0.8	0.5	0	gee_agg	trt	0.67
usd;0.8;0;0;0;0.5;0	usd	0	0	0	0.8	0.5	0	gee_agg	trt*period	0.053
usd;0.8;0;0;0;0.5;0	usd	0	0	0	0.8	0.5	0	glmm_agg	period	0.613
usd;0.8;0;0;0;0.5;0	usd	0	0	0	0.8	0.5	0	glmm_agg	trt	0.773
usd;0.8;0;0;0;0.5;0	usd	0	0	0	0.8	0.5	0	glmm_agg	trt*period	0.063
usd;0.8;0;0;0;0.5;-0.1	usd	0	0	0	0.8	0.5	-0.1	gee_agg	period	0.416
usd;0.8;0;0;0;0.5;-0.1	usd	0	0	0	0.8	0.5	-0.1	gee_agg	trt	0.656
usd;0.8;0;0;0;0.5;-0.1	usd	0	0	0	0.8	0.5	-0.1	gee_agg	trt*period	0.083
usd;0.8;0;0;0;0.5;-0.1	usd	0	0	0	0.8	0.5	-0.1	glmm_agg	period	0.612
usd;0.8;0;0;0;0.5;-0.1	usd	0	0	0	0.8	0.5	-0.1	glmm_agg	trt	0.768
usd;0.8;0;0;0;0.5;-0.1	usd	0	0	0	0.8	0.5	-0.1	glmm_agg	trt*period	0.113
usd;0.2;0;0;0;0.8;0	usd	0	0	0	0.2	0.8	0	gee_agg	period	0.992
usd;0.2;0;0;0;0.8;0	usd	0	0	0	0.2	0.8	0	gee_agg	trt	0.999
usd;0.2;0;0;0;0.8;0	usd	0	0	0	0.2	0.8	0	gee_agg	trt*period	0.039
usd;0.2;0;0;0;0.8;0	usd	0	0	0	0.2	0.8	0	glmm_agg	period	1
usd;0.2;0;0;0;0.8;0	usd	0	0	0	0.2	0.8	0	glmm_agg	trt	0.999
usd;0.2;0;0;0;0.8;0	usd	0	0	0	0.2	0.8	0	glmm_agg	trt*period	0.073
usd;0.2;0;0;0;0.8;-0.1	usd	0	0	0	0.2	0.8	-0.1	gee_agg	period	0.993
usd;0.2;0;0;0;0.8;-0.1	usd	0	0	0	0.2	0.8	-0.1	gee_agg	trt	0.999
usd;0.2;0;0;0;0.8;-0.1	usd	0	0	0	0.2	0.8	-0.1	gee_agg	trt*period	0.195
usd;0.2;0;0;0;0.8;-0.1	usd	0	0	0	0.2	0.8	-0.1	glmm_agg	period	1
usd;0.2;0;0;0;0.8;-0.1	usd	0	0	0	0.2	0.8	-0.1	glmm_agg	trt	0.999
usd;0.2;0;0;0;0.8;-0.1	usd	0	0	0	0.2	0.8	-0.1	glmm_agg	trt*period	0.407
usd;0.5;0;0;0;0.8;0	usd	0	0	0	0.5	0.8	0	gee_agg	period	0.819
usd;0.5;0;0;0;0.8;0	usd	0	0	0	0.5	0.8	0	gee_agg	trt	0.913
usd;0.5;0;0;0;0.8;0	usd	0	0	0	0.5	0.8	0	gee_agg	trt*period	0.039
usd;0.5;0;0;0;0.8;0	usd	0	0	0	0.5	0.8	0	glmm_agg	period	0.968
usd;0.5;0;0;0;0.8;0	usd	0	0	0	0.5	0.8	0	glmm_agg	trt	0.967
usd;0.5;0;0;0;0.8;0	usd	0	0	0	0.5	0.8	0	glmm_agg	trt*period	0.083
usd;0.5;0;0;0;0.8;-0.1	usd	0	0	0	0.5	0.8	-0.1	gee_agg	period	0.816
usd;0.5;0;0;0;0.8;-0.1	usd	0	0	0	0.5	0.8	-0.1	gee_agg	trt	0.908
usd;0.5;0;0;0;0.8;-0.1	usd	0	0	0	0.5	0.8	-0.1	gee_agg	trt*period	0.101
usd;0.5;0;0;0;0.8;-0.1	usd	0	0	0	0.5	0.8	-0.1	glmm_agg	period	0.966
usd;0.5;0;0;0;0.8;-0.1	usd	0	0	0	0.5	0.8	-0.1	glmm_agg	trt	0.965
usd;0.5;0;0;0;0.8;-0.1	usd	0	0	0	0.5	0.8	-0.1	glmm_agg	trt*period	0.244
usd;0.8;0;0;0;0.8;0	usd	0	0	0	0.8	0.8	0	gee_agg	period	0.609
usd;0.8;0;0;0;0.8;0	usd	0	0	0	0.8	0.8	0	gee_agg	trt	0.752
usd;0.8;0;0;0;0.8;0	usd	0	0	0	0.8	0.8	0	gee_agg	trt*period	0.036
usd;0.8;0;0;0;0.8;0	usd	0	0	0	0.8	0.8	0	glmm_agg	period	0.85
usd;0.8;0;0;0;0.8;0	usd	0	0	0	0.8	0.8	0	glmm_agg	trt	0.874
usd;0.8;0;0;0;0.8;0	usd	0	0	0	0.8	0.8	0	glmm_agg	trt*period	0.078
usd;0.8;0;0;0;0.8;-0.1	usd	0	0	0	0.8	0.8	-0.1	gee_agg	period	0.607
usd;0.8;0;0;0;0.8;-0.1	usd	0	0	0	0.8	0.8	-0.1	gee_agg	trt	0.748
usd;0.8;0;0;0;0.8;-0.1	usd	0	0	0	0.8	0.8	-0.1	gee_agg	trt*period	0.074
usd;0.8;0;0;0;0.8;-0.1	usd	0	0	0	0.8	0.8	-0.1	glmm_agg	period	0.852
usd;0.8;0;0;0;0.8;-0.1	usd	0	0	0	0.8	0.8	-0.1	glmm_agg	trt	0.88
usd;0.8;0;0;0;0.8;-0.1	usd	0	0	0	0.8	0.8	-0.1	glmm_agg	trt*period	0.18
dsdopt;0.2;14;24;0;0.5;0	dsdopt	14	24	0	0.2	0.5	0	gee_agg	period	0.958
dsdopt;0.2;14;24;0;0.5;0	dsdopt	14	24	0	0.2	0.5	0	gee_agg	trt	0.982
dsdopt;0.2;14;24;0;0.5;0	dsdopt	14	24	0	0.2	0.5	0	gee_agg	trt*period	0.042
dsdopt;0.2;14;24;0;0.5;0	dsdopt	14	24	0	0.2	0.5	0	glmm_agg	period	0.996
dsdopt;0.2;14;24;0;0.5;0	dsdopt	14	24	0	0.2	0.5	0	glmm_agg	trt	0.992
dsdopt;0.2;14;24;0;0.5;0	dsdopt	14	24	0	0.2	0.5	0	glmm_agg	trt*period	0.067
dsdopt;0.2;14;24;0;0.5;-0.1	dsdopt	14	24	0	0.2	0.5	-0.1	gee_agg	period	0.959
dsdopt;0.2;14;24;0;0.5;-0.1	dsdopt	14	24	0	0.2	0.5	-0.1	gee_agg	trt	0.982
dsdopt;0.2;14;24;0;0.5;-0.1	dsdopt	14	24	0	0.2	0.5	-0.1	gee_agg	trt*period	0.211
dsdopt;0.2;14;24;0;0.5;-0.1	dsdopt	14	24	0	0.2	0.5	-0.1	glmm_agg	period	0.996
dsdopt;0.2;14;24;0;0.5;-0.1	dsdopt	14	24	0	0.2	0.5	-0.1	glmm_agg	trt	0.99
dsdopt;0.2;14;24;0;0.5;-0.1	dsdopt	14	24	0	0.2	0.5	-0.1	glmm_agg	trt*period	0.296
dsdopt;0.5;14;24;0;0.5;0	dsdopt	14	24	0	0.5	0.5	0	gee_agg	period	0.648
dsdopt;0.5;14;24;0;0.5;0	dsdopt	14	24	0	0.5	0.5	0	gee_agg	trt	0.766
dsdopt;0.5;14;24;0;0.5;0	dsdopt	14	24	0	0.5	0.5	0	gee_agg	trt*period	0.044
dsdopt;0.5;14;24;0;0.5;0	dsdopt	14	24	0	0.5	0.5	0	glmm_agg	period	0.853
dsdopt;0.5;14;24;0;0.5;0	dsdopt	14	24	0	0.5	0.5	0	glmm_agg	trt	0.842
dsdopt;0.5;14;24;0;0.5;0	dsdopt	14	24	0	0.5	0.5	0	glmm_agg	trt*period	0.071
dsdopt;0.5;14;24;0;0.5;-0.1	dsdopt	14	24	0	0.5	0.5	-0.1	gee_agg	period	0.65
dsdopt;0.5;14;24;0;0.5;-0.1	dsdopt	14	24	0	0.5	0.5	-0.1	gee_agg	trt	0.759
dsdopt;0.5;14;24;0;0.5;-0.1	dsdopt	14	24	0	0.5	0.5	-0.1	gee_agg	trt*period	0.113
dsdopt;0.5;14;24;0;0.5;-0.1	dsdopt	14	24	0	0.5	0.5	-0.1	glmm_agg	period	0.855
dsdopt;0.5;14;24;0;0.5;-0.1	dsdopt	14	24	0	0.5	0.5	-0.1	glmm_agg	trt	0.844
dsdopt;0.5;14;24;0;0.5;-0.1	dsdopt	14	24	0	0.5	0.5	-0.1	glmm_agg	trt*period	0.157
dsdopt;0.8;14;24;0;0.5;0	dsdopt	14	24	0	0.8	0.5	0	gee_agg	period	0.418
dsdopt;0.8;14;24;0;0.5;0	dsdopt	14	24	0	0.8	0.5	0	gee_agg	trt	0.571
dsdopt;0.8;14;24;0;0.5;0	dsdopt	14	24	0	0.8	0.5	0	gee_agg	trt*period	0.037
dsdopt;0.8;14;24;0;0.5;0	dsdopt	14	24	0	0.8	0.5	0	glmm_agg	period	0.649
dsdopt;0.8;14;24;0;0.5;0	dsdopt	14	24	0	0.8	0.5	0	glmm_agg	trt	0.662
dsdopt;0.8;14;24;0;0.5;0	dsdopt	14	24	0	0.8	0.5	0	glmm_agg	trt*period	0.077
dsdopt;0.8;14;24;0;0.5;-0.1	dsdopt	14	24	0	0.8	0.5	-0.1	gee_agg	period	0.419
dsdopt;0.8;14;24;0;0.5;-0.1	dsdopt	14	24	0	0.8	0.5	-0.1	gee_agg	trt	0.575
dsdopt;0.8;14;24;0;0.5;-0.1	dsdopt	14	24	0	0.8	0.5	-0.1	gee_agg	trt*period	0.084
dsdopt;0.8;14;24;0;0.5;-0.1	dsdopt	14	24	0	0.8	0.5	-0.1	glmm_agg	period	0.65
dsdopt;0.8;14;24;0;0.5;-0.1	dsdopt	14	24	0	0.8	0.5	-0.1	glmm_agg	trt	0.659
dsdopt;0.8;14;24;0;0.5;-0.1	dsdopt	14	24	0	0.8	0.5	-0.1	glmm_agg	trt*period	0.124
dsdopt;0.2;14;24;0;0.8;0	dsdopt	14	24	0	0.2	0.8	0	gee_agg	period	0.987
dsdopt;0.2;14;24;0;0.8;0	dsdopt	14	24	0	0.2	0.8	0	gee_agg	trt	0.982
dsdopt;0.2;14;24;0;0.8;0	dsdopt	14	24	0	0.2	0.8	0	gee_agg	trt*period	0.035
dsdopt;0.2;14;24;0;0.8;0	dsdopt	14	24	0	0.2	0.8	0	glmm_agg	period	1
dsdopt;0.2;14;24;0;0.8;0	dsdopt	14	24	0	0.2	0.8	0	glmm_agg	trt	0.99
dsdopt;0.2;14;24;0;0.8;0	dsdopt	14	24	0	0.2	0.8	0	glmm_agg	trt*period	0.09
dsdopt;0.2;14;24;0;0.8;-0.1	dsdopt	14	24	0	0.2	0.8	-0.1	gee_agg	period	0.988
dsdopt;0.2;14;24;0;0.8;-0.1	dsdopt	14	24	0	0.2	0.8	-0.1	gee_agg	trt	0.982
dsdopt;0.2;14;24;0;0.8;-0.1	dsdopt	14	24	0	0.2	0.8	-0.1	gee_agg	trt*period	0.249
dsdopt;0.2;14;24;0;0.8;-0.1	dsdopt	14	24	0	0.2	0.8	-0.1	glmm_agg	period	1
dsdopt;0.2;14;24;0;0.8;-0.1	dsdopt	14	24	0	0.2	0.8	-0.1	glmm_agg	trt	0.989
dsdopt;0.2;14;24;0;0.8;-0.1	dsdopt	14	24	0	0.2	0.8	-0.1	glmm_agg	trt*period	0.431
dsdopt;0.5;14;24;0;0.8;0	dsdopt	14	24	0	0.5	0.8	0	gee_agg	period	0.761
dsdopt;0.5;14;24;0;0.8;0	dsdopt	14	24	0	0.5	0.8	0	gee_agg	trt	0.784
dsdopt;0.5;14;24;0;0.8;0	dsdopt	14	24	0	0.5	0.8	0	gee_agg	trt*period	0.04
dsdopt;0.5;14;24;0;0.8;0	dsdopt	14	24	0	0.5	0.8	0	glmm_agg	period	0.954
dsdopt;0.5;14;24;0;0.8;0	dsdopt	14	24	0	0.5	0.8	0	glmm_agg	trt	0.842
dsdopt;0.5;14;24;0;0.8;0	dsdopt	14	24	0	0.5	0.8	0	glmm_agg	trt*period	0.086
dsdopt;0.5;14;24;0;0.8;-0.1	dsdopt	14	24	0	0.5	0.8	-0.1	gee_agg	period	0.763
dsdopt;0.5;14;24;0;0.8;-0.1	dsdopt	14	24	0	0.5	0.8	-0.1	gee_agg	trt	0.781
dsdopt;0.5;14;24;0;0.8;-0.1	dsdopt	14	24	0	0.5	0.8	-0.1	gee_agg	trt*period	0.114
dsdopt;0.5;14;24;0;0.8;-0.1	dsdopt	14	24	0	0.5	0.8	-0.1	glmm_agg	period	0.955
dsdopt;0.5;14;24;0;0.8;-0.1	dsdopt	14	24	0	0.5	0.8	-0.1	glmm_agg	trt	0.847
dsdopt;0.5;14;24;0;0.8;-0.1	dsdopt	14	24	0	0.5	0.8	-0.1	glmm_agg	trt*period	0.246
dsdopt;0.8;14;24;0;0.8;0	dsdopt	14	24	0	0.8	0.8	0	gee_agg	period	0.526
dsdopt;0.8;14;24;0;0.8;0	dsdopt	14	24	0	0.8	0.8	0	gee_agg	trt	0.591
dsdopt;0.8;14;24;0;0.8;0	dsdopt	14	24	0	0.8	0.8	0	gee_agg	trt*period	0.043
dsdopt;0.8;14;24;0;0.8;0	dsdopt	14	24	0	0.8	0.8	0	glmm_agg	period	0.841
dsdopt;0.8;14;24;0;0.8;0	dsdopt	14	24	0	0.8	0.8	0	glmm_agg	trt	0.664
dsdopt;0.8;14;24;0;0.8;0	dsdopt	14	24	0	0.8	0.8	0	glmm_agg	trt*period	0.077
dsdopt;0.8;14;24;0;0.8;-0.1	dsdopt	14	24	0	0.8	0.8	-0.1	gee_agg	period	0.528
dsdopt;0.8;14;24;0;0.8;-0.1	dsdopt	14	24	0	0.8	0.8	-0.1	gee_agg	trt	0.591
dsdopt;0.8;14;24;0;0.8;-0.1	dsdopt	14	24	0	0.8	0.8	-0.1	gee_agg	trt*period	0.086
dsdopt;0.8;14;24;0;0.8;-0.1	dsdopt	14	24	0	0.8	0.8	-0.1	glmm_agg	period	0.84
dsdopt;0.8;14;24;0;0.8;-0.1	dsdopt	14	24	0	0.8	0.8	-0.1	glmm_agg	trt	0.659
dsdopt;0.8;14;24;0;0.8;-0.1	dsdopt	14	24	0	0.8	0.8	-0.1	glmm_agg	trt*period	0.187
usdopt;0.2;6;9;9;0.5;0	usdopt	6	9	9	0.2	0.5	0	gee_agg	period	0.946
usdopt;0.2;6;9;9;0.5;0	usdopt	6	9	9	0.2	0.5	0	gee_agg	trt	0.992
usdopt;0.2;6;9;9;0.5;0	usdopt	6	9	9	0.2	0.5	0	gee_agg	trt*period	0.038
usdopt;0.2;6;9;9;0.5;0	usdopt	6	9	9	0.2	0.5	0	glmm_agg	period	0.996
usdopt;0.2;6;9;9;0.5;0	usdopt	6	9	9	0.2	0.5	0	glmm_agg	trt	0.997
usdopt;0.2;6;9;9;0.5;0	usdopt	6	9	9	0.2	0.5	0	glmm_agg	trt*period	0.075
usdopt;0.2;6;9;9;0.5;-0.1	usdopt	6	9	9	0.2	0.5	-0.1	gee_agg	period	0.946
usdopt;0.2;6;9;9;0.5;-0.1	usdopt	6	9	9	0.2	0.5	-0.1	gee_agg	trt	0.99
usdopt;0.2;6;9;9;0.5;-0.1	usdopt	6	9	9	0.2	0.5	-0.1	gee_agg	trt*period	0.138
usdopt;0.2;6;9;9;0.5;-0.1	usdopt	6	9	9	0.2	0.5	-0.1	glmm_agg	period	0.995
usdopt;0.2;6;9;9;0.5;-0.1	usdopt	6	9	9	0.2	0.5	-0.1	glmm_agg	trt	0.997
usdopt;0.2;6;9;9;0.5;-0.1	usdopt	6	9	9	0.2	0.5	-0.1	glmm_agg	trt*period	0.253
usdopt;0.5;6;9;9;0.5;0	usdopt	6	9	9	0.5	0.5	0	gee_agg	period	0.615
usdopt;0.5;6;9;9;0.5;0	usdopt	6	9	9	0.5	0.5	0	gee_agg	trt	0.815
usdopt;0.5;6;9;9;0.5;0	usdopt	6	9	9	0.5	0.5	0	gee_agg	trt*period	0.035
usdopt;0.5;6;9;9;0.5;0	usdopt	6	9	9	0.5	0.5	0	glmm_agg	period	0.829
usdopt;0.5;6;9;9;0.5;0	usdopt	6	9	9	0.5	0.5	0	glmm_agg	trt	0.885
usdopt;0.5;6;9;9;0.5;0	usdopt	6	9	9	0.5	0.5	0	glmm_agg	trt*period	0.065
usdopt;0.5;6;9;9;0.5;-0.1	usdopt	6	9	9	0.5	0.5	-0.1	gee_agg	period	0.614
usdopt;0.5;6;9;9;0.5;-0.1	usdopt	6	9	9	0.5	0.5	-0.1	gee_agg	trt	0.804
usdopt;0.5;6;9;9;0.5;-0.1	usdopt	6	9	9	0.5	0.5	-0.1	gee_agg	trt*period	0.084
usdopt;0.5;6;9;9;0.5;-0.1	usdopt	6	9	9	0.5	0.5	-0.1	glmm_agg	period	0.828
usdopt;0.5;6;9;9;0.5;-0.1	usdopt	6	9	9	0.5	0.5	-0.1	glmm_agg	trt	0.886
usdopt;0.5;6;9;9;0.5;-0.1	usdopt	6	9	9	0.5	0.5	-0.1	glmm_agg	trt*period	0.14
usdopt;0.8;6;9;9;0.5;0	usdopt	6	9	9	0.8	0.5	0	gee_agg	period	0.404404
usdopt;0.8;6;9;9;0.5;0	usdopt	6	9	9	0.8	0.5	0	gee_agg	trt	0.64965
usdopt;0.8;6;9;9;0.5;0	usdopt	6	9	9	0.8	0.5	0	gee_agg	trt*period	0.042042
usdopt;0.8;6;9;9;0.5;0	usdopt	6	9	9	0.8	0.5	0	glmm_agg	period	0.613
usdopt;0.8;6;9;9;0.5;0	usdopt	6	9	9	0.8	0.5	0	glmm_agg	trt	0.731
usdopt;0.8;6;9;9;0.5;0	usdopt	6	9	9	0.8	0.5	0	glmm_agg	trt*period	0.064
usdopt;0.8;6;9;9;0.5;-0.1	usdopt	6	9	9	0.8	0.5	-0.1	gee_agg	period	0.4004
usdopt;0.8;6;9;9;0.5;-0.1	usdopt	6	9	9	0.8	0.5	-0.1	gee_agg	trt	0.645646
usdopt;0.8;6;9;9;0.5;-0.1	usdopt	6	9	9	0.8	0.5	-0.1	gee_agg	trt*period	0.0690691
usdopt;0.8;6;9;9;0.5;-0.1	usdopt	6	9	9	0.8	0.5	-0.1	glmm_agg	period	0.612
usdopt;0.8;6;9;9;0.5;-0.1	usdopt	6	9	9	0.8	0.5	-0.1	glmm_agg	trt	0.726
usdopt;0.8;6;9;9;0.5;-0.1	usdopt	6	9	9	0.8	0.5	-0.1	glmm_agg	trt*period	0.111
usdopt;0.2;6;9;9;0.8;0	usdopt	6	9	9	0.2	0.8	0	gee_agg	period	0.993
usdopt;0.2;6;9;9;0.8;0	usdopt	6	9	9	0.2	0.8	0	gee_agg	trt	0.999
usdopt;0.2;6;9;9;0.8;0	usdopt	6	9	9	0.2	0.8	0	gee_agg	trt*period	0.031
usdopt;0.2;6;9;9;0.8;0	usdopt	6	9	9	0.2	0.8	0	glmm_agg	period	1
usdopt;0.2;6;9;9;0.8;0	usdopt	6	9	9	0.2	0.8	0	glmm_agg	trt	1
usdopt;0.2;6;9;9;0.8;0	usdopt	6	9	9	0.2	0.8	0	glmm_agg	trt*period	0.09
usdopt;0.2;6;9;9;0.8;-0.1	usdopt	6	9	9	0.2	0.8	-0.1	gee_agg	period	0.993
usdopt;0.2;6;9;9;0.8;-0.1	usdopt	6	9	9	0.2	0.8	-0.1	gee_agg	trt	0.999
usdopt;0.2;6;9;9;0.8;-0.1	usdopt	6	9	9	0.2	0.8	-0.1	gee_agg	trt*period	0.157
usdopt;0.2;6;9;9;0.8;-0.1	usdopt	6	9	9	0.2	0.8	-0.1	glmm_agg	period	1
usdopt;0.2;6;9;9;0.8;-0.1	usdopt	6	9	9	0.2	0.8	-0.1	glmm_agg	trt	1
usdopt;0.2;6;9;9;0.8;-0.1	usdopt	6	9	9	0.2	0.8	-0.1	glmm_agg	trt*period	0.372
usdopt;0.5;6;9;9;0.8;0	usdopt	6	9	9	0.5	0.8	0	gee_agg	period	0.804
usdopt;0.5;6;9;9;0.8;0	usdopt	6	9	9	0.5	0.8	0	gee_agg	trt	0.905
usdopt;0.5;6;9;9;0.8;0	usdopt	6	9	9	0.5	0.8	0	gee_agg	trt*period	0.029
usdopt;0.5;6;9;9;0.8;0	usdopt	6	9	9	0.5	0.8	0	glmm_agg	period	0.959
usdopt;0.5;6;9;9;0.8;0	usdopt	6	9	9	0.5	0.8	0	glmm_agg	trt	0.965
usdopt;0.5;6;9;9;0.8;0	usdopt	6	9	9	0.5	0.8	0	glmm_agg	trt*period	0.081
usdopt;0.5;6;9;9;0.8;-0.1	usdopt	6	9	9	0.5	0.8	-0.1	gee_agg	period	0.804
usdopt;0.5;6;9;9;0.8;-0.1	usdopt	6	9	9	0.5	0.8	-0.1	gee_agg	trt	0.899
usdopt;0.5;6;9;9;0.8;-0.1	usdopt	6	9	9	0.5	0.8	-0.1	gee_agg	trt*period	0.085
usdopt;0.5;6;9;9;0.8;-0.1	usdopt	6	9	9	0.5	0.8	-0.1	glmm_agg	period	0.961
usdopt;0.5;6;9;9;0.8;-0.1	usdopt	6	9	9	0.5	0.8	-0.1	glmm_agg	trt	0.966
usdopt;0.5;6;9;9;0.8;-0.1	usdopt	6	9	9	0.5	0.8	-0.1	glmm_agg	trt*period	0.228
usdopt;0.8;6;9;9;0.8;0	usdopt	6	9	9	0.8	0.8	0	gee_agg	period	0.562
usdopt;0.8;6;9;9;0.8;0	usdopt	6	9	9	0.8	0.8	0	gee_agg	trt	0.754
usdopt;0.8;6;9;9;0.8;0	usdopt	6	9	9	0.8	0.8	0	gee_agg	trt*period	0.029
usdopt;0.8;6;9;9;0.8;0	usdopt	6	9	9	0.8	0.8	0	glmm_agg	period	0.847
usdopt;0.8;6;9;9;0.8;0	usdopt	6	9	9	0.8	0.8	0	glmm_agg	trt	0.868
usdopt;0.8;6;9;9;0.8;0	usdopt	6	9	9	0.8	0.8	0	glmm_agg	trt*period	0.082
usdopt;0.8;6;9;9;0.8;-0.1	usdopt	6	9	9	0.8	0.8	-0.1	gee_agg	period	0.566
usdopt;0.8;6;9;9;0.8;-0.1	usdopt	6	9	9	0.8	0.8	-0.1	gee_agg	trt	0.746
usdopt;0.8;6;9;9;0.8;-0.1	usdopt	6	9	9	0.8	0.8	-0.1	gee_agg	trt*period	0.068
usdopt;0.8;6;9;9;0.8;-0.1	usdopt	6	9	9	0.8	0.8	-0.1	glmm_agg	period	0.845
usdopt;0.8;6;9;9;0.8;-0.1	usdopt	6	9	9	0.8	0.8	-0.1	glmm_agg	trt	0.867
usdopt;0.8;6;9;9;0.8;-0.1	usdopt	6	9	9	0.8	0.8	-0.1	glmm_agg	trt*period	0.185
usdopt;0.2;5;10;9;0.5;0	usdopt	5	10	9	0.2	0.5	0	gee_agg	period	0.937
usdopt;0.2;5;10;9;0.5;0	usdopt	5	10	9	0.2	0.5	0	gee_agg	trt	0.99
usdopt;0.2;5;10;9;0.5;0	usdopt	5	10	9	0.2	0.5	0	gee_agg	trt*period	0.035
usdopt;0.2;5;10;9;0.5;0	usdopt	5	10	9	0.2	0.5	0	glmm_agg	period	0.994
usdopt;0.2;5;10;9;0.5;0	usdopt	5	10	9	0.2	0.5	0	glmm_agg	trt	0.995
usdopt;0.2;5;10;9;0.5;0	usdopt	5	10	9	0.2	0.5	0	glmm_agg	trt*period	0.067
usdopt;0.2;5;10;9;0.5;-0.1	usdopt	5	10	9	0.2	0.5	-0.1	gee_agg	period	0.938
usdopt;0.2;5;10;9;0.5;-0.1	usdopt	5	10	9	0.2	0.5	-0.1	gee_agg	trt	0.99
usdopt;0.2;5;10;9;0.5;-0.1	usdopt	5	10	9	0.2	0.5	-0.1	gee_agg	trt*period	0.121
usdopt;0.2;5;10;9;0.5;-0.1	usdopt	5	10	9	0.2	0.5	-0.1	glmm_agg	period	0.994
usdopt;0.2;5;10;9;0.5;-0.1	usdopt	5	10	9	0.2	0.5	-0.1	glmm_agg	trt	0.995
usdopt;0.2;5;10;9;0.5;-0.1	usdopt	5	10	9	0.2	0.5	-0.1	glmm_agg	trt*period	0.223
usdopt;0.5;5;10;9;0.5;0	usdopt	5	10	9	0.5	0.5	0	gee_agg	period	0.61
usdopt;0.5;5;10;9;0.5;0	usdopt	5	10	9	0.5	0.5	0	gee_agg	trt	0.801
usdopt;0.5;5;10;9;0.5;0	usdopt	5	10	9	0.5	0.5	0	gee_agg	trt*period	0.033
usdopt;0.5;5;10;9;0.5;0	usdopt	5	10	9	0.5	0.5	0	glmm_agg	period	0.82
usdopt;0.5;5;10;9;0.5;0	usdopt	5	10	9	0.5	0.5	0	glmm_agg	trt	0.87
usdopt;0.5;5;10;9;0.5;0	usdopt	5	10	9	0.5	0.5	0	glmm_agg	trt*period	0.057
usdopt;0.5;5;10;9;0.5;-0.1	usdopt	5	10	9	0.5	0.5	-0.1	gee_agg	period	0.61
usdopt;0.5;5;10;9;0.5;-0.1	usdopt	5	10	9	0.5	0.5	-0.1	gee_agg	trt	0.79
usdopt;0.5;5;10;9;0.5;-0.1	usdopt	5	10	9	0.5	0.5	-0.1	gee_agg	trt*period	0.073
usdopt;0.5;5;10;9;0.5;-0.1	usdopt	5	10	9	0.5	0.5	-0.1	glmm_agg	period	0.821
usdopt;0.5;5;10;9;0.5;-0.1	usdopt	5	10	9	0.5	0.5	-0.1	glmm_agg	trt	0.863
usdopt;0.5;5;10;9;0.5;-0.1	usdopt	5	10	9	0.5	0.5	-0.1	glmm_agg	trt*period	0.121
usdopt;0.8;5;10;9;0.5;0	usdopt	5	10	9	0.8	0.5	0	gee_agg	period	0.394
usdopt;0.8;5;10;9;0.5;0	usdopt	5	10	9	0.8	0.5	0	gee_agg	trt	0.598
usdopt;0.8;5;10;9;0.5;0	usdopt	5	10	9	0.8	0.5	0	gee_agg	trt*period	0.036
usdopt;0.8;5;10;9;0.5;0	usdopt	5	10	9	0.8	0.5	0	glmm_agg	period	0.601
usdopt;0.8;5;10;9;0.5;0	usdopt	5	10	9	0.8	0.5	0	glmm_agg	trt	0.703
usdopt;0.8;5;10;9;0.5;0	usdopt	5	10	9	0.8	0.5	0	glmm_agg	trt*period	0.058
usdopt;0.8;5;10;9;0.5;-0.1	usdopt	5	10	9	0.8	0.5	-0.1	gee_agg	period	0.392
usdopt;0.8;5;10;9;0.5;-0.1	usdopt	5	10	9	0.8	0.5	-0.1	gee_agg	trt	0.595
usdopt;0.8;5;10;9;0.5;-0.1	usdopt	5	10	9	0.8	0.5	-0.1	gee_agg	trt*period	0.057
usdopt;0.8;5;10;9;0.5;-0.1	usdopt	5	10	9	0.8	0.5	-0.1	glmm_agg	period	0.598
usdopt;0.8;5;10;9;0.5;-0.1	usdopt	5	10	9	0.8	0.5	-0.1	glmm_agg	trt	0.706
usdopt;0.8;5;10;9;0.5;-0.1	usdopt	5	10	9	0.8	0.5	-0.1	glmm_agg	trt*period	0.093
usdopt;0.2;5;10;9;0.8;0	usdopt	5	10	9	0.2	0.8	0	gee_agg	period	0.994
usdopt;0.2;5;10;9;0.8;0	usdopt	5	10	9	0.2	0.8	0	gee_agg	trt	0.998
usdopt;0.2;5;10;9;0.8;0	usdopt	5	10	9	0.2	0.8	0	gee_agg	trt*period	0.033
usdopt;0.2;5;10;9;0.8;0	usdopt	5	10	9	0.2	0.8	0	glmm_agg	period	1
usdopt;0.2;5;10;9;0.8;0	usdopt	5	10	9	0.2	0.8	0	glmm_agg	trt	1
usdopt;0.2;5;10;9;0.8;0	usdopt	5	10	9	0.2	0.8	0	glmm_agg	trt*period	0.085
usdopt;0.2;5;10;9;0.8;-0.1	usdopt	5	10	9	0.2	0.8	-0.1	gee_agg	period	0.994
usdopt;0.2;5;10;9;0.8;-0.1	usdopt	5	10	9	0.2	0.8	-0.1	gee_agg	trt	0.996
usdopt;0.2;5;10;9;0.8;-0.1	usdopt	5	10	9	0.2	0.8	-0.1	gee_agg	trt*period	0.144
usdopt;0.2;5;10;9;0.8;-0.1	usdopt	5	10	9	0.2	0.8	-0.1	glmm_agg	period	1
usdopt;0.2;5;10;9;0.8;-0.1	usdopt	5	10	9	0.2	0.8	-0.1	glmm_agg	trt	1
usdopt;0.2;5;10;9;0.8;-0.1	usdopt	5	10	9	0.2	0.8	-0.1	glmm_agg	trt*period	0.341
usdopt;0.5;5;10;9;0.8;0	usdopt	5	10	9	0.5	0.8	0	gee_agg	period	0.7998
usdopt;0.5;5;10;9;0.8;0	usdopt	5	10	9	0.5	0.8	0	gee_agg	trt	0.895896
usdopt;0.5;5;10;9;0.8;0	usdopt	5	10	9	0.5	0.8	0	gee_agg	trt*period	0.026026
usdopt;0.5;5;10;9;0.8;0	usdopt	5	10	9	0.5	0.8	0	glmm_agg	period	0.961
usdopt;0.5;5;10;9;0.8;0	usdopt	5	10	9	0.5	0.8	0	glmm_agg	trt	0.951
usdopt;0.5;5;10;9;0.8;0	usdopt	5	10	9	0.5	0.8	0	glmm_agg	trt*period	0.083
usdopt;0.5;5;10;9;0.8;-0.1	usdopt	5	10	9	0.5	0.8	-0.1	gee_agg	period	0.804805
usdopt;0.5;5;10;9;0.8;-0.1	usdopt	5	10	9	0.5	0.8	-0.1	gee_agg	trt	0.880881
usdopt;0.5;5;10;9;0.8;-0.1	usdopt	5	10	9	0.5	0.8	-0.1	gee_agg	trt*period	0.0680681
usdopt;0.5;5;10;9;0.8;-0.1	usdopt	5	10	9	0.5	0.8	-0.1	glmm_agg	period	0.959
usdopt;0.5;5;10;9;0.8;-0.1	usdopt	5	10	9	0.5	0.8	-0.1	glmm_agg	trt	0.948
usdopt;0.5;5;10;9;0.8;-0.1	usdopt	5	10	9	0.5	0.8	-0.1	glmm_agg	trt*period	0.214
usdopt;0.8;5;10;9;0.8;0	usdopt	5	10	9	0.8	0.8	0	gee_agg	period	0.574575
usdopt;0.8;5;10;9;0.8;0	usdopt	5	10	9	0.8	0.8	0	gee_agg	trt	0.730731
usdopt;0.8;5;10;9;0.8;0	usdopt	5	10	9	0.8	0.8	0	gee_agg	trt*period	0.024024
usdopt;0.8;5;10;9;0.8;0	usdopt	5	10	9	0.8	0.8	0	glmm_agg	period	0.842
usdopt;0.8;5;10;9;0.8;0	usdopt	5	10	9	0.8	0.8	0	glmm_agg	trt	0.855
usdopt;0.8;5;10;9;0.8;0	usdopt	5	10	9	0.8	0.8	0	glmm_agg	trt*period	0.071
usdopt;0.8;5;10;9;0.8;-0.1	usdopt	5	10	9	0.8	0.8	-0.1	gee_agg	period	0.574575
usdopt;0.8;5;10;9;0.8;-0.1	usdopt	5	10	9	0.8	0.8	-0.1	gee_agg	trt	0.716717
usdopt;0.8;5;10;9;0.8;-0.1	usdopt	5	10	9	0.8	0.8	-0.1	gee_agg	trt*period	0.0610611
usdopt;0.8;5;10;9;0.8;-0.1	usdopt	5	10	9	0.8	0.8	-0.1	glmm_agg	period	0.84
usdopt;0.8;5;10;9;0.8;-0.1	usdopt	5	10	9	0.8	0.8	-0.1	glmm_agg	trt	0.854
usdopt;0.8;5;10;9;0.8;-0.1	usdopt	5	10	9	0.8	0.8	-0.1	glmm_agg	trt*period	0.166
