# Supplementary material for: Comparison of analysis methods and design choices for treatment-by-period interaction in unidirectional switch designs: a simulation study
Source: BMC Med Res Methodol. 2022 Nov 17;22:294. doi: 10.1186/s12874-022-01765-9 (PMC9673415; doi:10.1186/s12874-022-01765-9)
Supplement: Supplementary file 2 — Additional file 2. Simulation results (Point estimates, Coverage probabilities, Type I error, and Power) for linear interaction effects with \documentclass[12pt]{minimal} \usepackage{amsmath} \usepackage{wasysym} \usepackage{amsfonts} \usepackage{amssymb} \usepackage{amsbsy} \usepackage{mathrsfs} \usepackage{upgreek} \setlength{\oddsidemargin}{-69pt} \begin{document}$$M=192$$\end{document}M=192. [file 12874_2022_1765_MOESM2_ESM.xlsx]

## Sheet: EXCH_est
Additional File 2(a). Simulation results (bias and coverage probability) for linear interaction effects with M=192 and an exchangeable correlation structure
sheet	design	c0	c1	c2	vc	theta_j	method	parms	N	bias	SE	cp
pgd;0.2;0;0;0;0	pgd	0	0	0	0.2	0	gee_agg	Intercept	1000	0.00225036	0.0487717	0.951
pgd;0.2;0;0;0;0	pgd	0	0	0	0.2	0	gee_agg	period1	1000	-0.0024396	0.0273759	0.949
pgd;0.2;0;0;0;0	pgd	0	0	0	0.2	0	gee_agg	period2	1000	-0.0016637	0.0277096	0.941
pgd;0.2;0;0;0;0	pgd	0	0	0	0.2	0	gee_agg	period3	1000	0	0	1
pgd;0.2;0;0;0;0	pgd	0	0	0	0.2	0	gee_agg	period4	1000	-0.0012446	0.0291901	0.956
pgd;0.2;0;0;0;0	pgd	0	0	0	0.2	0	gee_agg	period5	1000	-0.0020007	0.0307292	0.951
pgd;0.2;0;0;0;0	pgd	0	0	0	0.2	0	gee_agg	trt	1000	0.000424849	0.0697896	0.929
pgd;0.2;0;0;0;0	pgd	0	0	0	0.2	0	gee_agg	trt*period1	1000	0.00242009	0.0378927	0.942
pgd;0.2;0;0;0;0	pgd	0	0	0	0.2	0	gee_agg	trt*period2	1000	0.00218569	0.0376181	0.954
pgd;0.2;0;0;0;0	pgd	0	0	0	0.2	0	gee_agg	trt*period3	1000	0	0	1
pgd;0.2;0;0;0;0	pgd	0	0	0	0.2	0	gee_agg	trt*period4	1000	0.00200339	0.0398451	0.957
pgd;0.2;0;0;0;0	pgd	0	0	0	0.2	0	gee_agg	trt*period5	1000	0.00358455	0.0412087	0.953
pgd;0.2;0;0;0;0	pgd	0	0	0	0.2	0	gee_ind	Intercept	1000	0.00225036	0.0487717	0.951
pgd;0.2;0;0;0;0	pgd	0	0	0	0.2	0	gee_ind	period1	1000	-0.0024396	0.0273759	0.949
pgd;0.2;0;0;0;0	pgd	0	0	0	0.2	0	gee_ind	period2	1000	-0.0016637	0.0277096	0.941
pgd;0.2;0;0;0;0	pgd	0	0	0	0.2	0	gee_ind	period3	1000	0	0	1
pgd;0.2;0;0;0;0	pgd	0	0	0	0.2	0	gee_ind	period4	1000	-0.0012446	0.0291901	0.956
pgd;0.2;0;0;0;0	pgd	0	0	0	0.2	0	gee_ind	period5	1000	-0.0020007	0.0307292	0.951
pgd;0.2;0;0;0;0	pgd	0	0	0	0.2	0	gee_ind	trt	1000	0.000424849	0.0697896	0.929
pgd;0.2;0;0;0;0	pgd	0	0	0	0.2	0	gee_ind	trt*period1	1000	0.00242009	0.0378927	0.942
pgd;0.2;0;0;0;0	pgd	0	0	0	0.2	0	gee_ind	trt*period2	1000	0.00218569	0.0376181	0.954
pgd;0.2;0;0;0;0	pgd	0	0	0	0.2	0	gee_ind	trt*period3	1000	0	0	1
pgd;0.2;0;0;0;0	pgd	0	0	0	0.2	0	gee_ind	trt*period4	1000	0.00200339	0.0398451	0.957
pgd;0.2;0;0;0;0	pgd	0	0	0	0.2	0	gee_ind	trt*period5	1000	0.00358455	0.0412087	0.953
pgd;0.2;0;0;0;0	pgd	0	0	0	0.2	0	glmm_agg	Intercept	1000	0.00179588	0.0519259	0.951
pgd;0.2;0;0;0;0	pgd	0	0	0	0.2	0	glmm_agg	period1	1000	-0.0024233	0.0295633	0.954
pgd;0.2;0;0;0;0	pgd	0	0	0	0.2	0	glmm_agg	period2	1000	-0.0018248	0.0302149	0.944
pgd;0.2;0;0;0;0	pgd	0	0	0	0.2	0	glmm_agg	period3	1000	0	0
pgd;0.2;0;0;0;0	pgd	0	0	0	0.2	0	glmm_agg	period4	1000	-0.0014827	0.031854	0.955
pgd;0.2;0;0;0;0	pgd	0	0	0	0.2	0	glmm_agg	period5	1000	-0.002604	0.0330186	0.96
pgd;0.2;0;0;0;0	pgd	0	0	0	0.2	0	glmm_agg	trt	1000	0.000469215	0.0744295	0.932
pgd;0.2;0;0;0;0	pgd	0	0	0	0.2	0	glmm_agg	trt*period1	1000	0.00292316	0.0404811	0.949
pgd;0.2;0;0;0;0	pgd	0	0	0	0.2	0	glmm_agg	trt*period2	1000	0.00267653	0.0409152	0.949
pgd;0.2;0;0;0;0	pgd	0	0	0	0.2	0	glmm_agg	trt*period3	1000	0	0
pgd;0.2;0;0;0;0	pgd	0	0	0	0.2	0	glmm_agg	trt*period4	1000	0.0019785	0.0434171	0.951
pgd;0.2;0;0;0;0	pgd	0	0	0	0.2	0	glmm_agg	trt*period5	1000	0.0037795	0.0443468	0.963
pgd;0.2;0;0;0;0	pgd	0	0	0	0.2	0	glmm_ind	Intercept	997	-0.0012648	0.0515667	0.947844
pgd;0.2;0;0;0;0	pgd	0	0	0	0.2	0	glmm_ind	period1	997	-0.0013156	0.0294908	0.956871
pgd;0.2;0;0;0;0	pgd	0	0	0	0.2	0	glmm_ind	period2	997	-0.0013065	0.0301288	0.941825
pgd;0.2;0;0;0;0	pgd	0	0	0	0.2	0	glmm_ind	period3	997	0	0
pgd;0.2;0;0;0;0	pgd	0	0	0	0.2	0	glmm_ind	period4	997	-0.0020893	0.0317649	0.956871
pgd;0.2;0;0;0;0	pgd	0	0	0	0.2	0	glmm_ind	period5	997	-0.0038254	0.0329537	0.957874
pgd;0.2;0;0;0;0	pgd	0	0	0	0.2	0	glmm_ind	trt	997	0.00226474	0.0741368	0.932798
pgd;0.2;0;0;0;0	pgd	0	0	0	0.2	0	glmm_ind	trt*period1	997	0.00268405	0.0403451	0.948847
pgd;0.2;0;0;0;0	pgd	0	0	0	0.2	0	glmm_ind	trt*period2	997	0.00258907	0.0408032	0.948847
pgd;0.2;0;0;0;0	pgd	0	0	0	0.2	0	glmm_ind	trt*period3	997	0	0
pgd;0.2;0;0;0;0	pgd	0	0	0	0.2	0	glmm_ind	trt*period4	997	0.00228131	0.0432686	0.952859
pgd;0.2;0;0;0;0	pgd	0	0	0	0.2	0	glmm_ind	trt*period5	997	0.0042085	0.0442485	0.962889
pgd;0.2;0;0;0;-0.1	pgd	0	0	0	0.2	-0.1	gee_agg	Intercept	1000	0.00225036	0.0487717	0.951
pgd;0.2;0;0;0;-0.1	pgd	0	0	0	0.2	-0.1	gee_agg	period1	1000	-0.0024396	0.0273759	0.949
pgd;0.2;0;0;0;-0.1	pgd	0	0	0	0.2	-0.1	gee_agg	period2	1000	-0.0016637	0.0277096	0.941
pgd;0.2;0;0;0;-0.1	pgd	0	0	0	0.2	-0.1	gee_agg	period3	1000	0	0	1
pgd;0.2;0;0;0;-0.1	pgd	0	0	0	0.2	-0.1	gee_agg	period4	1000	-0.0012446	0.0291901	0.956
pgd;0.2;0;0;0;-0.1	pgd	0	0	0	0.2	-0.1	gee_agg	period5	1000	-0.0020007	0.0307292	0.951
pgd;0.2;0;0;0;-0.1	pgd	0	0	0	0.2	-0.1	gee_agg	trt	1000	0.000424849	0.0697896	0.929
pgd;0.2;0;0;0;-0.1	pgd	0	0	0	0.2	-0.1	gee_agg	trt*period1	1000	0.00315238	0.0371878	0.95
pgd;0.2;0;0;0;-0.1	pgd	0	0	0	0.2	-0.1	gee_agg	trt*period2	1000	0.00236674	0.037773	0.951
pgd;0.2;0;0;0;-0.1	pgd	0	0	0	0.2	-0.1	gee_agg	trt*period3	1000	0	0	1
pgd;0.2;0;0;0;-0.1	pgd	0	0	0	0.2	-0.1	gee_agg	trt*period4	1000	0.00175505	0.039768	0.955
pgd;0.2;0;0;0;-0.1	pgd	0	0	0	0.2	-0.1	gee_agg	trt*period5	1000	0.00306228	0.0409495	0.945
pgd;0.2;0;0;0;-0.1	pgd	0	0	0	0.2	-0.1	gee_ind	Intercept	1000	0.00225036	0.0487717	0.951
pgd;0.2;0;0;0;-0.1	pgd	0	0	0	0.2	-0.1	gee_ind	period1	1000	-0.0024396	0.0273759	0.949
pgd;0.2;0;0;0;-0.1	pgd	0	0	0	0.2	-0.1	gee_ind	period2	1000	-0.0016637	0.0277096	0.941
pgd;0.2;0;0;0;-0.1	pgd	0	0	0	0.2	-0.1	gee_ind	period3	1000	0	0	1
pgd;0.2;0;0;0;-0.1	pgd	0	0	0	0.2	-0.1	gee_ind	period4	1000	-0.0012446	0.0291901	0.956
pgd;0.2;0;0;0;-0.1	pgd	0	0	0	0.2	-0.1	gee_ind	period5	1000	-0.0020007	0.0307292	0.951
pgd;0.2;0;0;0;-0.1	pgd	0	0	0	0.2	-0.1	gee_ind	trt	1000	0.000424849	0.0697896	0.929
pgd;0.2;0;0;0;-0.1	pgd	0	0	0	0.2	-0.1	gee_ind	trt*period1	1000	0.00315238	0.0371878	0.95
pgd;0.2;0;0;0;-0.1	pgd	0	0	0	0.2	-0.1	gee_ind	trt*period2	1000	0.00236674	0.037773	0.951
pgd;0.2;0;0;0;-0.1	pgd	0	0	0	0.2	-0.1	gee_ind	trt*period3	1000	0	0	1
pgd;0.2;0;0;0;-0.1	pgd	0	0	0	0.2	-0.1	gee_ind	trt*period4	1000	0.00175505	0.039768	0.955
pgd;0.2;0;0;0;-0.1	pgd	0	0	0	0.2	-0.1	gee_ind	trt*period5	1000	0.00306228	0.0409495	0.945
pgd;0.2;0;0;0;-0.1	pgd	0	0	0	0.2	-0.1	glmm_agg	Intercept	1000	0.00179343	0.0519324	0.951
pgd;0.2;0;0;0;-0.1	pgd	0	0	0	0.2	-0.1	glmm_agg	period1	1000	-0.0024237	0.0295625	0.954
pgd;0.2;0;0;0;-0.1	pgd	0	0	0	0.2	-0.1	glmm_agg	period2	1000	-0.0018222	0.0302157	0.944
pgd;0.2;0;0;0;-0.1	pgd	0	0	0	0.2	-0.1	glmm_agg	period3	1000	0	0
pgd;0.2;0;0;0;-0.1	pgd	0	0	0	0.2	-0.1	glmm_agg	period4	1000	-0.0014838	0.0318532	0.955
pgd;0.2;0;0;0;-0.1	pgd	0	0	0	0.2	-0.1	glmm_agg	period5	1000	-0.002604	0.033019	0.96
pgd;0.2;0;0;0;-0.1	pgd	0	0	0	0.2	-0.1	glmm_agg	trt	1000	0.000427067	0.0743912	0.931
pgd;0.2;0;0;0;-0.1	pgd	0	0	0	0.2	-0.1	glmm_agg	trt*period1	1000	0.00346386	0.0401935	0.955
pgd;0.2;0;0;0;-0.1	pgd	0	0	0	0.2	-0.1	glmm_agg	trt*period2	1000	0.00271349	0.0412491	0.946
pgd;0.2;0;0;0;-0.1	pgd	0	0	0	0.2	-0.1	glmm_agg	trt*period3	1000	0	0
pgd;0.2;0;0;0;-0.1	pgd	0	0	0	0.2	-0.1	glmm_agg	trt*period4	1000	0.001852	0.0434164	0.953
pgd;0.2;0;0;0;-0.1	pgd	0	0	0	0.2	-0.1	glmm_agg	trt*period5	1000	0.00350199	0.0442661	0.955
pgd;0.2;0;0;0;-0.1	pgd	0	0	0	0.2	-0.1	glmm_ind	Intercept	998	-0.0015733	0.0515501	0.9499
pgd;0.2;0;0;0;-0.1	pgd	0	0	0	0.2	-0.1	glmm_ind	period1	998	-0.0012433	0.029489	0.956914
pgd;0.2;0;0;0;-0.1	pgd	0	0	0	0.2	-0.1	glmm_ind	period2	998	-0.0012081	0.030147	0.941884
pgd;0.2;0;0;0;-0.1	pgd	0	0	0	0.2	-0.1	glmm_ind	period3	998	0	0
pgd;0.2;0;0;0;-0.1	pgd	0	0	0	0.2	-0.1	glmm_ind	period4	998	-0.0020412	0.0317779	0.956914
pgd;0.2;0;0;0;-0.1	pgd	0	0	0	0.2	-0.1	glmm_ind	period5	998	-0.0037667	0.0329419	0.957916
pgd;0.2;0;0;0;-0.1	pgd	0	0	0	0.2	-0.1	glmm_ind	trt	998	0.00248636	0.0737068	0.93487
pgd;0.2;0;0;0;-0.1	pgd	0	0	0	0.2	-0.1	glmm_ind	trt*period1	998	0.00267865	0.0401217	0.95491
pgd;0.2;0;0;0;-0.1	pgd	0	0	0	0.2	-0.1	glmm_ind	trt*period2	998	0.00223819	0.0411313	0.946894
pgd;0.2;0;0;0;-0.1	pgd	0	0	0	0.2	-0.1	glmm_ind	trt*period3	998	0	0
pgd;0.2;0;0;0;-0.1	pgd	0	0	0	0.2	-0.1	glmm_ind	trt*period4	998	0.00222516	0.0432907	0.952906
pgd;0.2;0;0;0;-0.1	pgd	0	0	0	0.2	-0.1	glmm_ind	trt*period5	998	0.00424763	0.0440905	0.952906
pgd;0.5;0;0;0;0	pgd	0	0	0	0.5	0	gee_agg	Intercept	1000	0.00184932	0.0668409	0.94
pgd;0.5;0;0;0;0	pgd	0	0	0	0.5	0	gee_agg	period1	1000	-0.001692	0.0258042	0.952
pgd;0.5;0;0;0;0	pgd	0	0	0	0.5	0	gee_agg	period2	1000	-0.0013541	0.0265065	0.945
pgd;0.5;0;0;0;0	pgd	0	0	0	0.5	0	gee_agg	period3	1000	0	0	1
pgd;0.5;0;0;0;0	pgd	0	0	0	0.5	0	gee_agg	period4	1000	8.0999e-05	0.0270618	0.962
pgd;0.5;0;0;0;0	pgd	0	0	0	0.5	0	gee_agg	period5	1000	-0.00083101	0.0279804	0.963
pgd;0.5;0;0;0;0	pgd	0	0	0	0.5	0	gee_agg	trt	1000	0.00283454	0.0945329	0.935
pgd;0.5;0;0;0;0	pgd	0	0	0	0.5	0	gee_agg	trt*period1	1000	0.000616436	0.0363196	0.944
pgd;0.5;0;0;0;0	pgd	0	0	0	0.5	0	gee_agg	trt*period2	1000	0.00101707	0.0352738	0.954
pgd;0.5;0;0;0;0	pgd	0	0	0	0.5	0	gee_agg	trt*period3	1000	0	0	1
pgd;0.5;0;0;0;0	pgd	0	0	0	0.5	0	gee_agg	trt*period4	1000	0.000383672	0.0360886	0.957
pgd;0.5;0;0;0;0	pgd	0	0	0	0.5	0	gee_agg	trt*period5	1000	0.00234751	0.0381905	0.959
pgd;0.5;0;0;0;0	pgd	0	0	0	0.5	0	gee_ind	Intercept	1000	0.00184932	0.0668409	0.94
pgd;0.5;0;0;0;0	pgd	0	0	0	0.5	0	gee_ind	period1	1000	-0.001692	0.0258042	0.952
pgd;0.5;0;0;0;0	pgd	0	0	0	0.5	0	gee_ind	period2	1000	-0.0013541	0.0265065	0.945
pgd;0.5;0;0;0;0	pgd	0	0	0	0.5	0	gee_ind	period3	1000	0	0	1
pgd;0.5;0;0;0;0	pgd	0	0	0	0.5	0	gee_ind	period4	1000	8.0999e-05	0.0270618	0.962
pgd;0.5;0;0;0;0	pgd	0	0	0	0.5	0	gee_ind	period5	1000	-0.00083101	0.0279804	0.963
pgd;0.5;0;0;0;0	pgd	0	0	0	0.5	0	gee_ind	trt	1000	0.00283454	0.0945329	0.935
pgd;0.5;0;0;0;0	pgd	0	0	0	0.5	0	gee_ind	trt*period1	1000	0.000616436	0.0363196	0.944
pgd;0.5;0;0;0;0	pgd	0	0	0	0.5	0	gee_ind	trt*period2	1000	0.00101707	0.0352738	0.954
pgd;0.5;0;0;0;0	pgd	0	0	0	0.5	0	gee_ind	trt*period3	1000	0	0	1
pgd;0.5;0;0;0;0	pgd	0	0	0	0.5	0	gee_ind	trt*period4	1000	0.000383672	0.0360886	0.957
pgd;0.5;0;0;0;0	pgd	0	0	0	0.5	0	gee_ind	trt*period5	1000	0.00234751	0.0381905	0.959
pgd;0.5;0;0;0;0	pgd	0	0	0	0.5	0	glmm_agg	Intercept	1000	0.000712331	0.0771401	0.948
pgd;0.5;0;0;0;0	pgd	0	0	0	0.5	0	glmm_agg	period1	1000	-0.0015641	0.0291706	0.959
pgd;0.5;0;0;0;0	pgd	0	0	0	0.5	0	glmm_agg	period2	1000	-0.0015599	0.0316244	0.955
pgd;0.5;0;0;0;0	pgd	0	0	0	0.5	0	glmm_agg	period3	1000	0	0
pgd;0.5;0;0;0;0	pgd	0	0	0	0.5	0	glmm_agg	period4	1000	-0.00024467	0.0325797	0.962
pgd;0.5;0;0;0;0	pgd	0	0	0	0.5	0	glmm_agg	period5	1000	-0.0019365	0.0325008	0.967
pgd;0.5;0;0;0;0	pgd	0	0	0	0.5	0	glmm_agg	trt	1000	0.00373976	0.10951	0.94
pgd;0.5;0;0;0;0	pgd	0	0	0	0.5	0	glmm_agg	trt*period1	1000	0.00124275	0.0406293	0.959
pgd;0.5;0;0;0;0	pgd	0	0	0	0.5	0	glmm_agg	trt*period2	1000	0.00170317	0.0418783	0.965
pgd;0.5;0;0;0;0	pgd	0	0	0	0.5	0	glmm_agg	trt*period3	1000	0	0
pgd;0.5;0;0;0;0	pgd	0	0	0	0.5	0	glmm_agg	trt*period4	1000	0.000173854	0.0438528	0.956
pgd;0.5;0;0;0;0	pgd	0	0	0	0.5	0	glmm_agg	trt*period5	1000	0.00254828	0.0445988	0.944
pgd;0.5;0;0;0;0	pgd	0	0	0	0.5	0	glmm_ind	Intercept	977	-0.0057836	0.0762699	0.944729
pgd;0.5;0;0;0;0	pgd	0	0	0	0.5	0	glmm_ind	period1	977	-0.00027311	0.0289665	0.959058
pgd;0.5;0;0;0;0	pgd	0	0	0	0.5	0	glmm_ind	period2	977	-0.0010261	0.0314832	0.957011
pgd;0.5;0;0;0;0	pgd	0	0	0	0.5	0	glmm_ind	period3	977	0	0
pgd;0.5;0;0;0;0	pgd	0	0	0	0.5	0	glmm_ind	period4	977	-0.00071863	0.0324022	0.960082
pgd;0.5;0;0;0;0	pgd	0	0	0	0.5	0	glmm_ind	period5	977	-0.0033544	0.0324496	0.964176
pgd;0.5;0;0;0;0	pgd	0	0	0	0.5	0	glmm_ind	trt	977	0.0078128	0.108356	0.938588
pgd;0.5;0;0;0;0	pgd	0	0	0	0.5	0	glmm_ind	trt*period1	977	0.000876946	0.0407136	0.958035
pgd;0.5;0;0;0;0	pgd	0	0	0	0.5	0	glmm_ind	trt*period2	977	0.0015973	0.0418957	0.964176
pgd;0.5;0;0;0;0	pgd	0	0	0	0.5	0	glmm_ind	trt*period3	977	0	0
pgd;0.5;0;0;0;0	pgd	0	0	0	0.5	0	glmm_ind	trt*period4	977	0.000185315	0.043756	0.955988
pgd;0.5;0;0;0;0	pgd	0	0	0	0.5	0	glmm_ind	trt*period5	977	0.00279349	0.0445968	0.943705
pgd;0.5;0;0;0;-0.1	pgd	0	0	0	0.5	-0.1	gee_agg	Intercept	1000	0.00184932	0.0668409	0.94
pgd;0.5;0;0;0;-0.1	pgd	0	0	0	0.5	-0.1	gee_agg	period1	1000	-0.001692	0.0258042	0.952
pgd;0.5;0;0;0;-0.1	pgd	0	0	0	0.5	-0.1	gee_agg	period2	1000	-0.0013541	0.0265065	0.945
pgd;0.5;0;0;0;-0.1	pgd	0	0	0	0.5	-0.1	gee_agg	period3	1000	0	0	1
pgd;0.5;0;0;0;-0.1	pgd	0	0	0	0.5	-0.1	gee_agg	period4	1000	8.0999e-05	0.0270618	0.962
pgd;0.5;0;0;0;-0.1	pgd	0	0	0	0.5	-0.1	gee_agg	period5	1000	-0.00083101	0.0279804	0.963
pgd;0.5;0;0;0;-0.1	pgd	0	0	0	0.5	-0.1	gee_agg	trt	1000	0.00283454	0.0945329	0.935
pgd;0.5;0;0;0;-0.1	pgd	0	0	0	0.5	-0.1	gee_agg	trt*period1	1000	0.00159768	0.035538	0.948
pgd;0.5;0;0;0;-0.1	pgd	0	0	0	0.5	-0.1	gee_agg	trt*period2	1000	0.00135044	0.0348255	0.964
pgd;0.5;0;0;0;-0.1	pgd	0	0	0	0.5	-0.1	gee_agg	trt*period3	1000	0	0	1
pgd;0.5;0;0;0;-0.1	pgd	0	0	0	0.5	-0.1	gee_agg	trt*period4	1000	-0.00046326	0.0356468	0.953
pgd;0.5;0;0;0;-0.1	pgd	0	0	0	0.5	-0.1	gee_agg	trt*period5	1000	0.00143416	0.0366204	0.952
pgd;0.5;0;0;0;-0.1	pgd	0	0	0	0.5	-0.1	gee_ind	Intercept	1000	0.00184932	0.0668409	0.94
pgd;0.5;0;0;0;-0.1	pgd	0	0	0	0.5	-0.1	gee_ind	period1	1000	-0.001692	0.0258042	0.952
pgd;0.5;0;0;0;-0.1	pgd	0	0	0	0.5	-0.1	gee_ind	period2	1000	-0.0013541	0.0265065	0.945
pgd;0.5;0;0;0;-0.1	pgd	0	0	0	0.5	-0.1	gee_ind	period3	1000	0	0	1
pgd;0.5;0;0;0;-0.1	pgd	0	0	0	0.5	-0.1	gee_ind	period4	1000	8.0999e-05	0.0270618	0.962
pgd;0.5;0;0;0;-0.1	pgd	0	0	0	0.5	-0.1	gee_ind	period5	1000	-0.00083101	0.0279804	0.963
pgd;0.5;0;0;0;-0.1	pgd	0	0	0	0.5	-0.1	gee_ind	trt	1000	0.00283454	0.0945329	0.935
pgd;0.5;0;0;0;-0.1	pgd	0	0	0	0.5	-0.1	gee_ind	trt*period1	1000	0.00159768	0.035538	0.948
pgd;0.5;0;0;0;-0.1	pgd	0	0	0	0.5	-0.1	gee_ind	trt*period2	1000	0.00135044	0.0348255	0.964
pgd;0.5;0;0;0;-0.1	pgd	0	0	0	0.5	-0.1	gee_ind	trt*period3	1000	0	0	1
pgd;0.5;0;0;0;-0.1	pgd	0	0	0	0.5	-0.1	gee_ind	trt*period4	1000	-0.00046326	0.0356468	0.953
pgd;0.5;0;0;0;-0.1	pgd	0	0	0	0.5	-0.1	gee_ind	trt*period5	1000	0.00143416	0.0366204	0.952
pgd;0.5;0;0;0;-0.1	pgd	0	0	0	0.5	-0.1	glmm_agg	Intercept	1000	0.000712216	0.0771413	0.947
pgd;0.5;0;0;0;-0.1	pgd	0	0	0	0.5	-0.1	glmm_agg	period1	1000	-0.0015644	0.0291712	0.959
pgd;0.5;0;0;0;-0.1	pgd	0	0	0	0.5	-0.1	glmm_agg	period2	1000	-0.0015613	0.0316248	0.955
pgd;0.5;0;0;0;-0.1	pgd	0	0	0	0.5	-0.1	glmm_agg	period3	1000	0	0
pgd;0.5;0;0;0;-0.1	pgd	0	0	0	0.5	-0.1	glmm_agg	period4	1000	-0.00024477	0.0325799	0.962
pgd;0.5;0;0;0;-0.1	pgd	0	0	0	0.5	-0.1	glmm_agg	period5	1000	-0.0019361	0.0325024	0.967
pgd;0.5;0;0;0;-0.1	pgd	0	0	0	0.5	-0.1	glmm_agg	trt	1000	0.00376881	0.109616	0.94
pgd;0.5;0;0;0;-0.1	pgd	0	0	0	0.5	-0.1	glmm_agg	trt*period1	1000	0.00192353	0.0407741	0.958
pgd;0.5;0;0;0;-0.1	pgd	0	0	0	0.5	-0.1	glmm_agg	trt*period2	1000	0.00187226	0.0416199	0.962
pgd;0.5;0;0;0;-0.1	pgd	0	0	0	0.5	-0.1	glmm_agg	trt*period3	1000	0	0
pgd;0.5;0;0;0;-0.1	pgd	0	0	0	0.5	-0.1	glmm_agg	trt*period4	1000	-0.00052273	0.0434738	0.954
pgd;0.5;0;0;0;-0.1	pgd	0	0	0	0.5	-0.1	glmm_agg	trt*period5	1000	0.00216161	0.0435371	0.956
pgd;0.5;0;0;0;-0.1	pgd	0	0	0	0.5	-0.1	glmm_ind	Intercept	976	-0.0054667	0.0756136	0.947746
pgd;0.5;0;0;0;-0.1	pgd	0	0	0	0.5	-0.1	glmm_ind	period1	976	-0.00012418	0.0289725	0.957992
pgd;0.5;0;0;0;-0.1	pgd	0	0	0	0.5	-0.1	glmm_ind	period2	976	-0.00076298	0.0314655	0.957992
pgd;0.5;0;0;0;-0.1	pgd	0	0	0	0.5	-0.1	glmm_ind	period3	976	0	0
pgd;0.5;0;0;0;-0.1	pgd	0	0	0	0.5	-0.1	glmm_ind	period4	976	-0.0006588	0.0325624	0.960041
pgd;0.5;0;0;0;-0.1	pgd	0	0	0	0.5	-0.1	glmm_ind	period5	976	-0.0031582	0.032409	0.964139
pgd;0.5;0;0;0;-0.1	pgd	0	0	0	0.5	-0.1	glmm_ind	trt	976	0.00727687	0.108164	0.938525
pgd;0.5;0;0;0;-0.1	pgd	0	0	0	0.5	-0.1	glmm_ind	trt*period1	976	0.0010228	0.0407094	0.957992
pgd;0.5;0;0;0;-0.1	pgd	0	0	0	0.5	-0.1	glmm_ind	trt*period2	976	0.0011404	0.0414298	0.96209
pgd;0.5;0;0;0;-0.1	pgd	0	0	0	0.5	-0.1	glmm_ind	trt*period3	976	0	0
pgd;0.5;0;0;0;-0.1	pgd	0	0	0	0.5	-0.1	glmm_ind	trt*period4	976	-0.0003556	0.043424	0.952869
pgd;0.5;0;0;0;-0.1	pgd	0	0	0	0.5	-0.1	glmm_ind	trt*period5	976	0.00294905	0.0433201	0.959016
pgd;0.8;0;0;0;0	pgd	0	0	0	0.8	0	gee_agg	Intercept	1000	0.00156581	0.0772557	0.94
pgd;0.8;0;0;0;0	pgd	0	0	0	0.8	0	gee_agg	period1	1000	-0.00051596	0.0253489	0.942
pgd;0.8;0;0;0;0	pgd	0	0	0	0.8	0	gee_agg	period2	1000	-0.00077595	0.0254141	0.933
pgd;0.8;0;0;0;0	pgd	0	0	0	0.8	0	gee_agg	period3	1000	0	0	1
pgd;0.8;0;0;0;0	pgd	0	0	0	0.8	0	gee_agg	period4	1000	0.000270143	0.0264422	0.94
pgd;0.8;0;0;0;0	pgd	0	0	0	0.8	0	gee_agg	period5	1000	-0.00072172	0.0277638	0.941
pgd;0.8;0;0;0;0	pgd	0	0	0	0.8	0	gee_agg	trt	1000	0.00401772	0.110153	0.933
pgd;0.8;0;0;0;0	pgd	0	0	0	0.8	0	gee_agg	trt*period1	1000	-0.00049982	0.0357478	0.949
pgd;0.8;0;0;0;0	pgd	0	0	0	0.8	0	gee_agg	trt*period2	1000	0.000637156	0.034454	0.947
pgd;0.8;0;0;0;0	pgd	0	0	0	0.8	0	gee_agg	trt*period3	1000	0	0	1
pgd;0.8;0;0;0;0	pgd	0	0	0	0.8	0	gee_agg	trt*period4	1000	0.000101879	0.0350444	0.945
pgd;0.8;0;0;0;0	pgd	0	0	0	0.8	0	gee_agg	trt*period5	1000	0.00206158	0.0381026	0.951
pgd;0.8;0;0;0;0	pgd	0	0	0	0.8	0	gee_ind	Intercept	1000	0.00156581	0.0772557	0.94
pgd;0.8;0;0;0;0	pgd	0	0	0	0.8	0	gee_ind	period1	1000	-0.00051596	0.0253489	0.942
pgd;0.8;0;0;0;0	pgd	0	0	0	0.8	0	gee_ind	period2	1000	-0.00077595	0.0254141	0.933
pgd;0.8;0;0;0;0	pgd	0	0	0	0.8	0	gee_ind	period3	1000	0	0	1
pgd;0.8;0;0;0;0	pgd	0	0	0	0.8	0	gee_ind	period4	1000	0.000270143	0.0264422	0.94
pgd;0.8;0;0;0;0	pgd	0	0	0	0.8	0	gee_ind	period5	1000	-0.00072172	0.0277638	0.941
pgd;0.8;0;0;0;0	pgd	0	0	0	0.8	0	gee_ind	trt	1000	0.00401772	0.110153	0.933
pgd;0.8;0;0;0;0	pgd	0	0	0	0.8	0	gee_ind	trt*period1	1000	-0.00049982	0.0357478	0.949
pgd;0.8;0;0;0;0	pgd	0	0	0	0.8	0	gee_ind	trt*period2	1000	0.000637156	0.034454	0.947
pgd;0.8;0;0;0;0	pgd	0	0	0	0.8	0	gee_ind	trt*period3	1000	0	0	1
pgd;0.8;0;0;0;0	pgd	0	0	0	0.8	0	gee_ind	trt*period4	1000	0.000101879	0.0350444	0.945
pgd;0.8;0;0;0;0	pgd	0	0	0	0.8	0	gee_ind	trt*period5	1000	0.00206158	0.0381026	0.951
pgd;0.8;0;0;0;0	pgd	0	0	0	0.8	0	glmm_agg	Intercept	1000	-0.00035665	0.0962237	0.942
pgd;0.8;0;0;0;0	pgd	0	0	0	0.8	0	glmm_agg	period1	1000	6.791e-06	0.0300108	0.954
pgd;0.8;0;0;0;0	pgd	0	0	0	0.8	0	glmm_agg	period2	1000	-0.00077759	0.0329841	0.943
pgd;0.8;0;0;0;0	pgd	0	0	0	0.8	0	glmm_agg	period3	1000	0	0
pgd;0.8;0;0;0;0	pgd	0	0	0	0.8	0	glmm_agg	period4	1000	-0.00010639	0.034491	0.944
pgd;0.8;0;0;0;0	pgd	0	0	0	0.8	0	glmm_agg	period5	1000	-0.0018249	0.033991	0.95
pgd;0.8;0;0;0;0	pgd	0	0	0	0.8	0	glmm_agg	trt	1000	0.00602952	0.138396	0.931
pgd;0.8;0;0;0;0	pgd	0	0	0	0.8	0	glmm_agg	trt*period1	1000	-9.454e-06	0.0422224	0.958
pgd;0.8;0;0;0;0	pgd	0	0	0	0.8	0	glmm_agg	trt*period2	1000	0.00131129	0.0443567	0.95
pgd;0.8;0;0;0;0	pgd	0	0	0	0.8	0	glmm_agg	trt*period3	1000	0	0
pgd;0.8;0;0;0;0	pgd	0	0	0	0.8	0	glmm_agg	trt*period4	1000	-0.00027778	0.0456159	0.95
pgd;0.8;0;0;0;0	pgd	0	0	0	0.8	0	glmm_agg	trt*period5	1000	0.00193817	0.0459045	0.956
pgd;0.8;0;0;0;0	pgd	0	0	0	0.8	0	glmm_ind	Intercept	972	-0.010439	0.0944691	0.941358
pgd;0.8;0;0;0;0	pgd	0	0	0	0.8	0	glmm_ind	period1	972	0.0014855	0.0301641	0.951646
pgd;0.8;0;0;0;0	pgd	0	0	0	0.8	0	glmm_ind	period2	972	4.5963e-05	0.0330756	0.9393
pgd;0.8;0;0;0;0	pgd	0	0	0	0.8	0	glmm_ind	period3	972	0	0
pgd;0.8;0;0;0;0	pgd	0	0	0	0.8	0	glmm_ind	period4	972	-0.00080108	0.0344755	0.941358
pgd;0.8;0;0;0;0	pgd	0	0	0	0.8	0	glmm_ind	period5	972	-0.0029682	0.0340738	0.950617
pgd;0.8;0;0;0;0	pgd	0	0	0	0.8	0	glmm_ind	trt	972	0.0113092	0.136424	0.937243
pgd;0.8;0;0;0;0	pgd	0	0	0	0.8	0	glmm_ind	trt*period1	972	-0.00031638	0.0422746	0.957819
pgd;0.8;0;0;0;0	pgd	0	0	0	0.8	0	glmm_ind	trt*period2	972	0.00103083	0.0444452	0.94856
pgd;0.8;0;0;0;0	pgd	0	0	0	0.8	0	glmm_ind	trt*period3	972	0	0
pgd;0.8;0;0;0;0	pgd	0	0	0	0.8	0	glmm_ind	trt*period4	972	-5.1115e-05	0.0455598	0.94856
pgd;0.8;0;0;0;0	pgd	0	0	0	0.8	0	glmm_ind	trt*period5	972	0.00180183	0.0458964	0.953704
pgd;0.8;0;0;0;-0.1	pgd	0	0	0	0.8	-0.1	gee_agg	Intercept	1000	0.00156581	0.0772557	0.94
pgd;0.8;0;0;0;-0.1	pgd	0	0	0	0.8	-0.1	gee_agg	period1	1000	-0.00051596	0.0253489	0.942
pgd;0.8;0;0;0;-0.1	pgd	0	0	0	0.8	-0.1	gee_agg	period2	1000	-0.00077595	0.0254141	0.933
pgd;0.8;0;0;0;-0.1	pgd	0	0	0	0.8	-0.1	gee_agg	period3	1000	0	0	1
pgd;0.8;0;0;0;-0.1	pgd	0	0	0	0.8	-0.1	gee_agg	period4	1000	0.000270143	0.0264422	0.94
pgd;0.8;0;0;0;-0.1	pgd	0	0	0	0.8	-0.1	gee_agg	period5	1000	-0.00072172	0.0277638	0.941
pgd;0.8;0;0;0;-0.1	pgd	0	0	0	0.8	-0.1	gee_agg	trt	1000	0.00401772	0.110153	0.933
pgd;0.8;0;0;0;-0.1	pgd	0	0	0	0.8	-0.1	gee_agg	trt*period1	1000	0.000128097	0.0345381	0.954
pgd;0.8;0;0;0;-0.1	pgd	0	0	0	0.8	-0.1	gee_agg	trt*period2	1000	0.000424514	0.0336619	0.957
pgd;0.8;0;0;0;-0.1	pgd	0	0	0	0.8	-0.1	gee_agg	trt*period3	1000	0	0	1
pgd;0.8;0;0;0;-0.1	pgd	0	0	0	0.8	-0.1	gee_agg	trt*period4	1000	-0.00073026	0.0347805	0.955
pgd;0.8;0;0;0;-0.1	pgd	0	0	0	0.8	-0.1	gee_agg	trt*period5	1000	0.00178151	0.036895	0.942
pgd;0.8;0;0;0;-0.1	pgd	0	0	0	0.8	-0.1	gee_ind	Intercept	1000	0.00156581	0.0772557	0.94
pgd;0.8;0;0;0;-0.1	pgd	0	0	0	0.8	-0.1	gee_ind	period1	1000	-0.00051596	0.0253489	0.942
pgd;0.8;0;0;0;-0.1	pgd	0	0	0	0.8	-0.1	gee_ind	period2	1000	-0.00077595	0.0254141	0.933
pgd;0.8;0;0;0;-0.1	pgd	0	0	0	0.8	-0.1	gee_ind	period3	1000	0	0	1
pgd;0.8;0;0;0;-0.1	pgd	0	0	0	0.8	-0.1	gee_ind	period4	1000	0.000270143	0.0264422	0.94
pgd;0.8;0;0;0;-0.1	pgd	0	0	0	0.8	-0.1	gee_ind	period5	1000	-0.00072172	0.0277638	0.941
pgd;0.8;0;0;0;-0.1	pgd	0	0	0	0.8	-0.1	gee_ind	trt	1000	0.00401772	0.110153	0.933
pgd;0.8;0;0;0;-0.1	pgd	0	0	0	0.8	-0.1	gee_ind	trt*period1	1000	0.000128097	0.0345381	0.954
pgd;0.8;0;0;0;-0.1	pgd	0	0	0	0.8	-0.1	gee_ind	trt*period2	1000	0.000424514	0.0336619	0.957
pgd;0.8;0;0;0;-0.1	pgd	0	0	0	0.8	-0.1	gee_ind	trt*period3	1000	0	0	1
pgd;0.8;0;0;0;-0.1	pgd	0	0	0	0.8	-0.1	gee_ind	trt*period4	1000	-0.00073026	0.0347805	0.955
pgd;0.8;0;0;0;-0.1	pgd	0	0	0	0.8	-0.1	gee_ind	trt*period5	1000	0.00178151	0.036895	0.942
pgd;0.8;0;0;0;-0.1	pgd	0	0	0	0.8	-0.1	glmm_agg	Intercept	1000	-0.00035706	0.0962398	0.942
pgd;0.8;0;0;0;-0.1	pgd	0	0	0	0.8	-0.1	glmm_agg	period1	1000	2.28e-07	0.0300075	0.954
pgd;0.8;0;0;0;-0.1	pgd	0	0	0	0.8	-0.1	glmm_agg	period2	1000	-0.00077514	0.0329777	0.942
pgd;0.8;0;0;0;-0.1	pgd	0	0	0	0.8	-0.1	glmm_agg	period3	1000	0	0
pgd;0.8;0;0;0;-0.1	pgd	0	0	0	0.8	-0.1	glmm_agg	period4	1000	-0.00011258	0.0344892	0.945
pgd;0.8;0;0;0;-0.1	pgd	0	0	0	0.8	-0.1	glmm_agg	period5	1000	-0.0018264	0.0339857	0.95
pgd;0.8;0;0;0;-0.1	pgd	0	0	0	0.8	-0.1	glmm_agg	trt	1000	0.00601029	0.138348	0.934
pgd;0.8;0;0;0;-0.1	pgd	0	0	0	0.8	-0.1	glmm_agg	trt*period1	1000	0.000156572	0.042245	0.96
pgd;0.8;0;0;0;-0.1	pgd	0	0	0	0.8	-0.1	glmm_agg	trt*period2	1000	0.000648137	0.0436991	0.961
pgd;0.8;0;0;0;-0.1	pgd	0	0	0	0.8	-0.1	glmm_agg	trt*period3	1000	0	0
pgd;0.8;0;0;0;-0.1	pgd	0	0	0	0.8	-0.1	glmm_agg	trt*period4	1000	-0.0009825	0.0456773	0.954
pgd;0.8;0;0;0;-0.1	pgd	0	0	0	0.8	-0.1	glmm_agg	trt*period5	1000	0.00237405	0.046073	0.947
pgd;0.8;0;0;0;-0.1	pgd	0	0	0	0.8	-0.1	glmm_ind	Intercept	961	-0.009876	0.0950963	0.939646
pgd;0.8;0;0;0;-0.1	pgd	0	0	0	0.8	-0.1	glmm_ind	period1	961	0.00140536	0.0296179	0.955255
pgd;0.8;0;0;0;-0.1	pgd	0	0	0	0.8	-0.1	glmm_ind	period2	961	3.3433e-05	0.0327697	0.941727
pgd;0.8;0;0;0;-0.1	pgd	0	0	0	0.8	-0.1	glmm_ind	period3	961	0	0
pgd;0.8;0;0;0;-0.1	pgd	0	0	0	0.8	-0.1	glmm_ind	period4	961	-0.0010935	0.0341905	0.944849
pgd;0.8;0;0;0;-0.1	pgd	0	0	0	0.8	-0.1	glmm_ind	period5	961	-0.0031391	0.0336804	0.951093
pgd;0.8;0;0;0;-0.1	pgd	0	0	0	0.8	-0.1	glmm_ind	trt	961	0.0114319	0.137087	0.935484
pgd;0.8;0;0;0;-0.1	pgd	0	0	0	0.8	-0.1	glmm_ind	trt*period1	961	-0.00082342	0.0418741	0.961498
pgd;0.8;0;0;0;-0.1	pgd	0	0	0	0.8	-0.1	glmm_ind	trt*period2	961	0.000352993	0.0434667	0.960458
pgd;0.8;0;0;0;-0.1	pgd	0	0	0	0.8	-0.1	glmm_ind	trt*period3	961	0	0
pgd;0.8;0;0;0;-0.1	pgd	0	0	0	0.8	-0.1	glmm_ind	trt*period4	961	-1.1091e-05	0.0451904	0.958377
pgd;0.8;0;0;0;-0.1	pgd	0	0	0	0.8	-0.1	glmm_ind	trt*period5	961	0.00338331	0.0454886	0.950052
dsd;0.2;0;0;0;0	dsd	0	0	0	0.2	0	gee_agg	Intercept	1000	0.00361179	0.0425021	0.944
dsd;0.2;0;0;0;0	dsd	0	0	0	0.2	0	gee_agg	period1	1000	-0.001912	0.0311837	0.949
dsd;0.2;0;0;0;0	dsd	0	0	0	0.2	0	gee_agg	period2	1000	-0.0016396	0.0317719	0.944
dsd;0.2;0;0;0;0	dsd	0	0	0	0.2	0	gee_agg	period3	1000	0	0	1
dsd;0.2;0;0;0;0	dsd	0	0	0	0.2	0	gee_agg	period4	1000	-0.0012223	0.0364977	0.95
dsd;0.2;0;0;0;0	dsd	0	0	0	0.2	0	gee_agg	period5	1000	-0.001733	0.0380707	0.949
dsd;0.2;0;0;0;0	dsd	0	0	0	0.2	0	gee_agg	trt	1000	-0.0025847	0.0371916	0.95
dsd;0.2;0;0;0;0	dsd	0	0	0	0.2	0	gee_agg	trt*period1	1000	0.00141457	0.0425627	0.958
dsd;0.2;0;0;0;0	dsd	0	0	0	0.2	0	gee_agg	trt*period2	1000	0.00124117	0.0418637	0.95
dsd;0.2;0;0;0;0	dsd	0	0	0	0.2	0	gee_agg	trt*period3	1000	0	0	1
dsd;0.2;0;0;0;0	dsd	0	0	0	0.2	0	gee_agg	trt*period4	1000	0.00158721	0.0428588	0.95
dsd;0.2;0;0;0;0	dsd	0	0	0	0.2	0	gee_agg	trt*period5	1000	0.00211805	0.0447181	0.957
dsd;0.2;0;0;0;0	dsd	0	0	0	0.2	0	gee_ind	Intercept	1000	0.00362432	0.0424921	0.945
dsd;0.2;0;0;0;0	dsd	0	0	0	0.2	0	gee_ind	period1	1000	-0.0019192	0.0311721	0.949
dsd;0.2;0;0;0;0	dsd	0	0	0	0.2	0	gee_ind	period2	1000	-0.0016469	0.0317613	0.943
dsd;0.2;0;0;0;0	dsd	0	0	0	0.2	0	gee_ind	period3	1000	0	0	1
dsd;0.2;0;0;0;0	dsd	0	0	0	0.2	0	gee_ind	period4	1000	-0.0012232	0.0365001	0.95
dsd;0.2;0;0;0;0	dsd	0	0	0	0.2	0	gee_ind	period5	1000	-0.0017353	0.0380791	0.949
dsd;0.2;0;0;0;0	dsd	0	0	0	0.2	0	gee_ind	trt	1000	-0.0026076	0.0371522	0.953
dsd;0.2;0;0;0;0	dsd	0	0	0	0.2	0	gee_ind	trt*period1	1000	0.00141938	0.042556	0.957
dsd;0.2;0;0;0;0	dsd	0	0	0	0.2	0	gee_ind	trt*period2	1000	0.00124472	0.0418535	0.949
dsd;0.2;0;0;0;0	dsd	0	0	0	0.2	0	gee_ind	trt*period3	1000	0	0	1
dsd;0.2;0;0;0;0	dsd	0	0	0	0.2	0	gee_ind	trt*period4	1000	0.00158721	0.0428624	0.95
dsd;0.2;0;0;0;0	dsd	0	0	0	0.2	0	gee_ind	trt*period5	1000	0.00211841	0.0447306	0.957
dsd;0.2;0;0;0;0	dsd	0	0	0	0.2	0	glmm_agg	Intercept	1000	0.00353489	0.0456279	0.942
dsd;0.2;0;0;0;0	dsd	0	0	0	0.2	0	glmm_agg	period1	1000	-0.0020074	0.0340013	0.958
dsd;0.2;0;0;0;0	dsd	0	0	0	0.2	0	glmm_agg	period2	1000	-0.0018104	0.0346365	0.95
dsd;0.2;0;0;0;0	dsd	0	0	0	0.2	0	glmm_agg	period3	1000	0	0
dsd;0.2;0;0;0;0	dsd	0	0	0	0.2	0	glmm_agg	period4	1000	-0.0015784	0.0397988	0.953
dsd;0.2;0;0;0;0	dsd	0	0	0	0.2	0	glmm_agg	period5	1000	-0.0024503	0.0405902	0.949
dsd;0.2;0;0;0;0	dsd	0	0	0	0.2	0	glmm_agg	trt	1000	-0.0027381	0.0404233	0.948
dsd;0.2;0;0;0;0	dsd	0	0	0	0.2	0	glmm_agg	trt*period1	1000	0.0020528	0.0461583	0.953
dsd;0.2;0;0;0;0	dsd	0	0	0	0.2	0	glmm_agg	trt*period2	1000	0.00172939	0.0455097	0.952
dsd;0.2;0;0;0;0	dsd	0	0	0	0.2	0	glmm_agg	trt*period3	1000	0	0
dsd;0.2;0;0;0;0	dsd	0	0	0	0.2	0	glmm_agg	trt*period4	1000	0.00187654	0.046453	0.957
dsd;0.2;0;0;0;0	dsd	0	0	0	0.2	0	glmm_agg	trt*period5	1000	0.00270079	0.0475804	0.96
dsd;0.2;0;0;0;0	dsd	0	0	0	0.2	0	glmm_ind	Intercept	999	0.000703512	0.0453708	0.943944
dsd;0.2;0;0;0;0	dsd	0	0	0	0.2	0	glmm_ind	period1	999	-0.00087849	0.0338899	0.95996
dsd;0.2;0;0;0;0	dsd	0	0	0	0.2	0	glmm_ind	period2	999	-0.0012411	0.0344457	0.950951
dsd;0.2;0;0;0;0	dsd	0	0	0	0.2	0	glmm_ind	period3	999	0	0
dsd;0.2;0;0;0;0	dsd	0	0	0	0.2	0	glmm_ind	period4	999	-0.0021779	0.0396977	0.952953
dsd;0.2;0;0;0;0	dsd	0	0	0	0.2	0	glmm_ind	period5	999	-0.0036975	0.0404668	0.946947
dsd;0.2;0;0;0;0	dsd	0	0	0	0.2	0	glmm_ind	trt	999	-0.001621	0.0402627	0.947948
dsd;0.2;0;0;0;0	dsd	0	0	0	0.2	0	glmm_ind	trt*period1	999	0.00173988	0.0460449	0.952953
dsd;0.2;0;0;0;0	dsd	0	0	0	0.2	0	glmm_ind	trt*period2	999	0.00157784	0.0453228	0.951952
dsd;0.2;0;0;0;0	dsd	0	0	0	0.2	0	glmm_ind	trt*period3	999	0	0
dsd;0.2;0;0;0;0	dsd	0	0	0	0.2	0	glmm_ind	trt*period4	999	0.00207067	0.046316	0.957958
dsd;0.2;0;0;0;0	dsd	0	0	0	0.2	0	glmm_ind	trt*period5	999	0.00305929	0.0474287	0.960961
dsd;0.2;0;0;0;-0.1	dsd	0	0	0	0.2	-0.1	gee_agg	Intercept	1000	0.00352121	0.0423989	0.945
dsd;0.2;0;0;0;-0.1	dsd	0	0	0	0.2	-0.1	gee_agg	period1	1000	-0.001913	0.0311889	0.949
dsd;0.2;0;0;0;-0.1	dsd	0	0	0	0.2	-0.1	gee_agg	period2	1000	-0.0016449	0.0317935	0.943
dsd;0.2;0;0;0;-0.1	dsd	0	0	0	0.2	-0.1	gee_agg	period3	1000	0	0	1
dsd;0.2;0;0;0;-0.1	dsd	0	0	0	0.2	-0.1	gee_agg	period4	1000	-0.0012286	0.0365059	0.95
dsd;0.2;0;0;0;-0.1	dsd	0	0	0	0.2	-0.1	gee_agg	period5	1000	-0.0017493	0.0380839	0.949
dsd;0.2;0;0;0;-0.1	dsd	0	0	0	0.2	-0.1	gee_agg	trt	1000	-0.0024564	0.0369853	0.952
dsd;0.2;0;0;0;-0.1	dsd	0	0	0	0.2	-0.1	gee_agg	trt*period1	1000	0.00191417	0.0417947	0.962
dsd;0.2;0;0;0;-0.1	dsd	0	0	0	0.2	-0.1	gee_agg	trt*period2	1000	0.00166966	0.0414476	0.955
dsd;0.2;0;0;0;-0.1	dsd	0	0	0	0.2	-0.1	gee_agg	trt*period3	1000	0	0	1
dsd;0.2;0;0;0;-0.1	dsd	0	0	0	0.2	-0.1	gee_agg	trt*period4	1000	0.00129548	0.0429215	0.951
dsd;0.2;0;0;0;-0.1	dsd	0	0	0	0.2	-0.1	gee_agg	trt*period5	1000	0.00231743	0.0441008	0.95
dsd;0.2;0;0;0;-0.1	dsd	0	0	0	0.2	-0.1	gee_ind	Intercept	1000	0.00352624	0.0423893	0.945
dsd;0.2;0;0;0;-0.1	dsd	0	0	0	0.2	-0.1	gee_ind	period1	1000	-0.0019158	0.0311704	0.949
dsd;0.2;0;0;0;-0.1	dsd	0	0	0	0.2	-0.1	gee_ind	period2	1000	-0.0016478	0.0317728	0.943
dsd;0.2;0;0;0;-0.1	dsd	0	0	0	0.2	-0.1	gee_ind	period3	1000	0	0	1
dsd;0.2;0;0;0;-0.1	dsd	0	0	0	0.2	-0.1	gee_ind	period4	1000	-0.0012294	0.0365079	0.95
dsd;0.2;0;0;0;-0.1	dsd	0	0	0	0.2	-0.1	gee_ind	period5	1000	-0.0017515	0.0380906	0.949
dsd;0.2;0;0;0;-0.1	dsd	0	0	0	0.2	-0.1	gee_ind	trt	1000	-0.002467	0.0369405	0.952
dsd;0.2;0;0;0;-0.1	dsd	0	0	0	0.2	-0.1	gee_ind	trt*period1	1000	0.00191567	0.0417778	0.962
dsd;0.2;0;0;0;-0.1	dsd	0	0	0	0.2	-0.1	gee_ind	trt*period2	1000	0.00167068	0.0414329	0.955
dsd;0.2;0;0;0;-0.1	dsd	0	0	0	0.2	-0.1	gee_ind	trt*period3	1000	0	0	1
dsd;0.2;0;0;0;-0.1	dsd	0	0	0	0.2	-0.1	gee_ind	trt*period4	1000	0.00129603	0.0429239	0.951
dsd;0.2;0;0;0;-0.1	dsd	0	0	0	0.2	-0.1	gee_ind	trt*period5	1000	0.00231905	0.0441088	0.95
dsd;0.2;0;0;0;-0.1	dsd	0	0	0	0.2	-0.1	glmm_agg	Intercept	1000	0.00346159	0.0455958	0.941
dsd;0.2;0;0;0;-0.1	dsd	0	0	0	0.2	-0.1	glmm_agg	period1	1000	-0.0020099	0.0340003	0.958
dsd;0.2;0;0;0;-0.1	dsd	0	0	0	0.2	-0.1	glmm_agg	period2	1000	-0.0018141	0.0346691	0.95
dsd;0.2;0;0;0;-0.1	dsd	0	0	0	0.2	-0.1	glmm_agg	period3	1000	0	0
dsd;0.2;0;0;0;-0.1	dsd	0	0	0	0.2	-0.1	glmm_agg	period4	1000	-0.0015797	0.0398028	0.953
dsd;0.2;0;0;0;-0.1	dsd	0	0	0	0.2	-0.1	glmm_agg	period5	1000	-0.0024503	0.0405936	0.949
dsd;0.2;0;0;0;-0.1	dsd	0	0	0	0.2	-0.1	glmm_agg	trt	1000	-0.002669	0.0402703	0.951
dsd;0.2;0;0;0;-0.1	dsd	0	0	0	0.2	-0.1	glmm_agg	trt*period1	1000	0.00227553	0.0456932	0.96
dsd;0.2;0;0;0;-0.1	dsd	0	0	0	0.2	-0.1	glmm_agg	trt*period2	1000	0.00198863	0.0453398	0.956
dsd;0.2;0;0;0;-0.1	dsd	0	0	0	0.2	-0.1	glmm_agg	trt*period3	1000	0	0
dsd;0.2;0;0;0;-0.1	dsd	0	0	0	0.2	-0.1	glmm_agg	trt*period4	1000	0.00158757	0.0467212	0.95
dsd;0.2;0;0;0;-0.1	dsd	0	0	0	0.2	-0.1	glmm_agg	trt*period5	1000	0.00296284	0.0470791	0.962
dsd;0.2;0;0;0;-0.1	dsd	0	0	0	0.2	-0.1	glmm_ind	Intercept	994	0.000598605	0.0453986	0.94165
dsd;0.2;0;0;0;-0.1	dsd	0	0	0	0.2	-0.1	glmm_ind	period1	994	-0.00085456	0.0339119	0.958753
dsd;0.2;0;0;0;-0.1	dsd	0	0	0	0.2	-0.1	glmm_ind	period2	994	-0.0011379	0.0346297	0.948692
dsd;0.2;0;0;0;-0.1	dsd	0	0	0	0.2	-0.1	glmm_ind	period3	994	0	0
dsd;0.2;0;0;0;-0.1	dsd	0	0	0	0.2	-0.1	glmm_ind	period4	994	-0.0020976	0.0396857	0.952716
dsd;0.2;0;0;0;-0.1	dsd	0	0	0	0.2	-0.1	glmm_ind	period5	994	-0.0035543	0.0403973	0.947686
dsd;0.2;0;0;0;-0.1	dsd	0	0	0	0.2	-0.1	glmm_ind	trt	994	-0.0014573	0.0402218	0.950704
dsd;0.2;0;0;0;-0.1	dsd	0	0	0	0.2	-0.1	glmm_ind	trt*period1	994	0.00145289	0.0456554	0.960765
dsd;0.2;0;0;0;-0.1	dsd	0	0	0	0.2	-0.1	glmm_ind	trt*period2	994	0.00146951	0.0452978	0.955734
dsd;0.2;0;0;0;-0.1	dsd	0	0	0	0.2	-0.1	glmm_ind	trt*period3	994	0	0
dsd;0.2;0;0;0;-0.1	dsd	0	0	0	0.2	-0.1	glmm_ind	trt*period4	994	0.00186769	0.0466826	0.950704
dsd;0.2;0;0;0;-0.1	dsd	0	0	0	0.2	-0.1	glmm_ind	trt*period5	994	0.00359165	0.0469342	0.961771
dsd;0.5;0;0;0;0	dsd	0	0	0	0.5	0	gee_agg	Intercept	1000	0.00350591	0.0527043	0.947
dsd;0.5;0;0;0;0	dsd	0	0	0	0.5	0	gee_agg	period1	1000	-0.0010244	0.0297854	0.955
dsd;0.5;0;0;0;0	dsd	0	0	0	0.5	0	gee_agg	period2	1000	-0.0011555	0.0303553	0.937
dsd;0.5;0;0;0;0	dsd	0	0	0	0.5	0	gee_agg	period3	1000	0	0	1
dsd;0.5;0;0;0;0	dsd	0	0	0	0.5	0	gee_agg	period4	1000	0.00111685	0.034376	0.935
dsd;0.5;0;0;0;0	dsd	0	0	0	0.5	0	gee_agg	period5	1000	-0.00091832	0.0365297	0.948
dsd;0.5;0;0;0;0	dsd	0	0	0	0.5	0	gee_agg	trt	1000	-0.001575	0.0347033	0.948
dsd;0.5;0;0;0;0	dsd	0	0	0	0.5	0	gee_agg	trt*period1	1000	-0.00062525	0.0420313	0.944
dsd;0.5;0;0;0;0	dsd	0	0	0	0.5	0	gee_agg	trt*period2	1000	0.000530268	0.0404866	0.942
dsd;0.5;0;0;0;0	dsd	0	0	0	0.5	0	gee_agg	trt*period3	1000	0	0	1
dsd;0.5;0;0;0;0	dsd	0	0	0	0.5	0	gee_agg	trt*period4	1000	-0.00083861	0.0400281	0.95
dsd;0.5;0;0;0;0	dsd	0	0	0	0.5	0	gee_agg	trt*period5	1000	0.00160105	0.0436344	0.945
dsd;0.5;0;0;0;0	dsd	0	0	0	0.5	0	gee_ind	Intercept	1000	0.00352325	0.0526681	0.947
dsd;0.5;0;0;0;0	dsd	0	0	0	0.5	0	gee_ind	period1	1000	-0.0010314	0.0297582	0.958
dsd;0.5;0;0;0;0	dsd	0	0	0	0.5	0	gee_ind	period2	1000	-0.001163	0.0303407	0.937
dsd;0.5;0;0;0;0	dsd	0	0	0	0.5	0	gee_ind	period3	1000	0	0	1
dsd;0.5;0;0;0;0	dsd	0	0	0	0.5	0	gee_ind	period4	1000	0.00111286	0.0343798	0.935
dsd;0.5;0;0;0;0	dsd	0	0	0	0.5	0	gee_ind	period5	1000	-0.00092698	0.036548	0.949
dsd;0.5;0;0;0;0	dsd	0	0	0	0.5	0	gee_ind	trt	1000	-0.0016133	0.0346363	0.946
dsd;0.5;0;0;0;0	dsd	0	0	0	0.5	0	gee_ind	trt*period1	1000	-0.00062471	0.0420055	0.944
dsd;0.5;0;0;0;0	dsd	0	0	0	0.5	0	gee_ind	trt*period2	1000	0.00052798	0.0404623	0.941
dsd;0.5;0;0;0;0	dsd	0	0	0	0.5	0	gee_ind	trt*period3	1000	0	0	1
dsd;0.5;0;0;0;0	dsd	0	0	0	0.5	0	gee_ind	trt*period4	1000	-0.00083639	0.0400329	0.95
dsd;0.5;0;0;0;0	dsd	0	0	0	0.5	0	gee_ind	trt*period5	1000	0.00160579	0.0436593	0.945
dsd;0.5;0;0;0;0	dsd	0	0	0	0.5	0	glmm_agg	Intercept	1000	0.0033647	0.061324	0.946
dsd;0.5;0;0;0;0	dsd	0	0	0	0.5	0	glmm_agg	period1	1000	-0.0011398	0.0343097	0.96
dsd;0.5;0;0;0;0	dsd	0	0	0	0.5	0	glmm_agg	period2	1000	-0.0014382	0.035898	0.952
dsd;0.5;0;0;0;0	dsd	0	0	0	0.5	0	glmm_agg	period3	1000	0	0
dsd;0.5;0;0;0;0	dsd	0	0	0	0.5	0	glmm_agg	period4	1000	0.000850256	0.0413437	0.944
dsd;0.5;0;0;0;0	dsd	0	0	0	0.5	0	glmm_agg	period5	1000	-0.0020925	0.0415585	0.966
dsd;0.5;0;0;0;0	dsd	0	0	0	0.5	0	glmm_agg	trt	1000	-0.0016872	0.0407368	0.957
dsd;0.5;0;0;0;0	dsd	0	0	0	0.5	0	glmm_agg	trt*period1	1000	0.000336559	0.0470631	0.949
dsd;0.5;0;0;0;0	dsd	0	0	0	0.5	0	glmm_agg	trt*period2	1000	0.00145967	0.0473353	0.946
dsd;0.5;0;0;0;0	dsd	0	0	0	0.5	0	glmm_agg	trt*period3	1000	0	0
dsd;0.5;0;0;0;0	dsd	0	0	0	0.5	0	glmm_agg	trt*period4	1000	-0.00074567	0.0482848	0.949
dsd;0.5;0;0;0;0	dsd	0	0	0	0.5	0	glmm_agg	trt*period5	1000	0.00249052	0.0492102	0.963
dsd;0.5;0;0;0;0	dsd	0	0	0	0.5	0	glmm_ind	Intercept	966	-0.0021383	0.0607754	0.943064
dsd;0.5;0;0;0;0	dsd	0	0	0	0.5	0	glmm_ind	period1	966	0.000147315	0.0343011	0.961698
dsd;0.5;0;0;0;0	dsd	0	0	0	0.5	0	glmm_ind	period2	966	-0.00090647	0.0357486	0.953416
dsd;0.5;0;0;0;0	dsd	0	0	0	0.5	0	glmm_ind	period3	966	0	0
dsd;0.5;0;0;0;0	dsd	0	0	0	0.5	0	glmm_ind	period4	966	6.5644e-05	0.0413257	0.944099
dsd;0.5;0;0;0;0	dsd	0	0	0	0.5	0	glmm_ind	period5	966	-0.0035418	0.0415161	0.962733
dsd;0.5;0;0;0;0	dsd	0	0	0	0.5	0	glmm_ind	trt	966	0.000149339	0.0405257	0.958592
dsd;0.5;0;0;0;0	dsd	0	0	0	0.5	0	glmm_ind	trt*period1	966	-0.00013642	0.0470459	0.949275
dsd;0.5;0;0;0;0	dsd	0	0	0	0.5	0	glmm_ind	trt*period2	966	0.00123679	0.0472666	0.94617
dsd;0.5;0;0;0;0	dsd	0	0	0	0.5	0	glmm_ind	trt*period3	966	0	0
dsd;0.5;0;0;0;0	dsd	0	0	0	0.5	0	glmm_ind	trt*period4	966	-0.00067495	0.0483895	0.94824
dsd;0.5;0;0;0;0	dsd	0	0	0	0.5	0	glmm_ind	trt*period5	966	0.00259174	0.0491366	0.961698
dsd;0.5;0;0;0;-0.1	dsd	0	0	0	0.5	-0.1	gee_agg	Intercept	1000	0.00331546	0.0526811	0.944
dsd;0.5;0;0;0;-0.1	dsd	0	0	0	0.5	-0.1	gee_agg	period1	1000	-0.0010161	0.0297738	0.956
dsd;0.5;0;0;0;-0.1	dsd	0	0	0	0.5	-0.1	gee_agg	period2	1000	-0.0011545	0.0303496	0.937
dsd;0.5;0;0;0;-0.1	dsd	0	0	0	0.5	-0.1	gee_agg	period3	1000	0	0	1
dsd;0.5;0;0;0;-0.1	dsd	0	0	0	0.5	-0.1	gee_agg	period4	1000	0.00110642	0.0343816	0.935
dsd;0.5;0;0;0;-0.1	dsd	0	0	0	0.5	-0.1	gee_agg	period5	1000	-0.00094643	0.0365264	0.949
dsd;0.5;0;0;0;-0.1	dsd	0	0	0	0.5	-0.1	gee_agg	trt	1000	-0.0013001	0.0345784	0.947
dsd;0.5;0;0;0;-0.1	dsd	0	0	0	0.5	-0.1	gee_agg	trt*period1	1000	0.000190244	0.040613	0.944
dsd;0.5;0;0;0;-0.1	dsd	0	0	0	0.5	-0.1	gee_agg	trt*period2	1000	0.000713162	0.0394795	0.949
dsd;0.5;0;0;0;-0.1	dsd	0	0	0	0.5	-0.1	gee_agg	trt*period3	1000	0	0	1
dsd;0.5;0;0;0;-0.1	dsd	0	0	0	0.5	-0.1	gee_agg	trt*period4	1000	-0.0014505	0.0398957	0.95
dsd;0.5;0;0;0;-0.1	dsd	0	0	0	0.5	-0.1	gee_agg	trt*period5	1000	0.00109978	0.0418024	0.95
dsd;0.5;0;0;0;-0.1	dsd	0	0	0	0.5	-0.1	gee_ind	Intercept	1000	0.00333026	0.0526627	0.944
dsd;0.5;0;0;0;-0.1	dsd	0	0	0	0.5	-0.1	gee_ind	period1	1000	-0.0010234	0.0297561	0.958
dsd;0.5;0;0;0;-0.1	dsd	0	0	0	0.5	-0.1	gee_ind	period2	1000	-0.0011622	0.0303389	0.937
dsd;0.5;0;0;0;-0.1	dsd	0	0	0	0.5	-0.1	gee_ind	period3	1000	0	0	1
dsd;0.5;0;0;0;-0.1	dsd	0	0	0	0.5	-0.1	gee_ind	period4	1000	0.00110369	0.0343844	0.935
dsd;0.5;0;0;0;-0.1	dsd	0	0	0	0.5	-0.1	gee_ind	period5	1000	-0.0009523	0.0365404	0.949
dsd;0.5;0;0;0;-0.1	dsd	0	0	0	0.5	-0.1	gee_ind	trt	1000	-0.0013312	0.034534	0.947
dsd;0.5;0;0;0;-0.1	dsd	0	0	0	0.5	-0.1	gee_ind	trt*period1	1000	0.000191397	0.040596	0.944
dsd;0.5;0;0;0;-0.1	dsd	0	0	0	0.5	-0.1	gee_ind	trt*period2	1000	0.000713311	0.0394615	0.948
dsd;0.5;0;0;0;-0.1	dsd	0	0	0	0.5	-0.1	gee_ind	trt*period3	1000	0	0	1
dsd;0.5;0;0;0;-0.1	dsd	0	0	0	0.5	-0.1	gee_ind	trt*period4	1000	-0.0014484	0.0398986	0.95
dsd;0.5;0;0;0;-0.1	dsd	0	0	0	0.5	-0.1	gee_ind	trt*period5	1000	0.00110432	0.0418176	0.95
dsd;0.5;0;0;0;-0.1	dsd	0	0	0	0.5	-0.1	glmm_agg	Intercept	1000	0.0033285	0.0613617	0.947
dsd;0.5;0;0;0;-0.1	dsd	0	0	0	0.5	-0.1	glmm_agg	period1	1000	-0.0011429	0.0343121	0.96
dsd;0.5;0;0;0;-0.1	dsd	0	0	0	0.5	-0.1	glmm_agg	period2	1000	-0.0014476	0.035896	0.952
dsd;0.5;0;0;0;-0.1	dsd	0	0	0	0.5	-0.1	glmm_agg	period3	1000	0	0
dsd;0.5;0;0;0;-0.1	dsd	0	0	0	0.5	-0.1	glmm_agg	period4	1000	0.000847712	0.0413414	0.944
dsd;0.5;0;0;0;-0.1	dsd	0	0	0	0.5	-0.1	glmm_agg	period5	1000	-0.002092	0.0415606	0.966
dsd;0.5;0;0;0;-0.1	dsd	0	0	0	0.5	-0.1	glmm_agg	trt	1000	-0.0015521	0.0406399	0.953
dsd;0.5;0;0;0;-0.1	dsd	0	0	0	0.5	-0.1	glmm_agg	trt*period1	1000	0.00068362	0.0469045	0.948
dsd;0.5;0;0;0;-0.1	dsd	0	0	0	0.5	-0.1	glmm_agg	trt*period2	1000	0.00127999	0.0468822	0.955
dsd;0.5;0;0;0;-0.1	dsd	0	0	0	0.5	-0.1	glmm_agg	trt*period3	1000	0	0
dsd;0.5;0;0;0;-0.1	dsd	0	0	0	0.5	-0.1	glmm_agg	trt*period4	1000	-0.0013575	0.0482549	0.953
dsd;0.5;0;0;0;-0.1	dsd	0	0	0	0.5	-0.1	glmm_agg	trt*period5	1000	0.00208217	0.0479304	0.961
dsd;0.5;0;0;0;-0.1	dsd	0	0	0	0.5	-0.1	glmm_ind	Intercept	971	-0.0020443	0.0607023	0.942327
dsd;0.5;0;0;0;-0.1	dsd	0	0	0	0.5	-0.1	glmm_ind	period1	971	0.000225017	0.0344037	0.960865
dsd;0.5;0;0;0;-0.1	dsd	0	0	0	0.5	-0.1	glmm_ind	period2	971	-0.00068351	0.0359401	0.952626
dsd;0.5;0;0;0;-0.1	dsd	0	0	0	0.5	-0.1	glmm_ind	period3	971	0	0
dsd;0.5;0;0;0;-0.1	dsd	0	0	0	0.5	-0.1	glmm_ind	period4	971	-0.00018527	0.041227	0.944387
dsd;0.5;0;0;0;-0.1	dsd	0	0	0	0.5	-0.1	glmm_ind	period5	971	-0.0035989	0.0414995	0.962925
dsd;0.5;0;0;0;-0.1	dsd	0	0	0	0.5	-0.1	glmm_ind	trt	971	-0.00037049	0.0405057	0.954686
dsd;0.5;0;0;0;-0.1	dsd	0	0	0	0.5	-0.1	glmm_ind	trt*period1	971	0.000122479	0.0469811	0.948507
dsd;0.5;0;0;0;-0.1	dsd	0	0	0	0.5	-0.1	glmm_ind	trt*period2	971	0.00081985	0.0469953	0.954686
dsd;0.5;0;0;0;-0.1	dsd	0	0	0	0.5	-0.1	glmm_ind	trt*period3	971	0	0
dsd;0.5;0;0;0;-0.1	dsd	0	0	0	0.5	-0.1	glmm_ind	trt*period4	971	-0.00021877	0.0478901	0.952626
dsd;0.5;0;0;0;-0.1	dsd	0	0	0	0.5	-0.1	glmm_ind	trt*period5	971	0.00335258	0.0478811	0.958805
dsd;0.8;0;0;0;0	dsd	0	0	0	0.8	0	gee_agg	Intercept	1000	0.00352915	0.0581182	0.949
dsd;0.8;0;0;0;0	dsd	0	0	0	0.8	0	gee_agg	period1	1000	-0.00019482	0.0293487	0.948
dsd;0.8;0;0;0;0	dsd	0	0	0	0.8	0	gee_agg	period2	1000	-0.00082075	0.0295479	0.925
dsd;0.8;0;0;0;0	dsd	0	0	0	0.8	0	gee_agg	period3	1000	0	0	1
dsd;0.8;0;0;0;0	dsd	0	0	0	0.8	0	gee_agg	period4	1000	0.00052208	0.0325839	0.94
dsd;0.8;0;0;0;0	dsd	0	0	0	0.8	0	gee_agg	period5	1000	-0.0012949	0.0348346	0.935
dsd;0.8;0;0;0;0	dsd	0	0	0	0.8	0	gee_agg	trt	1000	-0.0011019	0.0341373	0.944
dsd;0.8;0;0;0;0	dsd	0	0	0	0.8	0	gee_agg	trt*period1	1000	-0.0011824	0.041526	0.939
dsd;0.8;0;0;0;0	dsd	0	0	0	0.8	0	gee_agg	trt*period2	1000	0.000542793	0.0398505	0.941
dsd;0.8;0;0;0;0	dsd	0	0	0	0.8	0	gee_agg	trt*period3	1000	0	0	1
dsd;0.8;0;0;0;0	dsd	0	0	0	0.8	0	gee_agg	trt*period4	1000	-0.00043245	0.0381888	0.941
dsd;0.8;0;0;0;0	dsd	0	0	0	0.8	0	gee_agg	trt*period5	1000	0.00169894	0.0418276	0.947
dsd;0.8;0;0;0;0	dsd	0	0	0	0.8	0	gee_ind	Intercept	1000	0.00355157	0.0580619	0.95
dsd;0.8;0;0;0;0	dsd	0	0	0	0.8	0	gee_ind	period1	1000	-0.00020668	0.0293161	0.948
dsd;0.8;0;0;0;0	dsd	0	0	0	0.8	0	gee_ind	period2	1000	-0.00083356	0.0295253	0.925
dsd;0.8;0;0;0;0	dsd	0	0	0	0.8	0	gee_ind	period3	1000	0	0	1
dsd;0.8;0;0;0;0	dsd	0	0	0	0.8	0	gee_ind	period4	1000	0.000516433	0.0325884	0.94
dsd;0.8;0;0;0;0	dsd	0	0	0	0.8	0	gee_ind	period5	1000	-0.0013073	0.034853	0.935
dsd;0.8;0;0;0;0	dsd	0	0	0	0.8	0	gee_ind	trt	1000	-0.0011533	0.0340582	0.944
dsd;0.8;0;0;0;0	dsd	0	0	0	0.8	0	gee_ind	trt*period1	1000	-0.0011728	0.0415008	0.94
dsd;0.8;0;0;0;0	dsd	0	0	0	0.8	0	gee_ind	trt*period2	1000	0.000548746	0.0398297	0.944
dsd;0.8;0;0;0;0	dsd	0	0	0	0.8	0	gee_ind	trt*period3	1000	0	0	1
dsd;0.8;0;0;0;0	dsd	0	0	0	0.8	0	gee_ind	trt*period4	1000	-0.00042907	0.0381947	0.941
dsd;0.8;0;0;0;0	dsd	0	0	0	0.8	0	gee_ind	trt*period5	1000	0.00170637	0.041852	0.947
dsd;0.8;0;0;0;0	dsd	0	0	0	0.8	0	glmm_agg	Intercept	1000	0.00328314	0.0725429	0.948
dsd;0.8;0;0;0;0	dsd	0	0	0	0.8	0	glmm_agg	period1	1000	-2.8088e-05	0.0352937	0.951
dsd;0.8;0;0;0;0	dsd	0	0	0	0.8	0	glmm_agg	period2	1000	-0.00093593	0.0372471	0.94
dsd;0.8;0;0;0;0	dsd	0	0	0	0.8	0	glmm_agg	period3	1000	0	0
dsd;0.8;0;0;0;0	dsd	0	0	0	0.8	0	glmm_agg	period4	1000	0.000159977	0.0424336	0.945
dsd;0.8;0;0;0;0	dsd	0	0	0	0.8	0	glmm_agg	period5	1000	-0.0024582	0.0418702	0.951
dsd;0.8;0;0;0;0	dsd	0	0	0	0.8	0	glmm_agg	trt	1000	-0.0009545	0.0424723	0.951
dsd;0.8;0;0;0;0	dsd	0	0	0	0.8	0	glmm_agg	trt*period1	1000	-8.29e-05	0.0485476	0.955
dsd;0.8;0;0;0;0	dsd	0	0	0	0.8	0	glmm_agg	trt*period2	1000	0.00166427	0.0497905	0.947
dsd;0.8;0;0;0;0	dsd	0	0	0	0.8	0	glmm_agg	trt*period3	1000	0	0
dsd;0.8;0;0;0;0	dsd	0	0	0	0.8	0	glmm_agg	trt*period4	1000	-0.00036663	0.0495952	0.943
dsd;0.8;0;0;0;0	dsd	0	0	0	0.8	0	glmm_agg	trt*period5	1000	0.00240528	0.0489814	0.958
dsd;0.8;0;0;0;0	dsd	0	0	0	0.8	0	glmm_ind	Intercept	966	-0.0047035	0.0712158	0.953416
dsd;0.8;0;0;0;0	dsd	0	0	0	0.8	0	glmm_ind	period1	966	0.00124464	0.0354367	0.952381
dsd;0.8;0;0;0;0	dsd	0	0	0	0.8	0	glmm_ind	period2	966	-0.00064574	0.0371154	0.942029
dsd;0.8;0;0;0;0	dsd	0	0	0	0.8	0	glmm_ind	period3	966	0	0
dsd;0.8;0;0;0;0	dsd	0	0	0	0.8	0	glmm_ind	period4	966	-0.00072794	0.042575	0.94617
dsd;0.8;0;0;0;0	dsd	0	0	0	0.8	0	glmm_ind	period5	966	-0.0038698	0.0418062	0.949275
dsd;0.8;0;0;0;0	dsd	0	0	0	0.8	0	glmm_ind	trt	966	-1.855e-06	0.0423313	0.949275
dsd;0.8;0;0;0;0	dsd	0	0	0	0.8	0	glmm_ind	trt*period1	966	-6.836e-06	0.0484251	0.954451
dsd;0.8;0;0;0;0	dsd	0	0	0	0.8	0	glmm_ind	trt*period2	966	0.00168403	0.0498346	0.94617
dsd;0.8;0;0;0;0	dsd	0	0	0	0.8	0	glmm_ind	trt*period3	966	0	0
dsd;0.8;0;0;0;0	dsd	0	0	0	0.8	0	glmm_ind	trt*period4	966	3.5727e-05	0.0497116	0.943064
dsd;0.8;0;0;0;0	dsd	0	0	0	0.8	0	glmm_ind	trt*period5	966	0.00295819	0.0487413	0.957557
dsd;0.8;0;0;0;-0.1	dsd	0	0	0	0.8	-0.1	gee_agg	Intercept	1000	0.0034583	0.05801	0.949
dsd;0.8;0;0;0;-0.1	dsd	0	0	0	0.8	-0.1	gee_agg	period1	1000	-0.00019157	0.0293412	0.948
dsd;0.8;0;0;0;-0.1	dsd	0	0	0	0.8	-0.1	gee_agg	period2	1000	-0.00082084	0.0295393	0.925
dsd;0.8;0;0;0;-0.1	dsd	0	0	0	0.8	-0.1	gee_agg	period3	1000	0	0	1
dsd;0.8;0;0;0;-0.1	dsd	0	0	0	0.8	-0.1	gee_agg	period4	1000	0.00051772	0.0325916	0.94
dsd;0.8;0;0;0;-0.1	dsd	0	0	0	0.8	-0.1	gee_agg	period5	1000	-0.0013069	0.0348515	0.934
dsd;0.8;0;0;0;-0.1	dsd	0	0	0	0.8	-0.1	gee_agg	trt	1000	-0.0010055	0.0338883	0.945
dsd;0.8;0;0;0;-0.1	dsd	0	0	0	0.8	-0.1	gee_agg	trt*period1	1000	-0.00076105	0.0395546	0.947
dsd;0.8;0;0;0;-0.1	dsd	0	0	0	0.8	-0.1	gee_agg	trt*period2	1000	0.000312826	0.0383579	0.944
dsd;0.8;0;0;0;-0.1	dsd	0	0	0	0.8	-0.1	gee_agg	trt*period3	1000	0	0	1
dsd;0.8;0;0;0;-0.1	dsd	0	0	0	0.8	-0.1	gee_agg	trt*period4	1000	-0.0011585	0.0378367	0.944
dsd;0.8;0;0;0;-0.1	dsd	0	0	0	0.8	-0.1	gee_agg	trt*period5	1000	0.00172795	0.0404857	0.938
dsd;0.8;0;0;0;-0.1	dsd	0	0	0	0.8	-0.1	gee_ind	Intercept	1000	0.00347563	0.0579729	0.949
dsd;0.8;0;0;0;-0.1	dsd	0	0	0	0.8	-0.1	gee_ind	period1	1000	-0.00020028	0.0293176	0.948
dsd;0.8;0;0;0;-0.1	dsd	0	0	0	0.8	-0.1	gee_ind	period2	1000	-0.0008302	0.0295223	0.925
dsd;0.8;0;0;0;-0.1	dsd	0	0	0	0.8	-0.1	gee_ind	period3	1000	0	0	1
dsd;0.8;0;0;0;-0.1	dsd	0	0	0	0.8	-0.1	gee_ind	period4	1000	0.000513741	0.032595	0.94
dsd;0.8;0;0;0;-0.1	dsd	0	0	0	0.8	-0.1	gee_ind	period5	1000	-0.0013157	0.0348652	0.934
dsd;0.8;0;0;0;-0.1	dsd	0	0	0	0.8	-0.1	gee_ind	trt	1000	-0.0010442	0.0338362	0.947
dsd;0.8;0;0;0;-0.1	dsd	0	0	0	0.8	-0.1	gee_ind	trt*period1	1000	-0.00075873	0.0395404	0.946
dsd;0.8;0;0;0;-0.1	dsd	0	0	0	0.8	-0.1	gee_ind	trt*period2	1000	0.000313965	0.0383443	0.944
dsd;0.8;0;0;0;-0.1	dsd	0	0	0	0.8	-0.1	gee_ind	trt*period3	1000	0	0	1
dsd;0.8;0;0;0;-0.1	dsd	0	0	0	0.8	-0.1	gee_ind	trt*period4	1000	-0.0011554	0.0378397	0.944
dsd;0.8;0;0;0;-0.1	dsd	0	0	0	0.8	-0.1	gee_ind	trt*period5	1000	0.00173504	0.0404991	0.938
dsd;0.8;0;0;0;-0.1	dsd	0	0	0	0.8	-0.1	glmm_agg	Intercept	1000	0.00333351	0.0725772	0.952
dsd;0.8;0;0;0;-0.1	dsd	0	0	0	0.8	-0.1	glmm_agg	period1	1000	-2.6039e-05	0.0352962	0.951
dsd;0.8;0;0;0;-0.1	dsd	0	0	0	0.8	-0.1	glmm_agg	period2	1000	-0.00093352	0.037239	0.94
dsd;0.8;0;0;0;-0.1	dsd	0	0	0	0.8	-0.1	glmm_agg	period3	1000	0	0
dsd;0.8;0;0;0;-0.1	dsd	0	0	0	0.8	-0.1	glmm_agg	period4	1000	0.000159182	0.0424328	0.945
dsd;0.8;0;0;0;-0.1	dsd	0	0	0	0.8	-0.1	glmm_agg	period5	1000	-0.0024582	0.0418721	0.951
dsd;0.8;0;0;0;-0.1	dsd	0	0	0	0.8	-0.1	glmm_agg	trt	1000	-0.0010634	0.0423021	0.953
dsd;0.8;0;0;0;-0.1	dsd	0	0	0	0.8	-0.1	glmm_agg	trt*period1	1000	-0.0004695	0.0488523	0.952
dsd;0.8;0;0;0;-0.1	dsd	0	0	0	0.8	-0.1	glmm_agg	trt*period2	1000	0.000743517	0.0491642	0.954
dsd;0.8;0;0;0;-0.1	dsd	0	0	0	0.8	-0.1	glmm_agg	trt*period3	1000	0	0
dsd;0.8;0;0;0;-0.1	dsd	0	0	0	0.8	-0.1	glmm_agg	trt*period4	1000	-0.0011914	0.0495337	0.944
dsd;0.8;0;0;0;-0.1	dsd	0	0	0	0.8	-0.1	glmm_agg	trt*period5	1000	0.00264432	0.0490569	0.959
dsd;0.8;0;0;0;-0.1	dsd	0	0	0	0.8	-0.1	glmm_ind	Intercept	961	-0.0043011	0.0723255	0.952133
dsd;0.8;0;0;0;-0.1	dsd	0	0	0	0.8	-0.1	glmm_ind	period1	961	0.00147751	0.0352087	0.953174
dsd;0.8;0;0;0;-0.1	dsd	0	0	0	0.8	-0.1	glmm_ind	period2	961	3.0575e-05	0.0372917	0.938606
dsd;0.8;0;0;0;-0.1	dsd	0	0	0	0.8	-0.1	glmm_ind	period3	961	0	0
dsd;0.8;0;0;0;-0.1	dsd	0	0	0	0.8	-0.1	glmm_ind	period4	961	-0.00054242	0.0419883	0.949011
dsd;0.8;0;0;0;-0.1	dsd	0	0	0	0.8	-0.1	glmm_ind	period5	961	-0.0037532	0.0419341	0.94693
dsd;0.8;0;0;0;-0.1	dsd	0	0	0	0.8	-0.1	glmm_ind	trt	961	0.00087822	0.0421169	0.953174
dsd;0.8;0;0;0;-0.1	dsd	0	0	0	0.8	-0.1	glmm_ind	trt*period1	961	-0.0015112	0.0488481	0.952133
dsd;0.8;0;0;0;-0.1	dsd	0	0	0	0.8	-0.1	glmm_ind	trt*period2	961	-1.9633e-05	0.0494046	0.953174
dsd;0.8;0;0;0;-0.1	dsd	0	0	0	0.8	-0.1	glmm_ind	trt*period3	961	0	0
dsd;0.8;0;0;0;-0.1	dsd	0	0	0	0.8	-0.1	glmm_ind	trt*period4	961	-0.0007264	0.049013	0.94693
dsd;0.8;0;0;0;-0.1	dsd	0	0	0	0.8	-0.1	glmm_ind	trt*period5	961	0.00323585	0.0490337	0.956296
usd;0.2;0;0;0;0	usd	0	0	0	0.2	0	gee_agg	Intercept	1000	0.00384763	0.0381497	0.955
usd;0.2;0;0;0;0	usd	0	0	0	0.2	0	gee_agg	period1	1000	-0.0023885	0.0251946	0.956
usd;0.2;0;0;0;0	usd	0	0	0	0.2	0	gee_agg	period2	1000	-0.0018287	0.0263767	0.944
usd;0.2;0;0;0;0	usd	0	0	0	0.2	0	gee_agg	period3	1000	0	0	1
usd;0.2;0;0;0;0	usd	0	0	0	0.2	0	gee_agg	period4	1000	-0.0013061	0.0341328	0.955
usd;0.2;0;0;0;0	usd	0	0	0	0.2	0	gee_agg	period5	1000	-0.0027255	0.0495839	0.942
usd;0.2;0;0;0;0	usd	0	0	0	0.2	0	gee_agg	trt	1000	-0.0032588	0.0324661	0.949
usd;0.2;0;0;0;0	usd	0	0	0	0.2	0	gee_agg	trt*period1	1000	0.00380553	0.0463422	0.944
usd;0.2;0;0;0;0	usd	0	0	0	0.2	0	gee_agg	trt*period2	1000	0.0017542	0.039678	0.953
usd;0.2;0;0;0;0	usd	0	0	0	0.2	0	gee_agg	trt*period3	1000	0	0	1
usd;0.2;0;0;0;0	usd	0	0	0	0.2	0	gee_agg	trt*period4	1000	0.00199346	0.0429556	0.956
usd;0.2;0;0;0;0	usd	0	0	0	0.2	0	gee_agg	trt*period5	1000	0.00315395	0.0557974	0.946
usd;0.2;0;0;0;0	usd	0	0	0	0.2	0	gee_ind	Intercept	1000	0.00385389	0.0381572	0.954
usd;0.2;0;0;0;0	usd	0	0	0	0.2	0	gee_ind	period1	1000	-0.0023934	0.0252013	0.956
usd;0.2;0;0;0;0	usd	0	0	0	0.2	0	gee_ind	period2	1000	-0.0018315	0.026375	0.944
usd;0.2;0;0;0;0	usd	0	0	0	0.2	0	gee_ind	period3	1000	0	0	1
usd;0.2;0;0;0;0	usd	0	0	0	0.2	0	gee_ind	period4	1000	-0.0013045	0.0341396	0.955
usd;0.2;0;0;0;0	usd	0	0	0	0.2	0	gee_ind	period5	1000	-0.002743	0.04961	0.942
usd;0.2;0;0;0;0	usd	0	0	0	0.2	0	gee_ind	trt	1000	-0.003274	0.0324637	0.948
usd;0.2;0;0;0;0	usd	0	0	0	0.2	0	gee_ind	trt*period1	1000	0.00380994	0.0463389	0.944
usd;0.2;0;0;0;0	usd	0	0	0	0.2	0	gee_ind	trt*period2	1000	0.00175637	0.0396757	0.953
usd;0.2;0;0;0;0	usd	0	0	0	0.2	0	gee_ind	trt*period3	1000	0	0	1
usd;0.2;0;0;0;0	usd	0	0	0	0.2	0	gee_ind	trt*period4	1000	0.00199408	0.0429585	0.955
usd;0.2;0;0;0;0	usd	0	0	0	0.2	0	gee_ind	trt*period5	1000	0.00317939	0.0558177	0.946
usd;0.2;0;0;0;0	usd	0	0	0	0.2	0	glmm_agg	Intercept	1000	0.00374307	0.0408784	0.946
usd;0.2;0;0;0;0	usd	0	0	0	0.2	0	glmm_agg	period1	1000	-0.0024707	0.0272934	0.955
usd;0.2;0;0;0;0	usd	0	0	0	0.2	0	glmm_agg	period2	1000	-0.0019605	0.0287639	0.948
usd;0.2;0;0;0;0	usd	0	0	0	0.2	0	glmm_agg	period3	1000	0	0
usd;0.2;0;0;0;0	usd	0	0	0	0.2	0	glmm_agg	period4	1000	-0.0016096	0.037071	0.962
usd;0.2;0;0;0;0	usd	0	0	0	0.2	0	glmm_agg	period5	1000	-0.0027613	0.0522907	0.946
usd;0.2;0;0;0;0	usd	0	0	0	0.2	0	glmm_agg	trt	1000	-0.0034038	0.0352396	0.944
usd;0.2;0;0;0;0	usd	0	0	0	0.2	0	glmm_agg	trt*period1	1000	0.0043004	0.0492959	0.951
usd;0.2;0;0;0;0	usd	0	0	0	0.2	0	glmm_agg	trt*period2	1000	0.0022194	0.0429602	0.954
usd;0.2;0;0;0;0	usd	0	0	0	0.2	0	glmm_agg	trt*period3	1000	0	0
usd;0.2;0;0;0;0	usd	0	0	0	0.2	0	glmm_agg	trt*period4	1000	0.00225346	0.0464298	0.955
usd;0.2;0;0;0;0	usd	0	0	0	0.2	0	glmm_agg	trt*period5	1000	0.00302812	0.0588539	0.956
usd;0.2;0;0;0;0	usd	0	0	0	0.2	0	glmm_ind	Intercept	996	0.000865378	0.0407075	0.948795
usd;0.2;0;0;0;0	usd	0	0	0	0.2	0	glmm_ind	period1	996	-0.0014005	0.0272076	0.957831
usd;0.2;0;0;0;0	usd	0	0	0	0.2	0	glmm_ind	period2	996	-0.0013256	0.0286928	0.946787
usd;0.2;0;0;0;0	usd	0	0	0	0.2	0	glmm_ind	period3	996	0	0
usd;0.2;0;0;0;0	usd	0	0	0	0.2	0	glmm_ind	period4	996	-0.0022634	0.0369658	0.961847
usd;0.2;0;0;0;0	usd	0	0	0	0.2	0	glmm_ind	period5	996	-0.0040189	0.0521716	0.945783
usd;0.2;0;0;0;0	usd	0	0	0	0.2	0	glmm_ind	trt	996	-0.0023263	0.0351855	0.944779
usd;0.2;0;0;0;0	usd	0	0	0	0.2	0	glmm_ind	trt*period1	996	0.00405409	0.0491643	0.949799
usd;0.2;0;0;0;0	usd	0	0	0	0.2	0	glmm_ind	trt*period2	996	0.00197493	0.0428776	0.954819
usd;0.2;0;0;0;0	usd	0	0	0	0.2	0	glmm_ind	trt*period3	996	0	0
usd;0.2;0;0;0;0	usd	0	0	0	0.2	0	glmm_ind	trt*period4	996	0.00247687	0.0462991	0.954819
usd;0.2;0;0;0;0	usd	0	0	0	0.2	0	glmm_ind	trt*period5	996	0.00327829	0.058707	0.955823
usd;0.2;0;0;0;-0.1	usd	0	0	0	0.2	-0.1	gee_agg	Intercept	1000	0.00367864	0.0380501	0.958
usd;0.2;0;0;0;-0.1	usd	0	0	0	0.2	-0.1	gee_agg	period1	1000	-0.0022913	0.0252873	0.951
usd;0.2;0;0;0;-0.1	usd	0	0	0	0.2	-0.1	gee_agg	period2	1000	-0.00177	0.0264388	0.944
usd;0.2;0;0;0;-0.1	usd	0	0	0	0.2	-0.1	gee_agg	period3	1000	0	0	1
usd;0.2;0;0;0;-0.1	usd	0	0	0	0.2	-0.1	gee_agg	period4	1000	-0.0012827	0.034174	0.956
usd;0.2;0;0;0;-0.1	usd	0	0	0	0.2	-0.1	gee_agg	period5	1000	-0.0027011	0.0496548	0.94
usd;0.2;0;0;0;-0.1	usd	0	0	0	0.2	-0.1	gee_agg	trt	1000	-0.002956	0.0325209	0.939
usd;0.2;0;0;0;-0.1	usd	0	0	0	0.2	-0.1	gee_agg	trt*period1	1000	0.00357855	0.0443439	0.951
usd;0.2;0;0;0;-0.1	usd	0	0	0	0.2	-0.1	gee_agg	trt*period2	1000	0.00204343	0.039329	0.951
usd;0.2;0;0;0;-0.1	usd	0	0	0	0.2	-0.1	gee_agg	trt*period3	1000	0	0	1
usd;0.2;0;0;0;-0.1	usd	0	0	0	0.2	-0.1	gee_agg	trt*period4	1000	0.00159477	0.0429934	0.948
usd;0.2;0;0;0;-0.1	usd	0	0	0	0.2	-0.1	gee_agg	trt*period5	1000	0.00328313	0.05579	0.941
usd;0.2;0;0;0;-0.1	usd	0	0	0	0.2	-0.1	gee_ind	Intercept	1000	0.00368242	0.0380579	0.958
usd;0.2;0;0;0;-0.1	usd	0	0	0	0.2	-0.1	gee_ind	period1	1000	-0.0022946	0.0252913	0.953
usd;0.2;0;0;0;-0.1	usd	0	0	0	0.2	-0.1	gee_ind	period2	1000	-0.0017717	0.0264357	0.944
usd;0.2;0;0;0;-0.1	usd	0	0	0	0.2	-0.1	gee_ind	period3	1000	0	0	1
usd;0.2;0;0;0;-0.1	usd	0	0	0	0.2	-0.1	gee_ind	period4	1000	-0.0012822	0.0341794	0.956
usd;0.2;0;0;0;-0.1	usd	0	0	0	0.2	-0.1	gee_ind	period5	1000	-0.0027182	0.0496753	0.94
usd;0.2;0;0;0;-0.1	usd	0	0	0	0.2	-0.1	gee_ind	trt	1000	-0.0029657	0.0325225	0.94
usd;0.2;0;0;0;-0.1	usd	0	0	0	0.2	-0.1	gee_ind	trt*period1	1000	0.00358244	0.0443426	0.951
usd;0.2;0;0;0;-0.1	usd	0	0	0	0.2	-0.1	gee_ind	trt*period2	1000	0.00204471	0.0393281	0.951
usd;0.2;0;0;0;-0.1	usd	0	0	0	0.2	-0.1	gee_ind	trt*period3	1000	0	0	1
usd;0.2;0;0;0;-0.1	usd	0	0	0	0.2	-0.1	gee_ind	trt*period4	1000	0.00159597	0.0429955	0.948
usd;0.2;0;0;0;-0.1	usd	0	0	0	0.2	-0.1	gee_ind	trt*period5	1000	0.00330626	0.0558073	0.942
usd;0.2;0;0;0;-0.1	usd	0	0	0	0.2	-0.1	glmm_agg	Intercept	1000	0.00357451	0.0407055	0.947
usd;0.2;0;0;0;-0.1	usd	0	0	0	0.2	-0.1	glmm_agg	period1	1000	-0.0023798	0.0272663	0.959
usd;0.2;0;0;0;-0.1	usd	0	0	0	0.2	-0.1	glmm_agg	period2	1000	-0.001891	0.0287916	0.947
usd;0.2;0;0;0;-0.1	usd	0	0	0	0.2	-0.1	glmm_agg	period3	1000	0	0
usd;0.2;0;0;0;-0.1	usd	0	0	0	0.2	-0.1	glmm_agg	period4	1000	-0.0015965	0.0370301	0.959
usd;0.2;0;0;0;-0.1	usd	0	0	0	0.2	-0.1	glmm_agg	period5	1000	-0.0027089	0.0522863	0.946
usd;0.2;0;0;0;-0.1	usd	0	0	0	0.2	-0.1	glmm_agg	trt	1000	-0.0031246	0.0351832	0.945
usd;0.2;0;0;0;-0.1	usd	0	0	0	0.2	-0.1	glmm_agg	trt*period1	1000	0.0039414	0.048196	0.956
usd;0.2;0;0;0;-0.1	usd	0	0	0	0.2	-0.1	glmm_agg	trt*period2	1000	0.00233996	0.0428939	0.958
usd;0.2;0;0;0;-0.1	usd	0	0	0	0.2	-0.1	glmm_agg	trt*period3	1000	0	0
usd;0.2;0;0;0;-0.1	usd	0	0	0	0.2	-0.1	glmm_agg	trt*period4	1000	0.00187469	0.0465903	0.948
usd;0.2;0;0;0;-0.1	usd	0	0	0	0.2	-0.1	glmm_agg	trt*period5	1000	0.00324736	0.0588279	0.955
usd;0.2;0;0;0;-0.1	usd	0	0	0	0.2	-0.1	glmm_ind	Intercept	998	0.000807143	0.0405514	0.948898
usd;0.2;0;0;0;-0.1	usd	0	0	0	0.2	-0.1	glmm_ind	period1	998	-0.0012703	0.0271725	0.960922
usd;0.2;0;0;0;-0.1	usd	0	0	0	0.2	-0.1	glmm_ind	period2	998	-0.001296	0.0287206	0.946894
usd;0.2;0;0;0;-0.1	usd	0	0	0	0.2	-0.1	glmm_ind	period3	998	0	0
usd;0.2;0;0;0;-0.1	usd	0	0	0	0.2	-0.1	glmm_ind	period4	998	-0.0021945	0.0369193	0.957916
usd;0.2;0;0;0;-0.1	usd	0	0	0	0.2	-0.1	glmm_ind	period5	998	-0.0039321	0.0521379	0.943888
usd;0.2;0;0;0;-0.1	usd	0	0	0	0.2	-0.1	glmm_ind	trt	998	-0.0020719	0.0350823	0.942886
usd;0.2;0;0;0;-0.1	usd	0	0	0	0.2	-0.1	glmm_ind	trt*period1	998	0.00333685	0.0480951	0.955912
usd;0.2;0;0;0;-0.1	usd	0	0	0	0.2	-0.1	glmm_ind	trt*period2	998	0.00198861	0.0427913	0.957916
usd;0.2;0;0;0;-0.1	usd	0	0	0	0.2	-0.1	glmm_ind	trt*period3	998	0	0
usd;0.2;0;0;0;-0.1	usd	0	0	0	0.2	-0.1	glmm_ind	trt*period4	998	0.00232753	0.0463394	0.948898
usd;0.2;0;0;0;-0.1	usd	0	0	0	0.2	-0.1	glmm_ind	trt*period5	998	0.00411317	0.0586972	0.95491
usd;0.5;0;0;0;0	usd	0	0	0	0.5	0	gee_agg	Intercept	1000	0.00358804	0.0494822	0.949
usd;0.5;0;0;0;0	usd	0	0	0	0.5	0	gee_agg	period1	1000	-0.0014861	0.0238927	0.955
usd;0.5;0;0;0;0	usd	0	0	0	0.5	0	gee_agg	period2	1000	-0.0012753	0.0254236	0.944
usd;0.5;0;0;0;0	usd	0	0	0	0.5	0	gee_agg	period3	1000	0	0	1
usd;0.5;0;0;0;0	usd	0	0	0	0.5	0	gee_agg	period4	1000	0.00106201	0.0325085	0.946
usd;0.5;0;0;0;0	usd	0	0	0	0.5	0	gee_agg	period5	1000	-0.0019396	0.0484202	0.935
usd;0.5;0;0;0;0	usd	0	0	0	0.5	0	gee_agg	trt	1000	-0.0017695	0.0297102	0.955
usd;0.5;0;0;0;0	usd	0	0	0	0.5	0	gee_agg	trt*period1	1000	0.0017148	0.0467196	0.947
usd;0.5;0;0;0;0	usd	0	0	0	0.5	0	gee_agg	trt*period2	1000	0.000813168	0.0382078	0.937
usd;0.5;0;0;0;0	usd	0	0	0	0.5	0	gee_agg	trt*period3	1000	0	0	1
usd;0.5;0;0;0;0	usd	0	0	0	0.5	0	gee_agg	trt*period4	1000	-0.00073299	0.0400982	0.946
usd;0.5;0;0;0;0	usd	0	0	0	0.5	0	gee_agg	trt*period5	1000	0.00239899	0.0546635	0.945
usd;0.5;0;0;0;0	usd	0	0	0	0.5	0	gee_ind	Intercept	1000	0.00359618	0.0494861	0.949
usd;0.5;0;0;0;0	usd	0	0	0	0.5	0	gee_ind	period1	1000	-0.0014925	0.0238991	0.955
usd;0.5;0;0;0;0	usd	0	0	0	0.5	0	gee_ind	period2	1000	-0.0012786	0.0254273	0.946
usd;0.5;0;0;0;0	usd	0	0	0	0.5	0	gee_ind	period3	1000	0	0	1
usd;0.5;0;0;0;0	usd	0	0	0	0.5	0	gee_ind	period4	1000	0.00105955	0.0325224	0.947
usd;0.5;0;0;0;0	usd	0	0	0	0.5	0	gee_ind	period5	1000	-0.0019747	0.0484881	0.933
usd;0.5;0;0;0;0	usd	0	0	0	0.5	0	gee_ind	trt	1000	-0.0017934	0.0297022	0.957
usd;0.5;0;0;0;0	usd	0	0	0	0.5	0	gee_ind	trt*period1	1000	0.00172214	0.0467076	0.947
usd;0.5;0;0;0;0	usd	0	0	0	0.5	0	gee_ind	trt*period2	1000	0.000815753	0.0382096	0.938
usd;0.5;0;0;0;0	usd	0	0	0	0.5	0	gee_ind	trt*period3	1000	0	0	1
usd;0.5;0;0;0;0	usd	0	0	0	0.5	0	gee_ind	trt*period4	1000	-0.00072549	0.0401063	0.946
usd;0.5;0;0;0;0	usd	0	0	0	0.5	0	gee_ind	trt*period5	1000	0.0024476	0.0547218	0.946
usd;0.5;0;0;0;0	usd	0	0	0	0.5	0	glmm_agg	Intercept	1000	0.00348353	0.057605	0.95
usd;0.5;0;0;0;0	usd	0	0	0	0.5	0	glmm_agg	period1	1000	-0.0015869	0.0272124	0.964
usd;0.5;0;0;0;0	usd	0	0	0	0.5	0	glmm_agg	period2	1000	-0.0015435	0.0303015	0.954
usd;0.5;0;0;0;0	usd	0	0	0	0.5	0	glmm_agg	period3	1000	0	0
usd;0.5;0;0;0;0	usd	0	0	0	0.5	0	glmm_agg	period4	1000	0.000863458	0.0388412	0.948
usd;0.5;0;0;0;0	usd	0	0	0	0.5	0	glmm_agg	period5	1000	-0.0025157	0.0533387	0.943
usd;0.5;0;0;0;0	usd	0	0	0	0.5	0	glmm_agg	trt	1000	-0.0018282	0.0350204	0.959
usd;0.5;0;0;0;0	usd	0	0	0	0.5	0	glmm_agg	trt*period1	1000	0.00207946	0.051883	0.949
usd;0.5;0;0;0;0	usd	0	0	0	0.5	0	glmm_agg	trt*period2	1000	0.00168828	0.0450126	0.947
usd;0.5;0;0;0;0	usd	0	0	0	0.5	0	glmm_agg	trt*period3	1000	0	0
usd;0.5;0;0;0;0	usd	0	0	0	0.5	0	glmm_agg	trt*period4	1000	-0.00077028	0.0483625	0.941
usd;0.5;0;0;0;0	usd	0	0	0	0.5	0	glmm_agg	trt*period5	1000	0.0025761	0.0602113	0.951
usd;0.5;0;0;0;0	usd	0	0	0	0.5	0	glmm_ind	Intercept	969	-0.0017037	0.0574263	0.9484
usd;0.5;0;0;0;0	usd	0	0	0	0.5	0	glmm_ind	period1	969	-0.00032536	0.0271849	0.960784
usd;0.5;0;0;0;0	usd	0	0	0	0.5	0	glmm_ind	period2	969	-0.00097354	0.0302303	0.95356
usd;0.5;0;0;0;0	usd	0	0	0	0.5	0	glmm_ind	period3	969	0	0
usd;0.5;0;0;0;0	usd	0	0	0	0.5	0	glmm_ind	period4	969	0.000503546	0.0386414	0.949432
usd;0.5;0;0;0;0	usd	0	0	0	0.5	0	glmm_ind	period5	969	-0.0039004	0.0532029	0.942208
usd;0.5;0;0;0;0	usd	0	0	0	0.5	0	glmm_ind	trt	969	-0.00049974	0.0349474	0.95872
usd;0.5;0;0;0;0	usd	0	0	0	0.5	0	glmm_ind	trt*period1	969	0.00203378	0.0518311	0.947368
usd;0.5;0;0;0;0	usd	0	0	0	0.5	0	glmm_ind	trt*period2	969	0.00195112	0.0446546	0.947368
usd;0.5;0;0;0;0	usd	0	0	0	0.5	0	glmm_ind	trt*period3	969	0	0
usd;0.5;0;0;0;0	usd	0	0	0	0.5	0	glmm_ind	trt*period4	969	-0.0011258	0.0483159	0.940144
usd;0.5;0;0;0;0	usd	0	0	0	0.5	0	glmm_ind	trt*period5	969	0.00286659	0.0601984	0.950464
usd;0.5;0;0;0;-0.1	usd	0	0	0	0.5	-0.1	gee_agg	Intercept	1000	0.00342345	0.0496669	0.951
usd;0.5;0;0;0;-0.1	usd	0	0	0	0.5	-0.1	gee_agg	period1	1000	-0.0013551	0.0241531	0.953
usd;0.5;0;0;0;-0.1	usd	0	0	0	0.5	-0.1	gee_agg	period2	1000	-0.0012795	0.0255624	0.945
usd;0.5;0;0;0;-0.1	usd	0	0	0	0.5	-0.1	gee_agg	period3	1000	0	0	1
usd;0.5;0;0;0;-0.1	usd	0	0	0	0.5	-0.1	gee_agg	period4	1000	0.00102154	0.0326934	0.939
usd;0.5;0;0;0;-0.1	usd	0	0	0	0.5	-0.1	gee_agg	period5	1000	-0.0019371	0.0483687	0.935
usd;0.5;0;0;0;-0.1	usd	0	0	0	0.5	-0.1	gee_agg	trt	1000	-0.0014788	0.0298786	0.955
usd;0.5;0;0;0;-0.1	usd	0	0	0	0.5	-0.1	gee_agg	trt*period1	1000	0.00218004	0.0439964	0.954
usd;0.5;0;0;0;-0.1	usd	0	0	0	0.5	-0.1	gee_agg	trt*period2	1000	0.000918442	0.0374108	0.951
usd;0.5;0;0;0;-0.1	usd	0	0	0	0.5	-0.1	gee_agg	trt*period3	1000	0	0	1
usd;0.5;0;0;0;-0.1	usd	0	0	0	0.5	-0.1	gee_agg	trt*period4	1000	-0.0013609	0.0400365	0.946
usd;0.5;0;0;0;-0.1	usd	0	0	0	0.5	-0.1	gee_agg	trt*period5	1000	0.00192505	0.0537696	0.939
usd;0.5;0;0;0;-0.1	usd	0	0	0	0.5	-0.1	gee_ind	Intercept	1000	0.00343004	0.0496761	0.951
usd;0.5;0;0;0;-0.1	usd	0	0	0	0.5	-0.1	gee_ind	period1	1000	-0.001361	0.0241643	0.953
usd;0.5;0;0;0;-0.1	usd	0	0	0	0.5	-0.1	gee_ind	period2	1000	-0.0012828	0.0255672	0.944
usd;0.5;0;0;0;-0.1	usd	0	0	0	0.5	-0.1	gee_ind	period3	1000	0	0	1
usd;0.5;0;0;0;-0.1	usd	0	0	0	0.5	-0.1	gee_ind	period4	1000	0.00102034	0.032706	0.939
usd;0.5;0;0;0;-0.1	usd	0	0	0	0.5	-0.1	gee_ind	period5	1000	-0.0019672	0.0484237	0.934
usd;0.5;0;0;0;-0.1	usd	0	0	0	0.5	-0.1	gee_ind	trt	1000	-0.0014979	0.0298901	0.954
usd;0.5;0;0;0;-0.1	usd	0	0	0	0.5	-0.1	gee_ind	trt*period1	1000	0.00218735	0.0439916	0.954
usd;0.5;0;0;0;-0.1	usd	0	0	0	0.5	-0.1	gee_ind	trt*period2	1000	0.000921378	0.0374124	0.951
usd;0.5;0;0;0;-0.1	usd	0	0	0	0.5	-0.1	gee_ind	trt*period3	1000	0	0	1
usd;0.5;0;0;0;-0.1	usd	0	0	0	0.5	-0.1	gee_ind	trt*period4	1000	-0.0013556	0.0400466	0.946
usd;0.5;0;0;0;-0.1	usd	0	0	0	0.5	-0.1	gee_ind	trt*period5	1000	0.00196671	0.0538158	0.941
usd;0.5;0;0;0;-0.1	usd	0	0	0	0.5	-0.1	glmm_agg	Intercept	1000	0.00343309	0.0576857	0.95
usd;0.5;0;0;0;-0.1	usd	0	0	0	0.5	-0.1	glmm_agg	period1	1000	-0.0015004	0.0272252	0.964
usd;0.5;0;0;0;-0.1	usd	0	0	0	0.5	-0.1	glmm_agg	period2	1000	-0.0015471	0.0303424	0.955
usd;0.5;0;0;0;-0.1	usd	0	0	0	0.5	-0.1	glmm_agg	period3	1000	0	0
usd;0.5;0;0;0;-0.1	usd	0	0	0	0.5	-0.1	glmm_agg	period4	1000	0.000811345	0.0388806	0.946
usd;0.5;0;0;0;-0.1	usd	0	0	0	0.5	-0.1	glmm_agg	period5	1000	-0.002499	0.0532459	0.941
usd;0.5;0;0;0;-0.1	usd	0	0	0	0.5	-0.1	glmm_agg	trt	1000	-0.001634	0.0349325	0.963
usd;0.5;0;0;0;-0.1	usd	0	0	0	0.5	-0.1	glmm_agg	trt*period1	1000	0.00259092	0.0510346	0.958
usd;0.5;0;0;0;-0.1	usd	0	0	0	0.5	-0.1	glmm_agg	trt*period2	1000	0.00147693	0.0446294	0.955
usd;0.5;0;0;0;-0.1	usd	0	0	0	0.5	-0.1	glmm_agg	trt*period3	1000	0	0
usd;0.5;0;0;0;-0.1	usd	0	0	0	0.5	-0.1	glmm_agg	trt*period4	1000	-0.0013534	0.0483144	0.943
usd;0.5;0;0;0;-0.1	usd	0	0	0	0.5	-0.1	glmm_agg	trt*period5	1000	0.00230021	0.0600052	0.945
usd;0.5;0;0;0;-0.1	usd	0	0	0	0.5	-0.1	glmm_ind	Intercept	971	-0.0019403	0.0569133	0.949537
usd;0.5;0;0;0;-0.1	usd	0	0	0	0.5	-0.1	glmm_ind	period1	971	-0.00034832	0.0272388	0.959835
usd;0.5;0;0;0;-0.1	usd	0	0	0	0.5	-0.1	glmm_ind	period2	971	-0.0010164	0.030304	0.956746
usd;0.5;0;0;0;-0.1	usd	0	0	0	0.5	-0.1	glmm_ind	period3	971	0	0
usd;0.5;0;0;0;-0.1	usd	0	0	0	0.5	-0.1	glmm_ind	period4	971	-0.0001943	0.0388651	0.946447
usd;0.5;0;0;0;-0.1	usd	0	0	0	0.5	-0.1	glmm_ind	period5	971	-0.0039329	0.0532642	0.941298
usd;0.5;0;0;0;-0.1	usd	0	0	0	0.5	-0.1	glmm_ind	trt	971	-0.00042605	0.0347557	0.961895
usd;0.5;0;0;0;-0.1	usd	0	0	0	0.5	-0.1	glmm_ind	trt*period1	971	0.00210833	0.051004	0.958805
usd;0.5;0;0;0;-0.1	usd	0	0	0	0.5	-0.1	glmm_ind	trt*period2	971	0.00119554	0.044589	0.953656
usd;0.5;0;0;0;-0.1	usd	0	0	0	0.5	-0.1	glmm_ind	trt*period3	971	0	0
usd;0.5;0;0;0;-0.1	usd	0	0	0	0.5	-0.1	glmm_ind	trt*period4	971	-0.00054224	0.0480843	0.945417
usd;0.5;0;0;0;-0.1	usd	0	0	0	0.5	-0.1	glmm_ind	trt*period5	971	0.0033368	0.0601542	0.943357
usd;0.8;0;0;0;0	usd	0	0	0	0.8	0	gee_agg	Intercept	1000	0.00322198	0.055489	0.95
usd;0.8;0;0;0;0	usd	0	0	0	0.8	0	gee_agg	period1	1000	-0.00042678	0.023591	0.946
usd;0.8;0;0;0;0	usd	0	0	0	0.8	0	gee_agg	period2	1000	-0.00061462	0.0243402	0.932
usd;0.8;0;0;0;0	usd	0	0	0	0.8	0	gee_agg	period3	1000	0	0	1
usd;0.8;0;0;0;0	usd	0	0	0	0.8	0	gee_agg	period4	1000	0.000689777	0.0313269	0.947
usd;0.8;0;0;0;0	usd	0	0	0	0.8	0	gee_agg	period5	1000	-0.0012609	0.0464227	0.931
usd;0.8;0;0;0;0	usd	0	0	0	0.8	0	gee_agg	trt	1000	-0.00080923	0.0290726	0.948
usd;0.8;0;0;0;0	usd	0	0	0	0.8	0	gee_agg	trt*period1	1000	0.00113389	0.0467166	0.951
usd;0.8;0;0;0;0	usd	0	0	0	0.8	0	gee_agg	trt*period2	1000	0.000527812	0.0371464	0.937
usd;0.8;0;0;0;0	usd	0	0	0	0.8	0	gee_agg	trt*period3	1000	0	0	1
usd;0.8;0;0;0;0	usd	0	0	0	0.8	0	gee_agg	trt*period4	1000	-0.00056851	0.038728	0.939
usd;0.8;0;0;0;0	usd	0	0	0	0.8	0	gee_agg	trt*period5	1000	0.00135701	0.0524562	0.939
usd;0.8;0;0;0;0	usd	0	0	0	0.8	0	gee_ind	Intercept	1000	0.00322874	0.0554902	0.95
usd;0.8;0;0;0;0	usd	0	0	0	0.8	0	gee_ind	period1	1000	-0.00043319	0.0235961	0.947
usd;0.8;0;0;0;0	usd	0	0	0	0.8	0	gee_ind	period2	1000	-0.00061889	0.024343	0.933
usd;0.8;0;0;0;0	usd	0	0	0	0.8	0	gee_ind	period3	1000	0	0	1
usd;0.8;0;0;0;0	usd	0	0	0	0.8	0	gee_ind	period4	1000	0.0006877	0.0313501	0.947
usd;0.8;0;0;0;0	usd	0	0	0	0.8	0	gee_ind	period5	1000	-0.001303	0.0464961	0.931
usd;0.8;0;0;0;0	usd	0	0	0	0.8	0	gee_ind	trt	1000	-0.00083404	0.0290551	0.949
usd;0.8;0;0;0;0	usd	0	0	0	0.8	0	gee_ind	trt*period1	1000	0.00114751	0.0466968	0.949
usd;0.8;0;0;0;0	usd	0	0	0	0.8	0	gee_ind	trt*period2	1000	0.00053471	0.0371523	0.937
usd;0.8;0;0;0;0	usd	0	0	0	0.8	0	gee_ind	trt*period3	1000	0	0	1
usd;0.8;0;0;0;0	usd	0	0	0	0.8	0	gee_ind	trt*period4	1000	-0.00056188	0.0387447	0.939
usd;0.8;0;0;0;0	usd	0	0	0	0.8	0	gee_ind	trt*period5	1000	0.00141394	0.0525146	0.939
usd;0.8;0;0;0;0	usd	0	0	0	0.8	0	glmm_agg	Intercept	1000	0.00293609	0.0697311	0.956
usd;0.8;0;0;0;0	usd	0	0	0	0.8	0	glmm_agg	period1	1000	-0.00023344	0.0284862	0.952
usd;0.8;0;0;0;0	usd	0	0	0	0.8	0	glmm_agg	period2	1000	-0.00070754	0.0314466	0.947
usd;0.8;0;0;0;0	usd	0	0	0	0.8	0	glmm_agg	period3	1000	0	0
usd;0.8;0;0;0;0	usd	0	0	0	0.8	0	glmm_agg	period4	1000	0.000413497	0.0400059	0.931
usd;0.8;0;0;0;0	usd	0	0	0	0.8	0	glmm_agg	period5	1000	-0.0017986	0.0535696	0.95
usd;0.8;0;0;0;0	usd	0	0	0	0.8	0	glmm_agg	trt	1000	-0.00056504	0.0364218	0.959
usd;0.8;0;0;0;0	usd	0	0	0	0.8	0	glmm_agg	trt*period1	1000	0.00140468	0.0543528	0.951
usd;0.8;0;0;0;0	usd	0	0	0	0.8	0	glmm_agg	trt*period2	1000	0.0015515	0.0474339	0.951
usd;0.8;0;0;0;0	usd	0	0	0	0.8	0	glmm_agg	trt*period3	1000	0	0
usd;0.8;0;0;0;0	usd	0	0	0	0.8	0	glmm_agg	trt*period4	1000	-0.00069353	0.0498619	0.937
usd;0.8;0;0;0;0	usd	0	0	0	0.8	0	glmm_agg	trt*period5	1000	0.00124899	0.0607727	0.95
usd;0.8;0;0;0;0	usd	0	0	0	0.8	0	glmm_ind	Intercept	953	-0.0051042	0.0683696	0.958027
usd;0.8;0;0;0;0	usd	0	0	0	0.8	0	glmm_ind	period1	953	0.0011926	0.0284964	0.952781
usd;0.8;0;0;0;0	usd	0	0	0	0.8	0	glmm_ind	period2	953	0.000250228	0.0313765	0.946485
usd;0.8;0;0;0;0	usd	0	0	0	0.8	0	glmm_ind	period3	953	0	0
usd;0.8;0;0;0;0	usd	0	0	0	0.8	0	glmm_ind	period4	953	-0.00035694	0.0399568	0.933893
usd;0.8;0;0;0;0	usd	0	0	0	0.8	0	glmm_ind	period5	953	-0.0027978	0.0533823	0.949633
usd;0.8;0;0;0;0	usd	0	0	0	0.8	0	glmm_ind	trt	953	0.000882294	0.036311	0.958027
usd;0.8;0;0;0;0	usd	0	0	0	0.8	0	glmm_ind	trt*period1	953	0.000852093	0.054656	0.949633
usd;0.8;0;0;0;0	usd	0	0	0	0.8	0	glmm_ind	trt*period2	953	0.00132238	0.0477488	0.948583
usd;0.8;0;0;0;0	usd	0	0	0	0.8	0	glmm_ind	trt*period3	953	0	0
usd;0.8;0;0;0;0	usd	0	0	0	0.8	0	glmm_ind	trt*period4	953	-0.00014453	0.0500711	0.935992
usd;0.8;0;0;0;0	usd	0	0	0	0.8	0	glmm_ind	trt*period5	953	0.0011405	0.0608514	0.947534
usd;0.8;0;0;0;-0.1	usd	0	0	0	0.8	-0.1	gee_agg	Intercept	1000	0.00315685	0.0555945	0.949
usd;0.8;0;0;0;-0.1	usd	0	0	0	0.8	-0.1	gee_agg	period1	1000	-0.00037096	0.0238947	0.942
usd;0.8;0;0;0;-0.1	usd	0	0	0	0.8	-0.1	gee_agg	period2	1000	-0.00063279	0.0244468	0.936
usd;0.8;0;0;0;-0.1	usd	0	0	0	0.8	-0.1	gee_agg	period3	1000	0	0	1
usd;0.8;0;0;0;-0.1	usd	0	0	0	0.8	-0.1	gee_agg	period4	1000	0.000599888	0.0315707	0.944
usd;0.8;0;0;0;-0.1	usd	0	0	0	0.8	-0.1	gee_agg	period5	1000	-0.0012958	0.0464569	0.933
usd;0.8;0;0;0;-0.1	usd	0	0	0	0.8	-0.1	gee_agg	trt	1000	-0.00070464	0.0292949	0.954
usd;0.8;0;0;0;-0.1	usd	0	0	0	0.8	-0.1	gee_agg	trt*period1	1000	0.0011845	0.0429093	0.952
usd;0.8;0;0;0;-0.1	usd	0	0	0	0.8	-0.1	gee_agg	trt*period2	1000	0.000329029	0.0356893	0.954
usd;0.8;0;0;0;-0.1	usd	0	0	0	0.8	-0.1	gee_agg	trt*period3	1000	0	0	1
usd;0.8;0;0;0;-0.1	usd	0	0	0	0.8	-0.1	gee_agg	trt*period4	1000	-0.0011877	0.0383431	0.941
usd;0.8;0;0;0;-0.1	usd	0	0	0	0.8	-0.1	gee_agg	trt*period5	1000	0.00158514	0.0520489	0.933
usd;0.8;0;0;0;-0.1	usd	0	0	0	0.8	-0.1	gee_ind	Intercept	1000	0.00316231	0.0555991	0.949
usd;0.8;0;0;0;-0.1	usd	0	0	0	0.8	-0.1	gee_ind	period1	1000	-0.00037596	0.0239032	0.942
usd;0.8;0;0;0;-0.1	usd	0	0	0	0.8	-0.1	gee_ind	period2	1000	-0.00063606	0.02445	0.937
usd;0.8;0;0;0;-0.1	usd	0	0	0	0.8	-0.1	gee_ind	period3	1000	0	0	1
usd;0.8;0;0;0;-0.1	usd	0	0	0	0.8	-0.1	gee_ind	period4	1000	0.000597099	0.0315896	0.944
usd;0.8;0;0;0;-0.1	usd	0	0	0	0.8	-0.1	gee_ind	period5	1000	-0.0013281	0.0465123	0.933
usd;0.8;0;0;0;-0.1	usd	0	0	0	0.8	-0.1	gee_ind	trt	1000	-0.00072419	0.0293018	0.954
usd;0.8;0;0;0;-0.1	usd	0	0	0	0.8	-0.1	gee_ind	trt*period1	1000	0.00118968	0.0429015	0.951
usd;0.8;0;0;0;-0.1	usd	0	0	0	0.8	-0.1	gee_ind	trt*period2	1000	0.000332868	0.0356949	0.954
usd;0.8;0;0;0;-0.1	usd	0	0	0	0.8	-0.1	gee_ind	trt*period3	1000	0	0	1
usd;0.8;0;0;0;-0.1	usd	0	0	0	0.8	-0.1	gee_ind	trt*period4	1000	-0.0011803	0.0383563	0.941
usd;0.8;0;0;0;-0.1	usd	0	0	0	0.8	-0.1	gee_ind	trt*period5	1000	0.00162934	0.052088	0.934
usd;0.8;0;0;0;-0.1	usd	0	0	0	0.8	-0.1	glmm_agg	Intercept	1000	0.00297693	0.0698469	0.952
usd;0.8;0;0;0;-0.1	usd	0	0	0	0.8	-0.1	glmm_agg	period1	1000	-0.00025392	0.0285961	0.951
usd;0.8;0;0;0;-0.1	usd	0	0	0	0.8	-0.1	glmm_agg	period2	1000	-0.00072354	0.0314037	0.943
usd;0.8;0;0;0;-0.1	usd	0	0	0	0.8	-0.1	glmm_agg	period3	1000	0	0
usd;0.8;0;0;0;-0.1	usd	0	0	0	0.8	-0.1	glmm_agg	period4	1000	0.000276439	0.0400534	0.932
usd;0.8;0;0;0;-0.1	usd	0	0	0	0.8	-0.1	glmm_agg	period5	1000	-0.0018289	0.0535936	0.947
usd;0.8;0;0;0;-0.1	usd	0	0	0	0.8	-0.1	glmm_agg	trt	1000	-0.00062026	0.0366827	0.953
usd;0.8;0;0;0;-0.1	usd	0	0	0	0.8	-0.1	glmm_agg	trt*period1	1000	0.00143899	0.0538564	0.952
usd;0.8;0;0;0;-0.1	usd	0	0	0	0.8	-0.1	glmm_agg	trt*period2	1000	0.000757913	0.0463388	0.96
usd;0.8;0;0;0;-0.1	usd	0	0	0	0.8	-0.1	glmm_agg	trt*period3	1000	0	0
usd;0.8;0;0;0;-0.1	usd	0	0	0	0.8	-0.1	glmm_agg	trt*period4	1000	-0.0013042	0.0497284	0.947
usd;0.8;0;0;0;-0.1	usd	0	0	0	0.8	-0.1	glmm_agg	trt*period5	1000	0.00182714	0.0615724	0.947
usd;0.8;0;0;0;-0.1	usd	0	0	0	0.8	-0.1	glmm_ind	Intercept	969	-0.0053169	0.0686727	0.956656
usd;0.8;0;0;0;-0.1	usd	0	0	0	0.8	-0.1	glmm_ind	period1	969	0.00118889	0.0284979	0.950464
usd;0.8;0;0;0;-0.1	usd	0	0	0	0.8	-0.1	glmm_ind	period2	969	-6.0092e-05	0.0314797	0.942208
usd;0.8;0;0;0;-0.1	usd	0	0	0	0.8	-0.1	glmm_ind	period3	969	0	0
usd;0.8;0;0;0;-0.1	usd	0	0	0	0.8	-0.1	glmm_ind	period4	969	-0.00043925	0.039935	0.931889
usd;0.8;0;0;0;-0.1	usd	0	0	0	0.8	-0.1	glmm_ind	period5	969	-0.0027663	0.0533374	0.950464
usd;0.8;0;0;0;-0.1	usd	0	0	0	0.8	-0.1	glmm_ind	trt	969	0.000644719	0.0364381	0.955624
usd;0.8;0;0;0;-0.1	usd	0	0	0	0.8	-0.1	glmm_ind	trt*period1	969	0.000559968	0.0537638	0.949432
usd;0.8;0;0;0;-0.1	usd	0	0	0	0.8	-0.1	glmm_ind	trt*period2	969	0.000435276	0.0462297	0.959752
usd;0.8;0;0;0;-0.1	usd	0	0	0	0.8	-0.1	glmm_ind	trt*period3	969	0	0
usd;0.8;0;0;0;-0.1	usd	0	0	0	0.8	-0.1	glmm_ind	trt*period4	969	-0.0006421	0.049724	0.9484
usd;0.8;0;0;0;-0.1	usd	0	0	0	0.8	-0.1	glmm_ind	trt*period5	969	0.00215047	0.0611582	0.947368
dsdopt;0.2;58;94;0;0	dsdopt	58	94	0	0.2	0	gee_agg	Intercept	1000	0.00335489	0.0431721	0.946
dsdopt;0.2;58;94;0;0	dsdopt	58	94	0	0.2	0	gee_agg	period1	1000	-0.0016707	0.0337258	0.929
dsdopt;0.2;58;94;0;0	dsdopt	58	94	0	0.2	0	gee_agg	period2	1000	-0.0018606	0.0335395	0.943
dsdopt;0.2;58;94;0;0	dsdopt	58	94	0	0.2	0	gee_agg	period3	1000	0	0	1
dsdopt;0.2;58;94;0;0	dsdopt	58	94	0	0.2	0	gee_agg	period4	1000	0.000187998	0.0390069	0.932
dsdopt;0.2;58;94;0;0	dsdopt	58	94	0	0.2	0	gee_agg	period5	1000	0.00083771	0.0406733	0.939
dsdopt;0.2;58;94;0;0	dsdopt	58	94	0	0.2	0	gee_agg	trt	1000	-0.0024021	0.0377723	0.943
dsdopt;0.2;58;94;0;0	dsdopt	58	94	0	0.2	0	gee_agg	trt*period1	1000	0.00248379	0.0475221	0.948
dsdopt;0.2;58;94;0;0	dsdopt	58	94	0	0.2	0	gee_agg	trt*period2	1000	0.00172051	0.0478838	0.946
dsdopt;0.2;58;94;0;0	dsdopt	58	94	0	0.2	0	gee_agg	trt*period3	1000	0	0	1
dsdopt;0.2;58;94;0;0	dsdopt	58	94	0	0.2	0	gee_agg	trt*period4	1000	0.00059426	0.0443926	0.949
dsdopt;0.2;58;94;0;0	dsdopt	58	94	0	0.2	0	gee_agg	trt*period5	1000	-0.0017155	0.046007	0.958
dsdopt;0.2;58;94;0;0	dsdopt	58	94	0	0.2	0	gee_ind	Intercept	1000	0.00334535	0.043179	0.946
dsdopt;0.2;58;94;0;0	dsdopt	58	94	0	0.2	0	gee_ind	period1	1000	-0.001658	0.0337371	0.929
dsdopt;0.2;58;94;0;0	dsdopt	58	94	0	0.2	0	gee_ind	period2	1000	-0.0018478	0.0335555	0.943
dsdopt;0.2;58;94;0;0	dsdopt	58	94	0	0.2	0	gee_ind	period3	1000	0	0	1
dsdopt;0.2;58;94;0;0	dsdopt	58	94	0	0.2	0	gee_ind	period4	1000	0.000185588	0.0390084	0.932
dsdopt;0.2;58;94;0;0	dsdopt	58	94	0	0.2	0	gee_ind	period5	1000	0.000832135	0.0406841	0.939
dsdopt;0.2;58;94;0;0	dsdopt	58	94	0	0.2	0	gee_ind	trt	1000	-0.0023927	0.03779	0.943
dsdopt;0.2;58;94;0;0	dsdopt	58	94	0	0.2	0	gee_ind	trt*period1	1000	0.00245703	0.0475126	0.95
dsdopt;0.2;58;94;0;0	dsdopt	58	94	0	0.2	0	gee_ind	trt*period2	1000	0.00169207	0.0478885	0.946
dsdopt;0.2;58;94;0;0	dsdopt	58	94	0	0.2	0	gee_ind	trt*period3	1000	0	0	1
dsdopt;0.2;58;94;0;0	dsdopt	58	94	0	0.2	0	gee_ind	trt*period4	1000	0.000596377	0.0443945	0.949
dsdopt;0.2;58;94;0;0	dsdopt	58	94	0	0.2	0	gee_ind	trt*period5	1000	-0.0017105	0.0460199	0.958
dsdopt;0.2;58;94;0;0	dsdopt	58	94	0	0.2	0	glmm_agg	Intercept	1000	0.00318487	0.045887	0.951
dsdopt;0.2;58;94;0;0	dsdopt	58	94	0	0.2	0	glmm_agg	period1	1000	-0.0015638	0.0362105	0.938
dsdopt;0.2;58;94;0;0	dsdopt	58	94	0	0.2	0	glmm_agg	period2	1000	-0.0018566	0.0361175	0.947
dsdopt;0.2;58;94;0;0	dsdopt	58	94	0	0.2	0	glmm_agg	period3	1000	0	0
dsdopt;0.2;58;94;0;0	dsdopt	58	94	0	0.2	0	glmm_agg	period4	1000	-0.00017313	0.0420267	0.944
dsdopt;0.2;58;94;0;0	dsdopt	58	94	0	0.2	0	glmm_agg	period5	1000	0.000565508	0.0431394	0.954
dsdopt;0.2;58;94;0;0	dsdopt	58	94	0	0.2	0	glmm_agg	trt	1000	-0.0023498	0.0406097	0.953
dsdopt;0.2;58;94;0;0	dsdopt	58	94	0	0.2	0	glmm_agg	trt*period1	1000	0.00257453	0.0507246	0.959
dsdopt;0.2;58;94;0;0	dsdopt	58	94	0	0.2	0	glmm_agg	trt*period2	1000	0.00160306	0.0519649	0.95
dsdopt;0.2;58;94;0;0	dsdopt	58	94	0	0.2	0	glmm_agg	trt*period3	1000	0	0
dsdopt;0.2;58;94;0;0	dsdopt	58	94	0	0.2	0	glmm_agg	trt*period4	1000	0.000927971	0.0478477	0.953
dsdopt;0.2;58;94;0;0	dsdopt	58	94	0	0.2	0	glmm_agg	trt*period5	1000	-0.0016652	0.0486985	0.958
dsdopt;0.2;58;94;0;0	dsdopt	58	94	0	0.2	0	glmm_ind	Intercept	999	0.000291875	0.0456984	0.94995
dsdopt;0.2;58;94;0;0	dsdopt	58	94	0	0.2	0	glmm_ind	period1	999	-0.00038312	0.0361103	0.938939
dsdopt;0.2;58;94;0;0	dsdopt	58	94	0	0.2	0	glmm_ind	period2	999	-0.0011533	0.0359954	0.947948
dsdopt;0.2;58;94;0;0	dsdopt	58	94	0	0.2	0	glmm_ind	period3	999	0	0
dsdopt;0.2;58;94;0;0	dsdopt	58	94	0	0.2	0	glmm_ind	period4	999	-0.00068694	0.0418498	0.943944
dsdopt;0.2;58;94;0;0	dsdopt	58	94	0	0.2	0	glmm_ind	period5	999	-0.00059496	0.0429883	0.956957
dsdopt;0.2;58;94;0;0	dsdopt	58	94	0	0.2	0	glmm_ind	trt	999	-0.0011452	0.0404895	0.951952
dsdopt;0.2;58;94;0;0	dsdopt	58	94	0	0.2	0	glmm_ind	trt*period1	999	0.00215085	0.0505653	0.958959
dsdopt;0.2;58;94;0;0	dsdopt	58	94	0	0.2	0	glmm_ind	trt*period2	999	0.00126887	0.0517879	0.94995
dsdopt;0.2;58;94;0;0	dsdopt	58	94	0	0.2	0	glmm_ind	trt*period3	999	0	0
dsdopt;0.2;58;94;0;0	dsdopt	58	94	0	0.2	0	glmm_ind	trt*period4	999	0.000972806	0.0476507	0.951952
dsdopt;0.2;58;94;0;0	dsdopt	58	94	0	0.2	0	glmm_ind	trt*period5	999	-0.0014294	0.0485414	0.957958
dsdopt;0.2;58;94;0;-0.1	dsdopt	58	94	0	0.2	-0.1	gee_agg	Intercept	1000	0.00330056	0.0431887	0.946
dsdopt;0.2;58;94;0;-0.1	dsdopt	58	94	0	0.2	-0.1	gee_agg	period1	1000	-0.0016711	0.0337389	0.929
dsdopt;0.2;58;94;0;-0.1	dsdopt	58	94	0	0.2	-0.1	gee_agg	period2	1000	-0.0018633	0.0335541	0.943
dsdopt;0.2;58;94;0;-0.1	dsdopt	58	94	0	0.2	-0.1	gee_agg	period3	1000	0	0	1
dsdopt;0.2;58;94;0;-0.1	dsdopt	58	94	0	0.2	-0.1	gee_agg	period4	1000	0.000184236	0.03901	0.933
dsdopt;0.2;58;94;0;-0.1	dsdopt	58	94	0	0.2	-0.1	gee_agg	period5	1000	0.000826251	0.0406688	0.94
dsdopt;0.2;58;94;0;-0.1	dsdopt	58	94	0	0.2	-0.1	gee_agg	trt	1000	-0.0023281	0.0377604	0.943
dsdopt;0.2;58;94;0;-0.1	dsdopt	58	94	0	0.2	-0.1	gee_agg	trt*period1	1000	0.00149103	0.0468525	0.942
dsdopt;0.2;58;94;0;-0.1	dsdopt	58	94	0	0.2	-0.1	gee_agg	trt*period2	1000	0.00223551	0.0479074	0.941
dsdopt;0.2;58;94;0;-0.1	dsdopt	58	94	0	0.2	-0.1	gee_agg	trt*period3	1000	0	0	1
dsdopt;0.2;58;94;0;-0.1	dsdopt	58	94	0	0.2	-0.1	gee_agg	trt*period4	1000	0.000113407	0.0442392	0.942
dsdopt;0.2;58;94;0;-0.1	dsdopt	58	94	0	0.2	-0.1	gee_agg	trt*period5	1000	-0.0012316	0.04583	0.947
dsdopt;0.2;58;94;0;-0.1	dsdopt	58	94	0	0.2	-0.1	gee_ind	Intercept	1000	0.00328685	0.04319	0.945
dsdopt;0.2;58;94;0;-0.1	dsdopt	58	94	0	0.2	-0.1	gee_ind	period1	1000	-0.0016547	0.0337435	0.929
dsdopt;0.2;58;94;0;-0.1	dsdopt	58	94	0	0.2	-0.1	gee_ind	period2	1000	-0.0018469	0.0335605	0.943
dsdopt;0.2;58;94;0;-0.1	dsdopt	58	94	0	0.2	-0.1	gee_ind	period3	1000	0	0	1
dsdopt;0.2;58;94;0;-0.1	dsdopt	58	94	0	0.2	-0.1	gee_ind	period4	1000	0.000182167	0.039012	0.932
dsdopt;0.2;58;94;0;-0.1	dsdopt	58	94	0	0.2	-0.1	gee_ind	period5	1000	0.000820969	0.0406779	0.94
dsdopt;0.2;58;94;0;-0.1	dsdopt	58	94	0	0.2	-0.1	gee_ind	trt	1000	-0.0023119	0.0377712	0.944
dsdopt;0.2;58;94;0;-0.1	dsdopt	58	94	0	0.2	-0.1	gee_ind	trt*period1	1000	0.00145921	0.0468613	0.942
dsdopt;0.2;58;94;0;-0.1	dsdopt	58	94	0	0.2	-0.1	gee_ind	trt*period2	1000	0.00220293	0.0479175	0.941
dsdopt;0.2;58;94;0;-0.1	dsdopt	58	94	0	0.2	-0.1	gee_ind	trt*period3	1000	0	0	1
dsdopt;0.2;58;94;0;-0.1	dsdopt	58	94	0	0.2	-0.1	gee_ind	trt*period4	1000	0.000115393	0.0442407	0.942
dsdopt;0.2;58;94;0;-0.1	dsdopt	58	94	0	0.2	-0.1	gee_ind	trt*period5	1000	-0.0012264	0.0458383	0.947
dsdopt;0.2;58;94;0;-0.1	dsdopt	58	94	0	0.2	-0.1	glmm_agg	Intercept	1000	0.00311306	0.0458757	0.95
dsdopt;0.2;58;94;0;-0.1	dsdopt	58	94	0	0.2	-0.1	glmm_agg	period1	1000	-0.0015643	0.0362054	0.939
dsdopt;0.2;58;94;0;-0.1	dsdopt	58	94	0	0.2	-0.1	glmm_agg	period2	1000	-0.0018692	0.0361122	0.948
dsdopt;0.2;58;94;0;-0.1	dsdopt	58	94	0	0.2	-0.1	glmm_agg	period3	1000	0	0
dsdopt;0.2;58;94;0;-0.1	dsdopt	58	94	0	0.2	-0.1	glmm_agg	period4	1000	-0.00017471	0.0420269	0.944
dsdopt;0.2;58;94;0;-0.1	dsdopt	58	94	0	0.2	-0.1	glmm_agg	period5	1000	0.000566415	0.0431417	0.954
dsdopt;0.2;58;94;0;-0.1	dsdopt	58	94	0	0.2	-0.1	glmm_agg	trt	1000	-0.0022779	0.0406211	0.956
dsdopt;0.2;58;94;0;-0.1	dsdopt	58	94	0	0.2	-0.1	glmm_agg	trt*period1	1000	0.00139809	0.0505085	0.959
dsdopt;0.2;58;94;0;-0.1	dsdopt	58	94	0	0.2	-0.1	glmm_agg	trt*period2	1000	0.00214069	0.051961	0.944
dsdopt;0.2;58;94;0;-0.1	dsdopt	58	94	0	0.2	-0.1	glmm_agg	trt*period3	1000	0	0
dsdopt;0.2;58;94;0;-0.1	dsdopt	58	94	0	0.2	-0.1	glmm_agg	trt*period4	1000	0.000402814	0.0476833	0.951
dsdopt;0.2;58;94;0;-0.1	dsdopt	58	94	0	0.2	-0.1	glmm_agg	trt*period5	1000	-0.0011556	0.0486723	0.959
dsdopt;0.2;58;94;0;-0.1	dsdopt	58	94	0	0.2	-0.1	glmm_ind	Intercept	998	0.000139281	0.0455663	0.948898
dsdopt;0.2;58;94;0;-0.1	dsdopt	58	94	0	0.2	-0.1	glmm_ind	period1	998	-0.00032736	0.0360121	0.93988
dsdopt;0.2;58;94;0;-0.1	dsdopt	58	94	0	0.2	-0.1	glmm_ind	period2	998	-0.0010852	0.0358218	0.9499
dsdopt;0.2;58;94;0;-0.1	dsdopt	58	94	0	0.2	-0.1	glmm_ind	period3	998	0	0
dsdopt;0.2;58;94;0;-0.1	dsdopt	58	94	0	0.2	-0.1	glmm_ind	period4	998	-0.00075313	0.041884	0.942886
dsdopt;0.2;58;94;0;-0.1	dsdopt	58	94	0	0.2	-0.1	glmm_ind	period5	998	-0.00065588	0.0430106	0.956914
dsdopt;0.2;58;94;0;-0.1	dsdopt	58	94	0	0.2	-0.1	glmm_ind	trt	998	-0.0010827	0.0404962	0.951904
dsdopt;0.2;58;94;0;-0.1	dsdopt	58	94	0	0.2	-0.1	glmm_ind	trt*period1	998	0.000642554	0.050417	0.956914
dsdopt;0.2;58;94;0;-0.1	dsdopt	58	94	0	0.2	-0.1	glmm_ind	trt*period2	998	0.00168052	0.0518159	0.943888
dsdopt;0.2;58;94;0;-0.1	dsdopt	58	94	0	0.2	-0.1	glmm_ind	trt*period3	998	0	0
dsdopt;0.2;58;94;0;-0.1	dsdopt	58	94	0	0.2	-0.1	glmm_ind	trt*period4	998	0.000792058	0.0475741	0.950902
dsdopt;0.2;58;94;0;-0.1	dsdopt	58	94	0	0.2	-0.1	glmm_ind	trt*period5	998	-0.00033503	0.0485628	0.955912
dsdopt;0.5;58;95;0;0	dsdopt	58	95	0	0.5	0	gee_agg	Intercept	1000	0.00409916	0.0533815	0.944
dsdopt;0.5;58;95;0;0	dsdopt	58	95	0	0.5	0	gee_agg	period1	1000	-0.0018606	0.0323861	0.93
dsdopt;0.5;58;95;0;0	dsdopt	58	95	0	0.5	0	gee_agg	period2	1000	-0.0019647	0.0324487	0.935
dsdopt;0.5;58;95;0;0	dsdopt	58	95	0	0.5	0	gee_agg	period3	1000	0	0	1
dsdopt;0.5;58;95;0;0	dsdopt	58	95	0	0.5	0	gee_agg	period4	1000	-0.00053702	0.0364506	0.936
dsdopt;0.5;58;95;0;0	dsdopt	58	95	0	0.5	0	gee_agg	period5	1000	-0.0006668	0.0384716	0.947
dsdopt;0.5;58;95;0;0	dsdopt	58	95	0	0.5	0	gee_agg	trt	1000	-0.002102	0.0358309	0.943
dsdopt;0.5;58;95;0;0	dsdopt	58	95	0	0.5	0	gee_agg	trt*period1	1000	0.00292339	0.0474743	0.948
dsdopt;0.5;58;95;0;0	dsdopt	58	95	0	0.5	0	gee_agg	trt*period2	1000	0.00172856	0.0464183	0.952
dsdopt;0.5;58;95;0;0	dsdopt	58	95	0	0.5	0	gee_agg	trt*period3	1000	0	0	1
dsdopt;0.5;58;95;0;0	dsdopt	58	95	0	0.5	0	gee_agg	trt*period4	1000	0.000617439	0.0430077	0.931
dsdopt;0.5;58;95;0;0	dsdopt	58	95	0	0.5	0	gee_agg	trt*period5	1000	0.000182594	0.0446417	0.948
dsdopt;0.5;58;95;0;0	dsdopt	58	95	0	0.5	0	gee_ind	Intercept	1000	0.00406938	0.0534024	0.944
dsdopt;0.5;58;95;0;0	dsdopt	58	95	0	0.5	0	gee_ind	period1	1000	-0.0018328	0.0324057	0.931
dsdopt;0.5;58;95;0;0	dsdopt	58	95	0	0.5	0	gee_ind	period2	1000	-0.0019373	0.0324736	0.933
dsdopt;0.5;58;95;0;0	dsdopt	58	95	0	0.5	0	gee_ind	period3	1000	0	0	1
dsdopt;0.5;58;95;0;0	dsdopt	58	95	0	0.5	0	gee_ind	period4	1000	-0.00054286	0.0364531	0.936
dsdopt;0.5;58;95;0;0	dsdopt	58	95	0	0.5	0	gee_ind	period5	1000	-0.00068	0.0384877	0.947
dsdopt;0.5;58;95;0;0	dsdopt	58	95	0	0.5	0	gee_ind	trt	1000	-0.0020698	0.0358376	0.943
dsdopt;0.5;58;95;0;0	dsdopt	58	95	0	0.5	0	gee_ind	trt*period1	1000	0.00289463	0.0474669	0.95
dsdopt;0.5;58;95;0;0	dsdopt	58	95	0	0.5	0	gee_ind	trt*period2	1000	0.00169648	0.046436	0.951
dsdopt;0.5;58;95;0;0	dsdopt	58	95	0	0.5	0	gee_ind	trt*period3	1000	0	0	1
dsdopt;0.5;58;95;0;0	dsdopt	58	95	0	0.5	0	gee_ind	trt*period4	1000	0.000622692	0.0430119	0.931
dsdopt;0.5;58;95;0;0	dsdopt	58	95	0	0.5	0	gee_ind	trt*period5	1000	0.000194531	0.0446628	0.948
dsdopt;0.5;58;95;0;0	dsdopt	58	95	0	0.5	0	glmm_agg	Intercept	1000	0.00343105	0.0612034	0.947
dsdopt;0.5;58;95;0;0	dsdopt	58	95	0	0.5	0	glmm_agg	period1	1000	-0.0013651	0.0367282	0.941
dsdopt;0.5;58;95;0;0	dsdopt	58	95	0	0.5	0	glmm_agg	period2	1000	-0.0017335	0.0372777	0.952
dsdopt;0.5;58;95;0;0	dsdopt	58	95	0	0.5	0	glmm_agg	period3	1000	0	0
dsdopt;0.5;58;95;0;0	dsdopt	58	95	0	0.5	0	glmm_agg	period4	1000	-0.001159	0.043299	0.939
dsdopt;0.5;58;95;0;0	dsdopt	58	95	0	0.5	0	glmm_agg	period5	1000	-0.0013563	0.0433249	0.954
dsdopt;0.5;58;95;0;0	dsdopt	58	95	0	0.5	0	glmm_agg	trt	1000	-0.0016398	0.0414748	0.947
dsdopt;0.5;58;95;0;0	dsdopt	58	95	0	0.5	0	glmm_agg	trt*period1	1000	0.00329099	0.0527115	0.95
dsdopt;0.5;58;95;0;0	dsdopt	58	95	0	0.5	0	glmm_agg	trt*period2	1000	0.00165448	0.053765	0.957
dsdopt;0.5;58;95;0;0	dsdopt	58	95	0	0.5	0	glmm_agg	trt*period3	1000	0	0
dsdopt;0.5;58;95;0;0	dsdopt	58	95	0	0.5	0	glmm_agg	trt*period4	1000	0.00107743	0.0509972	0.934
dsdopt;0.5;58;95;0;0	dsdopt	58	95	0	0.5	0	glmm_agg	trt*period5	1000	0.000525516	0.0498101	0.964
dsdopt;0.5;58;95;0;0	dsdopt	58	95	0	0.5	0	glmm_ind	Intercept	982	-0.0018145	0.060847	0.94501
dsdopt;0.5;58;95;0;0	dsdopt	58	95	0	0.5	0	glmm_ind	period1	982	8.221e-05	0.0367671	0.9389
dsdopt;0.5;58;95;0;0	dsdopt	58	95	0	0.5	0	glmm_ind	period2	982	-0.00086206	0.0373405	0.95112
dsdopt;0.5;58;95;0;0	dsdopt	58	95	0	0.5	0	glmm_ind	period3	982	0	0
dsdopt;0.5;58;95;0;0	dsdopt	58	95	0	0.5	0	glmm_ind	period4	982	-0.0017114	0.0431876	0.9389
dsdopt;0.5;58;95;0;0	dsdopt	58	95	0	0.5	0	glmm_ind	period5	982	-0.0024689	0.0431795	0.954175
dsdopt;0.5;58;95;0;0	dsdopt	58	95	0	0.5	0	glmm_ind	trt	982	-0.00011866	0.0415168	0.947047
dsdopt;0.5;58;95;0;0	dsdopt	58	95	0	0.5	0	glmm_ind	trt*period1	982	0.00276696	0.0525396	0.949084
dsdopt;0.5;58;95;0;0	dsdopt	58	95	0	0.5	0	glmm_ind	trt*period2	982	0.00142561	0.0537704	0.956212
dsdopt;0.5;58;95;0;0	dsdopt	58	95	0	0.5	0	glmm_ind	trt*period3	982	0	0
dsdopt;0.5;58;95;0;0	dsdopt	58	95	0	0.5	0	glmm_ind	trt*period4	982	0.00107363	0.0507873	0.935845
dsdopt;0.5;58;95;0;0	dsdopt	58	95	0	0.5	0	glmm_ind	trt*period5	982	0.000791892	0.0496523	0.96334
dsdopt;0.5;58;95;0;-0.1	dsdopt	58	95	0	0.5	-0.1	gee_agg	Intercept	1000	0.00401564	0.0533194	0.943
dsdopt;0.5;58;95;0;-0.1	dsdopt	58	95	0	0.5	-0.1	gee_agg	period1	1000	-0.0018458	0.0323918	0.93
dsdopt;0.5;58;95;0;-0.1	dsdopt	58	95	0	0.5	-0.1	gee_agg	period2	1000	-0.0019524	0.0324557	0.933
dsdopt;0.5;58;95;0;-0.1	dsdopt	58	95	0	0.5	-0.1	gee_agg	period3	1000	0	0	1
dsdopt;0.5;58;95;0;-0.1	dsdopt	58	95	0	0.5	-0.1	gee_agg	period4	1000	-0.00054254	0.036456	0.936
dsdopt;0.5;58;95;0;-0.1	dsdopt	58	95	0	0.5	-0.1	gee_agg	period5	1000	-0.00068039	0.0384865	0.946
dsdopt;0.5;58;95;0;-0.1	dsdopt	58	95	0	0.5	-0.1	gee_agg	trt	1000	-0.0019891	0.0357495	0.944
dsdopt;0.5;58;95;0;-0.1	dsdopt	58	95	0	0.5	-0.1	gee_agg	trt*period1	1000	0.00252922	0.0451589	0.947
dsdopt;0.5;58;95;0;-0.1	dsdopt	58	95	0	0.5	-0.1	gee_agg	trt*period2	1000	0.00172455	0.045709	0.949
dsdopt;0.5;58;95;0;-0.1	dsdopt	58	95	0	0.5	-0.1	gee_agg	trt*period3	1000	0	0	1
dsdopt;0.5;58;95;0;-0.1	dsdopt	58	95	0	0.5	-0.1	gee_agg	trt*period4	1000	-4.3806e-05	0.0426053	0.935
dsdopt;0.5;58;95;0;-0.1	dsdopt	58	95	0	0.5	-0.1	gee_agg	trt*period5	1000	-3.6143e-05	0.0433861	0.954
dsdopt;0.5;58;95;0;-0.1	dsdopt	58	95	0	0.5	-0.1	gee_ind	Intercept	1000	0.00399653	0.0533359	0.943
dsdopt;0.5;58;95;0;-0.1	dsdopt	58	95	0	0.5	-0.1	gee_ind	period1	1000	-0.0018263	0.0324064	0.93
dsdopt;0.5;58;95;0;-0.1	dsdopt	58	95	0	0.5	-0.1	gee_ind	period2	1000	-0.0019331	0.0324736	0.933
dsdopt;0.5;58;95;0;-0.1	dsdopt	58	95	0	0.5	-0.1	gee_ind	period3	1000	0	0	1
dsdopt;0.5;58;95;0;-0.1	dsdopt	58	95	0	0.5	-0.1	gee_ind	period4	1000	-0.00054678	0.036458	0.936
dsdopt;0.5;58;95;0;-0.1	dsdopt	58	95	0	0.5	-0.1	gee_ind	period5	1000	-0.00069002	0.0384987	0.945
dsdopt;0.5;58;95;0;-0.1	dsdopt	58	95	0	0.5	-0.1	gee_ind	trt	1000	-0.0019696	0.03576	0.943
dsdopt;0.5;58;95;0;-0.1	dsdopt	58	95	0	0.5	-0.1	gee_ind	trt*period1	1000	0.00250033	0.0451534	0.946
dsdopt;0.5;58;95;0;-0.1	dsdopt	58	95	0	0.5	-0.1	gee_ind	trt*period2	1000	0.00169429	0.0457264	0.95
dsdopt;0.5;58;95;0;-0.1	dsdopt	58	95	0	0.5	-0.1	gee_ind	trt*period3	1000	0	0	1
dsdopt;0.5;58;95;0;-0.1	dsdopt	58	95	0	0.5	-0.1	gee_ind	trt*period4	1000	-3.9811e-05	0.0426077	0.935
dsdopt;0.5;58;95;0;-0.1	dsdopt	58	95	0	0.5	-0.1	gee_ind	trt*period5	1000	-2.7022e-05	0.043399	0.954
dsdopt;0.5;58;95;0;-0.1	dsdopt	58	95	0	0.5	-0.1	glmm_agg	Intercept	1000	0.00344401	0.0611831	0.949
dsdopt;0.5;58;95;0;-0.1	dsdopt	58	95	0	0.5	-0.1	glmm_agg	period1	1000	-0.0013658	0.0367205	0.941
dsdopt;0.5;58;95;0;-0.1	dsdopt	58	95	0	0.5	-0.1	glmm_agg	period2	1000	-0.0017344	0.0372888	0.953
dsdopt;0.5;58;95;0;-0.1	dsdopt	58	95	0	0.5	-0.1	glmm_agg	period3	1000	0	0
dsdopt;0.5;58;95;0;-0.1	dsdopt	58	95	0	0.5	-0.1	glmm_agg	period4	1000	-0.0011565	0.0432995	0.939
dsdopt;0.5;58;95;0;-0.1	dsdopt	58	95	0	0.5	-0.1	glmm_agg	period5	1000	-0.0013617	0.0433287	0.954
dsdopt;0.5;58;95;0;-0.1	dsdopt	58	95	0	0.5	-0.1	glmm_agg	trt	1000	-0.0015754	0.0414406	0.947
dsdopt;0.5;58;95;0;-0.1	dsdopt	58	95	0	0.5	-0.1	glmm_agg	trt*period1	1000	0.00244833	0.0521218	0.956
dsdopt;0.5;58;95;0;-0.1	dsdopt	58	95	0	0.5	-0.1	glmm_agg	trt*period2	1000	0.00147479	0.0538874	0.959
dsdopt;0.5;58;95;0;-0.1	dsdopt	58	95	0	0.5	-0.1	glmm_agg	trt*period3	1000	0	0
dsdopt;0.5;58;95;0;-0.1	dsdopt	58	95	0	0.5	-0.1	glmm_agg	trt*period4	1000	0.000359509	0.0506536	0.943
dsdopt;0.5;58;95;0;-0.1	dsdopt	58	95	0	0.5	-0.1	glmm_agg	trt*period5	1000	0.000357246	0.0492111	0.955
dsdopt;0.5;58;95;0;-0.1	dsdopt	58	95	0	0.5	-0.1	glmm_ind	Intercept	966	-0.0014808	0.0608415	0.944099
dsdopt;0.5;58;95;0;-0.1	dsdopt	58	95	0	0.5	-0.1	glmm_ind	period1	966	4.5576e-05	0.0366088	0.939959
dsdopt;0.5;58;95;0;-0.1	dsdopt	58	95	0	0.5	-0.1	glmm_ind	period2	966	-0.0010097	0.0370807	0.951346
dsdopt;0.5;58;95;0;-0.1	dsdopt	58	95	0	0.5	-0.1	glmm_ind	period3	966	0	0
dsdopt;0.5;58;95;0;-0.1	dsdopt	58	95	0	0.5	-0.1	glmm_ind	period4	966	-0.0021616	0.0426081	0.942029
dsdopt;0.5;58;95;0;-0.1	dsdopt	58	95	0	0.5	-0.1	glmm_ind	period5	966	-0.0028487	0.0431538	0.954451
dsdopt;0.5;58;95;0;-0.1	dsdopt	58	95	0	0.5	-0.1	glmm_ind	trt	966	-0.00023735	0.0411405	0.947205
dsdopt;0.5;58;95;0;-0.1	dsdopt	58	95	0	0.5	-0.1	glmm_ind	trt*period1	966	0.00143548	0.0522536	0.954451
dsdopt;0.5;58;95;0;-0.1	dsdopt	58	95	0	0.5	-0.1	glmm_ind	trt*period2	966	0.000853732	0.0533739	0.960663
dsdopt;0.5;58;95;0;-0.1	dsdopt	58	95	0	0.5	-0.1	glmm_ind	trt*period3	966	0	0
dsdopt;0.5;58;95;0;-0.1	dsdopt	58	95	0	0.5	-0.1	glmm_ind	trt*period4	966	0.000967505	0.0502679	0.944099
dsdopt;0.5;58;95;0;-0.1	dsdopt	58	95	0	0.5	-0.1	glmm_ind	trt*period5	966	0.00126911	0.0491468	0.953416
dsdopt;0.8;58;96;0;0	dsdopt	58	96	0	0.8	0	gee_agg	Intercept	1000	0.00419929	0.0590842	0.942
dsdopt;0.8;58;96;0;0	dsdopt	58	96	0	0.8	0	gee_agg	period1	1000	-0.0016927	0.0310111	0.939
dsdopt;0.8;58;96;0;0	dsdopt	58	96	0	0.8	0	gee_agg	period2	1000	-0.0017107	0.0304921	0.946
dsdopt;0.8;58;96;0;0	dsdopt	58	96	0	0.8	0	gee_agg	period3	1000	0	0	1
dsdopt;0.8;58;96;0;0	dsdopt	58	96	0	0.8	0	gee_agg	period4	1000	0.000133501	0.0328387	0.941
dsdopt;0.8;58;96;0;0	dsdopt	58	96	0	0.8	0	gee_agg	period5	1000	0.000493947	0.038509	0.929
dsdopt;0.8;58;96;0;0	dsdopt	58	96	0	0.8	0	gee_agg	trt	1000	-0.0019238	0.0343756	0.948
dsdopt;0.8;58;96;0;0	dsdopt	58	96	0	0.8	0	gee_agg	trt*period1	1000	0.00310275	0.0483512	0.938
dsdopt;0.8;58;96;0;0	dsdopt	58	96	0	0.8	0	gee_agg	trt*period2	1000	0.00187226	0.0454631	0.942
dsdopt;0.8;58;96;0;0	dsdopt	58	96	0	0.8	0	gee_agg	trt*period3	1000	0	0	1
dsdopt;0.8;58;96;0;0	dsdopt	58	96	0	0.8	0	gee_agg	trt*period4	1000	-0.00057944	0.0390388	0.938
dsdopt;0.8;58;96;0;0	dsdopt	58	96	0	0.8	0	gee_agg	trt*period5	1000	-0.0011704	0.0440427	0.936
dsdopt;0.8;58;96;0;0	dsdopt	58	96	0	0.8	0	gee_ind	Intercept	1000	0.00416391	0.0591056	0.943
dsdopt;0.8;58;96;0;0	dsdopt	58	96	0	0.8	0	gee_ind	period1	1000	-0.0016619	0.0310292	0.94
dsdopt;0.8;58;96;0;0	dsdopt	58	96	0	0.8	0	gee_ind	period2	1000	-0.0016804	0.0305202	0.946
dsdopt;0.8;58;96;0;0	dsdopt	58	96	0	0.8	0	gee_ind	period3	1000	0	0	1
dsdopt;0.8;58;96;0;0	dsdopt	58	96	0	0.8	0	gee_ind	period4	1000	0.000126166	0.0328411	0.94
dsdopt;0.8;58;96;0;0	dsdopt	58	96	0	0.8	0	gee_ind	period5	1000	0.000478076	0.0385263	0.929
dsdopt;0.8;58;96;0;0	dsdopt	58	96	0	0.8	0	gee_ind	trt	1000	-0.0018873	0.0343894	0.946
dsdopt;0.8;58;96;0;0	dsdopt	58	96	0	0.8	0	gee_ind	trt*period1	1000	0.00307962	0.0483509	0.937
dsdopt;0.8;58;96;0;0	dsdopt	58	96	0	0.8	0	gee_ind	trt*period2	1000	0.00184445	0.0454838	0.941
dsdopt;0.8;58;96;0;0	dsdopt	58	96	0	0.8	0	gee_ind	trt*period3	1000	0	0	1
dsdopt;0.8;58;96;0;0	dsdopt	58	96	0	0.8	0	gee_ind	trt*period4	1000	-0.00057302	0.0390423	0.938
dsdopt;0.8;58;96;0;0	dsdopt	58	96	0	0.8	0	gee_ind	trt*period5	1000	-0.0011565	0.0440645	0.936
dsdopt;0.8;58;96;0;0	dsdopt	58	96	0	0.8	0	glmm_agg	Intercept	1000	0.00342637	0.0731508	0.949
dsdopt;0.8;58;96;0;0	dsdopt	58	96	0	0.8	0	glmm_agg	period1	1000	-0.0009946	0.0370175	0.951
dsdopt;0.8;58;96;0;0	dsdopt	58	96	0	0.8	0	glmm_agg	period2	1000	-0.0012941	0.0373306	0.948
dsdopt;0.8;58;96;0;0	dsdopt	58	96	0	0.8	0	glmm_agg	period3	1000	0	0
dsdopt;0.8;58;96;0;0	dsdopt	58	96	0	0.8	0	glmm_agg	period4	1000	-0.0005179	0.0423501	0.954
dsdopt;0.8;58;96;0;0	dsdopt	58	96	0	0.8	0	glmm_agg	period5	1000	-0.00045144	0.0455614	0.954
dsdopt;0.8;58;96;0;0	dsdopt	58	96	0	0.8	0	glmm_agg	trt	1000	-0.0012644	0.0423935	0.956
dsdopt;0.8;58;96;0;0	dsdopt	58	96	0	0.8	0	glmm_agg	trt*period1	1000	0.00336685	0.0553573	0.945
dsdopt;0.8;58;96;0;0	dsdopt	58	96	0	0.8	0	glmm_agg	trt*period2	1000	0.00162664	0.0553347	0.954
dsdopt;0.8;58;96;0;0	dsdopt	58	96	0	0.8	0	glmm_agg	trt*period3	1000	0	0
dsdopt;0.8;58;96;0;0	dsdopt	58	96	0	0.8	0	glmm_agg	trt*period4	1000	-0.00024884	0.0501951	0.951
dsdopt;0.8;58;96;0;0	dsdopt	58	96	0	0.8	0	glmm_agg	trt*period5	1000	-0.00069171	0.0517036	0.953
dsdopt;0.8;58;96;0;0	dsdopt	58	96	0	0.8	0	glmm_ind	Intercept	961	-0.0054611	0.0713385	0.950052
dsdopt;0.8;58;96;0;0	dsdopt	58	96	0	0.8	0	glmm_ind	period1	961	0.000657448	0.0367251	0.955255
dsdopt;0.8;58;96;0;0	dsdopt	58	96	0	0.8	0	glmm_ind	period2	961	-0.00055976	0.0369333	0.951093
dsdopt;0.8;58;96;0;0	dsdopt	58	96	0	0.8	0	glmm_ind	period3	961	0	0
dsdopt;0.8;58;96;0;0	dsdopt	58	96	0	0.8	0	glmm_ind	period4	961	-0.00086165	0.0423172	0.953174
dsdopt;0.8;58;96;0;0	dsdopt	58	96	0	0.8	0	glmm_ind	period5	961	-0.0017035	0.0457222	0.950052
dsdopt;0.8;58;96;0;0	dsdopt	58	96	0	0.8	0	glmm_ind	trt	961	0.00034305	0.0418666	0.958377
dsdopt;0.8;58;96;0;0	dsdopt	58	96	0	0.8	0	glmm_ind	trt*period1	961	0.00268551	0.054775	0.94693
dsdopt;0.8;58;96;0;0	dsdopt	58	96	0	0.8	0	glmm_ind	trt*period2	961	0.000852945	0.0548654	0.955255
dsdopt;0.8;58;96;0;0	dsdopt	58	96	0	0.8	0	glmm_ind	trt*period3	961	0	0
dsdopt;0.8;58;96;0;0	dsdopt	58	96	0	0.8	0	glmm_ind	trt*period4	961	-0.00065454	0.0499135	0.952133
dsdopt;0.8;58;96;0;0	dsdopt	58	96	0	0.8	0	glmm_ind	trt*period5	961	-0.0006162	0.051598	0.953174
dsdopt;0.8;58;96;0;-0.1	dsdopt	58	96	0	0.8	-0.1	gee_agg	Intercept	1000	0.00426357	0.0591037	0.942
dsdopt;0.8;58;96;0;-0.1	dsdopt	58	96	0	0.8	-0.1	gee_agg	period1	1000	-0.001682	0.0310163	0.94
dsdopt;0.8;58;96;0;-0.1	dsdopt	58	96	0	0.8	-0.1	gee_agg	period2	1000	-0.0016983	0.0305	0.945
dsdopt;0.8;58;96;0;-0.1	dsdopt	58	96	0	0.8	-0.1	gee_agg	period3	1000	0	0	1
dsdopt;0.8;58;96;0;-0.1	dsdopt	58	96	0	0.8	-0.1	gee_agg	period4	1000	0.000135821	0.0328438	0.941
dsdopt;0.8;58;96;0;-0.1	dsdopt	58	96	0	0.8	-0.1	gee_agg	period5	1000	0.000499466	0.0385244	0.93
dsdopt;0.8;58;96;0;-0.1	dsdopt	58	96	0	0.8	-0.1	gee_agg	trt	1000	-0.0020181	0.0342805	0.948
dsdopt;0.8;58;96;0;-0.1	dsdopt	58	96	0	0.8	-0.1	gee_agg	trt*period1	1000	0.0024607	0.0443176	0.951
dsdopt;0.8;58;96;0;-0.1	dsdopt	58	96	0	0.8	-0.1	gee_agg	trt*period2	1000	0.00123955	0.0437583	0.954
dsdopt;0.8;58;96;0;-0.1	dsdopt	58	96	0	0.8	-0.1	gee_agg	trt*period3	1000	0	0	1
dsdopt;0.8;58;96;0;-0.1	dsdopt	58	96	0	0.8	-0.1	gee_agg	trt*period4	1000	-0.00097056	0.0385957	0.936
dsdopt;0.8;58;96;0;-0.1	dsdopt	58	96	0	0.8	-0.1	gee_agg	trt*period5	1000	-0.00061927	0.0427343	0.942
dsdopt;0.8;58;96;0;-0.1	dsdopt	58	96	0	0.8	-0.1	gee_ind	Intercept	1000	0.00424448	0.0591224	0.942
dsdopt;0.8;58;96;0;-0.1	dsdopt	58	96	0	0.8	-0.1	gee_ind	period1	1000	-0.0016637	0.0310293	0.94
dsdopt;0.8;58;96;0;-0.1	dsdopt	58	96	0	0.8	-0.1	gee_ind	period2	1000	-0.0016803	0.0305221	0.946
dsdopt;0.8;58;96;0;-0.1	dsdopt	58	96	0	0.8	-0.1	gee_ind	period3	1000	0	0	1
dsdopt;0.8;58;96;0;-0.1	dsdopt	58	96	0	0.8	-0.1	gee_ind	period4	1000	0.000130585	0.0328455	0.941
dsdopt;0.8;58;96;0;-0.1	dsdopt	58	96	0	0.8	-0.1	gee_ind	period5	1000	0.00048827	0.0385378	0.931
dsdopt;0.8;58;96;0;-0.1	dsdopt	58	96	0	0.8	-0.1	gee_ind	trt	1000	-0.0020014	0.034293	0.947
dsdopt;0.8;58;96;0;-0.1	dsdopt	58	96	0	0.8	-0.1	gee_ind	trt*period1	1000	0.00243699	0.0443207	0.951
dsdopt;0.8;58;96;0;-0.1	dsdopt	58	96	0	0.8	-0.1	gee_ind	trt*period2	1000	0.00121393	0.0437744	0.954
dsdopt;0.8;58;96;0;-0.1	dsdopt	58	96	0	0.8	-0.1	gee_ind	trt*period3	1000	0	0	1
dsdopt;0.8;58;96;0;-0.1	dsdopt	58	96	0	0.8	-0.1	gee_ind	trt*period4	1000	-0.0009657	0.0385979	0.936
dsdopt;0.8;58;96;0;-0.1	dsdopt	58	96	0	0.8	-0.1	gee_ind	trt*period5	1000	-0.00060886	0.0427489	0.942
dsdopt;0.8;58;96;0;-0.1	dsdopt	58	96	0	0.8	-0.1	glmm_agg	Intercept	1000	0.00357861	0.0732367	0.949
dsdopt;0.8;58;96;0;-0.1	dsdopt	58	96	0	0.8	-0.1	glmm_agg	period1	1000	-0.0009978	0.0370199	0.951
dsdopt;0.8;58;96;0;-0.1	dsdopt	58	96	0	0.8	-0.1	glmm_agg	period2	1000	-0.0012932	0.0373284	0.949
dsdopt;0.8;58;96;0;-0.1	dsdopt	58	96	0	0.8	-0.1	glmm_agg	period3	1000	0	0
dsdopt;0.8;58;96;0;-0.1	dsdopt	58	96	0	0.8	-0.1	glmm_agg	period4	1000	-0.00052286	0.0423492	0.954
dsdopt;0.8;58;96;0;-0.1	dsdopt	58	96	0	0.8	-0.1	glmm_agg	period5	1000	-0.00044904	0.0455606	0.954
dsdopt;0.8;58;96;0;-0.1	dsdopt	58	96	0	0.8	-0.1	glmm_agg	trt	1000	-0.0014479	0.0423393	0.957
dsdopt;0.8;58;96;0;-0.1	dsdopt	58	96	0	0.8	-0.1	glmm_agg	trt*period1	1000	0.00219585	0.0548716	0.954
dsdopt;0.8;58;96;0;-0.1	dsdopt	58	96	0	0.8	-0.1	glmm_agg	trt*period2	1000	0.000594687	0.0553262	0.954
dsdopt;0.8;58;96;0;-0.1	dsdopt	58	96	0	0.8	-0.1	glmm_agg	trt*period3	1000	0	0
dsdopt;0.8;58;96;0;-0.1	dsdopt	58	96	0	0.8	-0.1	glmm_agg	trt*period4	1000	-0.00073161	0.050006	0.953
dsdopt;0.8;58;96;0;-0.1	dsdopt	58	96	0	0.8	-0.1	glmm_agg	trt*period5	1000	4.0509e-05	0.0512073	0.949
dsdopt;0.8;58;96;0;-0.1	dsdopt	58	96	0	0.8	-0.1	glmm_ind	Intercept	960	-0.004357	0.0728036	0.946875
dsdopt;0.8;58;96;0;-0.1	dsdopt	58	96	0	0.8	-0.1	glmm_ind	period1	960	0.000750454	0.0370405	0.952083
dsdopt;0.8;58;96;0;-0.1	dsdopt	58	96	0	0.8	-0.1	glmm_ind	period2	960	-0.00020456	0.0374784	0.947917
dsdopt;0.8;58;96;0;-0.1	dsdopt	58	96	0	0.8	-0.1	glmm_ind	period3	960	0	0
dsdopt;0.8;58;96;0;-0.1	dsdopt	58	96	0	0.8	-0.1	glmm_ind	period4	960	-0.00091636	0.0423399	0.954167
dsdopt;0.8;58;96;0;-0.1	dsdopt	58	96	0	0.8	-0.1	glmm_ind	period5	960	-0.0010826	0.0455873	0.95
dsdopt;0.8;58;96;0;-0.1	dsdopt	58	96	0	0.8	-0.1	glmm_ind	trt	960	0.000160226	0.0424107	0.95625
dsdopt;0.8;58;96;0;-0.1	dsdopt	58	96	0	0.8	-0.1	glmm_ind	trt*period1	960	0.000811748	0.0545909	0.955208
dsdopt;0.8;58;96;0;-0.1	dsdopt	58	96	0	0.8	-0.1	glmm_ind	trt*period2	960	-0.00026021	0.0550583	0.954167
dsdopt;0.8;58;96;0;-0.1	dsdopt	58	96	0	0.8	-0.1	glmm_ind	trt*period3	960	0	0
dsdopt;0.8;58;96;0;-0.1	dsdopt	58	96	0	0.8	-0.1	glmm_ind	trt*period4	960	-0.0004936	0.0498235	0.955208
dsdopt;0.8;58;96;0;-0.1	dsdopt	58	96	0	0.8	-0.1	glmm_ind	trt*period5	960	3.7663e-05	0.0512172	0.947917
usdopt;0.2;21;38;37;-0.1	usdopt	21	38	37	0.2	-0.1	gee_agg	Intercept	1000	0.00115638	0.0377201	0.955
usdopt;0.2;21;38;37;-0.1	usdopt	21	38	37	0.2	-0.1	gee_agg	period1	1000	0.000201971	0.0262183	0.944
usdopt;0.2;21;38;37;-0.1	usdopt	21	38	37	0.2	-0.1	gee_agg	period2	1000	-0.00016987	0.0270476	0.935
usdopt;0.2;21;38;37;-0.1	usdopt	21	38	37	0.2	-0.1	gee_agg	period3	1000	0	0	1
usdopt;0.2;21;38;37;-0.1	usdopt	21	38	37	0.2	-0.1	gee_agg	period4	1000	0.00120465	0.0364403	0.934
usdopt;0.2;21;38;37;-0.1	usdopt	21	38	37	0.2	-0.1	gee_agg	period5	1000	0.00305293	0.0588323	0.933
usdopt;0.2;21;38;37;-0.1	usdopt	21	38	37	0.2	-0.1	gee_agg	trt	1000	0.000942418	0.0323092	0.939
usdopt;0.2;21;38;37;-0.1	usdopt	21	38	37	0.2	-0.1	gee_agg	trt*period1	1000	-3.3069e-05	0.0516215	0.942
usdopt;0.2;21;38;37;-0.1	usdopt	21	38	37	0.2	-0.1	gee_agg	trt*period2	1000	0.000118336	0.0403585	0.95
usdopt;0.2;21;38;37;-0.1	usdopt	21	38	37	0.2	-0.1	gee_agg	trt*period3	1000	0	0	1
usdopt;0.2;21;38;37;-0.1	usdopt	21	38	37	0.2	-0.1	gee_agg	trt*period4	1000	-0.0017245	0.0439716	0.943
usdopt;0.2;21;38;37;-0.1	usdopt	21	38	37	0.2	-0.1	gee_agg	trt*period5	1000	-0.0042561	0.0635436	0.938
usdopt;0.2;21;38;37;-0.1	usdopt	21	38	37	0.2	-0.1	gee_ind	Intercept	1000	0.0011491	0.0377152	0.955
usdopt;0.2;21;38;37;-0.1	usdopt	21	38	37	0.2	-0.1	gee_ind	period1	1000	0.000209639	0.0262106	0.944
usdopt;0.2;21;38;37;-0.1	usdopt	21	38	37	0.2	-0.1	gee_ind	period2	1000	-0.00016502	0.0270486	0.935
usdopt;0.2;21;38;37;-0.1	usdopt	21	38	37	0.2	-0.1	gee_ind	period3	1000	0	0	1
usdopt;0.2;21;38;37;-0.1	usdopt	21	38	37	0.2	-0.1	gee_ind	period4	1000	0.00119758	0.0364588	0.934
usdopt;0.2;21;38;37;-0.1	usdopt	21	38	37	0.2	-0.1	gee_ind	period5	1000	0.00303874	0.0588737	0.932
usdopt;0.2;21;38;37;-0.1	usdopt	21	38	37	0.2	-0.1	gee_ind	trt	1000	0.000954201	0.0323044	0.941
usdopt;0.2;21;38;37;-0.1	usdopt	21	38	37	0.2	-0.1	gee_ind	trt*period1	1000	-5.1737e-05	0.0516297	0.942
usdopt;0.2;21;38;37;-0.1	usdopt	21	38	37	0.2	-0.1	gee_ind	trt*period2	1000	0.000112207	0.0403604	0.95
usdopt;0.2;21;38;37;-0.1	usdopt	21	38	37	0.2	-0.1	gee_ind	trt*period3	1000	0	0	1
usdopt;0.2;21;38;37;-0.1	usdopt	21	38	37	0.2	-0.1	gee_ind	trt*period4	1000	-0.0017184	0.0439797	0.943
usdopt;0.2;21;38;37;-0.1	usdopt	21	38	37	0.2	-0.1	gee_ind	trt*period5	1000	-0.0042459	0.0635759	0.939
usdopt;0.2;21;38;37;-0.1	usdopt	21	38	37	0.2	-0.1	glmm_agg	Intercept	1000	0.000942949	0.0399319	0.951
usdopt;0.2;21;38;37;-0.1	usdopt	21	38	37	0.2	-0.1	glmm_agg	period1	1000	0.000290036	0.0282515	0.942
usdopt;0.2;21;38;37;-0.1	usdopt	21	38	37	0.2	-0.1	glmm_agg	period2	1000	-0.00017068	0.0293981	0.942
usdopt;0.2;21;38;37;-0.1	usdopt	21	38	37	0.2	-0.1	glmm_agg	period3	1000	0	0
usdopt;0.2;21;38;37;-0.1	usdopt	21	38	37	0.2	-0.1	glmm_agg	period4	1000	0.0010472	0.0390053	0.946
usdopt;0.2;21;38;37;-0.1	usdopt	21	38	37	0.2	-0.1	glmm_agg	period5	1000	0.00403184	0.061663	0.958
usdopt;0.2;21;38;37;-0.1	usdopt	21	38	37	0.2	-0.1	glmm_agg	trt	1000	0.00113871	0.0348761	0.939
usdopt;0.2;21;38;37;-0.1	usdopt	21	38	37	0.2	-0.1	glmm_agg	trt*period1	1000	-0.00010282	0.0559301	0.95
usdopt;0.2;21;38;37;-0.1	usdopt	21	38	37	0.2	-0.1	glmm_agg	trt*period2	1000	3.2862e-05	0.0439834	0.952
usdopt;0.2;21;38;37;-0.1	usdopt	21	38	37	0.2	-0.1	glmm_agg	trt*period3	1000	0	0
usdopt;0.2;21;38;37;-0.1	usdopt	21	38	37	0.2	-0.1	glmm_agg	trt*period4	1000	-0.0017591	0.0472378	0.945
usdopt;0.2;21;38;37;-0.1	usdopt	21	38	37	0.2	-0.1	glmm_agg	trt*period5	1000	-0.0055308	0.0668767	0.97
usdopt;0.2;21;38;37;-0.1	usdopt	21	38	37	0.2	-0.1	glmm_ind	Intercept	1000	-0.0017613	0.0397567	0.952
usdopt;0.2;21;38;37;-0.1	usdopt	21	38	37	0.2	-0.1	glmm_ind	period1	1000	0.00131624	0.0281752	0.942
usdopt;0.2;21;38;37;-0.1	usdopt	21	38	37	0.2	-0.1	glmm_ind	period2	1000	0.000366977	0.0293202	0.942
usdopt;0.2;21;38;37;-0.1	usdopt	21	38	37	0.2	-0.1	glmm_ind	period3	1000	0	0
usdopt;0.2;21;38;37;-0.1	usdopt	21	38	37	0.2	-0.1	glmm_ind	period4	1000	0.000449255	0.038894	0.947
usdopt;0.2;21;38;37;-0.1	usdopt	21	38	37	0.2	-0.1	glmm_ind	period5	1000	0.00272152	0.0614494	0.961
usdopt;0.2;21;38;37;-0.1	usdopt	21	38	37	0.2	-0.1	glmm_ind	trt	1000	0.00215556	0.0347885	0.942
usdopt;0.2;21;38;37;-0.1	usdopt	21	38	37	0.2	-0.1	glmm_ind	trt*period1	1000	-0.00071655	0.0558078	0.949
usdopt;0.2;21;38;37;-0.1	usdopt	21	38	37	0.2	-0.1	glmm_ind	trt*period2	1000	-0.00029413	0.0438784	0.952
usdopt;0.2;21;38;37;-0.1	usdopt	21	38	37	0.2	-0.1	glmm_ind	trt*period3	1000	0	0
usdopt;0.2;21;38;37;-0.1	usdopt	21	38	37	0.2	-0.1	glmm_ind	trt*period4	1000	-0.0013814	0.0471115	0.945
usdopt;0.2;21;38;37;-0.1	usdopt	21	38	37	0.2	-0.1	glmm_ind	trt*period5	1000	-0.0046751	0.0666576	0.97
usdopt;0.5;20;38;38;-0.1	usdopt	20	38	38	0.5	-0.1	gee_agg	Intercept	1000	0.00188198	0.0485743	0.947
usdopt;0.5;20;38;38;-0.1	usdopt	20	38	38	0.5	-0.1	gee_agg	period1	1000	5.2957e-05	0.0251167	0.944
usdopt;0.5;20;38;38;-0.1	usdopt	20	38	38	0.5	-0.1	gee_agg	period2	1000	-0.00010756	0.0255618	0.946
usdopt;0.5;20;38;38;-0.1	usdopt	20	38	38	0.5	-0.1	gee_agg	period3	1000	0	0	1
usdopt;0.5;20;38;38;-0.1	usdopt	20	38	38	0.5	-0.1	gee_agg	period4	1000	0.000716183	0.0345491	0.941
usdopt;0.5;20;38;38;-0.1	usdopt	20	38	38	0.5	-0.1	gee_agg	period5	1000	-0.00014917	0.0588249	0.926
usdopt;0.5;20;38;38;-0.1	usdopt	20	38	38	0.5	-0.1	gee_agg	trt	1000	0.000801962	0.030244	0.944
usdopt;0.5;20;38;38;-0.1	usdopt	20	38	38	0.5	-0.1	gee_agg	trt*period1	1000	0.00052671	0.0474427	0.947
usdopt;0.5;20;38;38;-0.1	usdopt	20	38	38	0.5	-0.1	gee_agg	trt*period2	1000	-0.00043665	0.0374009	0.949
usdopt;0.5;20;38;38;-0.1	usdopt	20	38	38	0.5	-0.1	gee_agg	trt*period3	1000	0	0	1
usdopt;0.5;20;38;38;-0.1	usdopt	20	38	38	0.5	-0.1	gee_agg	trt*period4	1000	-0.0016436	0.0429138	0.929
usdopt;0.5;20;38;38;-0.1	usdopt	20	38	38	0.5	-0.1	gee_agg	trt*period5	1000	-0.0009772	0.0631441	0.937
usdopt;0.5;20;38;38;-0.1	usdopt	20	38	38	0.5	-0.1	gee_ind	Intercept	1000	0.00187057	0.0485745	0.947
usdopt;0.5;20;38;38;-0.1	usdopt	20	38	38	0.5	-0.1	gee_ind	period1	1000	6.3134e-05	0.0251167	0.943
usdopt;0.5;20;38;38;-0.1	usdopt	20	38	38	0.5	-0.1	gee_ind	period2	1000	-0.00010082	0.0255648	0.946
usdopt;0.5;20;38;38;-0.1	usdopt	20	38	38	0.5	-0.1	gee_ind	period3	1000	0	0	1
usdopt;0.5;20;38;38;-0.1	usdopt	20	38	38	0.5	-0.1	gee_ind	period4	1000	0.000710669	0.0345713	0.941
usdopt;0.5;20;38;38;-0.1	usdopt	20	38	38	0.5	-0.1	gee_ind	period5	1000	-0.00016821	0.0589177	0.927
usdopt;0.5;20;38;38;-0.1	usdopt	20	38	38	0.5	-0.1	gee_ind	trt	1000	0.000818689	0.0302259	0.945
usdopt;0.5;20;38;38;-0.1	usdopt	20	38	38	0.5	-0.1	gee_ind	trt*period1	1000	0.000511845	0.047439	0.946
usdopt;0.5;20;38;38;-0.1	usdopt	20	38	38	0.5	-0.1	gee_ind	trt*period2	1000	-0.00044378	0.0374041	0.949
usdopt;0.5;20;38;38;-0.1	usdopt	20	38	38	0.5	-0.1	gee_ind	trt*period3	1000	0	0	1
usdopt;0.5;20;38;38;-0.1	usdopt	20	38	38	0.5	-0.1	gee_ind	trt*period4	1000	-0.0016418	0.0429291	0.929
usdopt;0.5;20;38;38;-0.1	usdopt	20	38	38	0.5	-0.1	gee_ind	trt*period5	1000	-0.00096454	0.0632293	0.937
usdopt;0.5;20;38;38;-0.1	usdopt	20	38	38	0.5	-0.1	glmm_agg	Intercept	1000	0.0013999	0.05613	0.956
usdopt;0.5;20;38;38;-0.1	usdopt	20	38	38	0.5	-0.1	glmm_agg	period1	1000	0.000412845	0.0291462	0.944
usdopt;0.5;20;38;38;-0.1	usdopt	20	38	38	0.5	-0.1	glmm_agg	period2	1000	2.1078e-05	0.0304632	0.946
usdopt;0.5;20;38;38;-0.1	usdopt	20	38	38	0.5	-0.1	glmm_agg	period3	1000	0	0
usdopt;0.5;20;38;38;-0.1	usdopt	20	38	38	0.5	-0.1	glmm_agg	period4	1000	0.000155996	0.0402129	0.954
usdopt;0.5;20;38;38;-0.1	usdopt	20	38	38	0.5	-0.1	glmm_agg	period5	1000	0.000410865	0.0624738	0.956
usdopt;0.5;20;38;38;-0.1	usdopt	20	38	38	0.5	-0.1	glmm_agg	trt	1000	0.00127504	0.0360523	0.96
usdopt;0.5;20;38;38;-0.1	usdopt	20	38	38	0.5	-0.1	glmm_agg	trt*period1	1000	0.000618617	0.0557386	0.969
usdopt;0.5;20;38;38;-0.1	usdopt	20	38	38	0.5	-0.1	glmm_agg	trt*period2	1000	-0.00078407	0.0449438	0.953
usdopt;0.5;20;38;38;-0.1	usdopt	20	38	38	0.5	-0.1	glmm_agg	trt*period3	1000	0	0
usdopt;0.5;20;38;38;-0.1	usdopt	20	38	38	0.5	-0.1	glmm_agg	trt*period4	1000	-0.0014258	0.0503617	0.933
usdopt;0.5;20;38;38;-0.1	usdopt	20	38	38	0.5	-0.1	glmm_agg	trt*period5	1000	-0.0019579	0.0687442	0.955
usdopt;0.5;20;38;38;-0.1	usdopt	20	38	38	0.5	-0.1	glmm_ind	Intercept	979	-0.003301	0.0559637	0.953013
usdopt;0.5;20;38;38;-0.1	usdopt	20	38	38	0.5	-0.1	glmm_ind	period1	979	0.00154046	0.0291449	0.946885
usdopt;0.5;20;38;38;-0.1	usdopt	20	38	38	0.5	-0.1	glmm_ind	period2	979	0.000777612	0.0304044	0.946885
usdopt;0.5;20;38;38;-0.1	usdopt	20	38	38	0.5	-0.1	glmm_ind	period3	979	0	0
usdopt;0.5;20;38;38;-0.1	usdopt	20	38	38	0.5	-0.1	glmm_ind	period4	979	-0.00045388	0.0400452	0.953013
usdopt;0.5;20;38;38;-0.1	usdopt	20	38	38	0.5	-0.1	glmm_ind	period5	979	-0.00094542	0.0624995	0.954035
usdopt;0.5;20;38;38;-0.1	usdopt	20	38	38	0.5	-0.1	glmm_ind	trt	979	0.00233102	0.0360669	0.957099
usdopt;0.5;20;38;38;-0.1	usdopt	20	38	38	0.5	-0.1	glmm_ind	trt*period1	979	0.000239722	0.0558834	0.968335
usdopt;0.5;20;38;38;-0.1	usdopt	20	38	38	0.5	-0.1	glmm_ind	trt*period2	979	-0.0011518	0.0448975	0.951992
usdopt;0.5;20;38;38;-0.1	usdopt	20	38	38	0.5	-0.1	glmm_ind	trt*period3	979	0	0
usdopt;0.5;20;38;38;-0.1	usdopt	20	38	38	0.5	-0.1	glmm_ind	trt*period4	979	-0.0007879	0.0501926	0.932584
usdopt;0.5;20;38;38;-0.1	usdopt	20	38	38	0.5	-0.1	glmm_ind	trt*period5	979	-0.00090126	0.0685798	0.955056
usdopt;0.8;20;38;38;0	usdopt	20	38	38	0.8	0	gee_agg	Intercept	1000	0.00204614	0.0547633	0.95
usdopt;0.8;20;38;38;0	usdopt	20	38	38	0.8	0	gee_agg	period1	1000	0.000507001	0.0237919	0.948
usdopt;0.8;20;38;38;0	usdopt	20	38	38	0.8	0	gee_agg	period2	1000	0.000132525	0.0236422	0.938
usdopt;0.8;20;38;38;0	usdopt	20	38	38	0.8	0	gee_agg	period3	1000	0	0	1
usdopt;0.8;20;38;38;0	usdopt	20	38	38	0.8	0	gee_agg	period4	1000	0.00138162	0.0316758	0.939
usdopt;0.8;20;38;38;0	usdopt	20	38	38	0.8	0	gee_agg	period5	1000	0.0015568	0.0585391	0.931
usdopt;0.8;20;38;38;0	usdopt	20	38	38	0.8	0	gee_agg	trt	1000	0.000826866	0.0290868	0.947
usdopt;0.8;20;38;38;0	usdopt	20	38	38	0.8	0	gee_agg	trt*period1	1000	7.6896e-05	0.0537259	0.946
usdopt;0.8;20;38;38;0	usdopt	20	38	38	0.8	0	gee_agg	trt*period2	1000	0.000211951	0.0359665	0.946
usdopt;0.8;20;38;38;0	usdopt	20	38	38	0.8	0	gee_agg	trt*period3	1000	0	0	1
usdopt;0.8;20;38;38;0	usdopt	20	38	38	0.8	0	gee_agg	trt*period4	1000	-0.0020796	0.040638	0.927
usdopt;0.8;20;38;38;0	usdopt	20	38	38	0.8	0	gee_agg	trt*period5	1000	-0.0023826	0.0630094	0.95
usdopt;0.8;20;38;38;0	usdopt	20	38	38	0.8	0	gee_ind	Intercept	1000	0.00202549	0.0547631	0.951
usdopt;0.8;20;38;38;0	usdopt	20	38	38	0.8	0	gee_ind	period1	1000	0.000524476	0.0237924	0.947
usdopt;0.8;20;38;38;0	usdopt	20	38	38	0.8	0	gee_ind	period2	1000	0.000142809	0.0236483	0.937
usdopt;0.8;20;38;38;0	usdopt	20	38	38	0.8	0	gee_ind	period3	1000	0	0	1
usdopt;0.8;20;38;38;0	usdopt	20	38	38	0.8	0	gee_ind	period4	1000	0.00137216	0.0317072	0.938
usdopt;0.8;20;38;38;0	usdopt	20	38	38	0.8	0	gee_ind	period5	1000	0.00152033	0.0586757	0.931
usdopt;0.8;20;38;38;0	usdopt	20	38	38	0.8	0	gee_ind	trt	1000	0.000857454	0.0290651	0.947
usdopt;0.8;20;38;38;0	usdopt	20	38	38	0.8	0	gee_ind	trt*period1	1000	6.5884e-05	0.0537285	0.946
usdopt;0.8;20;38;38;0	usdopt	20	38	38	0.8	0	gee_ind	trt*period2	1000	0.00020604	0.0359771	0.946
usdopt;0.8;20;38;38;0	usdopt	20	38	38	0.8	0	gee_ind	trt*period3	1000	0	0	1
usdopt;0.8;20;38;38;0	usdopt	20	38	38	0.8	0	gee_ind	trt*period4	1000	-0.0020772	0.0406623	0.925
usdopt;0.8;20;38;38;0	usdopt	20	38	38	0.8	0	gee_ind	trt*period5	1000	-0.0023578	0.0631326	0.95
usdopt;0.8;20;38;38;0	usdopt	20	38	38	0.8	0	glmm_agg	Intercept	1000	0.00132731	0.0685687	0.955
usdopt;0.8;20;38;38;0	usdopt	20	38	38	0.8	0	glmm_agg	period1	1000	0.00124779	0.0293645	0.952
usdopt;0.8;20;38;38;0	usdopt	20	38	38	0.8	0	glmm_agg	period2	1000	0.000520606	0.0304496	0.944
usdopt;0.8;20;38;38;0	usdopt	20	38	38	0.8	0	glmm_agg	period3	1000	0	0
usdopt;0.8;20;38;38;0	usdopt	20	38	38	0.8	0	glmm_agg	period4	1000	0.000904921	0.0398591	0.949
usdopt;0.8;20;38;38;0	usdopt	20	38	38	0.8	0	glmm_agg	period5	1000	0.00195509	0.0637896	0.953
usdopt;0.8;20;38;38;0	usdopt	20	38	38	0.8	0	glmm_agg	trt	1000	0.00163549	0.0374307	0.948
usdopt;0.8;20;38;38;0	usdopt	20	38	38	0.8	0	glmm_agg	trt*period1	1000	8.4309e-05	0.0608607	0.956
usdopt;0.8;20;38;38;0	usdopt	20	38	38	0.8	0	glmm_agg	trt*period2	1000	-0.00018114	0.0456846	0.951
usdopt;0.8;20;38;38;0	usdopt	20	38	38	0.8	0	glmm_agg	trt*period3	1000	0	0
usdopt;0.8;20;38;38;0	usdopt	20	38	38	0.8	0	glmm_agg	trt*period4	1000	-0.0021046	0.0512552	0.941
usdopt;0.8;20;38;38;0	usdopt	20	38	38	0.8	0	glmm_agg	trt*period5	1000	-0.0035259	0.0696287	0.96
usdopt;0.8;20;38;38;0	usdopt	20	38	38	0.8	0	glmm_ind	Intercept	962	-0.0072095	0.0675954	0.956341
usdopt;0.8;20;38;38;0	usdopt	20	38	38	0.8	0	glmm_ind	period1	962	0.00306631	0.0292276	0.951143
usdopt;0.8;20;38;38;0	usdopt	20	38	38	0.8	0	glmm_ind	period2	962	0.0012701	0.0304247	0.944906
usdopt;0.8;20;38;38;0	usdopt	20	38	38	0.8	0	glmm_ind	period3	962	0	0
usdopt;0.8;20;38;38;0	usdopt	20	38	38	0.8	0	glmm_ind	period4	962	0.000362301	0.0398041	0.949064
usdopt;0.8;20;38;38;0	usdopt	20	38	38	0.8	0	glmm_ind	period5	962	0.0011241	0.0631318	0.955301
usdopt;0.8;20;38;38;0	usdopt	20	38	38	0.8	0	glmm_ind	trt	962	0.00332681	0.0374133	0.945946
usdopt;0.8;20;38;38;0	usdopt	20	38	38	0.8	0	glmm_ind	trt*period1	962	-0.00091578	0.0605606	0.956341
usdopt;0.8;20;38;38;0	usdopt	20	38	38	0.8	0	glmm_ind	trt*period2	962	-0.00041459	0.0457401	0.951143
usdopt;0.8;20;38;38;0	usdopt	20	38	38	0.8	0	glmm_ind	trt*period3	962	0	0
usdopt;0.8;20;38;38;0	usdopt	20	38	38	0.8	0	glmm_ind	trt*period4	962	-0.002498	0.0512802	0.941788
usdopt;0.8;20;38;38;0	usdopt	20	38	38	0.8	0	glmm_ind	trt*period5	962	-0.0039244	0.0691038	0.960499
usdopt;0.8;20;38;38;-0.1	usdopt	20	38	38	0.8	-0.1	gee_agg	Intercept	1000	0.00217726	0.0549612	0.953
usdopt;0.8;20;38;38;-0.1	usdopt	20	38	38	0.8	-0.1	gee_agg	period1	1000	0.000436781	0.0241298	0.939
usdopt;0.8;20;38;38;-0.1	usdopt	20	38	38	0.8	-0.1	gee_agg	period2	1000	0.000153092	0.0238021	0.94
usdopt;0.8;20;38;38;-0.1	usdopt	20	38	38	0.8	-0.1	gee_agg	period3	1000	0	0	1
usdopt;0.8;20;38;38;-0.1	usdopt	20	38	38	0.8	-0.1	gee_agg	period4	1000	0.00135265	0.0320482	0.936
usdopt;0.8;20;38;38;-0.1	usdopt	20	38	38	0.8	-0.1	gee_agg	period5	1000	0.00153718	0.0585531	0.931
usdopt;0.8;20;38;38;-0.1	usdopt	20	38	38	0.8	-0.1	gee_agg	trt	1000	0.000553223	0.0289139	0.943
usdopt;0.8;20;38;38;-0.1	usdopt	20	38	38	0.8	-0.1	gee_agg	trt*period1	1000	-0.00018309	0.0477781	0.947
usdopt;0.8;20;38;38;-0.1	usdopt	20	38	38	0.8	-0.1	gee_agg	trt*period2	1000	-0.00049781	0.035668	0.944
usdopt;0.8;20;38;38;-0.1	usdopt	20	38	38	0.8	-0.1	gee_agg	trt*period3	1000	0	0	1
usdopt;0.8;20;38;38;-0.1	usdopt	20	38	38	0.8	-0.1	gee_agg	trt*period4	1000	-0.0023559	0.0402373	0.935
usdopt;0.8;20;38;38;-0.1	usdopt	20	38	38	0.8	-0.1	gee_agg	trt*period5	1000	-0.0017517	0.061911	0.952
usdopt;0.8;20;38;38;-0.1	usdopt	20	38	38	0.8	-0.1	gee_ind	Intercept	1000	0.00216436	0.0549642	0.953
usdopt;0.8;20;38;38;-0.1	usdopt	20	38	38	0.8	-0.1	gee_ind	period1	1000	0.000447999	0.0241336	0.939
usdopt;0.8;20;38;38;-0.1	usdopt	20	38	38	0.8	-0.1	gee_ind	period2	1000	0.000160353	0.0238092	0.94
usdopt;0.8;20;38;38;-0.1	usdopt	20	38	38	0.8	-0.1	gee_ind	period3	1000	0	0	1
usdopt;0.8;20;38;38;-0.1	usdopt	20	38	38	0.8	-0.1	gee_ind	period4	1000	0.00134704	0.0320747	0.936
usdopt;0.8;20;38;38;-0.1	usdopt	20	38	38	0.8	-0.1	gee_ind	period5	1000	0.00151005	0.0586586	0.931
usdopt;0.8;20;38;38;-0.1	usdopt	20	38	38	0.8	-0.1	gee_ind	trt	1000	0.000571034	0.028907	0.944
usdopt;0.8;20;38;38;-0.1	usdopt	20	38	38	0.8	-0.1	gee_ind	trt*period1	1000	-0.00019837	0.0477872	0.947
usdopt;0.8;20;38;38;-0.1	usdopt	20	38	38	0.8	-0.1	gee_ind	trt*period2	1000	-0.00050498	0.035676	0.944
usdopt;0.8;20;38;38;-0.1	usdopt	20	38	38	0.8	-0.1	gee_ind	trt*period3	1000	0	0	1
usdopt;0.8;20;38;38;-0.1	usdopt	20	38	38	0.8	-0.1	gee_ind	trt*period4	1000	-0.0023546	0.0402589	0.935
usdopt;0.8;20;38;38;-0.1	usdopt	20	38	38	0.8	-0.1	gee_ind	trt*period5	1000	-0.001731	0.0620036	0.951
usdopt;0.8;20;38;38;-0.1	usdopt	20	38	38	0.8	-0.1	glmm_agg	Intercept	1000	0.00145138	0.0684714	0.954
usdopt;0.8;20;38;38;-0.1	usdopt	20	38	38	0.8	-0.1	glmm_agg	period1	1000	0.001192	0.0293519	0.953
usdopt;0.8;20;38;38;-0.1	usdopt	20	38	38	0.8	-0.1	glmm_agg	period2	1000	0.000579761	0.0304262	0.946
usdopt;0.8;20;38;38;-0.1	usdopt	20	38	38	0.8	-0.1	glmm_agg	period3	1000	0	0
usdopt;0.8;20;38;38;-0.1	usdopt	20	38	38	0.8	-0.1	glmm_agg	period4	1000	0.000799696	0.0399657	0.947
usdopt;0.8;20;38;38;-0.1	usdopt	20	38	38	0.8	-0.1	glmm_agg	period5	1000	0.00194165	0.0637434	0.951
usdopt;0.8;20;38;38;-0.1	usdopt	20	38	38	0.8	-0.1	glmm_agg	trt	1000	0.00134592	0.0370114	0.946
usdopt;0.8;20;38;38;-0.1	usdopt	20	38	38	0.8	-0.1	glmm_agg	trt*period1	1000	-0.00051478	0.0598192	0.955
usdopt;0.8;20;38;38;-0.1	usdopt	20	38	38	0.8	-0.1	glmm_agg	trt*period2	1000	-0.0012039	0.0463723	0.953
usdopt;0.8;20;38;38;-0.1	usdopt	20	38	38	0.8	-0.1	glmm_agg	trt*period3	1000	0	0
usdopt;0.8;20;38;38;-0.1	usdopt	20	38	38	0.8	-0.1	glmm_agg	trt*period4	1000	-0.0023667	0.0510717	0.94
usdopt;0.8;20;38;38;-0.1	usdopt	20	38	38	0.8	-0.1	glmm_agg	trt*period5	1000	-0.0025782	0.0693316	0.956
usdopt;0.8;20;38;38;-0.1	usdopt	20	38	38	0.8	-0.1	glmm_ind	Intercept	971	-0.0064796	0.0678625	0.955716
usdopt;0.8;20;38;38;-0.1	usdopt	20	38	38	0.8	-0.1	glmm_ind	period1	971	0.00236124	0.0291943	0.951596
usdopt;0.8;20;38;38;-0.1	usdopt	20	38	38	0.8	-0.1	glmm_ind	period2	971	0.00108051	0.0303743	0.945417
usdopt;0.8;20;38;38;-0.1	usdopt	20	38	38	0.8	-0.1	glmm_ind	period3	971	0	0
usdopt;0.8;20;38;38;-0.1	usdopt	20	38	38	0.8	-0.1	glmm_ind	period4	971	0.00024792	0.0398531	0.944387
usdopt;0.8;20;38;38;-0.1	usdopt	20	38	38	0.8	-0.1	glmm_ind	period5	971	0.00122243	0.0634145	0.950566
usdopt;0.8;20;38;38;-0.1	usdopt	20	38	38	0.8	-0.1	glmm_ind	trt	971	0.0024947	0.0369656	0.946447
usdopt;0.8;20;38;38;-0.1	usdopt	20	38	38	0.8	-0.1	glmm_ind	trt*period1	971	-0.00042562	0.059587	0.956746
usdopt;0.8;20;38;38;-0.1	usdopt	20	38	38	0.8	-0.1	glmm_ind	trt*period2	971	-0.001259	0.0461649	0.955716
usdopt;0.8;20;38;38;-0.1	usdopt	20	38	38	0.8	-0.1	glmm_ind	trt*period3	971	0	0
usdopt;0.8;20;38;38;-0.1	usdopt	20	38	38	0.8	-0.1	glmm_ind	trt*period4	971	-0.0022224	0.0510011	0.940268
usdopt;0.8;20;38;38;-0.1	usdopt	20	38	38	0.8	-0.1	glmm_ind	trt*period5	971	-0.0024637	0.0690839	0.954686
usdopt;0.2;20;38;38;-0.1	usdopt	20	38	38	0.2	-0.1	gee_agg	Intercept	1000	0.0011464	0.0377195	0.955
usdopt;0.2;20;38;38;-0.1	usdopt	20	38	38	0.2	-0.1	gee_agg	period1	1000	0.000205623	0.0262548	0.939
usdopt;0.2;20;38;38;-0.1	usdopt	20	38	38	0.2	-0.1	gee_agg	period2	1000	-0.00012577	0.0269725	0.937
usdopt;0.2;20;38;38;-0.1	usdopt	20	38	38	0.2	-0.1	gee_agg	period3	1000	0	0	1
usdopt;0.2;20;38;38;-0.1	usdopt	20	38	38	0.2	-0.1	gee_agg	period4	1000	0.00134606	0.0365391	0.933
usdopt;0.2;20;38;38;-0.1	usdopt	20	38	38	0.2	-0.1	gee_agg	period5	1000	0.00236421	0.0605955	0.931
usdopt;0.2;20;38;38;-0.1	usdopt	20	38	38	0.2	-0.1	gee_agg	trt	1000	0.000961884	0.0323024	0.94
usdopt;0.2;20;38;38;-0.1	usdopt	20	38	38	0.2	-0.1	gee_agg	trt*period1	1000	-3.0787e-05	0.0526985	0.944
usdopt;0.2;20;38;38;-0.1	usdopt	20	38	38	0.2	-0.1	gee_agg	trt*period2	1000	0.000106283	0.040504	0.947
usdopt;0.2;20;38;38;-0.1	usdopt	20	38	38	0.2	-0.1	gee_agg	trt*period3	1000	0	0	1
usdopt;0.2;20;38;38;-0.1	usdopt	20	38	38	0.2	-0.1	gee_agg	trt*period4	1000	-0.0018386	0.0439243	0.945
usdopt;0.2;20;38;38;-0.1	usdopt	20	38	38	0.2	-0.1	gee_agg	trt*period5	1000	-0.003547	0.0653395	0.931
usdopt;0.2;20;38;38;-0.1	usdopt	20	38	38	0.2	-0.1	gee_ind	Intercept	1000	0.00113916	0.0377145	0.955
usdopt;0.2;20;38;38;-0.1	usdopt	20	38	38	0.2	-0.1	gee_ind	period1	1000	0.000213169	0.0262474	0.939
usdopt;0.2;20;38;38;-0.1	usdopt	20	38	38	0.2	-0.1	gee_ind	period2	1000	-0.00012008	0.0269738	0.937
usdopt;0.2;20;38;38;-0.1	usdopt	20	38	38	0.2	-0.1	gee_ind	period3	1000	0	0	1
usdopt;0.2;20;38;38;-0.1	usdopt	20	38	38	0.2	-0.1	gee_ind	period4	1000	0.00133898	0.0365569	0.933
usdopt;0.2;20;38;38;-0.1	usdopt	20	38	38	0.2	-0.1	gee_ind	period5	1000	0.00235249	0.0606343	0.931
usdopt;0.2;20;38;38;-0.1	usdopt	20	38	38	0.2	-0.1	gee_ind	trt	1000	0.000973624	0.0322971	0.938
usdopt;0.2;20;38;38;-0.1	usdopt	20	38	38	0.2	-0.1	gee_ind	trt*period1	1000	-4.9017e-05	0.0527098	0.944
usdopt;0.2;20;38;38;-0.1	usdopt	20	38	38	0.2	-0.1	gee_ind	trt*period2	1000	9.7487e-05	0.0405059	0.947
usdopt;0.2;20;38;38;-0.1	usdopt	20	38	38	0.2	-0.1	gee_ind	trt*period3	1000	0	0	1
usdopt;0.2;20;38;38;-0.1	usdopt	20	38	38	0.2	-0.1	gee_ind	trt*period4	1000	-0.0018326	0.0439321	0.945
usdopt;0.2;20;38;38;-0.1	usdopt	20	38	38	0.2	-0.1	gee_ind	trt*period5	1000	-0.0035396	0.0653691	0.931
usdopt;0.2;20;38;38;-0.1	usdopt	20	38	38	0.2	-0.1	glmm_agg	Intercept	1000	0.000931812	0.0399114	0.948
usdopt;0.2;20;38;38;-0.1	usdopt	20	38	38	0.2	-0.1	glmm_agg	period1	1000	0.000297709	0.028281	0.94
usdopt;0.2;20;38;38;-0.1	usdopt	20	38	38	0.2	-0.1	glmm_agg	period2	1000	-0.00012834	0.0293147	0.944
usdopt;0.2;20;38;38;-0.1	usdopt	20	38	38	0.2	-0.1	glmm_agg	period3	1000	0	0
usdopt;0.2;20;38;38;-0.1	usdopt	20	38	38	0.2	-0.1	glmm_agg	period4	1000	0.0011823	0.0391277	0.943
usdopt;0.2;20;38;38;-0.1	usdopt	20	38	38	0.2	-0.1	glmm_agg	period5	1000	0.00320462	0.0633697	0.957
usdopt;0.2;20;38;38;-0.1	usdopt	20	38	38	0.2	-0.1	glmm_agg	trt	1000	0.00116343	0.0348584	0.939
usdopt;0.2;20;38;38;-0.1	usdopt	20	38	38	0.2	-0.1	glmm_agg	trt*period1	1000	-0.00013398	0.0571475	0.953
usdopt;0.2;20;38;38;-0.1	usdopt	20	38	38	0.2	-0.1	glmm_agg	trt*period2	1000	8.475e-06	0.0441435	0.952
usdopt;0.2;20;38;38;-0.1	usdopt	20	38	38	0.2	-0.1	glmm_agg	trt*period3	1000	0	0
usdopt;0.2;20;38;38;-0.1	usdopt	20	38	38	0.2	-0.1	glmm_agg	trt*period4	1000	-0.001863	0.0472062	0.943
usdopt;0.2;20;38;38;-0.1	usdopt	20	38	38	0.2	-0.1	glmm_agg	trt*period5	1000	-0.0046857	0.0686794	0.963
usdopt;0.2;20;38;38;-0.1	usdopt	20	38	38	0.2	-0.1	glmm_ind	Intercept	998	-0.0018144	0.0397644	0.951904
usdopt;0.2;20;38;38;-0.1	usdopt	20	38	38	0.2	-0.1	glmm_ind	period1	998	0.00128407	0.028221	0.93988
usdopt;0.2;20;38;38;-0.1	usdopt	20	38	38	0.2	-0.1	glmm_ind	period2	998	0.000358213	0.0292426	0.94489
usdopt;0.2;20;38;38;-0.1	usdopt	20	38	38	0.2	-0.1	glmm_ind	period3	998	0	0
usdopt;0.2;20;38;38;-0.1	usdopt	20	38	38	0.2	-0.1	glmm_ind	period4	998	0.000498849	0.039001	0.941884
usdopt;0.2;20;38;38;-0.1	usdopt	20	38	38	0.2	-0.1	glmm_ind	period5	998	0.00177015	0.0631044	0.956914
usdopt;0.2;20;38;38;-0.1	usdopt	20	38	38	0.2	-0.1	glmm_ind	trt	998	0.00218161	0.0348045	0.936874
usdopt;0.2;20;38;38;-0.1	usdopt	20	38	38	0.2	-0.1	glmm_ind	trt*period1	998	-0.00070817	0.0570746	0.951904
usdopt;0.2;20;38;38;-0.1	usdopt	20	38	38	0.2	-0.1	glmm_ind	trt*period2	998	-0.00027077	0.044071	0.952906
usdopt;0.2;20;38;38;-0.1	usdopt	20	38	38	0.2	-0.1	glmm_ind	trt*period3	998	0	0
usdopt;0.2;20;38;38;-0.1	usdopt	20	38	38	0.2	-0.1	glmm_ind	trt*period4	998	-0.0013562	0.0470429	0.943888
usdopt;0.2;20;38;38;-0.1	usdopt	20	38	38	0.2	-0.1	glmm_ind	trt*period5	998	-0.0037188	0.0684385	0.961924
usdopt;0.5;19;39;38;-0.1	usdopt	19	39	38	0.5	-0.1	gee_agg	Intercept	1000	0.00189468	0.0485972	0.946
usdopt;0.5;19;39;38;-0.1	usdopt	19	39	38	0.5	-0.1	gee_agg	period1	1000	8.0884e-05	0.0251168	0.943
usdopt;0.5;19;39;38;-0.1	usdopt	19	39	38	0.5	-0.1	gee_agg	period2	1000	-0.00010909	0.025559	0.947
usdopt;0.5;19;39;38;-0.1	usdopt	19	39	38	0.5	-0.1	gee_agg	period3	1000	0	0	1
usdopt;0.5;19;39;38;-0.1	usdopt	19	39	38	0.5	-0.1	gee_agg	period4	1000	0.00071491	0.0345293	0.942
usdopt;0.5;19;39;38;-0.1	usdopt	19	39	38	0.5	-0.1	gee_agg	period5	1000	0.000565246	0.0595877	0.932
usdopt;0.5;19;39;38;-0.1	usdopt	19	39	38	0.5	-0.1	gee_agg	trt	1000	0.000776631	0.0302251	0.945
usdopt;0.5;19;39;38;-0.1	usdopt	19	39	38	0.5	-0.1	gee_agg	trt*period1	1000	7.2959e-05	0.0487312	0.948
usdopt;0.5;19;39;38;-0.1	usdopt	19	39	38	0.5	-0.1	gee_agg	trt*period2	1000	-0.00044895	0.0374009	0.949
usdopt;0.5;19;39;38;-0.1	usdopt	19	39	38	0.5	-0.1	gee_agg	trt*period3	1000	0	0	1
usdopt;0.5;19;39;38;-0.1	usdopt	19	39	38	0.5	-0.1	gee_agg	trt*period4	1000	-0.001635	0.0429032	0.93
usdopt;0.5;19;39;38;-0.1	usdopt	19	39	38	0.5	-0.1	gee_agg	trt*period5	1000	-0.0016719	0.0638115	0.944
usdopt;0.5;19;39;38;-0.1	usdopt	19	39	38	0.5	-0.1	gee_ind	Intercept	1000	0.00188367	0.0485972	0.946
usdopt;0.5;19;39;38;-0.1	usdopt	19	39	38	0.5	-0.1	gee_ind	period1	1000	9.0518e-05	0.0251167	0.943
usdopt;0.5;19;39;38;-0.1	usdopt	19	39	38	0.5	-0.1	gee_ind	period2	1000	-0.00010261	0.025562	0.946
usdopt;0.5;19;39;38;-0.1	usdopt	19	39	38	0.5	-0.1	gee_ind	period3	1000	0	0	1
usdopt;0.5;19;39;38;-0.1	usdopt	19	39	38	0.5	-0.1	gee_ind	period4	1000	0.000709769	0.0345513	0.943
usdopt;0.5;19;39;38;-0.1	usdopt	19	39	38	0.5	-0.1	gee_ind	period5	1000	0.000549094	0.0596805	0.933
usdopt;0.5;19;39;38;-0.1	usdopt	19	39	38	0.5	-0.1	gee_ind	trt	1000	0.00079266	0.0302081	0.945
usdopt;0.5;19;39;38;-0.1	usdopt	19	39	38	0.5	-0.1	gee_ind	trt*period1	1000	6.0608e-05	0.0487259	0.948
usdopt;0.5;19;39;38;-0.1	usdopt	19	39	38	0.5	-0.1	gee_ind	trt*period2	1000	-0.00045578	0.0374044	0.949
usdopt;0.5;19;39;38;-0.1	usdopt	19	39	38	0.5	-0.1	gee_ind	trt*period3	1000	0	0	1
usdopt;0.5;19;39;38;-0.1	usdopt	19	39	38	0.5	-0.1	gee_ind	trt*period4	1000	-0.0016335	0.0429184	0.93
usdopt;0.5;19;39;38;-0.1	usdopt	19	39	38	0.5	-0.1	gee_ind	trt*period5	1000	-0.0016622	0.0638955	0.944
usdopt;0.5;19;39;38;-0.1	usdopt	19	39	38	0.5	-0.1	glmm_agg	Intercept	1000	0.00141813	0.0561536	0.956
usdopt;0.5;19;39;38;-0.1	usdopt	19	39	38	0.5	-0.1	glmm_agg	period1	1000	0.000447707	0.0291466	0.944
usdopt;0.5;19;39;38;-0.1	usdopt	19	39	38	0.5	-0.1	glmm_agg	period2	1000	1.8529e-05	0.0304588	0.946
usdopt;0.5;19;39;38;-0.1	usdopt	19	39	38	0.5	-0.1	glmm_agg	period3	1000	0	0
usdopt;0.5;19;39;38;-0.1	usdopt	19	39	38	0.5	-0.1	glmm_agg	period4	1000	0.000151482	0.0401933	0.954
usdopt;0.5;19;39;38;-0.1	usdopt	19	39	38	0.5	-0.1	glmm_agg	period5	1000	0.000926198	0.0631705	0.959
usdopt;0.5;19;39;38;-0.1	usdopt	19	39	38	0.5	-0.1	glmm_agg	trt	1000	0.00123855	0.0360374	0.958
usdopt;0.5;19;39;38;-0.1	usdopt	19	39	38	0.5	-0.1	glmm_agg	trt*period1	1000	8.3834e-05	0.057314	0.974
usdopt;0.5;19;39;38;-0.1	usdopt	19	39	38	0.5	-0.1	glmm_agg	trt*period2	1000	-0.00079775	0.0449481	0.953
usdopt;0.5;19;39;38;-0.1	usdopt	19	39	38	0.5	-0.1	glmm_agg	trt*period3	1000	0	0
usdopt;0.5;19;39;38;-0.1	usdopt	19	39	38	0.5	-0.1	glmm_agg	trt*period4	1000	-0.0014086	0.0503534	0.936
usdopt;0.5;19;39;38;-0.1	usdopt	19	39	38	0.5	-0.1	glmm_agg	trt*period5	1000	-0.0024474	0.0693787	0.956
usdopt;0.5;19;39;38;-0.1	usdopt	19	39	38	0.5	-0.1	glmm_ind	Intercept	976	-0.0033419	0.0554062	0.954918
usdopt;0.5;19;39;38;-0.1	usdopt	19	39	38	0.5	-0.1	glmm_ind	period1	976	0.00161698	0.0288761	0.947746
usdopt;0.5;19;39;38;-0.1	usdopt	19	39	38	0.5	-0.1	glmm_ind	period2	976	0.000821011	0.0301519	0.94877
usdopt;0.5;19;39;38;-0.1	usdopt	19	39	38	0.5	-0.1	glmm_ind	period3	976	0	0
usdopt;0.5;19;39;38;-0.1	usdopt	19	39	38	0.5	-0.1	glmm_ind	period4	976	-0.00051004	0.0399478	0.953893
usdopt;0.5;19;39;38;-0.1	usdopt	19	39	38	0.5	-0.1	glmm_ind	period5	976	-0.00078419	0.062669	0.954918
usdopt;0.5;19;39;38;-0.1	usdopt	19	39	38	0.5	-0.1	glmm_ind	trt	976	0.00218736	0.0357244	0.957992
usdopt;0.5;19;39;38;-0.1	usdopt	19	39	38	0.5	-0.1	glmm_ind	trt*period1	976	-0.00017104	0.0566826	0.97541
usdopt;0.5;19;39;38;-0.1	usdopt	19	39	38	0.5	-0.1	glmm_ind	trt*period2	976	-0.0011997	0.0444161	0.953893
usdopt;0.5;19;39;38;-0.1	usdopt	19	39	38	0.5	-0.1	glmm_ind	trt*period3	976	0	0
usdopt;0.5;19;39;38;-0.1	usdopt	19	39	38	0.5	-0.1	glmm_ind	trt*period4	976	-0.00094086	0.0501129	0.936475
usdopt;0.5;19;39;38;-0.1	usdopt	19	39	38	0.5	-0.1	glmm_ind	trt*period5	976	-0.0010771	0.0688039	0.956967
usdopt;0.8;19;39;38;0	usdopt	19	39	38	0.8	0	gee_agg	Intercept	1000	0.00206474	0.0547821	0.951
usdopt;0.8;19;39;38;0	usdopt	19	39	38	0.8	0	gee_agg	period1	1000	0.00052933	0.0238016	0.946
usdopt;0.8;19;39;38;0	usdopt	19	39	38	0.8	0	gee_agg	period2	1000	0.000127853	0.0236426	0.939
usdopt;0.8;19;39;38;0	usdopt	19	39	38	0.8	0	gee_agg	period3	1000	0	0	1
usdopt;0.8;19;39;38;0	usdopt	19	39	38	0.8	0	gee_agg	period4	1000	0.00138718	0.0316642	0.939
usdopt;0.8;19;39;38;0	usdopt	19	39	38	0.8	0	gee_agg	period5	1000	0.00230841	0.0597334	0.929
usdopt;0.8;19;39;38;0	usdopt	19	39	38	0.8	0	gee_agg	trt	1000	0.000790551	0.0290581	0.949
usdopt;0.8;19;39;38;0	usdopt	19	39	38	0.8	0	gee_agg	trt*period1	1000	0.000222995	0.0546626	0.949
usdopt;0.8;19;39;38;0	usdopt	19	39	38	0.8	0	gee_agg	trt*period2	1000	0.000203039	0.0359679	0.946
usdopt;0.8;19;39;38;0	usdopt	19	39	38	0.8	0	gee_agg	trt*period3	1000	0	0	1
usdopt;0.8;19;39;38;0	usdopt	19	39	38	0.8	0	gee_agg	trt*period4	1000	-0.0020773	0.0406205	0.928
usdopt;0.8;19;39;38;0	usdopt	19	39	38	0.8	0	gee_agg	trt*period5	1000	-0.0031242	0.0638271	0.946
usdopt;0.8;19;39;38;0	usdopt	19	39	38	0.8	0	gee_ind	Intercept	1000	0.00204447	0.054781	0.951
usdopt;0.8;19;39;38;0	usdopt	19	39	38	0.8	0	gee_ind	period1	1000	0.000546496	0.023802	0.945
usdopt;0.8;19;39;38;0	usdopt	19	39	38	0.8	0	gee_ind	period2	1000	0.000137991	0.0236485	0.94
usdopt;0.8;19;39;38;0	usdopt	19	39	38	0.8	0	gee_ind	period3	1000	0	0	1
usdopt;0.8;19;39;38;0	usdopt	19	39	38	0.8	0	gee_ind	period4	1000	0.00137801	0.0316952	0.939
usdopt;0.8;19;39;38;0	usdopt	19	39	38	0.8	0	gee_ind	period5	1000	0.0022765	0.0598668	0.928
usdopt;0.8;19;39;38;0	usdopt	19	39	38	0.8	0	gee_ind	trt	1000	0.000820532	0.0290361	0.948
usdopt;0.8;19;39;38;0	usdopt	19	39	38	0.8	0	gee_ind	trt*period1	1000	0.000213165	0.0546639	0.95
usdopt;0.8;19;39;38;0	usdopt	19	39	38	0.8	0	gee_ind	trt*period2	1000	0.000197082	0.0359787	0.945
usdopt;0.8;19;39;38;0	usdopt	19	39	38	0.8	0	gee_ind	trt*period3	1000	0	0	1
usdopt;0.8;19;39;38;0	usdopt	19	39	38	0.8	0	gee_ind	trt*period4	1000	-0.0020751	0.0406442	0.926
usdopt;0.8;19;39;38;0	usdopt	19	39	38	0.8	0	gee_ind	trt*period5	1000	-0.0031042	0.063946	0.946
usdopt;0.8;19;39;38;0	usdopt	19	39	38	0.8	0	glmm_agg	Intercept	1000	0.00135354	0.0685786	0.955
usdopt;0.8;19;39;38;0	usdopt	19	39	38	0.8	0	glmm_agg	period1	1000	0.00128037	0.0293828	0.952
usdopt;0.8;19;39;38;0	usdopt	19	39	38	0.8	0	glmm_agg	period2	1000	0.00051627	0.0304484	0.945
usdopt;0.8;19;39;38;0	usdopt	19	39	38	0.8	0	glmm_agg	period3	1000	0	0
usdopt;0.8;19;39;38;0	usdopt	19	39	38	0.8	0	glmm_agg	period4	1000	0.000909955	0.0398446	0.949
usdopt;0.8;19;39;38;0	usdopt	19	39	38	0.8	0	glmm_agg	period5	1000	0.00265545	0.0644889	0.96
usdopt;0.8;19;39;38;0	usdopt	19	39	38	0.8	0	glmm_agg	trt	1000	0.00158806	0.03739	0.947
usdopt;0.8;19;39;38;0	usdopt	19	39	38	0.8	0	glmm_agg	trt*period1	1000	0.0002168	0.06191	0.955
usdopt;0.8;19;39;38;0	usdopt	19	39	38	0.8	0	glmm_agg	trt*period2	1000	-0.00019355	0.0456958	0.95
usdopt;0.8;19;39;38;0	usdopt	19	39	38	0.8	0	glmm_agg	trt*period3	1000	0	0
usdopt;0.8;19;39;38;0	usdopt	19	39	38	0.8	0	glmm_agg	trt*period4	1000	-0.0020989	0.0512315	0.941
usdopt;0.8;19;39;38;0	usdopt	19	39	38	0.8	0	glmm_agg	trt*period5	1000	-0.0042083	0.0701056	0.967
usdopt;0.8;19;39;38;0	usdopt	19	39	38	0.8	0	glmm_ind	Intercept	963	-0.0075392	0.0672985	0.957425
usdopt;0.8;19;39;38;0	usdopt	19	39	38	0.8	0	glmm_ind	period1	963	0.00275536	0.0291975	0.951194
usdopt;0.8;19;39;38;0	usdopt	19	39	38	0.8	0	glmm_ind	period2	963	0.00118636	0.0303752	0.946002
usdopt;0.8;19;39;38;0	usdopt	19	39	38	0.8	0	glmm_ind	period3	963	0	0
usdopt;0.8;19;39;38;0	usdopt	19	39	38	0.8	0	glmm_ind	period4	963	0.000336379	0.0392486	0.952233
usdopt;0.8;19;39;38;0	usdopt	19	39	38	0.8	0	glmm_ind	period5	963	0.00173466	0.064367	0.958463
usdopt;0.8;19;39;38;0	usdopt	19	39	38	0.8	0	glmm_ind	trt	963	0.00289448	0.0369138	0.952233
usdopt;0.8;19;39;38;0	usdopt	19	39	38	0.8	0	glmm_ind	trt*period1	963	3.5427e-05	0.0615168	0.956386
usdopt;0.8;19;39;38;0	usdopt	19	39	38	0.8	0	glmm_ind	trt*period2	963	-5.9683e-05	0.0456133	0.951194
usdopt;0.8;19;39;38;0	usdopt	19	39	38	0.8	0	glmm_ind	trt*period3	963	0	0
usdopt;0.8;19;39;38;0	usdopt	19	39	38	0.8	0	glmm_ind	trt*period4	963	-0.0019608	0.0505788	0.946002
usdopt;0.8;19;39;38;0	usdopt	19	39	38	0.8	0	glmm_ind	trt*period5	963	-0.0044829	0.0698097	0.966771
usdopt;0.8;19;39;38;-0.1	usdopt	19	39	38	0.8	-0.1	gee_agg	Intercept	1000	0.00218963	0.0549695	0.951
usdopt;0.8;19;39;38;-0.1	usdopt	19	39	38	0.8	-0.1	gee_agg	period1	1000	0.000460352	0.0241367	0.94
usdopt;0.8;19;39;38;-0.1	usdopt	19	39	38	0.8	-0.1	gee_agg	period2	1000	0.000151135	0.0237994	0.941
usdopt;0.8;19;39;38;-0.1	usdopt	19	39	38	0.8	-0.1	gee_agg	period3	1000	0	0	1
usdopt;0.8;19;39;38;-0.1	usdopt	19	39	38	0.8	-0.1	gee_agg	period4	1000	0.00135258	0.0320409	0.935
usdopt;0.8;19;39;38;-0.1	usdopt	19	39	38	0.8	-0.1	gee_agg	period5	1000	0.00228868	0.0597556	0.928
usdopt;0.8;19;39;38;-0.1	usdopt	19	39	38	0.8	-0.1	gee_agg	trt	1000	0.000529109	0.0288742	0.944
usdopt;0.8;19;39;38;-0.1	usdopt	19	39	38	0.8	-0.1	gee_agg	trt*period1	1000	-0.00032391	0.0487666	0.949
usdopt;0.8;19;39;38;-0.1	usdopt	19	39	38	0.8	-0.1	gee_agg	trt*period2	1000	-0.00050794	0.0356776	0.943
usdopt;0.8;19;39;38;-0.1	usdopt	19	39	38	0.8	-0.1	gee_agg	trt*period3	1000	0	0	1
usdopt;0.8;19;39;38;-0.1	usdopt	19	39	38	0.8	-0.1	gee_agg	trt*period4	1000	-0.0023493	0.0402279	0.937
usdopt;0.8;19;39;38;-0.1	usdopt	19	39	38	0.8	-0.1	gee_agg	trt*period5	1000	-0.0024866	0.0626993	0.948
usdopt;0.8;19;39;38;-0.1	usdopt	19	39	38	0.8	-0.1	gee_ind	Intercept	1000	0.00217696	0.0549719	0.951
usdopt;0.8;19;39;38;-0.1	usdopt	19	39	38	0.8	-0.1	gee_ind	period1	1000	0.000471399	0.0241406	0.94
usdopt;0.8;19;39;38;-0.1	usdopt	19	39	38	0.8	-0.1	gee_ind	period2	1000	0.000158298	0.0238063	0.941
usdopt;0.8;19;39;38;-0.1	usdopt	19	39	38	0.8	-0.1	gee_ind	period3	1000	0	0	1
usdopt;0.8;19;39;38;-0.1	usdopt	19	39	38	0.8	-0.1	gee_ind	period4	1000	0.00134719	0.0320671	0.935
usdopt;0.8;19;39;38;-0.1	usdopt	19	39	38	0.8	-0.1	gee_ind	period5	1000	0.00226525	0.0598587	0.928
usdopt;0.8;19;39;38;-0.1	usdopt	19	39	38	0.8	-0.1	gee_ind	trt	1000	0.000546573	0.0288672	0.944
usdopt;0.8;19;39;38;-0.1	usdopt	19	39	38	0.8	-0.1	gee_ind	trt*period1	1000	-0.00033896	0.048775	0.949
usdopt;0.8;19;39;38;-0.1	usdopt	19	39	38	0.8	-0.1	gee_ind	trt*period2	1000	-0.00051511	0.0356861	0.944
usdopt;0.8;19;39;38;-0.1	usdopt	19	39	38	0.8	-0.1	gee_ind	trt*period3	1000	0	0	1
usdopt;0.8;19;39;38;-0.1	usdopt	19	39	38	0.8	-0.1	gee_ind	trt*period4	1000	-0.0023482	0.0402491	0.937
usdopt;0.8;19;39;38;-0.1	usdopt	19	39	38	0.8	-0.1	gee_ind	trt*period5	1000	-0.0024699	0.0627888	0.948
usdopt;0.8;19;39;38;-0.1	usdopt	19	39	38	0.8	-0.1	glmm_agg	Intercept	1000	0.00146585	0.0684712	0.956
usdopt;0.8;19;39;38;-0.1	usdopt	19	39	38	0.8	-0.1	glmm_agg	period1	1000	0.00122453	0.0293607	0.952
usdopt;0.8;19;39;38;-0.1	usdopt	19	39	38	0.8	-0.1	glmm_agg	period2	1000	0.000574736	0.0304221	0.946
usdopt;0.8;19;39;38;-0.1	usdopt	19	39	38	0.8	-0.1	glmm_agg	period3	1000	0	0
usdopt;0.8;19;39;38;-0.1	usdopt	19	39	38	0.8	-0.1	glmm_agg	period4	1000	0.000799614	0.0399531	0.946
usdopt;0.8;19;39;38;-0.1	usdopt	19	39	38	0.8	-0.1	glmm_agg	period5	1000	0.00263351	0.0644616	0.961
usdopt;0.8;19;39;38;-0.1	usdopt	19	39	38	0.8	-0.1	glmm_agg	trt	1000	0.0013061	0.0369705	0.946
usdopt;0.8;19;39;38;-0.1	usdopt	19	39	38	0.8	-0.1	glmm_agg	trt*period1	1000	-0.00073688	0.0611096	0.957
usdopt;0.8;19;39;38;-0.1	usdopt	19	39	38	0.8	-0.1	glmm_agg	trt*period2	1000	-0.0012144	0.0463888	0.953
usdopt;0.8;19;39;38;-0.1	usdopt	19	39	38	0.8	-0.1	glmm_agg	trt*period3	1000	0	0
usdopt;0.8;19;39;38;-0.1	usdopt	19	39	38	0.8	-0.1	glmm_agg	trt*period4	1000	-0.0023534	0.0510531	0.94
usdopt;0.8;19;39;38;-0.1	usdopt	19	39	38	0.8	-0.1	glmm_agg	trt*period5	1000	-0.0032455	0.0698099	0.962
usdopt;0.8;19;39;38;-0.1	usdopt	19	39	38	0.8	-0.1	glmm_ind	Intercept	969	-0.006923	0.067683	0.956656
usdopt;0.8;19;39;38;-0.1	usdopt	19	39	38	0.8	-0.1	glmm_ind	period1	969	0.00260037	0.0292678	0.952528
usdopt;0.8;19;39;38;-0.1	usdopt	19	39	38	0.8	-0.1	glmm_ind	period2	969	0.00110822	0.0304058	0.945304
usdopt;0.8;19;39;38;-0.1	usdopt	19	39	38	0.8	-0.1	glmm_ind	period3	969	0	0
usdopt;0.8;19;39;38;-0.1	usdopt	19	39	38	0.8	-0.1	glmm_ind	period4	969	7.0263e-05	0.0399776	0.94324
usdopt;0.8;19;39;38;-0.1	usdopt	19	39	38	0.8	-0.1	glmm_ind	period5	969	0.000929008	0.0644546	0.960784
usdopt;0.8;19;39;38;-0.1	usdopt	19	39	38	0.8	-0.1	glmm_ind	trt	969	0.00281704	0.0368572	0.946336
usdopt;0.8;19;39;38;-0.1	usdopt	19	39	38	0.8	-0.1	glmm_ind	trt*period1	969	-0.0010103	0.0606644	0.95872
usdopt;0.8;19;39;38;-0.1	usdopt	19	39	38	0.8	-0.1	glmm_ind	trt*period2	969	-0.0013225	0.0460745	0.956656
usdopt;0.8;19;39;38;-0.1	usdopt	19	39	38	0.8	-0.1	glmm_ind	trt*period3	969	0	0
usdopt;0.8;19;39;38;-0.1	usdopt	19	39	38	0.8	-0.1	glmm_ind	trt*period4	969	-0.0019996	0.0508571	0.941176
usdopt;0.8;19;39;38;-0.1	usdopt	19	39	38	0.8	-0.1	glmm_ind	trt*period5	969	-0.0021494	0.0698809	0.961816

## Sheet: EXCH_pwr
Additional File 2(b). Simulation results (type I error and power) for linear interaction effects with M=192 and an exchangeable correlation structure
sheet	design	c0	c1	c2	vc	theta_j	method	parms	power
pgd;0.2;0;0;0;0	pgd	0	0	0	0.2	0	gee_agg	period	1
pgd;0.2;0;0;0;0	pgd	0	0	0	0.2	0	gee_agg	trt	1
pgd;0.2;0;0;0;0	pgd	0	0	0	0.2	0	gee_agg	trt*period	0.045
pgd;0.2;0;0;0;0	pgd	0	0	0	0.2	0	gee_ind	period	1
pgd;0.2;0;0;0;0	pgd	0	0	0	0.2	0	gee_ind	trt	1
pgd;0.2;0;0;0;0	pgd	0	0	0	0.2	0	gee_ind	trt*period	0.045
pgd;0.2;0;0;0;0	pgd	0	0	0	0.2	0	glmm_agg	period	1
pgd;0.2;0;0;0;0	pgd	0	0	0	0.2	0	glmm_agg	trt	1
pgd;0.2;0;0;0;0	pgd	0	0	0	0.2	0	glmm_agg	trt*period	0.059
pgd;0.2;0;0;0;0	pgd	0	0	0	0.2	0	glmm_ind	period	1
pgd;0.2;0;0;0;0	pgd	0	0	0	0.2	0	glmm_ind	trt	1
pgd;0.2;0;0;0;0	pgd	0	0	0	0.2	0	glmm_ind	trt*period	0.0581745
pgd;0.2;0;0;0;-0.1	pgd	0	0	0	0.2	-0.1	gee_agg	period	1
pgd;0.2;0;0;0;-0.1	pgd	0	0	0	0.2	-0.1	gee_agg	trt	1
pgd;0.2;0;0;0;-0.1	pgd	0	0	0	0.2	-0.1	gee_agg	trt*period	1
pgd;0.2;0;0;0;-0.1	pgd	0	0	0	0.2	-0.1	gee_ind	period	1
pgd;0.2;0;0;0;-0.1	pgd	0	0	0	0.2	-0.1	gee_ind	trt	1
pgd;0.2;0;0;0;-0.1	pgd	0	0	0	0.2	-0.1	gee_ind	trt*period	1
pgd;0.2;0;0;0;-0.1	pgd	0	0	0	0.2	-0.1	glmm_agg	period	1
pgd;0.2;0;0;0;-0.1	pgd	0	0	0	0.2	-0.1	glmm_agg	trt	1
pgd;0.2;0;0;0;-0.1	pgd	0	0	0	0.2	-0.1	glmm_agg	trt*period	1
pgd;0.2;0;0;0;-0.1	pgd	0	0	0	0.2	-0.1	glmm_ind	period	1
pgd;0.2;0;0;0;-0.1	pgd	0	0	0	0.2	-0.1	glmm_ind	trt	1
pgd;0.2;0;0;0;-0.1	pgd	0	0	0	0.2	-0.1	glmm_ind	trt*period	1
pgd;0.5;0;0;0;0	pgd	0	0	0	0.5	0	gee_agg	period	1
pgd;0.5;0;0;0;0	pgd	0	0	0	0.5	0	gee_agg	trt	0.942
pgd;0.5;0;0;0;0	pgd	0	0	0	0.5	0	gee_agg	trt*period	0.041
pgd;0.5;0;0;0;0	pgd	0	0	0	0.5	0	gee_ind	period	1
pgd;0.5;0;0;0;0	pgd	0	0	0	0.5	0	gee_ind	trt	0.942
pgd;0.5;0;0;0;0	pgd	0	0	0	0.5	0	gee_ind	trt*period	0.041
pgd;0.5;0;0;0;0	pgd	0	0	0	0.5	0	glmm_agg	period	1
pgd;0.5;0;0;0;0	pgd	0	0	0	0.5	0	glmm_agg	trt	0.963
pgd;0.5;0;0;0;0	pgd	0	0	0	0.5	0	glmm_agg	trt*period	0.047
pgd;0.5;0;0;0;0	pgd	0	0	0	0.5	0	glmm_ind	period	1
pgd;0.5;0;0;0;0	pgd	0	0	0	0.5	0	glmm_ind	trt	0.962129
pgd;0.5;0;0;0;0	pgd	0	0	0	0.5	0	glmm_ind	trt*period	0.0481064
pgd;0.5;0;0;0;-0.1	pgd	0	0	0	0.5	-0.1	gee_agg	period	1
pgd;0.5;0;0;0;-0.1	pgd	0	0	0	0.5	-0.1	gee_agg	trt	0.943
pgd;0.5;0;0;0;-0.1	pgd	0	0	0	0.5	-0.1	gee_agg	trt*period	1
pgd;0.5;0;0;0;-0.1	pgd	0	0	0	0.5	-0.1	gee_ind	period	1
pgd;0.5;0;0;0;-0.1	pgd	0	0	0	0.5	-0.1	gee_ind	trt	0.943
pgd;0.5;0;0;0;-0.1	pgd	0	0	0	0.5	-0.1	gee_ind	trt*period	1
pgd;0.5;0;0;0;-0.1	pgd	0	0	0	0.5	-0.1	glmm_agg	period	1
pgd;0.5;0;0;0;-0.1	pgd	0	0	0	0.5	-0.1	glmm_agg	trt	0.962
pgd;0.5;0;0;0;-0.1	pgd	0	0	0	0.5	-0.1	glmm_agg	trt*period	1
pgd;0.5;0;0;0;-0.1	pgd	0	0	0	0.5	-0.1	glmm_ind	period	1
pgd;0.5;0;0;0;-0.1	pgd	0	0	0	0.5	-0.1	glmm_ind	trt	0.961066
pgd;0.5;0;0;0;-0.1	pgd	0	0	0	0.5	-0.1	glmm_ind	trt*period	1
pgd;0.8;0;0;0;0	pgd	0	0	0	0.8	0	gee_agg	period	1
pgd;0.8;0;0;0;0	pgd	0	0	0	0.8	0	gee_agg	trt	0.819
pgd;0.8;0;0;0;0	pgd	0	0	0	0.8	0	gee_agg	trt*period	0.059
pgd;0.8;0;0;0;0	pgd	0	0	0	0.8	0	gee_ind	period	1
pgd;0.8;0;0;0;0	pgd	0	0	0	0.8	0	gee_ind	trt	0.819
pgd;0.8;0;0;0;0	pgd	0	0	0	0.8	0	gee_ind	trt*period	0.057
pgd;0.8;0;0;0;0	pgd	0	0	0	0.8	0	glmm_agg	period	1
pgd;0.8;0;0;0;0	pgd	0	0	0	0.8	0	glmm_agg	trt	0.858
pgd;0.8;0;0;0;0	pgd	0	0	0	0.8	0	glmm_agg	trt*period	0.047
pgd;0.8;0;0;0;0	pgd	0	0	0	0.8	0	glmm_ind	period	1
pgd;0.8;0;0;0;0	pgd	0	0	0	0.8	0	glmm_ind	trt	0.852881
pgd;0.8;0;0;0;0	pgd	0	0	0	0.8	0	glmm_ind	trt*period	0.0473251
pgd;0.8;0;0;0;-0.1	pgd	0	0	0	0.8	-0.1	gee_agg	period	1
pgd;0.8;0;0;0;-0.1	pgd	0	0	0	0.8	-0.1	gee_agg	trt	0.818
pgd;0.8;0;0;0;-0.1	pgd	0	0	0	0.8	-0.1	gee_agg	trt*period	1
pgd;0.8;0;0;0;-0.1	pgd	0	0	0	0.8	-0.1	gee_ind	period	1
pgd;0.8;0;0;0;-0.1	pgd	0	0	0	0.8	-0.1	gee_ind	trt	0.818
pgd;0.8;0;0;0;-0.1	pgd	0	0	0	0.8	-0.1	gee_ind	trt*period	1
pgd;0.8;0;0;0;-0.1	pgd	0	0	0	0.8	-0.1	glmm_agg	period	1
pgd;0.8;0;0;0;-0.1	pgd	0	0	0	0.8	-0.1	glmm_agg	trt	0.859
pgd;0.8;0;0;0;-0.1	pgd	0	0	0	0.8	-0.1	glmm_agg	trt*period	1
pgd;0.8;0;0;0;-0.1	pgd	0	0	0	0.8	-0.1	glmm_ind	period	1
pgd;0.8;0;0;0;-0.1	pgd	0	0	0	0.8	-0.1	glmm_ind	trt	0.854318
pgd;0.8;0;0;0;-0.1	pgd	0	0	0	0.8	-0.1	glmm_ind	trt*period	1
dsd;0.2;0;0;0;0	dsd	0	0	0	0.2	0	gee_agg	period	1
dsd;0.2;0;0;0;0	dsd	0	0	0	0.2	0	gee_agg	trt	1
dsd;0.2;0;0;0;0	dsd	0	0	0	0.2	0	gee_agg	trt*period	0.048
dsd;0.2;0;0;0;0	dsd	0	0	0	0.2	0	gee_ind	period	1
dsd;0.2;0;0;0;0	dsd	0	0	0	0.2	0	gee_ind	trt	1
dsd;0.2;0;0;0;0	dsd	0	0	0	0.2	0	gee_ind	trt*period	0.049
dsd;0.2;0;0;0;0	dsd	0	0	0	0.2	0	glmm_agg	period	1
dsd;0.2;0;0;0;0	dsd	0	0	0	0.2	0	glmm_agg	trt	1
dsd;0.2;0;0;0;0	dsd	0	0	0	0.2	0	glmm_agg	trt*period	0.06
dsd;0.2;0;0;0;0	dsd	0	0	0	0.2	0	glmm_ind	period	1
dsd;0.2;0;0;0;0	dsd	0	0	0	0.2	0	glmm_ind	trt	1
dsd;0.2;0;0;0;0	dsd	0	0	0	0.2	0	glmm_ind	trt*period	0.0620621
dsd;0.2;0;0;0;-0.1	dsd	0	0	0	0.2	-0.1	gee_agg	period	1
dsd;0.2;0;0;0;-0.1	dsd	0	0	0	0.2	-0.1	gee_agg	trt	1
dsd;0.2;0;0;0;-0.1	dsd	0	0	0	0.2	-0.1	gee_agg	trt*period	1
dsd;0.2;0;0;0;-0.1	dsd	0	0	0	0.2	-0.1	gee_ind	period	1
dsd;0.2;0;0;0;-0.1	dsd	0	0	0	0.2	-0.1	gee_ind	trt	1
dsd;0.2;0;0;0;-0.1	dsd	0	0	0	0.2	-0.1	gee_ind	trt*period	1
dsd;0.2;0;0;0;-0.1	dsd	0	0	0	0.2	-0.1	glmm_agg	period	1
dsd;0.2;0;0;0;-0.1	dsd	0	0	0	0.2	-0.1	glmm_agg	trt	1
dsd;0.2;0;0;0;-0.1	dsd	0	0	0	0.2	-0.1	glmm_agg	trt*period	1
dsd;0.2;0;0;0;-0.1	dsd	0	0	0	0.2	-0.1	glmm_ind	period	1
dsd;0.2;0;0;0;-0.1	dsd	0	0	0	0.2	-0.1	glmm_ind	trt	1
dsd;0.2;0;0;0;-0.1	dsd	0	0	0	0.2	-0.1	glmm_ind	trt*period	1
dsd;0.5;0;0;0;0	dsd	0	0	0	0.5	0	gee_agg	period	1
dsd;0.5;0;0;0;0	dsd	0	0	0	0.5	0	gee_agg	trt	1
dsd;0.5;0;0;0;0	dsd	0	0	0	0.5	0	gee_agg	trt*period	0.057
dsd;0.5;0;0;0;0	dsd	0	0	0	0.5	0	gee_ind	period	1
dsd;0.5;0;0;0;0	dsd	0	0	0	0.5	0	gee_ind	trt	1
dsd;0.5;0;0;0;0	dsd	0	0	0	0.5	0	gee_ind	trt*period	0.057
dsd;0.5;0;0;0;0	dsd	0	0	0	0.5	0	glmm_agg	period	1
dsd;0.5;0;0;0;0	dsd	0	0	0	0.5	0	glmm_agg	trt	1
dsd;0.5;0;0;0;0	dsd	0	0	0	0.5	0	glmm_agg	trt*period	0.068
dsd;0.5;0;0;0;0	dsd	0	0	0	0.5	0	glmm_ind	period	1
dsd;0.5;0;0;0;0	dsd	0	0	0	0.5	0	glmm_ind	trt	1
dsd;0.5;0;0;0;0	dsd	0	0	0	0.5	0	glmm_ind	trt*period	0.0693582
dsd;0.5;0;0;0;-0.1	dsd	0	0	0	0.5	-0.1	gee_agg	period	1
dsd;0.5;0;0;0;-0.1	dsd	0	0	0	0.5	-0.1	gee_agg	trt	1
dsd;0.5;0;0;0;-0.1	dsd	0	0	0	0.5	-0.1	gee_agg	trt*period	1
dsd;0.5;0;0;0;-0.1	dsd	0	0	0	0.5	-0.1	gee_ind	period	1
dsd;0.5;0;0;0;-0.1	dsd	0	0	0	0.5	-0.1	gee_ind	trt	1
dsd;0.5;0;0;0;-0.1	dsd	0	0	0	0.5	-0.1	gee_ind	trt*period	1
dsd;0.5;0;0;0;-0.1	dsd	0	0	0	0.5	-0.1	glmm_agg	period	1
dsd;0.5;0;0;0;-0.1	dsd	0	0	0	0.5	-0.1	glmm_agg	trt	1
dsd;0.5;0;0;0;-0.1	dsd	0	0	0	0.5	-0.1	glmm_agg	trt*period	1
dsd;0.5;0;0;0;-0.1	dsd	0	0	0	0.5	-0.1	glmm_ind	period	1
dsd;0.5;0;0;0;-0.1	dsd	0	0	0	0.5	-0.1	glmm_ind	trt	1
dsd;0.5;0;0;0;-0.1	dsd	0	0	0	0.5	-0.1	glmm_ind	trt*period	1
dsd;0.8;0;0;0;0	dsd	0	0	0	0.8	0	gee_agg	period	1
dsd;0.8;0;0;0;0	dsd	0	0	0	0.8	0	gee_agg	trt	1
dsd;0.8;0;0;0;0	dsd	0	0	0	0.8	0	gee_agg	trt*period	0.061
dsd;0.8;0;0;0;0	dsd	0	0	0	0.8	0	gee_ind	period	1
dsd;0.8;0;0;0;0	dsd	0	0	0	0.8	0	gee_ind	trt	1
dsd;0.8;0;0;0;0	dsd	0	0	0	0.8	0	gee_ind	trt*period	0.061
dsd;0.8;0;0;0;0	dsd	0	0	0	0.8	0	glmm_agg	period	1
dsd;0.8;0;0;0;0	dsd	0	0	0	0.8	0	glmm_agg	trt	1
dsd;0.8;0;0;0;0	dsd	0	0	0	0.8	0	glmm_agg	trt*period	0.051
dsd;0.8;0;0;0;0	dsd	0	0	0	0.8	0	glmm_ind	period	1
dsd;0.8;0;0;0;0	dsd	0	0	0	0.8	0	glmm_ind	trt	1
dsd;0.8;0;0;0;0	dsd	0	0	0	0.8	0	glmm_ind	trt*period	0.0507246
dsd;0.8;0;0;0;-0.1	dsd	0	0	0	0.8	-0.1	gee_agg	period	1
dsd;0.8;0;0;0;-0.1	dsd	0	0	0	0.8	-0.1	gee_agg	trt	1
dsd;0.8;0;0;0;-0.1	dsd	0	0	0	0.8	-0.1	gee_agg	trt*period	1
dsd;0.8;0;0;0;-0.1	dsd	0	0	0	0.8	-0.1	gee_ind	period	1
dsd;0.8;0;0;0;-0.1	dsd	0	0	0	0.8	-0.1	gee_ind	trt	1
dsd;0.8;0;0;0;-0.1	dsd	0	0	0	0.8	-0.1	gee_ind	trt*period	1
dsd;0.8;0;0;0;-0.1	dsd	0	0	0	0.8	-0.1	glmm_agg	period	1
dsd;0.8;0;0;0;-0.1	dsd	0	0	0	0.8	-0.1	glmm_agg	trt	1
dsd;0.8;0;0;0;-0.1	dsd	0	0	0	0.8	-0.1	glmm_agg	trt*period	1
dsd;0.8;0;0;0;-0.1	dsd	0	0	0	0.8	-0.1	glmm_ind	period	1
dsd;0.8;0;0;0;-0.1	dsd	0	0	0	0.8	-0.1	glmm_ind	trt	1
dsd;0.8;0;0;0;-0.1	dsd	0	0	0	0.8	-0.1	glmm_ind	trt*period	1
usd;0.2;0;0;0;0	usd	0	0	0	0.2	0	gee_agg	period	1
usd;0.2;0;0;0;0	usd	0	0	0	0.2	0	gee_agg	trt	1
usd;0.2;0;0;0;0	usd	0	0	0	0.2	0	gee_agg	trt*period	0.051
usd;0.2;0;0;0;0	usd	0	0	0	0.2	0	gee_ind	period	1
usd;0.2;0;0;0;0	usd	0	0	0	0.2	0	gee_ind	trt	1
usd;0.2;0;0;0;0	usd	0	0	0	0.2	0	gee_ind	trt*period	0.052
usd;0.2;0;0;0;0	usd	0	0	0	0.2	0	glmm_agg	period	1
usd;0.2;0;0;0;0	usd	0	0	0	0.2	0	glmm_agg	trt	1
usd;0.2;0;0;0;0	usd	0	0	0	0.2	0	glmm_agg	trt*period	0.047
usd;0.2;0;0;0;0	usd	0	0	0	0.2	0	glmm_ind	period	1
usd;0.2;0;0;0;0	usd	0	0	0	0.2	0	glmm_ind	trt	1
usd;0.2;0;0;0;0	usd	0	0	0	0.2	0	glmm_ind	trt*period	0.0471888
usd;0.2;0;0;0;-0.1	usd	0	0	0	0.2	-0.1	gee_agg	period	1
usd;0.2;0;0;0;-0.1	usd	0	0	0	0.2	-0.1	gee_agg	trt	1
usd;0.2;0;0;0;-0.1	usd	0	0	0	0.2	-0.1	gee_agg	trt*period	1
usd;0.2;0;0;0;-0.1	usd	0	0	0	0.2	-0.1	gee_ind	period	1
usd;0.2;0;0;0;-0.1	usd	0	0	0	0.2	-0.1	gee_ind	trt	1
usd;0.2;0;0;0;-0.1	usd	0	0	0	0.2	-0.1	gee_ind	trt*period	1
usd;0.2;0;0;0;-0.1	usd	0	0	0	0.2	-0.1	glmm_agg	period	1
usd;0.2;0;0;0;-0.1	usd	0	0	0	0.2	-0.1	glmm_agg	trt	1
usd;0.2;0;0;0;-0.1	usd	0	0	0	0.2	-0.1	glmm_agg	trt*period	1
usd;0.2;0;0;0;-0.1	usd	0	0	0	0.2	-0.1	glmm_ind	period	1
usd;0.2;0;0;0;-0.1	usd	0	0	0	0.2	-0.1	glmm_ind	trt	1
usd;0.2;0;0;0;-0.1	usd	0	0	0	0.2	-0.1	glmm_ind	trt*period	1
usd;0.5;0;0;0;0	usd	0	0	0	0.5	0	gee_agg	period	1
usd;0.5;0;0;0;0	usd	0	0	0	0.5	0	gee_agg	trt	1
usd;0.5;0;0;0;0	usd	0	0	0	0.5	0	gee_agg	trt*period	0.057
usd;0.5;0;0;0;0	usd	0	0	0	0.5	0	gee_ind	period	1
usd;0.5;0;0;0;0	usd	0	0	0	0.5	0	gee_ind	trt	1
usd;0.5;0;0;0;0	usd	0	0	0	0.5	0	gee_ind	trt*period	0.057
usd;0.5;0;0;0;0	usd	0	0	0	0.5	0	glmm_agg	period	1
usd;0.5;0;0;0;0	usd	0	0	0	0.5	0	glmm_agg	trt	1
usd;0.5;0;0;0;0	usd	0	0	0	0.5	0	glmm_agg	trt*period	0.063
usd;0.5;0;0;0;0	usd	0	0	0	0.5	0	glmm_ind	period	1
usd;0.5;0;0;0;0	usd	0	0	0	0.5	0	glmm_ind	trt	1
usd;0.5;0;0;0;0	usd	0	0	0	0.5	0	glmm_ind	trt*period	0.0629515
usd;0.5;0;0;0;-0.1	usd	0	0	0	0.5	-0.1	gee_agg	period	1
usd;0.5;0;0;0;-0.1	usd	0	0	0	0.5	-0.1	gee_agg	trt	1
usd;0.5;0;0;0;-0.1	usd	0	0	0	0.5	-0.1	gee_agg	trt*period	1
usd;0.5;0;0;0;-0.1	usd	0	0	0	0.5	-0.1	gee_ind	period	1
usd;0.5;0;0;0;-0.1	usd	0	0	0	0.5	-0.1	gee_ind	trt	1
usd;0.5;0;0;0;-0.1	usd	0	0	0	0.5	-0.1	gee_ind	trt*period	1
usd;0.5;0;0;0;-0.1	usd	0	0	0	0.5	-0.1	glmm_agg	period	1
usd;0.5;0;0;0;-0.1	usd	0	0	0	0.5	-0.1	glmm_agg	trt	1
usd;0.5;0;0;0;-0.1	usd	0	0	0	0.5	-0.1	glmm_agg	trt*period	1
usd;0.5;0;0;0;-0.1	usd	0	0	0	0.5	-0.1	glmm_ind	period	1
usd;0.5;0;0;0;-0.1	usd	0	0	0	0.5	-0.1	glmm_ind	trt	1
usd;0.5;0;0;0;-0.1	usd	0	0	0	0.5	-0.1	glmm_ind	trt*period	1
usd;0.8;0;0;0;0	usd	0	0	0	0.8	0	gee_agg	period	1
usd;0.8;0;0;0;0	usd	0	0	0	0.8	0	gee_agg	trt	1
usd;0.8;0;0;0;0	usd	0	0	0	0.8	0	gee_agg	trt*period	0.06
usd;0.8;0;0;0;0	usd	0	0	0	0.8	0	gee_ind	period	1
usd;0.8;0;0;0;0	usd	0	0	0	0.8	0	gee_ind	trt	1
usd;0.8;0;0;0;0	usd	0	0	0	0.8	0	gee_ind	trt*period	0.06
usd;0.8;0;0;0;0	usd	0	0	0	0.8	0	glmm_agg	period	1
usd;0.8;0;0;0;0	usd	0	0	0	0.8	0	glmm_agg	trt	1
usd;0.8;0;0;0;0	usd	0	0	0	0.8	0	glmm_agg	trt*period	0.055
usd;0.8;0;0;0;0	usd	0	0	0	0.8	0	glmm_ind	period	1
usd;0.8;0;0;0;0	usd	0	0	0	0.8	0	glmm_ind	trt	1
usd;0.8;0;0;0;0	usd	0	0	0	0.8	0	glmm_ind	trt*period	0.0556139
usd;0.8;0;0;0;-0.1	usd	0	0	0	0.8	-0.1	gee_agg	period	1
usd;0.8;0;0;0;-0.1	usd	0	0	0	0.8	-0.1	gee_agg	trt	1
usd;0.8;0;0;0;-0.1	usd	0	0	0	0.8	-0.1	gee_agg	trt*period	0.999
usd;0.8;0;0;0;-0.1	usd	0	0	0	0.8	-0.1	gee_ind	period	1
usd;0.8;0;0;0;-0.1	usd	0	0	0	0.8	-0.1	gee_ind	trt	1
usd;0.8;0;0;0;-0.1	usd	0	0	0	0.8	-0.1	gee_ind	trt*period	0.999
usd;0.8;0;0;0;-0.1	usd	0	0	0	0.8	-0.1	glmm_agg	period	1
usd;0.8;0;0;0;-0.1	usd	0	0	0	0.8	-0.1	glmm_agg	trt	1
usd;0.8;0;0;0;-0.1	usd	0	0	0	0.8	-0.1	glmm_agg	trt*period	1
usd;0.8;0;0;0;-0.1	usd	0	0	0	0.8	-0.1	glmm_ind	period	1
usd;0.8;0;0;0;-0.1	usd	0	0	0	0.8	-0.1	glmm_ind	trt	1
usd;0.8;0;0;0;-0.1	usd	0	0	0	0.8	-0.1	glmm_ind	trt*period	1
dsdopt;0.2;58;94;0;0	dsdopt	58	94	0	0.2	0	gee_agg	period	1
dsdopt;0.2;58;94;0;0	dsdopt	58	94	0	0.2	0	gee_agg	trt	1
dsdopt;0.2;58;94;0;0	dsdopt	58	94	0	0.2	0	gee_agg	trt*period	0.043
dsdopt;0.2;58;94;0;0	dsdopt	58	94	0	0.2	0	gee_ind	period	1
dsdopt;0.2;58;94;0;0	dsdopt	58	94	0	0.2	0	gee_ind	trt	1
dsdopt;0.2;58;94;0;0	dsdopt	58	94	0	0.2	0	gee_ind	trt*period	0.043
dsdopt;0.2;58;94;0;0	dsdopt	58	94	0	0.2	0	glmm_agg	period	1
dsdopt;0.2;58;94;0;0	dsdopt	58	94	0	0.2	0	glmm_agg	trt	1
dsdopt;0.2;58;94;0;0	dsdopt	58	94	0	0.2	0	glmm_agg	trt*period	0.04
dsdopt;0.2;58;94;0;0	dsdopt	58	94	0	0.2	0	glmm_ind	period	1
dsdopt;0.2;58;94;0;0	dsdopt	58	94	0	0.2	0	glmm_ind	trt	1
dsdopt;0.2;58;94;0;0	dsdopt	58	94	0	0.2	0	glmm_ind	trt*period	0.04004
dsdopt;0.2;58;94;0;-0.1	dsdopt	58	94	0	0.2	-0.1	gee_agg	period	1
dsdopt;0.2;58;94;0;-0.1	dsdopt	58	94	0	0.2	-0.1	gee_agg	trt	1
dsdopt;0.2;58;94;0;-0.1	dsdopt	58	94	0	0.2	-0.1	gee_agg	trt*period	1
dsdopt;0.2;58;94;0;-0.1	dsdopt	58	94	0	0.2	-0.1	gee_ind	period	1
dsdopt;0.2;58;94;0;-0.1	dsdopt	58	94	0	0.2	-0.1	gee_ind	trt	1
dsdopt;0.2;58;94;0;-0.1	dsdopt	58	94	0	0.2	-0.1	gee_ind	trt*period	1
dsdopt;0.2;58;94;0;-0.1	dsdopt	58	94	0	0.2	-0.1	glmm_agg	period	1
dsdopt;0.2;58;94;0;-0.1	dsdopt	58	94	0	0.2	-0.1	glmm_agg	trt	1
dsdopt;0.2;58;94;0;-0.1	dsdopt	58	94	0	0.2	-0.1	glmm_agg	trt*period	1
dsdopt;0.2;58;94;0;-0.1	dsdopt	58	94	0	0.2	-0.1	glmm_ind	period	1
dsdopt;0.2;58;94;0;-0.1	dsdopt	58	94	0	0.2	-0.1	glmm_ind	trt	1
dsdopt;0.2;58;94;0;-0.1	dsdopt	58	94	0	0.2	-0.1	glmm_ind	trt*period	1
dsdopt;0.5;58;95;0;0	dsdopt	58	95	0	0.5	0	gee_agg	period	1
dsdopt;0.5;58;95;0;0	dsdopt	58	95	0	0.5	0	gee_agg	trt	1
dsdopt;0.5;58;95;0;0	dsdopt	58	95	0	0.5	0	gee_agg	trt*period	0.046
dsdopt;0.5;58;95;0;0	dsdopt	58	95	0	0.5	0	gee_ind	period	1
dsdopt;0.5;58;95;0;0	dsdopt	58	95	0	0.5	0	gee_ind	trt	1
dsdopt;0.5;58;95;0;0	dsdopt	58	95	0	0.5	0	gee_ind	trt*period	0.047
dsdopt;0.5;58;95;0;0	dsdopt	58	95	0	0.5	0	glmm_agg	period	1
dsdopt;0.5;58;95;0;0	dsdopt	58	95	0	0.5	0	glmm_agg	trt	1
dsdopt;0.5;58;95;0;0	dsdopt	58	95	0	0.5	0	glmm_agg	trt*period	0.057
dsdopt;0.5;58;95;0;0	dsdopt	58	95	0	0.5	0	glmm_ind	period	1
dsdopt;0.5;58;95;0;0	dsdopt	58	95	0	0.5	0	glmm_ind	trt	1
dsdopt;0.5;58;95;0;0	dsdopt	58	95	0	0.5	0	glmm_ind	trt*period	0.0549898
dsdopt;0.5;58;95;0;-0.1	dsdopt	58	95	0	0.5	-0.1	gee_agg	period	1
dsdopt;0.5;58;95;0;-0.1	dsdopt	58	95	0	0.5	-0.1	gee_agg	trt	1
dsdopt;0.5;58;95;0;-0.1	dsdopt	58	95	0	0.5	-0.1	gee_agg	trt*period	1
dsdopt;0.5;58;95;0;-0.1	dsdopt	58	95	0	0.5	-0.1	gee_ind	period	1
dsdopt;0.5;58;95;0;-0.1	dsdopt	58	95	0	0.5	-0.1	gee_ind	trt	1
dsdopt;0.5;58;95;0;-0.1	dsdopt	58	95	0	0.5	-0.1	gee_ind	trt*period	1
dsdopt;0.5;58;95;0;-0.1	dsdopt	58	95	0	0.5	-0.1	glmm_agg	period	1
dsdopt;0.5;58;95;0;-0.1	dsdopt	58	95	0	0.5	-0.1	glmm_agg	trt	1
dsdopt;0.5;58;95;0;-0.1	dsdopt	58	95	0	0.5	-0.1	glmm_agg	trt*period	1
dsdopt;0.5;58;95;0;-0.1	dsdopt	58	95	0	0.5	-0.1	glmm_ind	period	1
dsdopt;0.5;58;95;0;-0.1	dsdopt	58	95	0	0.5	-0.1	glmm_ind	trt	1
dsdopt;0.5;58;95;0;-0.1	dsdopt	58	95	0	0.5	-0.1	glmm_ind	trt*period	1
dsdopt;0.8;58;96;0;0	dsdopt	58	96	0	0.8	0	gee_agg	period	1
dsdopt;0.8;58;96;0;0	dsdopt	58	96	0	0.8	0	gee_agg	trt	1
dsdopt;0.8;58;96;0;0	dsdopt	58	96	0	0.8	0	gee_agg	trt*period	0.06
dsdopt;0.8;58;96;0;0	dsdopt	58	96	0	0.8	0	gee_ind	period	1
dsdopt;0.8;58;96;0;0	dsdopt	58	96	0	0.8	0	gee_ind	trt	1
dsdopt;0.8;58;96;0;0	dsdopt	58	96	0	0.8	0	gee_ind	trt*period	0.057
dsdopt;0.8;58;96;0;0	dsdopt	58	96	0	0.8	0	glmm_agg	period	1
dsdopt;0.8;58;96;0;0	dsdopt	58	96	0	0.8	0	glmm_agg	trt	1
dsdopt;0.8;58;96;0;0	dsdopt	58	96	0	0.8	0	glmm_agg	trt*period	0.053
dsdopt;0.8;58;96;0;0	dsdopt	58	96	0	0.8	0	glmm_ind	period	1
dsdopt;0.8;58;96;0;0	dsdopt	58	96	0	0.8	0	glmm_ind	trt	1
dsdopt;0.8;58;96;0;0	dsdopt	58	96	0	0.8	0	glmm_ind	trt*period	0.049948
dsdopt;0.8;58;96;0;-0.1	dsdopt	58	96	0	0.8	-0.1	gee_agg	period	1
dsdopt;0.8;58;96;0;-0.1	dsdopt	58	96	0	0.8	-0.1	gee_agg	trt	1
dsdopt;0.8;58;96;0;-0.1	dsdopt	58	96	0	0.8	-0.1	gee_agg	trt*period	0.998
dsdopt;0.8;58;96;0;-0.1	dsdopt	58	96	0	0.8	-0.1	gee_ind	period	1
dsdopt;0.8;58;96;0;-0.1	dsdopt	58	96	0	0.8	-0.1	gee_ind	trt	1
dsdopt;0.8;58;96;0;-0.1	dsdopt	58	96	0	0.8	-0.1	gee_ind	trt*period	0.998
dsdopt;0.8;58;96;0;-0.1	dsdopt	58	96	0	0.8	-0.1	glmm_agg	period	1
dsdopt;0.8;58;96;0;-0.1	dsdopt	58	96	0	0.8	-0.1	glmm_agg	trt	1
dsdopt;0.8;58;96;0;-0.1	dsdopt	58	96	0	0.8	-0.1	glmm_agg	trt*period	1
dsdopt;0.8;58;96;0;-0.1	dsdopt	58	96	0	0.8	-0.1	glmm_ind	period	1
dsdopt;0.8;58;96;0;-0.1	dsdopt	58	96	0	0.8	-0.1	glmm_ind	trt	1
dsdopt;0.8;58;96;0;-0.1	dsdopt	58	96	0	0.8	-0.1	glmm_ind	trt*period	1
usdopt;0.2;21;38;37;-0.1	usdopt	21	38	37	0.2	-0.1	gee_agg	period	1
usdopt;0.2;21;38;37;-0.1	usdopt	21	38	37	0.2	-0.1	gee_agg	trt	1
usdopt;0.2;21;38;37;-0.1	usdopt	21	38	37	0.2	-0.1	gee_agg	trt*period	0.999
usdopt;0.2;21;38;37;-0.1	usdopt	21	38	37	0.2	-0.1	gee_ind	period	1
usdopt;0.2;21;38;37;-0.1	usdopt	21	38	37	0.2	-0.1	gee_ind	trt	1
usdopt;0.2;21;38;37;-0.1	usdopt	21	38	37	0.2	-0.1	gee_ind	trt*period	0.999
usdopt;0.2;21;38;37;-0.1	usdopt	21	38	37	0.2	-0.1	glmm_agg	period	1
usdopt;0.2;21;38;37;-0.1	usdopt	21	38	37	0.2	-0.1	glmm_agg	trt	1
usdopt;0.2;21;38;37;-0.1	usdopt	21	38	37	0.2	-0.1	glmm_agg	trt*period	1
usdopt;0.2;21;38;37;-0.1	usdopt	21	38	37	0.2	-0.1	glmm_ind	period	1
usdopt;0.2;21;38;37;-0.1	usdopt	21	38	37	0.2	-0.1	glmm_ind	trt	1
usdopt;0.2;21;38;37;-0.1	usdopt	21	38	37	0.2	-0.1	glmm_ind	trt*period	1
usdopt;0.5;20;38;38;-0.1	usdopt	20	38	38	0.5	-0.1	gee_agg	period	1
usdopt;0.5;20;38;38;-0.1	usdopt	20	38	38	0.5	-0.1	gee_agg	trt	1
usdopt;0.5;20;38;38;-0.1	usdopt	20	38	38	0.5	-0.1	gee_agg	trt*period	0.991
usdopt;0.5;20;38;38;-0.1	usdopt	20	38	38	0.5	-0.1	gee_ind	period	1
usdopt;0.5;20;38;38;-0.1	usdopt	20	38	38	0.5	-0.1	gee_ind	trt	1
usdopt;0.5;20;38;38;-0.1	usdopt	20	38	38	0.5	-0.1	gee_ind	trt*period	0.991
usdopt;0.5;20;38;38;-0.1	usdopt	20	38	38	0.5	-0.1	glmm_agg	period	1
usdopt;0.5;20;38;38;-0.1	usdopt	20	38	38	0.5	-0.1	glmm_agg	trt	1
usdopt;0.5;20;38;38;-0.1	usdopt	20	38	38	0.5	-0.1	glmm_agg	trt*period	1
usdopt;0.5;20;38;38;-0.1	usdopt	20	38	38	0.5	-0.1	glmm_ind	period	1
usdopt;0.5;20;38;38;-0.1	usdopt	20	38	38	0.5	-0.1	glmm_ind	trt	1
usdopt;0.5;20;38;38;-0.1	usdopt	20	38	38	0.5	-0.1	glmm_ind	trt*period	1
usdopt;0.8;20;38;38;0	usdopt	20	38	38	0.8	0	gee_agg	period	1
usdopt;0.8;20;38;38;0	usdopt	20	38	38	0.8	0	gee_agg	trt	1
usdopt;0.8;20;38;38;0	usdopt	20	38	38	0.8	0	gee_agg	trt*period	0.053
usdopt;0.8;20;38;38;0	usdopt	20	38	38	0.8	0	gee_ind	period	1
usdopt;0.8;20;38;38;0	usdopt	20	38	38	0.8	0	gee_ind	trt	1
usdopt;0.8;20;38;38;0	usdopt	20	38	38	0.8	0	gee_ind	trt*period	0.053
usdopt;0.8;20;38;38;0	usdopt	20	38	38	0.8	0	glmm_agg	period	1
usdopt;0.8;20;38;38;0	usdopt	20	38	38	0.8	0	glmm_agg	trt	1
usdopt;0.8;20;38;38;0	usdopt	20	38	38	0.8	0	glmm_agg	trt*period	0.051
usdopt;0.8;20;38;38;0	usdopt	20	38	38	0.8	0	glmm_ind	period	1
usdopt;0.8;20;38;38;0	usdopt	20	38	38	0.8	0	glmm_ind	trt	1
usdopt;0.8;20;38;38;0	usdopt	20	38	38	0.8	0	glmm_ind	trt*period	0.0519751
usdopt;0.8;20;38;38;-0.1	usdopt	20	38	38	0.8	-0.1	gee_agg	period	1
usdopt;0.8;20;38;38;-0.1	usdopt	20	38	38	0.8	-0.1	gee_agg	trt	1
usdopt;0.8;20;38;38;-0.1	usdopt	20	38	38	0.8	-0.1	gee_agg	trt*period	0.977
usdopt;0.8;20;38;38;-0.1	usdopt	20	38	38	0.8	-0.1	gee_ind	period	1
usdopt;0.8;20;38;38;-0.1	usdopt	20	38	38	0.8	-0.1	gee_ind	trt	1
usdopt;0.8;20;38;38;-0.1	usdopt	20	38	38	0.8	-0.1	gee_ind	trt*period	0.977
usdopt;0.8;20;38;38;-0.1	usdopt	20	38	38	0.8	-0.1	glmm_agg	period	1
usdopt;0.8;20;38;38;-0.1	usdopt	20	38	38	0.8	-0.1	glmm_agg	trt	1
usdopt;0.8;20;38;38;-0.1	usdopt	20	38	38	0.8	-0.1	glmm_agg	trt*period	1
usdopt;0.8;20;38;38;-0.1	usdopt	20	38	38	0.8	-0.1	glmm_ind	period	1
usdopt;0.8;20;38;38;-0.1	usdopt	20	38	38	0.8	-0.1	glmm_ind	trt	1
usdopt;0.8;20;38;38;-0.1	usdopt	20	38	38	0.8	-0.1	glmm_ind	trt*period	1
usdopt;0.2;20;38;38;-0.1	usdopt	20	38	38	0.2	-0.1	gee_agg	period	1
usdopt;0.2;20;38;38;-0.1	usdopt	20	38	38	0.2	-0.1	gee_agg	trt	1
usdopt;0.2;20;38;38;-0.1	usdopt	20	38	38	0.2	-0.1	gee_agg	trt*period	0.999
usdopt;0.2;20;38;38;-0.1	usdopt	20	38	38	0.2	-0.1	gee_ind	period	1
usdopt;0.2;20;38;38;-0.1	usdopt	20	38	38	0.2	-0.1	gee_ind	trt	1
usdopt;0.2;20;38;38;-0.1	usdopt	20	38	38	0.2	-0.1	gee_ind	trt*period	0.999
usdopt;0.2;20;38;38;-0.1	usdopt	20	38	38	0.2	-0.1	glmm_agg	period	1
usdopt;0.2;20;38;38;-0.1	usdopt	20	38	38	0.2	-0.1	glmm_agg	trt	1
usdopt;0.2;20;38;38;-0.1	usdopt	20	38	38	0.2	-0.1	glmm_agg	trt*period	1
usdopt;0.2;20;38;38;-0.1	usdopt	20	38	38	0.2	-0.1	glmm_ind	period	1
usdopt;0.2;20;38;38;-0.1	usdopt	20	38	38	0.2	-0.1	glmm_ind	trt	1
usdopt;0.2;20;38;38;-0.1	usdopt	20	38	38	0.2	-0.1	glmm_ind	trt*period	1
usdopt;0.5;19;39;38;-0.1	usdopt	19	39	38	0.5	-0.1	gee_agg	period	1
usdopt;0.5;19;39;38;-0.1	usdopt	19	39	38	0.5	-0.1	gee_agg	trt	1
usdopt;0.5;19;39;38;-0.1	usdopt	19	39	38	0.5	-0.1	gee_agg	trt*period	0.994
usdopt;0.5;19;39;38;-0.1	usdopt	19	39	38	0.5	-0.1	gee_ind	period	1
usdopt;0.5;19;39;38;-0.1	usdopt	19	39	38	0.5	-0.1	gee_ind	trt	1
usdopt;0.5;19;39;38;-0.1	usdopt	19	39	38	0.5	-0.1	gee_ind	trt*period	0.994
usdopt;0.5;19;39;38;-0.1	usdopt	19	39	38	0.5	-0.1	glmm_agg	period	1
usdopt;0.5;19;39;38;-0.1	usdopt	19	39	38	0.5	-0.1	glmm_agg	trt	1
usdopt;0.5;19;39;38;-0.1	usdopt	19	39	38	0.5	-0.1	glmm_agg	trt*period	1
usdopt;0.5;19;39;38;-0.1	usdopt	19	39	38	0.5	-0.1	glmm_ind	period	1
usdopt;0.5;19;39;38;-0.1	usdopt	19	39	38	0.5	-0.1	glmm_ind	trt	1
usdopt;0.5;19;39;38;-0.1	usdopt	19	39	38	0.5	-0.1	glmm_ind	trt*period	1
usdopt;0.8;19;39;38;0	usdopt	19	39	38	0.8	0	gee_agg	period	1
usdopt;0.8;19;39;38;0	usdopt	19	39	38	0.8	0	gee_agg	trt	1
usdopt;0.8;19;39;38;0	usdopt	19	39	38	0.8	0	gee_agg	trt*period	0.05
usdopt;0.8;19;39;38;0	usdopt	19	39	38	0.8	0	gee_ind	period	1
usdopt;0.8;19;39;38;0	usdopt	19	39	38	0.8	0	gee_ind	trt	1
usdopt;0.8;19;39;38;0	usdopt	19	39	38	0.8	0	gee_ind	trt*period	0.052
usdopt;0.8;19;39;38;0	usdopt	19	39	38	0.8	0	glmm_agg	period	1
usdopt;0.8;19;39;38;0	usdopt	19	39	38	0.8	0	glmm_agg	trt	1
usdopt;0.8;19;39;38;0	usdopt	19	39	38	0.8	0	glmm_agg	trt*period	0.05
usdopt;0.8;19;39;38;0	usdopt	19	39	38	0.8	0	glmm_ind	period	1
usdopt;0.8;19;39;38;0	usdopt	19	39	38	0.8	0	glmm_ind	trt	1
usdopt;0.8;19;39;38;0	usdopt	19	39	38	0.8	0	glmm_ind	trt*period	0.0477674
usdopt;0.8;19;39;38;-0.1	usdopt	19	39	38	0.8	-0.1	gee_agg	period	1
usdopt;0.8;19;39;38;-0.1	usdopt	19	39	38	0.8	-0.1	gee_agg	trt	1
usdopt;0.8;19;39;38;-0.1	usdopt	19	39	38	0.8	-0.1	gee_agg	trt*period	0.974
usdopt;0.8;19;39;38;-0.1	usdopt	19	39	38	0.8	-0.1	gee_ind	period	1
usdopt;0.8;19;39;38;-0.1	usdopt	19	39	38	0.8	-0.1	gee_ind	trt	1
usdopt;0.8;19;39;38;-0.1	usdopt	19	39	38	0.8	-0.1	gee_ind	trt*period	0.974
usdopt;0.8;19;39;38;-0.1	usdopt	19	39	38	0.8	-0.1	glmm_agg	period	1
usdopt;0.8;19;39;38;-0.1	usdopt	19	39	38	0.8	-0.1	glmm_agg	trt	1
usdopt;0.8;19;39;38;-0.1	usdopt	19	39	38	0.8	-0.1	glmm_agg	trt*period	0.999
usdopt;0.8;19;39;38;-0.1	usdopt	19	39	38	0.8	-0.1	glmm_ind	period	1
usdopt;0.8;19;39;38;-0.1	usdopt	19	39	38	0.8	-0.1	glmm_ind	trt	1
usdopt;0.8;19;39;38;-0.1	usdopt	19	39	38	0.8	-0.1	glmm_ind	trt*period	0.998968

## Sheet: AR1_est
Additional File 2(c). Simulation results (bias and coverage probability) for linear interaction effects with M=192 and an AR(1) correlation structure
sheet	design	c0	c1	c2	vc	rho	theta_j	method	parms	N	bias	SE	cp
pgd;0.2;0;0;0;0.5;0	pgd	0	0	0	0.2	0.5	0	gee_agg	Intercept	1000	0.000480916	0.0495558	0.934
pgd;0.2;0;0;0;0.5;0	pgd	0	0	0	0.2	0.5	0	gee_agg	period1	1000	0.0024014	0.0601221	0.951
pgd;0.2;0;0;0;0.5;0	pgd	0	0	0	0.2	0.5	0	gee_agg	period2	1000	9.9178e-05	0.0538136	0.922
pgd;0.2;0;0;0;0.5;0	pgd	0	0	0	0.2	0.5	0	gee_agg	period3	1000	0	0	1
pgd;0.2;0;0;0;0.5;0	pgd	0	0	0	0.2	0.5	0	gee_agg	period4	1000	4.7989e-05	0.0533342	0.943
pgd;0.2;0;0;0;0.5;0	pgd	0	0	0	0.2	0.5	0	gee_agg	period5	1000	0.0024412	0.0611922	0.954
pgd;0.2;0;0;0;0.5;0	pgd	0	0	0	0.2	0.5	0	gee_agg	trt	1000	0.00281428	0.0674157	0.948
pgd;0.2;0;0;0;0.5;0	pgd	0	0	0	0.2	0.5	0	gee_agg	trt*period1	1000	-0.0068295	0.0842642	0.948
pgd;0.2;0;0;0;0.5;0	pgd	0	0	0	0.2	0.5	0	gee_agg	trt*period2	1000	0.000176153	0.0739242	0.942
pgd;0.2;0;0;0;0.5;0	pgd	0	0	0	0.2	0.5	0	gee_agg	trt*period3	1000	0	0	1
pgd;0.2;0;0;0;0.5;0	pgd	0	0	0	0.2	0.5	0	gee_agg	trt*period4	1000	-0.0038769	0.0725095	0.95
pgd;0.2;0;0;0;0.5;0	pgd	0	0	0	0.2	0.5	0	gee_agg	trt*period5	1000	-0.0046283	0.084464	0.953
pgd;0.2;0;0;0;0.5;0	pgd	0	0	0	0.2	0.5	0	glmm_agg	Intercept	1000	-0.0019146	0.0531225	0.935
pgd;0.2;0;0;0;0.5;0	pgd	0	0	0	0.2	0.5	0	glmm_agg	period1	1000	0.0047519	0.0645093	0.969
pgd;0.2;0;0;0;0.5;0	pgd	0	0	0	0.2	0.5	0	glmm_agg	period2	1000	0.00152979	0.0573413	0.978
pgd;0.2;0;0;0;0.5;0	pgd	0	0	0	0.2	0.5	0	glmm_agg	period3	1000	0	0
pgd;0.2;0;0;0;0.5;0	pgd	0	0	0	0.2	0.5	0	glmm_agg	period4	1000	0.000516158	0.0574999	0.985
pgd;0.2;0;0;0;0.5;0	pgd	0	0	0	0.2	0.5	0	glmm_agg	period5	1000	0.00302581	0.0652471	0.936
pgd;0.2;0;0;0;0.5;0	pgd	0	0	0	0.2	0.5	0	glmm_agg	trt	1000	0.00441938	0.0722133	0.952
pgd;0.2;0;0;0;0.5;0	pgd	0	0	0	0.2	0.5	0	glmm_agg	trt*period1	1000	-0.008524	0.0905431	0.97
pgd;0.2;0;0;0;0.5;0	pgd	0	0	0	0.2	0.5	0	glmm_agg	trt*period2	1000	-0.00055464	0.0792522	0.987
pgd;0.2;0;0;0;0.5;0	pgd	0	0	0	0.2	0.5	0	glmm_agg	trt*period3	1000	0	0
pgd;0.2;0;0;0;0.5;0	pgd	0	0	0	0.2	0.5	0	glmm_agg	trt*period4	1000	-0.0046851	0.0776122	0.985
pgd;0.2;0;0;0;0.5;0	pgd	0	0	0	0.2	0.5	0	glmm_agg	trt*period5	1000	-0.0054438	0.0906054	0.934
pgd;0.2;0;0;0;0.5;-0.1	pgd	0	0	0	0.2	0.5	-0.1	gee_agg	Intercept	1000	0.000480916	0.0495558	0.934
pgd;0.2;0;0;0;0.5;-0.1	pgd	0	0	0	0.2	0.5	-0.1	gee_agg	period1	1000	0.0024014	0.0601221	0.951
pgd;0.2;0;0;0;0.5;-0.1	pgd	0	0	0	0.2	0.5	-0.1	gee_agg	period2	1000	9.9178e-05	0.0538136	0.922
pgd;0.2;0;0;0;0.5;-0.1	pgd	0	0	0	0.2	0.5	-0.1	gee_agg	period3	1000	0	0	1
pgd;0.2;0;0;0;0.5;-0.1	pgd	0	0	0	0.2	0.5	-0.1	gee_agg	period4	1000	4.7989e-05	0.0533342	0.943
pgd;0.2;0;0;0;0.5;-0.1	pgd	0	0	0	0.2	0.5	-0.1	gee_agg	period5	1000	0.0024412	0.0611922	0.954
pgd;0.2;0;0;0;0.5;-0.1	pgd	0	0	0	0.2	0.5	-0.1	gee_agg	trt	1000	0.00281428	0.0674157	0.948
pgd;0.2;0;0;0;0.5;-0.1	pgd	0	0	0	0.2	0.5	-0.1	gee_agg	trt*period1	1000	-0.006601	0.0853111	0.939
pgd;0.2;0;0;0;0.5;-0.1	pgd	0	0	0	0.2	0.5	-0.1	gee_agg	trt*period2	1000	0.000247564	0.0741142	0.944
pgd;0.2;0;0;0;0.5;-0.1	pgd	0	0	0	0.2	0.5	-0.1	gee_agg	trt*period3	1000	0	0	1
pgd;0.2;0;0;0;0.5;-0.1	pgd	0	0	0	0.2	0.5	-0.1	gee_agg	trt*period4	1000	-0.0043056	0.0722936	0.953
pgd;0.2;0;0;0;0.5;-0.1	pgd	0	0	0	0.2	0.5	-0.1	gee_agg	trt*period5	1000	-0.0050105	0.0839259	0.953
pgd;0.2;0;0;0;0.5;-0.1	pgd	0	0	0	0.2	0.5	-0.1	glmm_agg	Intercept	1000	-0.001876	0.0531085	0.935
pgd;0.2;0;0;0;0.5;-0.1	pgd	0	0	0	0.2	0.5	-0.1	glmm_agg	period1	1000	0.00473226	0.0645028	0.969
pgd;0.2;0;0;0;0.5;-0.1	pgd	0	0	0	0.2	0.5	-0.1	glmm_agg	period2	1000	0.00153049	0.0573356	0.978
pgd;0.2;0;0;0;0.5;-0.1	pgd	0	0	0	0.2	0.5	-0.1	glmm_agg	period3	1000	0	0
pgd;0.2;0;0;0;0.5;-0.1	pgd	0	0	0	0.2	0.5	-0.1	glmm_agg	period4	1000	0.000540533	0.0575165	0.985
pgd;0.2;0;0;0;0.5;-0.1	pgd	0	0	0	0.2	0.5	-0.1	glmm_agg	period5	1000	0.00306234	0.0652576	0.935
pgd;0.2;0;0;0;0.5;-0.1	pgd	0	0	0	0.2	0.5	-0.1	glmm_agg	trt	1000	0.00436091	0.072209	0.952
pgd;0.2;0;0;0;0.5;-0.1	pgd	0	0	0	0.2	0.5	-0.1	glmm_agg	trt*period1	1000	-0.008338	0.0914523	0.968
pgd;0.2;0;0;0;0.5;-0.1	pgd	0	0	0	0.2	0.5	-0.1	glmm_agg	trt*period2	1000	-0.0005692	0.0793583	0.986
pgd;0.2;0;0;0;0.5;-0.1	pgd	0	0	0	0.2	0.5	-0.1	glmm_agg	trt*period3	1000	0	0
pgd;0.2;0;0;0;0.5;-0.1	pgd	0	0	0	0.2	0.5	-0.1	glmm_agg	trt*period4	1000	-0.0049364	0.0775335	0.985
pgd;0.2;0;0;0;0.5;-0.1	pgd	0	0	0	0.2	0.5	-0.1	glmm_agg	trt*period5	1000	-0.0054451	0.0901638	0.935
pgd;0.5;0;0;0;0.5;0	pgd	0	0	0	0.5	0.5	0	gee_agg	Intercept	1000	0.00252438	0.0678872	0.937
pgd;0.5;0;0;0;0.5;0	pgd	0	0	0	0.5	0.5	0	gee_agg	period1	1000	0.000378961	0.0811161	0.942
pgd;0.5;0;0;0;0.5;0	pgd	0	0	0	0.5	0.5	0	gee_agg	period2	1000	-0.0014215	0.0710282	0.929
pgd;0.5;0;0;0;0.5;0	pgd	0	0	0	0.5	0.5	0	gee_agg	period3	1000	0	0	1
pgd;0.5;0;0;0;0.5;0	pgd	0	0	0	0.5	0.5	0	gee_agg	period4	1000	-0.0010851	0.0720722	0.938
pgd;0.5;0;0;0;0.5;0	pgd	0	0	0	0.5	0.5	0	gee_agg	period5	1000	0.00205325	0.0845174	0.948
pgd;0.5;0;0;0;0.5;0	pgd	0	0	0	0.5	0.5	0	gee_agg	trt	1000	0.00221822	0.0937992	0.934
pgd;0.5;0;0;0;0.5;0	pgd	0	0	0	0.5	0.5	0	gee_agg	trt*period1	1000	-0.0068061	0.113593	0.943
pgd;0.5;0;0;0;0.5;0	pgd	0	0	0	0.5	0.5	0	gee_agg	trt*period2	1000	0.000891117	0.0974558	0.947
pgd;0.5;0;0;0;0.5;0	pgd	0	0	0	0.5	0.5	0	gee_agg	trt*period3	1000	0	0	1
pgd;0.5;0;0;0;0.5;0	pgd	0	0	0	0.5	0.5	0	gee_agg	trt*period4	1000	-0.0044045	0.0967965	0.941
pgd;0.5;0;0;0;0.5;0	pgd	0	0	0	0.5	0.5	0	gee_agg	trt*period5	1000	-0.005819	0.116289	0.958
pgd;0.5;0;0;0;0.5;0	pgd	0	0	0	0.5	0.5	0	glmm_agg	Intercept	1000	-0.0021223	0.0800206	0.938
pgd;0.5;0;0;0;0.5;0	pgd	0	0	0	0.5	0.5	0	glmm_agg	period1	1000	0.00535947	0.0958109	0.971
pgd;0.5;0;0;0;0.5;0	pgd	0	0	0	0.5	0.5	0	glmm_agg	period2	1000	0.00163853	0.0833988	0.983
pgd;0.5;0;0;0;0.5;0	pgd	0	0	0	0.5	0.5	0	glmm_agg	period3	1000	0	0
pgd;0.5;0;0;0;0.5;0	pgd	0	0	0	0.5	0.5	0	glmm_agg	period4	1000	0.0005708	0.0844192	0.985
pgd;0.5;0;0;0;0.5;0	pgd	0	0	0	0.5	0.5	0	glmm_agg	period5	1000	0.00466627	0.0970691	0.923
pgd;0.5;0;0;0;0.5;0	pgd	0	0	0	0.5	0.5	0	glmm_agg	trt	1000	0.00556207	0.110062	0.941
pgd;0.5;0;0;0;0.5;0	pgd	0	0	0	0.5	0.5	0	glmm_agg	trt*period1	1000	-0.010695	0.134317	0.969
pgd;0.5;0;0;0;0.5;0	pgd	0	0	0	0.5	0.5	0	glmm_agg	trt*period2	1000	-0.000323	0.115206	0.99
pgd;0.5;0;0;0;0.5;0	pgd	0	0	0	0.5	0.5	0	glmm_agg	trt*period3	1000	0	0
pgd;0.5;0;0;0;0.5;0	pgd	0	0	0	0.5	0.5	0	glmm_agg	trt*period4	1000	-0.006787	0.113171	0.99
pgd;0.5;0;0;0;0.5;0	pgd	0	0	0	0.5	0.5	0	glmm_agg	trt*period5	1000	-0.008353	0.134678	0.939
pgd;0.5;0;0;0;0.5;-0.1	pgd	0	0	0	0.5	0.5	-0.1	gee_agg	Intercept	1000	0.00252438	0.0678872	0.937
pgd;0.5;0;0;0;0.5;-0.1	pgd	0	0	0	0.5	0.5	-0.1	gee_agg	period1	1000	0.000378961	0.0811161	0.942
pgd;0.5;0;0;0;0.5;-0.1	pgd	0	0	0	0.5	0.5	-0.1	gee_agg	period2	1000	-0.0014215	0.0710282	0.929
pgd;0.5;0;0;0;0.5;-0.1	pgd	0	0	0	0.5	0.5	-0.1	gee_agg	period3	1000	0	0	1
pgd;0.5;0;0;0;0.5;-0.1	pgd	0	0	0	0.5	0.5	-0.1	gee_agg	period4	1000	-0.0010851	0.0720722	0.938
pgd;0.5;0;0;0;0.5;-0.1	pgd	0	0	0	0.5	0.5	-0.1	gee_agg	period5	1000	0.00205325	0.0845174	0.948
pgd;0.5;0;0;0;0.5;-0.1	pgd	0	0	0	0.5	0.5	-0.1	gee_agg	trt	1000	0.00221822	0.0937992	0.934
pgd;0.5;0;0;0;0.5;-0.1	pgd	0	0	0	0.5	0.5	-0.1	gee_agg	trt*period1	1000	-0.0060739	0.114585	0.941
pgd;0.5;0;0;0;0.5;-0.1	pgd	0	0	0	0.5	0.5	-0.1	gee_agg	trt*period2	1000	0.00109278	0.0974557	0.946
pgd;0.5;0;0;0;0.5;-0.1	pgd	0	0	0	0.5	0.5	-0.1	gee_agg	trt*period3	1000	0	0	1
pgd;0.5;0;0;0;0.5;-0.1	pgd	0	0	0	0.5	0.5	-0.1	gee_agg	trt*period4	1000	-0.0044472	0.0959435	0.944
pgd;0.5;0;0;0;0.5;-0.1	pgd	0	0	0	0.5	0.5	-0.1	gee_agg	trt*period5	1000	-0.0057676	0.115719	0.956
pgd;0.5;0;0;0;0.5;-0.1	pgd	0	0	0	0.5	0.5	-0.1	glmm_agg	Intercept	1000	-0.0020697	0.0800124	0.938
pgd;0.5;0;0;0;0.5;-0.1	pgd	0	0	0	0.5	0.5	-0.1	glmm_agg	period1	1000	0.00532176	0.0957827	0.972
pgd;0.5;0;0;0;0.5;-0.1	pgd	0	0	0	0.5	0.5	-0.1	glmm_agg	period2	1000	0.00160572	0.0833603	0.983
pgd;0.5;0;0;0;0.5;-0.1	pgd	0	0	0	0.5	0.5	-0.1	glmm_agg	period3	1000	0	0
pgd;0.5;0;0;0;0.5;-0.1	pgd	0	0	0	0.5	0.5	-0.1	glmm_agg	period4	1000	0.000557323	0.084422	0.983
pgd;0.5;0;0;0;0.5;-0.1	pgd	0	0	0	0.5	0.5	-0.1	glmm_agg	period5	1000	0.00466806	0.0970546	0.925
pgd;0.5;0;0;0;0.5;-0.1	pgd	0	0	0	0.5	0.5	-0.1	glmm_agg	trt	1000	0.00544638	0.110057	0.94
pgd;0.5;0;0;0;0.5;-0.1	pgd	0	0	0	0.5	0.5	-0.1	glmm_agg	trt*period1	1000	-0.0099	0.135205	0.967
pgd;0.5;0;0;0;0.5;-0.1	pgd	0	0	0	0.5	0.5	-0.1	glmm_agg	trt*period2	1000	-0.00025858	0.115007	0.99
pgd;0.5;0;0;0;0.5;-0.1	pgd	0	0	0	0.5	0.5	-0.1	glmm_agg	trt*period3	1000	0	0
pgd;0.5;0;0;0;0.5;-0.1	pgd	0	0	0	0.5	0.5	-0.1	glmm_agg	trt*period4	1000	-0.006498	0.112725	0.991
pgd;0.5;0;0;0;0.5;-0.1	pgd	0	0	0	0.5	0.5	-0.1	glmm_agg	trt*period5	1000	-0.007956	0.134448	0.94
pgd;0.8;0;0;0;0.5;0	pgd	0	0	0	0.8	0.5	0	gee_agg	Intercept	1000	0.00287601	0.0786675	0.931
pgd;0.8;0;0;0;0.5;0	pgd	0	0	0	0.8	0.5	0	gee_agg	period1	1000	0.000863497	0.0942607	0.94
pgd;0.8;0;0;0;0.5;0	pgd	0	0	0	0.8	0.5	0	gee_agg	period2	1000	-0.0014468	0.080964	0.935
pgd;0.8;0;0;0;0.5;0	pgd	0	0	0	0.8	0.5	0	gee_agg	period3	1000	0	0	1
pgd;0.8;0;0;0;0.5;0	pgd	0	0	0	0.8	0.5	0	gee_agg	period4	1000	-0.0017555	0.0832785	0.932
pgd;0.8;0;0;0;0.5;0	pgd	0	0	0	0.8	0.5	0	gee_agg	period5	1000	0.00260933	0.0977751	0.94
pgd;0.8;0;0;0;0.5;0	pgd	0	0	0	0.8	0.5	0	gee_agg	trt	1000	0.00348037	0.108551	0.935
pgd;0.8;0;0;0;0.5;0	pgd	0	0	0	0.8	0.5	0	gee_agg	trt*period1	1000	-0.009056	0.131376	0.947
pgd;0.8;0;0;0;0.5;0	pgd	0	0	0	0.8	0.5	0	gee_agg	trt*period2	1000	-0.00037056	0.110606	0.94
pgd;0.8;0;0;0;0.5;0	pgd	0	0	0	0.8	0.5	0	gee_agg	trt*period3	1000	0	0	1
pgd;0.8;0;0;0;0.5;0	pgd	0	0	0	0.8	0.5	0	gee_agg	trt*period4	1000	-0.0053693	0.109815	0.941
pgd;0.8;0;0;0;0.5;0	pgd	0	0	0	0.8	0.5	0	gee_agg	trt*period5	1000	-0.0076069	0.133936	0.961
pgd;0.8;0;0;0;0.5;0	pgd	0	0	0	0.8	0.5	0	glmm_agg	Intercept	1000	-0.0026205	0.100341	0.939
pgd;0.8;0;0;0;0.5;0	pgd	0	0	0	0.8	0.5	0	glmm_agg	period1	1000	0.00684975	0.120131	0.968
pgd;0.8;0;0;0;0.5;0	pgd	0	0	0	0.8	0.5	0	glmm_agg	period2	1000	0.0022024	0.102655	0.987
pgd;0.8;0;0;0;0.5;0	pgd	0	0	0	0.8	0.5	0	glmm_agg	period3	1000	0	0
pgd;0.8;0;0;0;0.5;0	pgd	0	0	0	0.8	0.5	0	glmm_agg	period4	1000	0.000390003	0.104646	0.982
pgd;0.8;0;0;0;0.5;0	pgd	0	0	0	0.8	0.5	0	glmm_agg	period5	1000	0.00667366	0.120919	0.919
pgd;0.8;0;0;0;0.5;0	pgd	0	0	0	0.8	0.5	0	glmm_agg	trt	1000	0.00745287	0.137578	0.94
pgd;0.8;0;0;0;0.5;0	pgd	0	0	0	0.8	0.5	0	glmm_agg	trt*period1	1000	-0.013767	0.167573	0.97
pgd;0.8;0;0;0;0.5;0	pgd	0	0	0	0.8	0.5	0	glmm_agg	trt*period2	1000	-0.0014	0.141552	0.991
pgd;0.8;0;0;0;0.5;0	pgd	0	0	0	0.8	0.5	0	glmm_agg	trt*period3	1000	0	0
pgd;0.8;0;0;0;0.5;0	pgd	0	0	0	0.8	0.5	0	glmm_agg	trt*period4	1000	-0.008657	0.137963	0.986
pgd;0.8;0;0;0;0.5;0	pgd	0	0	0	0.8	0.5	0	glmm_agg	trt*period5	1000	-0.010948	0.167514	0.938
pgd;0.8;0;0;0;0.5;-0.1	pgd	0	0	0	0.8	0.5	-0.1	gee_agg	Intercept	1000	0.00287601	0.0786675	0.931
pgd;0.8;0;0;0;0.5;-0.1	pgd	0	0	0	0.8	0.5	-0.1	gee_agg	period1	1000	0.000863497	0.0942607	0.94
pgd;0.8;0;0;0;0.5;-0.1	pgd	0	0	0	0.8	0.5	-0.1	gee_agg	period2	1000	-0.0014468	0.080964	0.935
pgd;0.8;0;0;0;0.5;-0.1	pgd	0	0	0	0.8	0.5	-0.1	gee_agg	period3	1000	0	0	1
pgd;0.8;0;0;0;0.5;-0.1	pgd	0	0	0	0.8	0.5	-0.1	gee_agg	period4	1000	-0.0017555	0.0832785	0.932
pgd;0.8;0;0;0;0.5;-0.1	pgd	0	0	0	0.8	0.5	-0.1	gee_agg	period5	1000	0.00260933	0.0977751	0.94
pgd;0.8;0;0;0;0.5;-0.1	pgd	0	0	0	0.8	0.5	-0.1	gee_agg	trt	1000	0.00348037	0.108551	0.935
pgd;0.8;0;0;0;0.5;-0.1	pgd	0	0	0	0.8	0.5	-0.1	gee_agg	trt*period1	1000	-0.00851	0.131839	0.949
pgd;0.8;0;0;0;0.5;-0.1	pgd	0	0	0	0.8	0.5	-0.1	gee_agg	trt*period2	1000	-5.1097e-05	0.111635	0.943
pgd;0.8;0;0;0;0.5;-0.1	pgd	0	0	0	0.8	0.5	-0.1	gee_agg	trt*period3	1000	0	0	1
pgd;0.8;0;0;0;0.5;-0.1	pgd	0	0	0	0.8	0.5	-0.1	gee_agg	trt*period4	1000	-0.0053387	0.109231	0.942
pgd;0.8;0;0;0;0.5;-0.1	pgd	0	0	0	0.8	0.5	-0.1	gee_agg	trt*period5	1000	-0.008578	0.133339	0.96
pgd;0.8;0;0;0;0.5;-0.1	pgd	0	0	0	0.8	0.5	-0.1	glmm_agg	Intercept	1000	-0.0025967	0.100344	0.939
pgd;0.8;0;0;0;0.5;-0.1	pgd	0	0	0	0.8	0.5	-0.1	glmm_agg	period1	1000	0.00685818	0.120156	0.968
pgd;0.8;0;0;0;0.5;-0.1	pgd	0	0	0	0.8	0.5	-0.1	glmm_agg	period2	1000	0.00221274	0.102657	0.988
pgd;0.8;0;0;0;0.5;-0.1	pgd	0	0	0	0.8	0.5	-0.1	glmm_agg	period3	1000	0	0
pgd;0.8;0;0;0;0.5;-0.1	pgd	0	0	0	0.8	0.5	-0.1	glmm_agg	period4	1000	0.000387906	0.104665	0.982
pgd;0.8;0;0;0;0.5;-0.1	pgd	0	0	0	0.8	0.5	-0.1	glmm_agg	period5	1000	0.00669598	0.120944	0.919
pgd;0.8;0;0;0;0.5;-0.1	pgd	0	0	0	0.8	0.5	-0.1	glmm_agg	trt	1000	0.00738844	0.137573	0.942
pgd;0.8;0;0;0;0.5;-0.1	pgd	0	0	0	0.8	0.5	-0.1	glmm_agg	trt*period1	1000	-0.013276	0.167888	0.966
pgd;0.8;0;0;0;0.5;-0.1	pgd	0	0	0	0.8	0.5	-0.1	glmm_agg	trt*period2	1000	-0.0014702	0.142415	0.99
pgd;0.8;0;0;0;0.5;-0.1	pgd	0	0	0	0.8	0.5	-0.1	glmm_agg	trt*period3	1000	0	0
pgd;0.8;0;0;0;0.5;-0.1	pgd	0	0	0	0.8	0.5	-0.1	glmm_agg	trt*period4	1000	-0.008364	0.137792	0.987
pgd;0.8;0;0;0;0.5;-0.1	pgd	0	0	0	0.8	0.5	-0.1	glmm_agg	trt*period5	1000	-0.011932	0.167152	0.939
pgd;0.2;0;0;0;0.8;0	pgd	0	0	0	0.2	0.8	0	gee_agg	Intercept	1000	0.000598112	0.0495201	0.938
pgd;0.2;0;0;0;0.8;0	pgd	0	0	0	0.2	0.8	0	gee_agg	period1	1000	0.0022842	0.0463091	0.945
pgd;0.2;0;0;0;0.8;0	pgd	0	0	0	0.2	0.8	0	gee_agg	period2	1000	0.000834159	0.0400907	0.941
pgd;0.2;0;0;0;0.8;0	pgd	0	0	0	0.2	0.8	0	gee_agg	period3	1000	0	0	1
pgd;0.2;0;0;0;0.8;0	pgd	0	0	0	0.2	0.8	0	gee_agg	period4	1000	0.000459461	0.0404169	0.952
pgd;0.2;0;0;0;0.8;0	pgd	0	0	0	0.2	0.8	0	gee_agg	period5	1000	0.00269102	0.0483286	0.951
pgd;0.2;0;0;0;0.8;0	pgd	0	0	0	0.2	0.8	0	gee_agg	trt	1000	0.00240547	0.0675569	0.943
pgd;0.2;0;0;0;0.8;0	pgd	0	0	0	0.2	0.8	0	gee_agg	trt*period1	1000	-0.0064207	0.0647235	0.945
pgd;0.2;0;0;0;0.8;0	pgd	0	0	0	0.2	0.8	0	gee_agg	trt*period2	1000	-0.0016334	0.0545858	0.951
pgd;0.2;0;0;0;0.8;0	pgd	0	0	0	0.2	0.8	0	gee_agg	trt*period3	1000	0	0	1
pgd;0.2;0;0;0;0.8;0	pgd	0	0	0	0.2	0.8	0	gee_agg	trt*period4	1000	-0.0023078	0.0557521	0.959
pgd;0.2;0;0;0;0.8;0	pgd	0	0	0	0.2	0.8	0	gee_agg	trt*period5	1000	-0.0037143	0.0665991	0.951
pgd;0.2;0;0;0;0.8;0	pgd	0	0	0	0.2	0.8	0	glmm_agg	Intercept	1000	-0.00069414	0.0528695	0.94
pgd;0.2;0;0;0;0.8;0	pgd	0	0	0	0.2	0.8	0	glmm_agg	period1	1000	0.00320708	0.0498597	0.981
pgd;0.2;0;0;0;0.8;0	pgd	0	0	0	0.2	0.8	0	glmm_agg	period2	1000	0.000689696	0.0432801	0.986
pgd;0.2;0;0;0;0.8;0	pgd	0	0	0	0.2	0.8	0	glmm_agg	period3	1000	0	0
pgd;0.2;0;0;0;0.8;0	pgd	0	0	0	0.2	0.8	0	glmm_agg	period4	1000	-0.00075258	0.0440101	0.981
pgd;0.2;0;0;0;0.8;0	pgd	0	0	0	0.2	0.8	0	glmm_agg	period5	1000	0.000618916	0.0515668	0.914
pgd;0.2;0;0;0;0.8;0	pgd	0	0	0	0.2	0.8	0	glmm_agg	trt	1000	0.00297039	0.0721803	0.949
pgd;0.2;0;0;0;0.8;0	pgd	0	0	0	0.2	0.8	0	glmm_agg	trt*period1	1000	-0.0068624	0.0696075	0.98
pgd;0.2;0;0;0;0.8;0	pgd	0	0	0	0.2	0.8	0	glmm_agg	trt*period2	1000	-0.0013385	0.0588524	0.991
pgd;0.2;0;0;0;0.8;0	pgd	0	0	0	0.2	0.8	0	glmm_agg	trt*period3	1000	0	0
pgd;0.2;0;0;0;0.8;0	pgd	0	0	0	0.2	0.8	0	glmm_agg	trt*period4	1000	-0.0021921	0.0600187	0.987
pgd;0.2;0;0;0;0.8;0	pgd	0	0	0	0.2	0.8	0	glmm_agg	trt*period5	1000	-0.0034467	0.0708553	0.919
pgd;0.2;0;0;0;0.8;-0.1	pgd	0	0	0	0.2	0.8	-0.1	gee_agg	Intercept	1000	0.000598112	0.0495201	0.938
pgd;0.2;0;0;0;0.8;-0.1	pgd	0	0	0	0.2	0.8	-0.1	gee_agg	period1	1000	0.0022842	0.0463091	0.945
pgd;0.2;0;0;0;0.8;-0.1	pgd	0	0	0	0.2	0.8	-0.1	gee_agg	period2	1000	0.000834159	0.0400907	0.941
pgd;0.2;0;0;0;0.8;-0.1	pgd	0	0	0	0.2	0.8	-0.1	gee_agg	period3	1000	0	0	1
pgd;0.2;0;0;0;0.8;-0.1	pgd	0	0	0	0.2	0.8	-0.1	gee_agg	period4	1000	0.000459461	0.0404169	0.952
pgd;0.2;0;0;0;0.8;-0.1	pgd	0	0	0	0.2	0.8	-0.1	gee_agg	period5	1000	0.00269102	0.0483286	0.951
pgd;0.2;0;0;0;0.8;-0.1	pgd	0	0	0	0.2	0.8	-0.1	gee_agg	trt	1000	0.00240547	0.0675569	0.943
pgd;0.2;0;0;0;0.8;-0.1	pgd	0	0	0	0.2	0.8	-0.1	gee_agg	trt*period1	1000	-0.0061922	0.0656382	0.94
pgd;0.2;0;0;0;0.8;-0.1	pgd	0	0	0	0.2	0.8	-0.1	gee_agg	trt*period2	1000	-0.0013911	0.0550897	0.941
pgd;0.2;0;0;0;0.8;-0.1	pgd	0	0	0	0.2	0.8	-0.1	gee_agg	trt*period3	1000	0	0	1
pgd;0.2;0;0;0;0.8;-0.1	pgd	0	0	0	0.2	0.8	-0.1	gee_agg	trt*period4	1000	-0.0027143	0.055459	0.959
pgd;0.2;0;0;0;0.8;-0.1	pgd	0	0	0	0.2	0.8	-0.1	gee_agg	trt*period5	1000	-0.0046219	0.0663815	0.956
pgd;0.2;0;0;0;0.8;-0.1	pgd	0	0	0	0.2	0.8	-0.1	glmm_agg	Intercept	1000	-0.00062263	0.05285	0.94
pgd;0.2;0;0;0;0.8;-0.1	pgd	0	0	0	0.2	0.8	-0.1	glmm_agg	period1	1000	0.00318294	0.0498631	0.98
pgd;0.2;0;0;0;0.8;-0.1	pgd	0	0	0	0.2	0.8	-0.1	glmm_agg	period2	1000	0.000721099	0.0432895	0.987
pgd;0.2;0;0;0;0.8;-0.1	pgd	0	0	0	0.2	0.8	-0.1	glmm_agg	period3	1000	0	0
pgd;0.2;0;0;0;0.8;-0.1	pgd	0	0	0	0.2	0.8	-0.1	glmm_agg	period4	1000	-0.00063337	0.0440173	0.983
pgd;0.2;0;0;0;0.8;-0.1	pgd	0	0	0	0.2	0.8	-0.1	glmm_agg	period5	1000	0.000771654	0.0515835	0.915
pgd;0.2;0;0;0;0.8;-0.1	pgd	0	0	0	0.2	0.8	-0.1	glmm_agg	trt	1000	0.00277102	0.0721622	0.948
pgd;0.2;0;0;0;0.8;-0.1	pgd	0	0	0	0.2	0.8	-0.1	glmm_agg	trt*period1	1000	-0.0066994	0.0704774	0.979
pgd;0.2;0;0;0;0.8;-0.1	pgd	0	0	0	0.2	0.8	-0.1	glmm_agg	trt*period2	1000	-0.0013315	0.0593189	0.992
pgd;0.2;0;0;0;0.8;-0.1	pgd	0	0	0	0.2	0.8	-0.1	glmm_agg	trt*period3	1000	0	0
pgd;0.2;0;0;0;0.8;-0.1	pgd	0	0	0	0.2	0.8	-0.1	glmm_agg	trt*period4	1000	-0.0023087	0.0597778	0.987
pgd;0.2;0;0;0;0.8;-0.1	pgd	0	0	0	0.2	0.8	-0.1	glmm_agg	trt*period5	1000	-0.0036989	0.0706903	0.924
pgd;0.5;0;0;0;0.8;0	pgd	0	0	0	0.5	0.8	0	gee_agg	Intercept	1000	0.00244336	0.0678177	0.938
pgd;0.5;0;0;0;0.8;0	pgd	0	0	0	0.5	0.8	0	gee_agg	period1	1000	0.000459985	0.0598403	0.942
pgd;0.5;0;0;0;0.8;0	pgd	0	0	0	0.5	0.8	0	gee_agg	period2	1000	-0.00075922	0.0492247	0.937
pgd;0.5;0;0;0;0.8;0	pgd	0	0	0	0.5	0.8	0	gee_agg	period3	1000	0	0	1
pgd;0.5;0;0;0;0.8;0	pgd	0	0	0	0.5	0.8	0	gee_agg	period4	1000	-8.897e-05	0.0512466	0.937
pgd;0.5;0;0;0;0.8;0	pgd	0	0	0	0.5	0.8	0	gee_agg	period5	1000	0.00206443	0.0637323	0.945
pgd;0.5;0;0;0;0.8;0	pgd	0	0	0	0.5	0.8	0	gee_agg	trt	1000	0.00199852	0.0929235	0.945
pgd;0.5;0;0;0;0.8;0	pgd	0	0	0	0.5	0.8	0	gee_agg	trt*period1	1000	-0.0065864	0.0824646	0.944
pgd;0.5;0;0;0;0.8;0	pgd	0	0	0	0.5	0.8	0	gee_agg	trt*period2	1000	-0.00081077	0.0662083	0.947
pgd;0.5;0;0;0;0.8;0	pgd	0	0	0	0.5	0.8	0	gee_agg	trt*period3	1000	0	0	1
pgd;0.5;0;0;0;0.8;0	pgd	0	0	0	0.5	0.8	0	gee_agg	trt*period4	1000	-0.0037602	0.0686743	0.941
pgd;0.5;0;0;0;0.8;0	pgd	0	0	0	0.5	0.8	0	gee_agg	trt*period5	1000	-0.0043388	0.0869865	0.95
pgd;0.5;0;0;0;0.8;0	pgd	0	0	0	0.5	0.8	0	glmm_agg	Intercept	1000	8.8481e-05	0.0792572	0.939
pgd;0.5;0;0;0;0.8;0	pgd	0	0	0	0.5	0.8	0	glmm_agg	period1	1000	0.00344058	0.0705085	0.989
pgd;0.5;0;0;0;0.8;0	pgd	0	0	0	0.5	0.8	0	glmm_agg	period2	1000	0.000658304	0.0586581	0.994
pgd;0.5;0;0;0;0.8;0	pgd	0	0	0	0.5	0.8	0	glmm_agg	period3	1000	0	0
pgd;0.5;0;0;0;0.8;0	pgd	0	0	0	0.5	0.8	0	glmm_agg	period4	1000	0.000307166	0.0599795	0.987
pgd;0.5;0;0;0;0.8;0	pgd	0	0	0	0.5	0.8	0	glmm_agg	period5	1000	0.00190504	0.0724916	0.911
pgd;0.5;0;0;0;0.8;0	pgd	0	0	0	0.5	0.8	0	glmm_agg	trt	1000	0.00354823	0.108757	0.946
pgd;0.5;0;0;0;0.8;0	pgd	0	0	0	0.5	0.8	0	glmm_agg	trt*period1	1000	-0.008904	0.0972407	0.989
pgd;0.5;0;0;0;0.8;0	pgd	0	0	0	0.5	0.8	0	glmm_agg	trt*period2	1000	-0.001368	0.0792296	0.997
pgd;0.5;0;0;0;0.8;0	pgd	0	0	0	0.5	0.8	0	glmm_agg	trt*period3	1000	0	0
pgd;0.5;0;0;0;0.8;0	pgd	0	0	0	0.5	0.8	0	glmm_agg	trt*period4	1000	-0.005106	0.0799099	0.993
pgd;0.5;0;0;0;0.8;0	pgd	0	0	0	0.5	0.8	0	glmm_agg	trt*period5	1000	-0.0054131	0.0989851	0.932
pgd;0.5;0;0;0;0.8;-0.1	pgd	0	0	0	0.5	0.8	-0.1	gee_agg	Intercept	1000	0.00244336	0.0678177	0.938
pgd;0.5;0;0;0;0.8;-0.1	pgd	0	0	0	0.5	0.8	-0.1	gee_agg	period1	1000	0.000459985	0.0598403	0.942
pgd;0.5;0;0;0;0.8;-0.1	pgd	0	0	0	0.5	0.8	-0.1	gee_agg	period2	1000	-0.00075922	0.0492247	0.937
pgd;0.5;0;0;0;0.8;-0.1	pgd	0	0	0	0.5	0.8	-0.1	gee_agg	period3	1000	0	0	1
pgd;0.5;0;0;0;0.8;-0.1	pgd	0	0	0	0.5	0.8	-0.1	gee_agg	period4	1000	-8.897e-05	0.0512466	0.937
pgd;0.5;0;0;0;0.8;-0.1	pgd	0	0	0	0.5	0.8	-0.1	gee_agg	period5	1000	0.00206443	0.0637323	0.945
pgd;0.5;0;0;0;0.8;-0.1	pgd	0	0	0	0.5	0.8	-0.1	gee_agg	trt	1000	0.00199852	0.0929235	0.945
pgd;0.5;0;0;0;0.8;-0.1	pgd	0	0	0	0.5	0.8	-0.1	gee_agg	trt*period1	1000	-0.0058542	0.0833512	0.944
pgd;0.5;0;0;0;0.8;-0.1	pgd	0	0	0	0.5	0.8	-0.1	gee_agg	trt*period2	1000	-0.00076616	0.0664402	0.946
pgd;0.5;0;0;0;0.8;-0.1	pgd	0	0	0	0.5	0.8	-0.1	gee_agg	trt*period3	1000	0	0	1
pgd;0.5;0;0;0;0.8;-0.1	pgd	0	0	0	0.5	0.8	-0.1	gee_agg	trt*period4	1000	-0.0037164	0.0683724	0.944
pgd;0.5;0;0;0;0.8;-0.1	pgd	0	0	0	0.5	0.8	-0.1	gee_agg	trt*period5	1000	-0.0051538	0.086423	0.951
pgd;0.5;0;0;0;0.8;-0.1	pgd	0	0	0	0.5	0.8	-0.1	glmm_agg	Intercept	1000	0.00016798	0.0792434	0.937
pgd;0.5;0;0;0;0.8;-0.1	pgd	0	0	0	0.5	0.8	-0.1	glmm_agg	period1	1000	0.00341015	0.0705195	0.988
pgd;0.5;0;0;0;0.8;-0.1	pgd	0	0	0	0.5	0.8	-0.1	glmm_agg	period2	1000	0.000686139	0.0586802	0.994
pgd;0.5;0;0;0;0.8;-0.1	pgd	0	0	0	0.5	0.8	-0.1	glmm_agg	period3	1000	0	0
pgd;0.5;0;0;0;0.8;-0.1	pgd	0	0	0	0.5	0.8	-0.1	glmm_agg	period4	1000	0.000424012	0.06002	0.988
pgd;0.5;0;0;0;0.8;-0.1	pgd	0	0	0	0.5	0.8	-0.1	glmm_agg	period5	1000	0.00204714	0.0725145	0.913
pgd;0.5;0;0;0;0.8;-0.1	pgd	0	0	0	0.5	0.8	-0.1	glmm_agg	trt	1000	0.00321843	0.108728	0.946
pgd;0.5;0;0;0;0.8;-0.1	pgd	0	0	0	0.5	0.8	-0.1	glmm_agg	trt*period1	1000	-0.007861	0.0981109	0.988
pgd;0.5;0;0;0;0.8;-0.1	pgd	0	0	0	0.5	0.8	-0.1	glmm_agg	trt*period2	1000	-0.0014424	0.079213	0.996
pgd;0.5;0;0;0;0.8;-0.1	pgd	0	0	0	0.5	0.8	-0.1	glmm_agg	trt*period3	1000	0	0
pgd;0.5;0;0;0;0.8;-0.1	pgd	0	0	0	0.5	0.8	-0.1	glmm_agg	trt*period4	1000	-0.0046294	0.0799278	0.994
pgd;0.5;0;0;0;0.8;-0.1	pgd	0	0	0	0.5	0.8	-0.1	glmm_agg	trt*period5	1000	-0.0055737	0.0988564	0.932
pgd;0.8;0;0;0;0.8;0	pgd	0	0	0	0.8	0.8	0	gee_agg	Intercept	1000	0.00345998	0.0786356	0.93
pgd;0.8;0;0;0;0.8;0	pgd	0	0	0	0.8	0.8	0	gee_agg	period1	1000	0.000279527	0.068954	0.931
pgd;0.8;0;0;0;0.8;0	pgd	0	0	0	0.8	0.8	0	gee_agg	period2	1000	-0.00086754	0.0552211	0.939
pgd;0.8;0;0;0;0.8;0	pgd	0	0	0	0.8	0.8	0	gee_agg	period3	1000	0	0	1
pgd;0.8;0;0;0;0.8;0	pgd	0	0	0	0.8	0.8	0	gee_agg	period4	1000	-0.0015391	0.0584175	0.925
pgd;0.8;0;0;0;0.8;0	pgd	0	0	0	0.8	0.8	0	gee_agg	period5	1000	0.00197419	0.0732635	0.941
pgd;0.8;0;0;0;0.8;0	pgd	0	0	0	0.8	0.8	0	gee_agg	trt	1000	0.00136644	0.107952	0.937
pgd;0.8;0;0;0;0.8;0	pgd	0	0	0	0.8	0.8	0	gee_agg	trt*period1	1000	-0.006942	0.0947153	0.945
pgd;0.8;0;0;0;0.8;0	pgd	0	0	0	0.8	0.8	0	gee_agg	trt*period2	1000	-0.0011238	0.0750795	0.95
pgd;0.8;0;0;0;0.8;0	pgd	0	0	0	0.8	0.8	0	gee_agg	trt*period3	1000	0	0	1
pgd;0.8;0;0;0;0.8;0	pgd	0	0	0	0.8	0.8	0	gee_agg	trt*period4	1000	-0.0020701	0.0772871	0.935
pgd;0.8;0;0;0;0.8;0	pgd	0	0	0	0.8	0.8	0	gee_agg	trt*period5	1000	-0.0046269	0.0998391	0.949
pgd;0.8;0;0;0;0.8;0	pgd	0	0	0	0.8	0.8	0	glmm_agg	Intercept	1000	0.00116427	0.0994688	0.936
pgd;0.8;0;0;0;0.8;0	pgd	0	0	0	0.8	0.8	0	glmm_agg	period1	1000	0.00382166	0.0878861	0.99
pgd;0.8;0;0;0;0.8;0	pgd	0	0	0	0.8	0.8	0	glmm_agg	period2	1000	0.000880823	0.0709938	0.999
pgd;0.8;0;0;0;0.8;0	pgd	0	0	0	0.8	0.8	0	glmm_agg	period3	1000	0	0
pgd;0.8;0;0;0;0.8;0	pgd	0	0	0	0.8	0.8	0	glmm_agg	period4	1000	4.4781e-05	0.0731578	0.99
pgd;0.8;0;0;0;0.8;0	pgd	0	0	0	0.8	0.8	0	glmm_agg	period5	1000	0.00396506	0.0898422	0.91
pgd;0.8;0;0;0;0.8;0	pgd	0	0	0	0.8	0.8	0	glmm_agg	trt	1000	0.00332917	0.136361	0.945
pgd;0.8;0;0;0;0.8;0	pgd	0	0	0	0.8	0.8	0	glmm_agg	trt*period1	1000	-0.010262	0.120173	0.99
pgd;0.8;0;0;0;0.8;0	pgd	0	0	0	0.8	0.8	0	glmm_agg	trt*period2	1000	-0.0019526	0.0970164	0.999
pgd;0.8;0;0;0;0.8;0	pgd	0	0	0	0.8	0.8	0	glmm_agg	trt*period3	1000	0	0
pgd;0.8;0;0;0;0.8;0	pgd	0	0	0	0.8	0.8	0	glmm_agg	trt*period4	1000	-0.0048291	0.0963055	0.995
pgd;0.8;0;0;0;0.8;0	pgd	0	0	0	0.8	0.8	0	glmm_agg	trt*period5	1000	-0.007363	0.122736	0.932
pgd;0.8;0;0;0;0.8;-0.1	pgd	0	0	0	0.8	0.8	-0.1	gee_agg	Intercept	1000	0.00345998	0.0786356	0.93
pgd;0.8;0;0;0;0.8;-0.1	pgd	0	0	0	0.8	0.8	-0.1	gee_agg	period1	1000	0.000279527	0.068954	0.931
pgd;0.8;0;0;0;0.8;-0.1	pgd	0	0	0	0.8	0.8	-0.1	gee_agg	period2	1000	-0.00086754	0.0552211	0.939
pgd;0.8;0;0;0;0.8;-0.1	pgd	0	0	0	0.8	0.8	-0.1	gee_agg	period3	1000	0	0	1
pgd;0.8;0;0;0;0.8;-0.1	pgd	0	0	0	0.8	0.8	-0.1	gee_agg	period4	1000	-0.0015391	0.0584175	0.925
pgd;0.8;0;0;0;0.8;-0.1	pgd	0	0	0	0.8	0.8	-0.1	gee_agg	period5	1000	0.00197419	0.0732635	0.941
pgd;0.8;0;0;0;0.8;-0.1	pgd	0	0	0	0.8	0.8	-0.1	gee_agg	trt	1000	0.00136644	0.107952	0.937
pgd;0.8;0;0;0;0.8;-0.1	pgd	0	0	0	0.8	0.8	-0.1	gee_agg	trt*period1	1000	-0.0063958	0.0950591	0.947
pgd;0.8;0;0;0;0.8;-0.1	pgd	0	0	0	0.8	0.8	-0.1	gee_agg	trt*period2	1000	-0.00061757	0.0752844	0.95
pgd;0.8;0;0;0;0.8;-0.1	pgd	0	0	0	0.8	0.8	-0.1	gee_agg	trt*period3	1000	0	0	1
pgd;0.8;0;0;0;0.8;-0.1	pgd	0	0	0	0.8	0.8	-0.1	gee_agg	trt*period4	1000	-0.0025836	0.0772776	0.938
pgd;0.8;0;0;0;0.8;-0.1	pgd	0	0	0	0.8	0.8	-0.1	gee_agg	trt*period5	1000	-0.005313	0.0987341	0.952
pgd;0.8;0;0;0;0.8;-0.1	pgd	0	0	0	0.8	0.8	-0.1	glmm_agg	Intercept	1000	0.00121088	0.0994893	0.937
pgd;0.8;0;0;0;0.8;-0.1	pgd	0	0	0	0.8	0.8	-0.1	glmm_agg	period1	1000	0.00380249	0.0878835	0.99
pgd;0.8;0;0;0;0.8;-0.1	pgd	0	0	0	0.8	0.8	-0.1	glmm_agg	period2	1000	0.000915705	0.071001	0.999
pgd;0.8;0;0;0;0.8;-0.1	pgd	0	0	0	0.8	0.8	-0.1	glmm_agg	period3	1000	0	0
pgd;0.8;0;0;0;0.8;-0.1	pgd	0	0	0	0.8	0.8	-0.1	glmm_agg	period4	1000	0.00014665	0.0731738	0.99
pgd;0.8;0;0;0;0.8;-0.1	pgd	0	0	0	0.8	0.8	-0.1	glmm_agg	period5	1000	0.00409235	0.0898707	0.909
pgd;0.8;0;0;0;0.8;-0.1	pgd	0	0	0	0.8	0.8	-0.1	glmm_agg	trt	1000	0.00282461	0.136333	0.945
pgd;0.8;0;0;0;0.8;-0.1	pgd	0	0	0	0.8	0.8	-0.1	glmm_agg	trt*period1	1000	-0.009097	0.120542	0.991
pgd;0.8;0;0;0;0.8;-0.1	pgd	0	0	0	0.8	0.8	-0.1	glmm_agg	trt*period2	1000	-0.0014448	0.0972543	0.999
pgd;0.8;0;0;0;0.8;-0.1	pgd	0	0	0	0.8	0.8	-0.1	glmm_agg	trt*period3	1000	0	0
pgd;0.8;0;0;0;0.8;-0.1	pgd	0	0	0	0.8	0.8	-0.1	glmm_agg	trt*period4	1000	-0.0049114	0.0965399	0.995
pgd;0.8;0;0;0;0.8;-0.1	pgd	0	0	0	0.8	0.8	-0.1	glmm_agg	trt*period5	1000	-0.0075553	0.121961	0.932
dsd;0.2;0;0;0;0.5;0	dsd	0	0	0	0.2	0.5	0	gee_agg	Intercept	1000	0.0014183	0.0579988	0.926
dsd;0.2;0;0;0;0.5;0	dsd	0	0	0	0.2	0.5	0	gee_agg	period1	1000	0.000803389	0.0645892	0.944
dsd;0.2;0;0;0;0.5;0	dsd	0	0	0	0.2	0.5	0	gee_agg	period2	1000	-0.00017358	0.0600053	0.929
dsd;0.2;0;0;0;0.5;0	dsd	0	0	0	0.2	0.5	0	gee_agg	period3	1000	0	0	1
dsd;0.2;0;0;0;0.5;0	dsd	0	0	0	0.2	0.5	0	gee_agg	period4	1000	-3.8369e-05	0.0672443	0.932
dsd;0.2;0;0;0;0.5;0	dsd	0	0	0	0.2	0.5	0	gee_agg	period5	1000	0.00185353	0.0746325	0.951
dsd;0.2;0;0;0;0.5;0	dsd	0	0	0	0.2	0.5	0	gee_agg	trt	1000	0.000732914	0.0668134	0.948
dsd;0.2;0;0;0;0.5;0	dsd	0	0	0	0.2	0.5	0	gee_agg	trt*period1	1000	-0.0046066	0.0923767	0.944
dsd;0.2;0;0;0;0.5;0	dsd	0	0	0	0.2	0.5	0	gee_agg	trt*period2	1000	0.00197484	0.0858097	0.949
dsd;0.2;0;0;0;0.5;0	dsd	0	0	0	0.2	0.5	0	gee_agg	trt*period3	1000	0	0	1
dsd;0.2;0;0;0;0.5;0	dsd	0	0	0	0.2	0.5	0	gee_agg	trt*period4	1000	-0.0028945	0.0796247	0.949
dsd;0.2;0;0;0;0.5;0	dsd	0	0	0	0.2	0.5	0	gee_agg	trt*period5	1000	-0.0027025	0.0910492	0.948
dsd;0.2;0;0;0;0.5;0	dsd	0	0	0	0.2	0.5	0	glmm_agg	Intercept	1000	-0.0017354	0.0637575	0.938
dsd;0.2;0;0;0;0.5;0	dsd	0	0	0	0.2	0.5	0	glmm_agg	period1	1000	0.00406924	0.0711099	0.964
dsd;0.2;0;0;0;0.5;0	dsd	0	0	0	0.2	0.5	0	glmm_agg	period2	1000	0.00204722	0.0655423	0.968
dsd;0.2;0;0;0;0.5;0	dsd	0	0	0	0.2	0.5	0	glmm_agg	period3	1000	0	0
dsd;0.2;0;0;0;0.5;0	dsd	0	0	0	0.2	0.5	0	glmm_agg	period4	1000	0.000890273	0.0742792	0.97
dsd;0.2;0;0;0;0.5;0	dsd	0	0	0	0.2	0.5	0	glmm_agg	period5	1000	0.00209675	0.0788006	0.945
dsd;0.2;0;0;0;0.5;0	dsd	0	0	0	0.2	0.5	0	glmm_agg	trt	1000	0.00329066	0.0751001	0.957
dsd;0.2;0;0;0;0.5;0	dsd	0	0	0	0.2	0.5	0	glmm_agg	trt*period1	1000	-0.0077101	0.101925	0.955
dsd;0.2;0;0;0;0.5;0	dsd	0	0	0	0.2	0.5	0	glmm_agg	trt*period2	1000	0.000470027	0.0964046	0.968
dsd;0.2;0;0;0;0.5;0	dsd	0	0	0	0.2	0.5	0	glmm_agg	trt*period3	1000	0	0
dsd;0.2;0;0;0;0.5;0	dsd	0	0	0	0.2	0.5	0	glmm_agg	trt*period4	1000	-0.0041503	0.0897482	0.976
dsd;0.2;0;0;0;0.5;0	dsd	0	0	0	0.2	0.5	0	glmm_agg	trt*period5	1000	-0.0028011	0.0971717	0.926
dsd;0.2;0;0;0;0.5;-0.1	dsd	0	0	0	0.2	0.5	-0.1	gee_agg	Intercept	1000	0.00141938	0.0579937	0.927
dsd;0.2;0;0;0;0.5;-0.1	dsd	0	0	0	0.2	0.5	-0.1	gee_agg	period1	1000	0.000781447	0.0645702	0.943
dsd;0.2;0;0;0;0.5;-0.1	dsd	0	0	0	0.2	0.5	-0.1	gee_agg	period2	1000	-0.00019627	0.0600132	0.93
dsd;0.2;0;0;0;0.5;-0.1	dsd	0	0	0	0.2	0.5	-0.1	gee_agg	period3	1000	0	0	1
dsd;0.2;0;0;0;0.5;-0.1	dsd	0	0	0	0.2	0.5	-0.1	gee_agg	period4	1000	-3.8269e-05	0.0672453	0.932
dsd;0.2;0;0;0;0.5;-0.1	dsd	0	0	0	0.2	0.5	-0.1	gee_agg	period5	1000	0.00185389	0.0746352	0.951
dsd;0.2;0;0;0;0.5;-0.1	dsd	0	0	0	0.2	0.5	-0.1	gee_agg	trt	1000	0.000730816	0.0667939	0.949
dsd;0.2;0;0;0;0.5;-0.1	dsd	0	0	0	0.2	0.5	-0.1	gee_agg	trt*period1	1000	-0.004495	0.0941644	0.94
dsd;0.2;0;0;0;0.5;-0.1	dsd	0	0	0	0.2	0.5	-0.1	gee_agg	trt*period2	1000	0.00184082	0.085871	0.945
dsd;0.2;0;0;0;0.5;-0.1	dsd	0	0	0	0.2	0.5	-0.1	gee_agg	trt*period3	1000	0	0	1
dsd;0.2;0;0;0;0.5;-0.1	dsd	0	0	0	0.2	0.5	-0.1	gee_agg	trt*period4	1000	-0.0031712	0.0796909	0.948
dsd;0.2;0;0;0;0.5;-0.1	dsd	0	0	0	0.2	0.5	-0.1	gee_agg	trt*period5	1000	-0.0028293	0.0906071	0.949
dsd;0.2;0;0;0;0.5;-0.1	dsd	0	0	0	0.2	0.5	-0.1	glmm_agg	Intercept	1000	-0.0016993	0.0637663	0.939
dsd;0.2;0;0;0;0.5;-0.1	dsd	0	0	0	0.2	0.5	-0.1	glmm_agg	period1	1000	0.00404168	0.0711235	0.964
dsd;0.2;0;0;0;0.5;-0.1	dsd	0	0	0	0.2	0.5	-0.1	glmm_agg	period2	1000	0.00202728	0.0655735	0.968
dsd;0.2;0;0;0;0.5;-0.1	dsd	0	0	0	0.2	0.5	-0.1	glmm_agg	period3	1000	0	0
dsd;0.2;0;0;0;0.5;-0.1	dsd	0	0	0	0.2	0.5	-0.1	glmm_agg	period4	1000	0.000932948	0.0742857	0.97
dsd;0.2;0;0;0;0.5;-0.1	dsd	0	0	0	0.2	0.5	-0.1	glmm_agg	period5	1000	0.00215343	0.078798	0.942
dsd;0.2;0;0;0;0.5;-0.1	dsd	0	0	0	0.2	0.5	-0.1	glmm_agg	trt	1000	0.00323773	0.075122	0.957
dsd;0.2;0;0;0;0.5;-0.1	dsd	0	0	0	0.2	0.5	-0.1	glmm_agg	trt*period1	1000	-0.0077027	0.103357	0.957
dsd;0.2;0;0;0;0.5;-0.1	dsd	0	0	0	0.2	0.5	-0.1	glmm_agg	trt*period2	1000	0.000281225	0.0963752	0.965
dsd;0.2;0;0;0;0.5;-0.1	dsd	0	0	0	0.2	0.5	-0.1	glmm_agg	trt*period3	1000	0	0
dsd;0.2;0;0;0;0.5;-0.1	dsd	0	0	0	0.2	0.5	-0.1	glmm_agg	trt*period4	1000	-0.0042694	0.0898974	0.978
dsd;0.2;0;0;0;0.5;-0.1	dsd	0	0	0	0.2	0.5	-0.1	glmm_agg	trt*period5	1000	-0.0027113	0.0969033	0.931
dsd;0.5;0;0;0;0.5;0	dsd	0	0	0	0.5	0.5	0	gee_agg	Intercept	1000	0.00461531	0.0789091	0.93
dsd;0.5;0;0;0;0.5;0	dsd	0	0	0	0.5	0.5	0	gee_agg	period1	1000	-0.0025392	0.0871673	0.951
dsd;0.5;0;0;0;0.5;0	dsd	0	0	0	0.5	0.5	0	gee_agg	period2	1000	-0.0026359	0.0794002	0.932
dsd;0.5;0;0;0;0.5;0	dsd	0	0	0	0.5	0.5	0	gee_agg	period3	1000	0	0	1
dsd;0.5;0;0;0;0.5;0	dsd	0	0	0	0.5	0.5	0	gee_agg	period4	1000	-0.0015448	0.0907292	0.93
dsd;0.5;0;0;0;0.5;0	dsd	0	0	0	0.5	0.5	0	gee_agg	period5	1000	0.00102309	0.102989	0.944
dsd;0.5;0;0;0;0.5;0	dsd	0	0	0	0.5	0.5	0	gee_agg	trt	1000	-0.0016137	0.0919171	0.942
dsd;0.5;0;0;0;0.5;0	dsd	0	0	0	0.5	0.5	0	gee_agg	trt*period1	1000	-0.0023953	0.125496	0.94
dsd;0.5;0;0;0;0.5;0	dsd	0	0	0	0.5	0.5	0	gee_agg	trt*period2	1000	0.00415311	0.114164	0.945
dsd;0.5;0;0;0;0.5;0	dsd	0	0	0	0.5	0.5	0	gee_agg	trt*period3	1000	0	0	1
dsd;0.5;0;0;0;0.5;0	dsd	0	0	0	0.5	0.5	0	gee_agg	trt*period4	1000	-0.0029973	0.107968	0.94
dsd;0.5;0;0;0;0.5;0	dsd	0	0	0	0.5	0.5	0	gee_agg	trt*period5	1000	-0.0027128	0.125544	0.949
dsd;0.5;0;0;0;0.5;0	dsd	0	0	0	0.5	0.5	0	glmm_agg	Intercept	1000	-0.0017111	0.0955749	0.937
dsd;0.5;0;0;0;0.5;0	dsd	0	0	0	0.5	0.5	0	glmm_agg	period1	1000	0.00435351	0.105911	0.963
dsd;0.5;0;0;0;0.5;0	dsd	0	0	0	0.5	0.5	0	glmm_agg	period2	1000	0.00233573	0.0960306	0.97
dsd;0.5;0;0;0;0.5;0	dsd	0	0	0	0.5	0.5	0	glmm_agg	period3	1000	0	0
dsd;0.5;0;0;0;0.5;0	dsd	0	0	0	0.5	0.5	0	glmm_agg	period4	1000	0.00120778	0.109647	0.97
dsd;0.5;0;0;0;0.5;0	dsd	0	0	0	0.5	0.5	0	glmm_agg	period5	1000	0.00318347	0.117514	0.938
dsd;0.5;0;0;0;0.5;0	dsd	0	0	0	0.5	0.5	0	glmm_agg	trt	1000	0.00388548	0.114085	0.955
dsd;0.5;0;0;0;0.5;0	dsd	0	0	0	0.5	0.5	0	glmm_agg	trt*period1	1000	-0.00934	0.153429	0.96
dsd;0.5;0;0;0;0.5;0	dsd	0	0	0	0.5	0.5	0	glmm_agg	trt*period2	1000	0.00100625	0.143284	0.965
dsd;0.5;0;0;0;0.5;0	dsd	0	0	0	0.5	0.5	0	glmm_agg	trt*period3	1000	0	0
dsd;0.5;0;0;0;0.5;0	dsd	0	0	0	0.5	0.5	0	glmm_agg	trt*period4	1000	-0.0064796	0.134191	0.98
dsd;0.5;0;0;0;0.5;0	dsd	0	0	0	0.5	0.5	0	glmm_agg	trt*period5	1000	-0.0041848	0.145804	0.924
dsd;0.5;0;0;0;0.5;-0.1	dsd	0	0	0	0.5	0.5	-0.1	gee_agg	Intercept	1000	0.00458973	0.0789359	0.931
dsd;0.5;0;0;0;0.5;-0.1	dsd	0	0	0	0.5	0.5	-0.1	gee_agg	period1	1000	-0.002549	0.0871193	0.951
dsd;0.5;0;0;0;0.5;-0.1	dsd	0	0	0	0.5	0.5	-0.1	gee_agg	period2	1000	-0.0026463	0.0793665	0.931
dsd;0.5;0;0;0;0.5;-0.1	dsd	0	0	0	0.5	0.5	-0.1	gee_agg	period3	1000	0	0	1
dsd;0.5;0;0;0;0.5;-0.1	dsd	0	0	0	0.5	0.5	-0.1	gee_agg	period4	1000	-0.0015463	0.0907302	0.93
dsd;0.5;0;0;0;0.5;-0.1	dsd	0	0	0	0.5	0.5	-0.1	gee_agg	period5	1000	0.00101903	0.102989	0.944
dsd;0.5;0;0;0;0.5;-0.1	dsd	0	0	0	0.5	0.5	-0.1	gee_agg	trt	1000	-0.0015766	0.0919385	0.942
dsd;0.5;0;0;0;0.5;-0.1	dsd	0	0	0	0.5	0.5	-0.1	gee_agg	trt*period1	1000	-0.0019408	0.126827	0.936
dsd;0.5;0;0;0;0.5;-0.1	dsd	0	0	0	0.5	0.5	-0.1	gee_agg	trt*period2	1000	0.00440275	0.114376	0.942
dsd;0.5;0;0;0;0.5;-0.1	dsd	0	0	0	0.5	0.5	-0.1	gee_agg	trt*period3	1000	0	0	1
dsd;0.5;0;0;0;0.5;-0.1	dsd	0	0	0	0.5	0.5	-0.1	gee_agg	trt*period4	1000	-0.0029081	0.107315	0.942
dsd;0.5;0;0;0;0.5;-0.1	dsd	0	0	0	0.5	0.5	-0.1	gee_agg	trt*period5	1000	-0.0025102	0.125409	0.943
dsd;0.5;0;0;0;0.5;-0.1	dsd	0	0	0	0.5	0.5	-0.1	glmm_agg	Intercept	1000	-0.0017127	0.0955837	0.936
dsd;0.5;0;0;0;0.5;-0.1	dsd	0	0	0	0.5	0.5	-0.1	glmm_agg	period1	1000	0.00438726	0.105925	0.963
dsd;0.5;0;0;0;0.5;-0.1	dsd	0	0	0	0.5	0.5	-0.1	glmm_agg	period2	1000	0.00237932	0.0959939	0.971
dsd;0.5;0;0;0;0.5;-0.1	dsd	0	0	0	0.5	0.5	-0.1	glmm_agg	period3	1000	0	0
dsd;0.5;0;0;0;0.5;-0.1	dsd	0	0	0	0.5	0.5	-0.1	glmm_agg	period4	1000	0.00127023	0.109658	0.97
dsd;0.5;0;0;0;0.5;-0.1	dsd	0	0	0	0.5	0.5	-0.1	glmm_agg	period5	1000	0.00324084	0.117529	0.939
dsd;0.5;0;0;0;0.5;-0.1	dsd	0	0	0	0.5	0.5	-0.1	glmm_agg	trt	1000	0.00385198	0.114114	0.955
dsd;0.5;0;0;0;0.5;-0.1	dsd	0	0	0	0.5	0.5	-0.1	glmm_agg	trt*period1	1000	-0.009078	0.154464	0.955
dsd;0.5;0;0;0;0.5;-0.1	dsd	0	0	0	0.5	0.5	-0.1	glmm_agg	trt*period2	1000	0.000851211	0.143312	0.97
dsd;0.5;0;0;0;0.5;-0.1	dsd	0	0	0	0.5	0.5	-0.1	glmm_agg	trt*period3	1000	0	0
dsd;0.5;0;0;0;0.5;-0.1	dsd	0	0	0	0.5	0.5	-0.1	glmm_agg	trt*period4	1000	-0.006208	0.133724	0.981
dsd;0.5;0;0;0;0.5;-0.1	dsd	0	0	0	0.5	0.5	-0.1	glmm_agg	trt*period5	1000	-0.0038546	0.14571	0.924
dsd;0.8;0;0;0;0.5;0	dsd	0	0	0	0.8	0.5	0	gee_agg	Intercept	1000	0.00499074	0.0917043	0.931
dsd;0.8;0;0;0;0.5;0	dsd	0	0	0	0.8	0.5	0	gee_agg	period1	1000	-0.0022014	0.10139	0.945
dsd;0.8;0;0;0;0.5;0	dsd	0	0	0	0.8	0.5	0	gee_agg	period2	1000	-0.0027417	0.0913938	0.936
dsd;0.8;0;0;0;0.5;0	dsd	0	0	0	0.8	0.5	0	gee_agg	period3	1000	0	0	1
dsd;0.8;0;0;0;0.5;0	dsd	0	0	0	0.8	0.5	0	gee_agg	period4	1000	-0.0016782	0.10513	0.925
dsd;0.8;0;0;0;0.5;0	dsd	0	0	0	0.8	0.5	0	gee_agg	period5	1000	0.00150446	0.119798	0.936
dsd;0.8;0;0;0;0.5;0	dsd	0	0	0	0.8	0.5	0	gee_agg	trt	1000	-0.00058306	0.106813	0.941
dsd;0.8;0;0;0;0.5;0	dsd	0	0	0	0.8	0.5	0	gee_agg	trt*period1	1000	-0.0042524	0.14587	0.934
dsd;0.8;0;0;0;0.5;0	dsd	0	0	0	0.8	0.5	0	gee_agg	trt*period2	1000	0.00290741	0.130864	0.94
dsd;0.8;0;0;0;0.5;0	dsd	0	0	0	0.8	0.5	0	gee_agg	trt*period3	1000	0	0	1
dsd;0.8;0;0;0;0.5;0	dsd	0	0	0	0.8	0.5	0	gee_agg	trt*period4	1000	-0.0043303	0.124799	0.935
dsd;0.8;0;0;0;0.5;0	dsd	0	0	0	0.8	0.5	0	gee_agg	trt*period5	1000	-0.0042409	0.145589	0.945
dsd;0.8;0;0;0;0.5;0	dsd	0	0	0	0.8	0.5	0	glmm_agg	Intercept	1000	-0.0024469	0.11992	0.943
dsd;0.8;0;0;0;0.5;0	dsd	0	0	0	0.8	0.5	0	glmm_agg	period1	1000	0.00607469	0.132851	0.967
dsd;0.8;0;0;0;0.5;0	dsd	0	0	0	0.8	0.5	0	glmm_agg	period2	1000	0.00317149	0.118918	0.974
dsd;0.8;0;0;0;0.5;0	dsd	0	0	0	0.8	0.5	0	glmm_agg	period3	1000	0	0
dsd;0.8;0;0;0;0.5;0	dsd	0	0	0	0.8	0.5	0	glmm_agg	period4	1000	0.00161167	0.136538	0.968
dsd;0.8;0;0;0;0.5;0	dsd	0	0	0	0.8	0.5	0	glmm_agg	period5	1000	0.00484688	0.147708	0.934
dsd;0.8;0;0;0;0.5;0	dsd	0	0	0	0.8	0.5	0	glmm_agg	trt	1000	0.00581201	0.142892	0.952
dsd;0.8;0;0;0;0.5;0	dsd	0	0	0	0.8	0.5	0	glmm_agg	trt*period1	1000	-0.012695	0.192258	0.957
dsd;0.8;0;0;0;0.5;0	dsd	0	0	0	0.8	0.5	0	glmm_agg	trt*period2	1000	-0.00037852	0.177926	0.965
dsd;0.8;0;0;0;0.5;0	dsd	0	0	0	0.8	0.5	0	glmm_agg	trt*period3	1000	0	0
dsd;0.8;0;0;0;0.5;0	dsd	0	0	0	0.8	0.5	0	glmm_agg	trt*period4	1000	-0.008645	0.166717	0.975
dsd;0.8;0;0;0;0.5;0	dsd	0	0	0	0.8	0.5	0	glmm_agg	trt*period5	1000	-0.0060742	0.182349	0.917
dsd;0.8;0;0;0;0.5;-0.1	dsd	0	0	0	0.8	0.5	-0.1	gee_agg	Intercept	1000	0.00495429	0.0917483	0.931
dsd;0.8;0;0;0;0.5;-0.1	dsd	0	0	0	0.8	0.5	-0.1	gee_agg	period1	1000	-0.0022248	0.10136	0.944
dsd;0.8;0;0;0;0.5;-0.1	dsd	0	0	0	0.8	0.5	-0.1	gee_agg	period2	1000	-0.002766	0.0913678	0.935
dsd;0.8;0;0;0;0.5;-0.1	dsd	0	0	0	0.8	0.5	-0.1	gee_agg	period3	1000	0	0	1
dsd;0.8;0;0;0;0.5;-0.1	dsd	0	0	0	0.8	0.5	-0.1	gee_agg	period4	1000	-0.0016798	0.105129	0.925
dsd;0.8;0;0;0;0.5;-0.1	dsd	0	0	0	0.8	0.5	-0.1	gee_agg	period5	1000	0.00150046	0.119798	0.936
dsd;0.8;0;0;0;0.5;-0.1	dsd	0	0	0	0.8	0.5	-0.1	gee_agg	trt	1000	-0.0005296	0.106868	0.939
dsd;0.8;0;0;0;0.5;-0.1	dsd	0	0	0	0.8	0.5	-0.1	gee_agg	trt*period1	1000	-0.0037869	0.146582	0.934
dsd;0.8;0;0;0;0.5;-0.1	dsd	0	0	0	0.8	0.5	-0.1	gee_agg	trt*period2	1000	0.00343064	0.13176	0.94
dsd;0.8;0;0;0;0.5;-0.1	dsd	0	0	0	0.8	0.5	-0.1	gee_agg	trt*period3	1000	0	0	1
dsd;0.8;0;0;0;0.5;-0.1	dsd	0	0	0	0.8	0.5	-0.1	gee_agg	trt*period4	1000	-0.0041771	0.124119	0.933
dsd;0.8;0;0;0;0.5;-0.1	dsd	0	0	0	0.8	0.5	-0.1	gee_agg	trt*period5	1000	-0.0047687	0.145544	0.944
dsd;0.8;0;0;0;0.5;-0.1	dsd	0	0	0	0.8	0.5	-0.1	glmm_agg	Intercept	1000	-0.0024449	0.119959	0.944
dsd;0.8;0;0;0;0.5;-0.1	dsd	0	0	0	0.8	0.5	-0.1	glmm_agg	period1	1000	0.00608868	0.132927	0.967
dsd;0.8;0;0;0;0.5;-0.1	dsd	0	0	0	0.8	0.5	-0.1	glmm_agg	period2	1000	0.00316265	0.118973	0.975
dsd;0.8;0;0;0;0.5;-0.1	dsd	0	0	0	0.8	0.5	-0.1	glmm_agg	period3	1000	0	0
dsd;0.8;0;0;0;0.5;-0.1	dsd	0	0	0	0.8	0.5	-0.1	glmm_agg	period4	1000	0.00165663	0.136541	0.967
dsd;0.8;0;0;0;0.5;-0.1	dsd	0	0	0	0.8	0.5	-0.1	glmm_agg	period5	1000	0.00489816	0.147705	0.935
dsd;0.8;0;0;0;0.5;-0.1	dsd	0	0	0	0.8	0.5	-0.1	glmm_agg	trt	1000	0.005772	0.142966	0.951
dsd;0.8;0;0;0;0.5;-0.1	dsd	0	0	0	0.8	0.5	-0.1	glmm_agg	trt*period1	1000	-0.012518	0.192759	0.957
dsd;0.8;0;0;0;0.5;-0.1	dsd	0	0	0	0.8	0.5	-0.1	glmm_agg	trt*period2	1000	-0.00042198	0.178517	0.965
dsd;0.8;0;0;0;0.5;-0.1	dsd	0	0	0	0.8	0.5	-0.1	glmm_agg	trt*period3	1000	0	0
dsd;0.8;0;0;0;0.5;-0.1	dsd	0	0	0	0.8	0.5	-0.1	glmm_agg	trt*period4	1000	-0.008408	0.166393	0.975
dsd;0.8;0;0;0;0.5;-0.1	dsd	0	0	0	0.8	0.5	-0.1	glmm_agg	trt*period5	1000	-0.0066774	0.18248	0.922
dsd;0.2;0;0;0;0.8;0	dsd	0	0	0	0.2	0.8	0	gee_agg	Intercept	1000	0.00104845	0.05298	0.932
dsd;0.2;0;0;0;0.8;0	dsd	0	0	0	0.2	0.8	0	gee_agg	period1	1000	0.000934557	0.0512077	0.945
dsd;0.2;0;0;0;0.8;0	dsd	0	0	0	0.2	0.8	0	gee_agg	period2	1000	0.000449048	0.0469023	0.941
dsd;0.2;0;0;0;0.8;0	dsd	0	0	0	0.2	0.8	0	gee_agg	period3	1000	0	0	1
dsd;0.2;0;0;0;0.8;0	dsd	0	0	0	0.2	0.8	0	gee_agg	period4	1000	0.000574151	0.0513976	0.94
dsd;0.2;0;0;0;0.8;0	dsd	0	0	0	0.2	0.8	0	gee_agg	period5	1000	0.00255467	0.0600733	0.948
dsd;0.2;0;0;0;0.8;0	dsd	0	0	0	0.2	0.8	0	gee_agg	trt	1000	0.00129753	0.0567915	0.955
dsd;0.2;0;0;0;0.8;0	dsd	0	0	0	0.2	0.8	0	gee_agg	trt*period1	1000	-0.0045924	0.0736038	0.941
dsd;0.2;0;0;0;0.8;0	dsd	0	0	0	0.2	0.8	0	gee_agg	trt*period2	1000	-6.476e-05	0.0661056	0.95
dsd;0.2;0;0;0;0.8;0	dsd	0	0	0	0.2	0.8	0	gee_agg	trt*period3	1000	0	0	1
dsd;0.2;0;0;0;0.8;0	dsd	0	0	0	0.2	0.8	0	gee_agg	trt*period4	1000	-0.0022746	0.0609589	0.943
dsd;0.2;0;0;0;0.8;0	dsd	0	0	0	0.2	0.8	0	gee_agg	trt*period5	1000	-0.0031337	0.072836	0.956
dsd;0.2;0;0;0;0.8;0	dsd	0	0	0	0.2	0.8	0	glmm_agg	Intercept	1000	-0.00058734	0.0579313	0.956
dsd;0.2;0;0;0;0.8;0	dsd	0	0	0	0.2	0.8	0	glmm_agg	period1	1000	0.00226864	0.0566999	0.978
dsd;0.2;0;0;0;0.8;0	dsd	0	0	0	0.2	0.8	0	glmm_agg	period2	1000	0.000552053	0.0518001	0.979
dsd;0.2;0;0;0;0.8;0	dsd	0	0	0	0.2	0.8	0	glmm_agg	period3	1000	0	0
dsd;0.2;0;0;0;0.8;0	dsd	0	0	0	0.2	0.8	0	glmm_agg	period4	1000	-0.00060852	0.0581868	0.966
dsd;0.2;0;0;0;0.8;0	dsd	0	0	0	0.2	0.8	0	glmm_agg	period5	1000	0.000242086	0.0632622	0.92
dsd;0.2;0;0;0;0.8;0	dsd	0	0	0	0.2	0.8	0	glmm_agg	trt	1000	0.0024155	0.0636655	0.978
dsd;0.2;0;0;0;0.8;0	dsd	0	0	0	0.2	0.8	0	glmm_agg	trt*period1	1000	-0.0056691	0.0817233	0.967
dsd;0.2;0;0;0;0.8;0	dsd	0	0	0	0.2	0.8	0	glmm_agg	trt*period2	1000	0.000172591	0.0747732	0.981
dsd;0.2;0;0;0;0.8;0	dsd	0	0	0	0.2	0.8	0	glmm_agg	trt*period3	1000	0	0
dsd;0.2;0;0;0;0.8;0	dsd	0	0	0	0.2	0.8	0	glmm_agg	trt*period4	1000	-0.0019037	0.0706111	0.974
dsd;0.2;0;0;0;0.8;0	dsd	0	0	0	0.2	0.8	0	glmm_agg	trt*period5	1000	-0.0020922	0.0774929	0.91
dsd;0.2;0;0;0;0.8;-0.1	dsd	0	0	0	0.2	0.8	-0.1	gee_agg	Intercept	1000	0.000938235	0.0530196	0.935
dsd;0.2;0;0;0;0.8;-0.1	dsd	0	0	0	0.2	0.8	-0.1	gee_agg	period1	1000	0.000917302	0.0511822	0.944
dsd;0.2;0;0;0;0.8;-0.1	dsd	0	0	0	0.2	0.8	-0.1	gee_agg	period2	1000	0.00042635	0.0468922	0.941
dsd;0.2;0;0;0;0.8;-0.1	dsd	0	0	0	0.2	0.8	-0.1	gee_agg	period3	1000	0	0	1
dsd;0.2;0;0;0;0.8;-0.1	dsd	0	0	0	0.2	0.8	-0.1	gee_agg	period4	1000	0.000566141	0.051397	0.939
dsd;0.2;0;0;0;0.8;-0.1	dsd	0	0	0	0.2	0.8	-0.1	gee_agg	period5	1000	0.00253491	0.0600719	0.949
dsd;0.2;0;0;0;0.8;-0.1	dsd	0	0	0	0.2	0.8	-0.1	gee_agg	trt	1000	0.00145634	0.0568404	0.954
dsd;0.2;0;0;0;0.8;-0.1	dsd	0	0	0	0.2	0.8	-0.1	gee_agg	trt*period1	1000	-0.004375	0.0753494	0.938
dsd;0.2;0;0;0;0.8;-0.1	dsd	0	0	0	0.2	0.8	-0.1	gee_agg	trt*period2	1000	0.00027927	0.0662886	0.954
dsd;0.2;0;0;0;0.8;-0.1	dsd	0	0	0	0.2	0.8	-0.1	gee_agg	trt*period3	1000	0	0	1
dsd;0.2;0;0;0;0.8;-0.1	dsd	0	0	0	0.2	0.8	-0.1	gee_agg	trt*period4	1000	-0.0024496	0.0609081	0.945
dsd;0.2;0;0;0;0.8;-0.1	dsd	0	0	0	0.2	0.8	-0.1	gee_agg	trt*period5	1000	-0.0037035	0.072578	0.956
dsd;0.2;0;0;0;0.8;-0.1	dsd	0	0	0	0.2	0.8	-0.1	glmm_agg	Intercept	1000	-0.00057727	0.0579766	0.955
dsd;0.2;0;0;0;0.8;-0.1	dsd	0	0	0	0.2	0.8	-0.1	glmm_agg	period1	1000	0.00219861	0.0567433	0.978
dsd;0.2;0;0;0;0.8;-0.1	dsd	0	0	0	0.2	0.8	-0.1	glmm_agg	period2	1000	0.0004746	0.0518625	0.979
dsd;0.2;0;0;0;0.8;-0.1	dsd	0	0	0	0.2	0.8	-0.1	glmm_agg	period3	1000	0	0
dsd;0.2;0;0;0;0.8;-0.1	dsd	0	0	0	0.2	0.8	-0.1	glmm_agg	period4	1000	-0.000511	0.0582454	0.968
dsd;0.2;0;0;0;0.8;-0.1	dsd	0	0	0	0.2	0.8	-0.1	glmm_agg	period5	1000	0.000399444	0.0632739	0.923
dsd;0.2;0;0;0;0.8;-0.1	dsd	0	0	0	0.2	0.8	-0.1	glmm_agg	trt	1000	0.00233504	0.0637656	0.979
dsd;0.2;0;0;0;0.8;-0.1	dsd	0	0	0	0.2	0.8	-0.1	glmm_agg	trt*period1	1000	-0.0054811	0.083228	0.966
dsd;0.2;0;0;0;0.8;-0.1	dsd	0	0	0	0.2	0.8	-0.1	glmm_agg	trt*period2	1000	0.000464373	0.0748436	0.977
dsd;0.2;0;0;0;0.8;-0.1	dsd	0	0	0	0.2	0.8	-0.1	glmm_agg	trt*period3	1000	0	0
dsd;0.2;0;0;0;0.8;-0.1	dsd	0	0	0	0.2	0.8	-0.1	glmm_agg	trt*period4	1000	-0.0018151	0.07071	0.973
dsd;0.2;0;0;0;0.8;-0.1	dsd	0	0	0	0.2	0.8	-0.1	glmm_agg	trt*period5	1000	-0.0021883	0.0774636	0.91
dsd;0.5;0;0;0;0.8;0	dsd	0	0	0	0.5	0.8	0	gee_agg	Intercept	1000	0.00354109	0.070557	0.939
dsd;0.5;0;0;0;0.8;0	dsd	0	0	0	0.5	0.8	0	gee_agg	period1	1000	-0.0017443	0.0657316	0.945
dsd;0.5;0;0;0;0.8;0	dsd	0	0	0	0.5	0.8	0	gee_agg	period2	1000	-0.0018771	0.0581493	0.937
dsd;0.5;0;0;0;0.8;0	dsd	0	0	0	0.5	0.8	0	gee_agg	period3	1000	0	0	1
dsd;0.5;0;0;0;0.8;0	dsd	0	0	0	0.5	0.8	0	gee_agg	period4	1000	0.000484193	0.064784	0.923
dsd;0.5;0;0;0;0.8;0	dsd	0	0	0	0.5	0.8	0	gee_agg	period5	1000	0.00227362	0.0789373	0.943
dsd;0.5;0;0;0;0.8;0	dsd	0	0	0	0.5	0.8	0	gee_agg	trt	1000	-0.00051531	0.0737181	0.953
dsd;0.5;0;0;0;0.8;0	dsd	0	0	0	0.5	0.8	0	gee_agg	trt*period1	1000	-0.002909	0.0955105	0.937
dsd;0.5;0;0;0;0.8;0	dsd	0	0	0	0.5	0.8	0	gee_agg	trt*period2	1000	0.00191505	0.0826427	0.952
dsd;0.5;0;0;0;0.8;0	dsd	0	0	0	0.5	0.8	0	gee_agg	trt*period3	1000	0	0	1
dsd;0.5;0;0;0;0.8;0	dsd	0	0	0	0.5	0.8	0	gee_agg	trt*period4	1000	-0.0039026	0.0764701	0.94
dsd;0.5;0;0;0;0.8;0	dsd	0	0	0	0.5	0.8	0	gee_agg	trt*period5	1000	-0.0038091	0.0951999	0.951
dsd;0.5;0;0;0;0.8;0	dsd	0	0	0	0.5	0.8	0	glmm_agg	Intercept	1000	0.000192322	0.0851963	0.957
dsd;0.5;0;0;0;0.8;0	dsd	0	0	0	0.5	0.8	0	glmm_agg	period1	1000	0.00218881	0.0810796	0.985
dsd;0.5;0;0;0;0.8;0	dsd	0	0	0	0.5	0.8	0	glmm_agg	period2	1000	0.000301835	0.0724065	0.983
dsd;0.5;0;0;0;0.8;0	dsd	0	0	0	0.5	0.8	0	glmm_agg	period3	1000	0	0
dsd;0.5;0;0;0;0.8;0	dsd	0	0	0	0.5	0.8	0	glmm_agg	period4	1000	0.00111866	0.0815771	0.976
dsd;0.5;0;0;0;0.8;0	dsd	0	0	0	0.5	0.8	0	glmm_agg	period5	1000	0.00139258	0.0895269	0.91
dsd;0.5;0;0;0;0.8;0	dsd	0	0	0	0.5	0.8	0	glmm_agg	trt	1000	0.00256618	0.0926267	0.976
dsd;0.5;0;0;0;0.8;0	dsd	0	0	0	0.5	0.8	0	glmm_agg	trt*period1	1000	-0.0066852	0.119097	0.977
dsd;0.5;0;0;0;0.8;0	dsd	0	0	0	0.5	0.8	0	glmm_agg	trt*period2	1000	0.000940433	0.10714	0.987
dsd;0.5;0;0;0;0.8;0	dsd	0	0	0	0.5	0.8	0	glmm_agg	trt*period3	1000	0	0
dsd;0.5;0;0;0;0.8;0	dsd	0	0	0	0.5	0.8	0	glmm_agg	trt*period4	1000	-0.0051347	0.100426	0.97
dsd;0.5;0;0;0;0.8;0	dsd	0	0	0	0.5	0.8	0	glmm_agg	trt*period5	1000	-0.0032706	0.110157	0.903
dsd;0.5;0;0;0;0.8;-0.1	dsd	0	0	0	0.5	0.8	-0.1	gee_agg	Intercept	1000	0.00349622	0.0706621	0.939
dsd;0.5;0;0;0;0.8;-0.1	dsd	0	0	0	0.5	0.8	-0.1	gee_agg	period1	1000	-0.0017556	0.0656987	0.945
dsd;0.5;0;0;0;0.8;-0.1	dsd	0	0	0	0.5	0.8	-0.1	gee_agg	period2	1000	-0.0018916	0.0580988	0.936
dsd;0.5;0;0;0;0.8;-0.1	dsd	0	0	0	0.5	0.8	-0.1	gee_agg	period3	1000	0	0	1
dsd;0.5;0;0;0;0.8;-0.1	dsd	0	0	0	0.5	0.8	-0.1	gee_agg	period4	1000	0.000480033	0.0647829	0.923
dsd;0.5;0;0;0;0.8;-0.1	dsd	0	0	0	0.5	0.8	-0.1	gee_agg	period5	1000	0.00226681	0.0789403	0.943
dsd;0.5;0;0;0;0.8;-0.1	dsd	0	0	0	0.5	0.8	-0.1	gee_agg	trt	1000	-0.00045097	0.0738187	0.952
dsd;0.5;0;0;0;0.8;-0.1	dsd	0	0	0	0.5	0.8	-0.1	gee_agg	trt*period1	1000	-0.0025179	0.0966537	0.933
dsd;0.5;0;0;0;0.8;-0.1	dsd	0	0	0	0.5	0.8	-0.1	gee_agg	trt*period2	1000	0.00186771	0.0827066	0.951
dsd;0.5;0;0;0;0.8;-0.1	dsd	0	0	0	0.5	0.8	-0.1	gee_agg	trt*period3	1000	0	0	1
dsd;0.5;0;0;0;0.8;-0.1	dsd	0	0	0	0.5	0.8	-0.1	gee_agg	trt*period4	1000	-0.0038544	0.076375	0.936
dsd;0.5;0;0;0;0.8;-0.1	dsd	0	0	0	0.5	0.8	-0.1	gee_agg	trt*period5	1000	-0.0043352	0.0945683	0.948
dsd;0.5;0;0;0;0.8;-0.1	dsd	0	0	0	0.5	0.8	-0.1	glmm_agg	Intercept	1000	0.000287311	0.0852453	0.959
dsd;0.5;0;0;0;0.8;-0.1	dsd	0	0	0	0.5	0.8	-0.1	glmm_agg	period1	1000	0.00213167	0.0811571	0.985
dsd;0.5;0;0;0;0.8;-0.1	dsd	0	0	0	0.5	0.8	-0.1	glmm_agg	period2	1000	0.000255583	0.0724243	0.983
dsd;0.5;0;0;0;0.8;-0.1	dsd	0	0	0	0.5	0.8	-0.1	glmm_agg	period3	1000	0	0
dsd;0.5;0;0;0;0.8;-0.1	dsd	0	0	0	0.5	0.8	-0.1	glmm_agg	period4	1000	0.00123365	0.0816172	0.976
dsd;0.5;0;0;0;0.8;-0.1	dsd	0	0	0	0.5	0.8	-0.1	glmm_agg	period5	1000	0.00156921	0.0895515	0.911
dsd;0.5;0;0;0;0.8;-0.1	dsd	0	0	0	0.5	0.8	-0.1	glmm_agg	trt	1000	0.00224584	0.0927448	0.975
dsd;0.5;0;0;0;0.8;-0.1	dsd	0	0	0	0.5	0.8	-0.1	glmm_agg	trt*period1	1000	-0.005963	0.120049	0.974
dsd;0.5;0;0;0;0.8;-0.1	dsd	0	0	0	0.5	0.8	-0.1	glmm_agg	trt*period2	1000	0.000902298	0.107086	0.985
dsd;0.5;0;0;0;0.8;-0.1	dsd	0	0	0	0.5	0.8	-0.1	glmm_agg	trt*period3	1000	0	0
dsd;0.5;0;0;0;0.8;-0.1	dsd	0	0	0	0.5	0.8	-0.1	glmm_agg	trt*period4	1000	-0.0046809	0.100454	0.973
dsd;0.5;0;0;0;0.8;-0.1	dsd	0	0	0	0.5	0.8	-0.1	glmm_agg	trt*period5	1000	-0.003274	0.109947	0.903
dsd;0.8;0;0;0;0.8;0	dsd	0	0	0	0.8	0.8	0	gee_agg	Intercept	1000	0.00431442	0.080673	0.942
dsd;0.8;0;0;0;0.8;0	dsd	0	0	0	0.8	0.8	0	gee_agg	period1	1000	-0.0019073	0.0752257	0.939
dsd;0.8;0;0;0;0.8;0	dsd	0	0	0	0.8	0.8	0	gee_agg	period2	1000	-0.0020543	0.0653125	0.943
dsd;0.8;0;0;0;0.8;0	dsd	0	0	0	0.8	0.8	0	gee_agg	period3	1000	0	0	1
dsd;0.8;0;0;0;0.8;0	dsd	0	0	0	0.8	0.8	0	gee_agg	period4	1000	-0.00095257	0.0734809	0.921
dsd;0.8;0;0;0;0.8;0	dsd	0	0	0	0.8	0.8	0	gee_agg	period5	1000	0.0021378	0.091042	0.938
dsd;0.8;0;0;0;0.8;0	dsd	0	0	0	0.8	0.8	0	gee_agg	trt	1000	-0.00095214	0.0849879	0.952
dsd;0.8;0;0;0;0.8;0	dsd	0	0	0	0.8	0.8	0	gee_agg	trt*period1	1000	-0.0030542	0.110353	0.937
dsd;0.8;0;0;0;0.8;0	dsd	0	0	0	0.8	0.8	0	gee_agg	trt*period2	1000	0.00174351	0.094267	0.944
dsd;0.8;0;0;0;0.8;0	dsd	0	0	0	0.8	0.8	0	gee_agg	trt*period3	1000	0	0	1
dsd;0.8;0;0;0;0.8;0	dsd	0	0	0	0.8	0.8	0	gee_agg	trt*period4	1000	-0.0025923	0.0865169	0.934
dsd;0.8;0;0;0;0.8;0	dsd	0	0	0	0.8	0.8	0	gee_agg	trt*period5	1000	-0.0042132	0.109734	0.946
dsd;0.8;0;0;0;0.8;0	dsd	0	0	0	0.8	0.8	0	glmm_agg	Intercept	1000	0.000816722	0.105955	0.958
dsd;0.8;0;0;0;0.8;0	dsd	0	0	0	0.8	0.8	0	glmm_agg	period1	1000	0.00285163	0.100821	0.986
dsd;0.8;0;0;0;0.8;0	dsd	0	0	0	0.8	0.8	0	glmm_agg	period2	1000	0.000765195	0.0885548	0.991
dsd;0.8;0;0;0;0.8;0	dsd	0	0	0	0.8	0.8	0	glmm_agg	period3	1000	0	0
dsd;0.8;0;0;0;0.8;0	dsd	0	0	0	0.8	0.8	0	glmm_agg	period4	1000	0.000888674	0.0997674	0.979
dsd;0.8;0;0;0;0.8;0	dsd	0	0	0	0.8	0.8	0	glmm_agg	period5	1000	0.00361302	0.110961	0.904
dsd;0.8;0;0;0;0.8;0	dsd	0	0	0	0.8	0.8	0	glmm_agg	trt	1000	0.00274771	0.115655	0.978
dsd;0.8;0;0;0;0.8;0	dsd	0	0	0	0.8	0.8	0	glmm_agg	trt*period1	1000	-0.008235	0.148931	0.983
dsd;0.8;0;0;0;0.8;0	dsd	0	0	0	0.8	0.8	0	glmm_agg	trt*period2	1000	0.000278904	0.133229	0.987
dsd;0.8;0;0;0;0.8;0	dsd	0	0	0	0.8	0.8	0	glmm_agg	trt*period3	1000	0	0
dsd;0.8;0;0;0;0.8;0	dsd	0	0	0	0.8	0.8	0	glmm_agg	trt*period4	1000	-0.0048773	0.123301	0.972
dsd;0.8;0;0;0;0.8;0	dsd	0	0	0	0.8	0.8	0	glmm_agg	trt*period5	1000	-0.0051805	0.137431	0.898
dsd;0.8;0;0;0;0.8;-0.1	dsd	0	0	0	0.8	0.8	-0.1	gee_agg	Intercept	1000	0.00428942	0.0807031	0.943
dsd;0.8;0;0;0;0.8;-0.1	dsd	0	0	0	0.8	0.8	-0.1	gee_agg	period1	1000	-0.001899	0.0751965	0.939
dsd;0.8;0;0;0;0.8;-0.1	dsd	0	0	0	0.8	0.8	-0.1	gee_agg	period2	1000	-0.0020472	0.0652763	0.943
dsd;0.8;0;0;0;0.8;-0.1	dsd	0	0	0	0.8	0.8	-0.1	gee_agg	period3	1000	0	0	1
dsd;0.8;0;0;0;0.8;-0.1	dsd	0	0	0	0.8	0.8	-0.1	gee_agg	period4	1000	-0.00095534	0.0734786	0.921
dsd;0.8;0;0;0;0.8;-0.1	dsd	0	0	0	0.8	0.8	-0.1	gee_agg	period5	1000	0.002135	0.0910453	0.938
dsd;0.8;0;0;0;0.8;-0.1	dsd	0	0	0	0.8	0.8	-0.1	gee_agg	trt	1000	-0.00091594	0.0851253	0.948
dsd;0.8;0;0;0;0.8;-0.1	dsd	0	0	0	0.8	0.8	-0.1	gee_agg	trt*period1	1000	-0.0028229	0.110812	0.94
dsd;0.8;0;0;0;0.8;-0.1	dsd	0	0	0	0.8	0.8	-0.1	gee_agg	trt*period2	1000	0.00220677	0.0942198	0.946
dsd;0.8;0;0;0;0.8;-0.1	dsd	0	0	0	0.8	0.8	-0.1	gee_agg	trt*period3	1000	0	0	1
dsd;0.8;0;0;0;0.8;-0.1	dsd	0	0	0	0.8	0.8	-0.1	gee_agg	trt*period4	1000	-0.0029552	0.0866874	0.935
dsd;0.8;0;0;0;0.8;-0.1	dsd	0	0	0	0.8	0.8	-0.1	gee_agg	trt*period5	1000	-0.0043764	0.109297	0.938
dsd;0.8;0;0;0;0.8;-0.1	dsd	0	0	0	0.8	0.8	-0.1	glmm_agg	Intercept	1000	0.000857995	0.106019	0.957
dsd;0.8;0;0;0;0.8;-0.1	dsd	0	0	0	0.8	0.8	-0.1	glmm_agg	period1	1000	0.00279472	0.100852	0.986
dsd;0.8;0;0;0;0.8;-0.1	dsd	0	0	0	0.8	0.8	-0.1	glmm_agg	period2	1000	0.000684034	0.0885408	0.991
dsd;0.8;0;0;0;0.8;-0.1	dsd	0	0	0	0.8	0.8	-0.1	glmm_agg	period3	1000	0	0
dsd;0.8;0;0;0;0.8;-0.1	dsd	0	0	0	0.8	0.8	-0.1	glmm_agg	period4	1000	0.000929967	0.099833	0.98
dsd;0.8;0;0;0;0.8;-0.1	dsd	0	0	0	0.8	0.8	-0.1	glmm_agg	period5	1000	0.00373665	0.110973	0.902
dsd;0.8;0;0;0;0.8;-0.1	dsd	0	0	0	0.8	0.8	-0.1	glmm_agg	trt	1000	0.00229614	0.115829	0.978
dsd;0.8;0;0;0;0.8;-0.1	dsd	0	0	0	0.8	0.8	-0.1	glmm_agg	trt*period1	1000	-0.0073062	0.149365	0.977
dsd;0.8;0;0;0;0.8;-0.1	dsd	0	0	0	0.8	0.8	-0.1	glmm_agg	trt*period2	1000	0.000930787	0.133508	0.984
dsd;0.8;0;0;0;0.8;-0.1	dsd	0	0	0	0.8	0.8	-0.1	glmm_agg	trt*period3	1000	0	0
dsd;0.8;0;0;0;0.8;-0.1	dsd	0	0	0	0.8	0.8	-0.1	glmm_agg	trt*period4	1000	-0.0048524	0.123829	0.971
dsd;0.8;0;0;0;0.8;-0.1	dsd	0	0	0	0.8	0.8	-0.1	glmm_agg	trt*period5	1000	-0.005039	0.137272	0.901
usd;0.2;0;0;0;0.5;0	usd	0	0	0	0.2	0.5	0	gee_agg	Intercept	1000	0.000172459	0.0475598	0.937
usd;0.2;0;0;0;0.5;0	usd	0	0	0	0.2	0.5	0	gee_agg	period1	1000	0.00101255	0.0540211	0.942
usd;0.2;0;0;0;0.5;0	usd	0	0	0	0.2	0.5	0	gee_agg	period2	1000	0.000820173	0.0517483	0.929
usd;0.2;0;0;0;0.5;0	usd	0	0	0	0.2	0.5	0	gee_agg	period3	1000	0	0	1
usd;0.2;0;0;0;0.5;0	usd	0	0	0	0.2	0.5	0	gee_agg	period4	1000	0.000791145	0.06279	0.933
usd;0.2;0;0;0;0.5;0	usd	0	0	0	0.2	0.5	0	gee_agg	period5	1000	0.00425879	0.0939716	0.936
usd;0.2;0;0;0;0.5;0	usd	0	0	0	0.2	0.5	0	gee_agg	trt	1000	0.00330021	0.0621175	0.951
usd;0.2;0;0;0;0.5;0	usd	0	0	0	0.2	0.5	0	gee_agg	trt*period1	1000	-0.0036664	0.0993768	0.95
usd;0.2;0;0;0;0.5;0	usd	0	0	0	0.2	0.5	0	gee_agg	trt*period2	1000	0.000111327	0.0804825	0.934
usd;0.2;0;0;0;0.5;0	usd	0	0	0	0.2	0.5	0	gee_agg	trt*period3	1000	0	0	1
usd;0.2;0;0;0;0.5;0	usd	0	0	0	0.2	0.5	0	gee_agg	trt*period4	1000	-0.0049044	0.0796645	0.943
usd;0.2;0;0;0;0.5;0	usd	0	0	0	0.2	0.5	0	gee_agg	trt*period5	1000	-0.0064627	0.108707	0.943
usd;0.2;0;0;0;0.5;0	usd	0	0	0	0.2	0.5	0	glmm_agg	Intercept	1000	-0.0021454	0.0521361	0.935
usd;0.2;0;0;0;0.5;0	usd	0	0	0	0.2	0.5	0	glmm_agg	period1	1000	0.00353339	0.0594619	0.96
usd;0.2;0;0;0;0.5;0	usd	0	0	0	0.2	0.5	0	glmm_agg	period2	1000	0.00217807	0.0564505	0.97
usd;0.2;0;0;0;0.5;0	usd	0	0	0	0.2	0.5	0	glmm_agg	period3	1000	0	0
usd;0.2;0;0;0;0.5;0	usd	0	0	0	0.2	0.5	0	glmm_agg	period4	1000	0.00138846	0.0682255	0.971
usd;0.2;0;0;0;0.5;0	usd	0	0	0	0.2	0.5	0	glmm_agg	period5	1000	0.00329221	0.095911	0.944
usd;0.2;0;0;0;0.5;0	usd	0	0	0	0.2	0.5	0	glmm_agg	trt	1000	0.00486163	0.0697718	0.945
usd;0.2;0;0;0;0.5;0	usd	0	0	0	0.2	0.5	0	glmm_agg	trt*period1	1000	-0.0066641	0.106906	0.957
usd;0.2;0;0;0;0.5;0	usd	0	0	0	0.2	0.5	0	glmm_agg	trt*period2	1000	-0.00026867	0.0889972	0.964
usd;0.2;0;0;0;0.5;0	usd	0	0	0	0.2	0.5	0	glmm_agg	trt*period3	1000	0	0
usd;0.2;0;0;0;0.5;0	usd	0	0	0	0.2	0.5	0	glmm_agg	trt*period4	1000	-0.0058408	0.0886765	0.963
usd;0.2;0;0;0;0.5;0	usd	0	0	0	0.2	0.5	0	glmm_agg	trt*period5	1000	-0.0054318	0.113656	0.937
usd;0.2;0;0;0;0.5;-0.1	usd	0	0	0	0.2	0.5	-0.1	gee_agg	Intercept	1000	0.000111801	0.0475513	0.937
usd;0.2;0;0;0;0.5;-0.1	usd	0	0	0	0.2	0.5	-0.1	gee_agg	period1	1000	0.00106591	0.0540341	0.943
usd;0.2;0;0;0;0.5;-0.1	usd	0	0	0	0.2	0.5	-0.1	gee_agg	period2	1000	0.000857376	0.0517555	0.93
usd;0.2;0;0;0;0.5;-0.1	usd	0	0	0	0.2	0.5	-0.1	gee_agg	period3	1000	0	0	1
usd;0.2;0;0;0;0.5;-0.1	usd	0	0	0	0.2	0.5	-0.1	gee_agg	period4	1000	0.000840352	0.062726	0.935
usd;0.2;0;0;0;0.5;-0.1	usd	0	0	0	0.2	0.5	-0.1	gee_agg	period5	1000	0.00430038	0.0939895	0.934
usd;0.2;0;0;0;0.5;-0.1	usd	0	0	0	0.2	0.5	-0.1	gee_agg	trt	1000	0.0034136	0.0621181	0.949
usd;0.2;0;0;0;0.5;-0.1	usd	0	0	0	0.2	0.5	-0.1	gee_agg	trt*period1	1000	-0.0032018	0.101812	0.939
usd;0.2;0;0;0;0.5;-0.1	usd	0	0	0	0.2	0.5	-0.1	gee_agg	trt*period2	1000	-0.00012902	0.080778	0.938
usd;0.2;0;0;0;0.5;-0.1	usd	0	0	0	0.2	0.5	-0.1	gee_agg	trt*period3	1000	0	0	1
usd;0.2;0;0;0;0.5;-0.1	usd	0	0	0	0.2	0.5	-0.1	gee_agg	trt*period4	1000	-0.0052827	0.0796373	0.946
usd;0.2;0;0;0;0.5;-0.1	usd	0	0	0	0.2	0.5	-0.1	gee_agg	trt*period5	1000	-0.006651	0.108583	0.939
usd;0.2;0;0;0;0.5;-0.1	usd	0	0	0	0.2	0.5	-0.1	glmm_agg	Intercept	1000	-0.0022197	0.0521679	0.939
usd;0.2;0;0;0;0.5;-0.1	usd	0	0	0	0.2	0.5	-0.1	glmm_agg	period1	1000	0.00364608	0.0595014	0.959
usd;0.2;0;0;0;0.5;-0.1	usd	0	0	0	0.2	0.5	-0.1	glmm_agg	period2	1000	0.00227539	0.0564741	0.97
usd;0.2;0;0;0;0.5;-0.1	usd	0	0	0	0.2	0.5	-0.1	glmm_agg	period3	1000	0	0
usd;0.2;0;0;0;0.5;-0.1	usd	0	0	0	0.2	0.5	-0.1	glmm_agg	period4	1000	0.00151598	0.0681492	0.971
usd;0.2;0;0;0;0.5;-0.1	usd	0	0	0	0.2	0.5	-0.1	glmm_agg	period5	1000	0.00345369	0.0959164	0.942
usd;0.2;0;0;0;0.5;-0.1	usd	0	0	0	0.2	0.5	-0.1	glmm_agg	trt	1000	0.00498474	0.0698575	0.945
usd;0.2;0;0;0;0.5;-0.1	usd	0	0	0	0.2	0.5	-0.1	glmm_agg	trt*period1	1000	-0.0067874	0.108923	0.956
usd;0.2;0;0;0;0.5;-0.1	usd	0	0	0	0.2	0.5	-0.1	glmm_agg	trt*period2	1000	-0.00064602	0.0892925	0.96
usd;0.2;0;0;0;0.5;-0.1	usd	0	0	0	0.2	0.5	-0.1	glmm_agg	trt*period3	1000	0	0
usd;0.2;0;0;0;0.5;-0.1	usd	0	0	0	0.2	0.5	-0.1	glmm_agg	trt*period4	1000	-0.0060907	0.088784	0.966
usd;0.2;0;0;0;0.5;-0.1	usd	0	0	0	0.2	0.5	-0.1	glmm_agg	trt*period5	1000	-0.0054389	0.113566	0.938
usd;0.5;0;0;0;0.5;0	usd	0	0	0	0.5	0.5	0	gee_agg	Intercept	1000	0.00195998	0.0646659	0.944
usd;0.5;0;0;0;0.5;0	usd	0	0	0	0.5	0.5	0	gee_agg	period1	1000	-0.001571	0.0731435	0.947
usd;0.5;0;0;0;0.5;0	usd	0	0	0	0.5	0.5	0	gee_agg	period2	1000	-0.00043841	0.0682199	0.929
usd;0.5;0;0;0;0.5;0	usd	0	0	0	0.5	0.5	0	gee_agg	period3	1000	0	0	1
usd;0.5;0;0;0;0.5;0	usd	0	0	0	0.5	0.5	0	gee_agg	period4	1000	0.00015722	0.0857339	0.93
usd;0.5;0;0;0;0.5;0	usd	0	0	0	0.5	0.5	0	gee_agg	period5	1000	0.00524568	0.128866	0.934
usd;0.5;0;0;0;0.5;0	usd	0	0	0	0.5	0.5	0	gee_agg	trt	1000	0.00309626	0.0846747	0.943
usd;0.5;0;0;0;0.5;0	usd	0	0	0	0.5	0.5	0	gee_agg	trt*period1	1000	-0.0014376	0.135702	0.942
usd;0.5;0;0;0;0.5;0	usd	0	0	0	0.5	0.5	0	gee_agg	trt*period2	1000	0.000733026	0.106102	0.945
usd;0.5;0;0;0;0.5;0	usd	0	0	0	0.5	0.5	0	gee_agg	trt*period3	1000	0	0	1
usd;0.5;0;0;0;0.5;0	usd	0	0	0	0.5	0.5	0	gee_agg	trt*period4	1000	-0.0064072	0.108568	0.936
usd;0.5;0;0;0;0.5;0	usd	0	0	0	0.5	0.5	0	gee_agg	trt*period5	1000	-0.008677	0.149033	0.932
usd;0.5;0;0;0;0.5;0	usd	0	0	0	0.5	0.5	0	glmm_agg	Intercept	1000	-0.0026811	0.0785786	0.937
usd;0.5;0;0;0;0.5;0	usd	0	0	0	0.5	0.5	0	glmm_agg	period1	1000	0.00368612	0.0889857	0.969
usd;0.5;0;0;0;0.5;0	usd	0	0	0	0.5	0.5	0	glmm_agg	period2	1000	0.00276283	0.082641	0.975
usd;0.5;0;0;0;0.5;0	usd	0	0	0	0.5	0.5	0	glmm_agg	period3	1000	0	0
usd;0.5;0;0;0;0.5;0	usd	0	0	0	0.5	0.5	0	glmm_agg	period4	1000	0.00208829	0.101627	0.972
usd;0.5;0;0;0;0.5;0	usd	0	0	0	0.5	0.5	0	glmm_agg	period5	1000	0.00450154	0.141222	0.936
usd;0.5;0;0;0;0.5;0	usd	0	0	0	0.5	0.5	0	glmm_agg	trt	1000	0.0067433	0.106296	0.935
usd;0.5;0;0;0;0.5;0	usd	0	0	0	0.5	0.5	0	glmm_agg	trt*period1	1000	-0.0073378	0.161771	0.955
usd;0.5;0;0;0;0.5;0	usd	0	0	0	0.5	0.5	0	glmm_agg	trt*period2	1000	-0.00023716	0.13203	0.97
usd;0.5;0;0;0;0.5;0	usd	0	0	0	0.5	0.5	0	glmm_agg	trt*period3	1000	0	0
usd;0.5;0;0;0;0.5;0	usd	0	0	0	0.5	0.5	0	glmm_agg	trt*period4	1000	-0.009181	0.133651	0.96
usd;0.5;0;0;0;0.5;0	usd	0	0	0	0.5	0.5	0	glmm_agg	trt*period5	1000	-0.0075178	0.168554	0.938
usd;0.5;0;0;0;0.5;-0.1	usd	0	0	0	0.5	0.5	-0.1	gee_agg	Intercept	1000	0.00199869	0.0647714	0.946
usd;0.5;0;0;0;0.5;-0.1	usd	0	0	0	0.5	0.5	-0.1	gee_agg	period1	1000	-0.0015968	0.0731974	0.948
usd;0.5;0;0;0;0.5;-0.1	usd	0	0	0	0.5	0.5	-0.1	gee_agg	period2	1000	-0.00047085	0.0682565	0.927
usd;0.5;0;0;0;0.5;-0.1	usd	0	0	0	0.5	0.5	-0.1	gee_agg	period3	1000	0	0	1
usd;0.5;0;0;0;0.5;-0.1	usd	0	0	0	0.5	0.5	-0.1	gee_agg	period4	1000	0.000227086	0.0856819	0.932
usd;0.5;0;0;0;0.5;-0.1	usd	0	0	0	0.5	0.5	-0.1	gee_agg	period5	1000	0.00521941	0.128928	0.931
usd;0.5;0;0;0;0.5;-0.1	usd	0	0	0	0.5	0.5	-0.1	gee_agg	trt	1000	0.00302019	0.0848058	0.941
usd;0.5;0;0;0;0.5;-0.1	usd	0	0	0	0.5	0.5	-0.1	gee_agg	trt*period1	1000	-0.00054939	0.137397	0.944
usd;0.5;0;0;0;0.5;-0.1	usd	0	0	0	0.5	0.5	-0.1	gee_agg	trt*period2	1000	0.00097826	0.106554	0.942
usd;0.5;0;0;0;0.5;-0.1	usd	0	0	0	0.5	0.5	-0.1	gee_agg	trt*period3	1000	0	0	1
usd;0.5;0;0;0;0.5;-0.1	usd	0	0	0	0.5	0.5	-0.1	gee_agg	trt*period4	1000	-0.0064077	0.107717	0.939
usd;0.5;0;0;0;0.5;-0.1	usd	0	0	0	0.5	0.5	-0.1	gee_agg	trt*period5	1000	-0.0087	0.148736	0.934
usd;0.5;0;0;0;0.5;-0.1	usd	0	0	0	0.5	0.5	-0.1	glmm_agg	Intercept	1000	-0.0026327	0.0787217	0.943
usd;0.5;0;0;0;0.5;-0.1	usd	0	0	0	0.5	0.5	-0.1	glmm_agg	period1	1000	0.00369644	0.0891794	0.967
usd;0.5;0;0;0;0.5;-0.1	usd	0	0	0	0.5	0.5	-0.1	glmm_agg	period2	1000	0.00278754	0.0827214	0.973
usd;0.5;0;0;0;0.5;-0.1	usd	0	0	0	0.5	0.5	-0.1	glmm_agg	period3	1000	0	0
usd;0.5;0;0;0;0.5;-0.1	usd	0	0	0	0.5	0.5	-0.1	glmm_agg	period4	1000	0.00225797	0.101524	0.972
usd;0.5;0;0;0;0.5;-0.1	usd	0	0	0	0.5	0.5	-0.1	glmm_agg	period5	1000	0.00458226	0.141229	0.936
usd;0.5;0;0;0;0.5;-0.1	usd	0	0	0	0.5	0.5	-0.1	glmm_agg	trt	1000	0.00658694	0.106441	0.938
usd;0.5;0;0;0;0.5;-0.1	usd	0	0	0	0.5	0.5	-0.1	glmm_agg	trt*period1	1000	-0.0071229	0.162811	0.953
usd;0.5;0;0;0;0.5;-0.1	usd	0	0	0	0.5	0.5	-0.1	glmm_agg	trt*period2	1000	-0.00033652	0.132347	0.972
usd;0.5;0;0;0;0.5;-0.1	usd	0	0	0	0.5	0.5	-0.1	glmm_agg	trt*period3	1000	0	0
usd;0.5;0;0;0;0.5;-0.1	usd	0	0	0	0.5	0.5	-0.1	glmm_agg	trt*period4	1000	-0.009012	0.133144	0.959
usd;0.5;0;0;0;0.5;-0.1	usd	0	0	0	0.5	0.5	-0.1	glmm_agg	trt*period5	1000	-0.0073482	0.168492	0.938
usd;0.8;0;0;0;0.5;0	usd	0	0	0	0.8	0.5	0	gee_agg	Intercept	1000	0.00222253	0.0750797	0.938
usd;0.8;0;0;0;0.5;0	usd	0	0	0	0.8	0.5	0	gee_agg	period1	1000	-0.0013613	0.0850576	0.947
usd;0.8;0;0;0;0.5;0	usd	0	0	0	0.8	0.5	0	gee_agg	period2	1000	-0.00048149	0.0778718	0.938
usd;0.8;0;0;0;0.5;0	usd	0	0	0	0.8	0.5	0	gee_agg	period3	1000	0	0	1
usd;0.8;0;0;0;0.5;0	usd	0	0	0	0.8	0.5	0	gee_agg	period4	1000	8.2887e-05	0.0989664	0.93
usd;0.8;0;0;0;0.5;0	usd	0	0	0	0.8	0.5	0	gee_agg	period5	1000	0.00630686	0.149128	0.924
usd;0.8;0;0;0;0.5;0	usd	0	0	0	0.8	0.5	0	gee_agg	trt	1000	0.00448781	0.097998	0.946
usd;0.8;0;0;0;0.5;0	usd	0	0	0	0.8	0.5	0	gee_agg	trt*period1	1000	-0.0027717	0.158219	0.946
usd;0.8;0;0;0;0.5;0	usd	0	0	0	0.8	0.5	0	gee_agg	trt*period2	1000	-0.00072444	0.120809	0.936
usd;0.8;0;0;0;0.5;0	usd	0	0	0	0.8	0.5	0	gee_agg	trt*period3	1000	0	0	1
usd;0.8;0;0;0;0.5;0	usd	0	0	0	0.8	0.5	0	gee_agg	trt*period4	1000	-0.008034	0.124173	0.935
usd;0.8;0;0;0;0.5;0	usd	0	0	0	0.8	0.5	0	gee_agg	trt*period5	1000	-0.011096	0.171214	0.935
usd;0.8;0;0;0;0.5;0	usd	0	0	0	0.8	0.5	0	glmm_agg	Intercept	1000	-0.003162	0.0987438	0.94
usd;0.8;0;0;0;0.5;0	usd	0	0	0	0.8	0.5	0	glmm_agg	period1	1000	0.00471365	0.111836	0.973
usd;0.8;0;0;0;0.5;0	usd	0	0	0	0.8	0.5	0	glmm_agg	period2	1000	0.0031981	0.101973	0.978
usd;0.8;0;0;0;0.5;0	usd	0	0	0	0.8	0.5	0	glmm_agg	period3	1000	0	0
usd;0.8;0;0;0;0.5;0	usd	0	0	0	0.8	0.5	0	glmm_agg	period4	1000	0.0023517	0.125712	0.969
usd;0.8;0;0;0;0.5;0	usd	0	0	0	0.8	0.5	0	glmm_agg	period5	1000	0.00614777	0.176987	0.924
usd;0.8;0;0;0;0.5;0	usd	0	0	0	0.8	0.5	0	glmm_agg	trt	1000	0.0086798	0.133155	0.928
usd;0.8;0;0;0;0.5;0	usd	0	0	0	0.8	0.5	0	glmm_agg	trt*period1	1000	-0.009194	0.203774	0.955
usd;0.8;0;0;0;0.5;0	usd	0	0	0	0.8	0.5	0	glmm_agg	trt*period2	1000	-0.0012659	0.163497	0.975
usd;0.8;0;0;0;0.5;0	usd	0	0	0	0.8	0.5	0	glmm_agg	trt*period3	1000	0	0
usd;0.8;0;0;0;0.5;0	usd	0	0	0	0.8	0.5	0	glmm_agg	trt*period4	1000	-0.011528	0.164537	0.965
usd;0.8;0;0;0;0.5;0	usd	0	0	0	0.8	0.5	0	glmm_agg	trt*period5	1000	-0.009929	0.20979	0.927
usd;0.8;0;0;0;0.5;-0.1	usd	0	0	0	0.8	0.5	-0.1	gee_agg	Intercept	1000	0.00213991	0.0751001	0.939
usd;0.8;0;0;0;0.5;-0.1	usd	0	0	0	0.8	0.5	-0.1	gee_agg	period1	1000	-0.0012875	0.0850505	0.946
usd;0.8;0;0;0;0.5;-0.1	usd	0	0	0	0.8	0.5	-0.1	gee_agg	period2	1000	-0.00045738	0.0778774	0.938
usd;0.8;0;0;0;0.5;-0.1	usd	0	0	0	0.8	0.5	-0.1	gee_agg	period3	1000	0	0	1
usd;0.8;0;0;0;0.5;-0.1	usd	0	0	0	0.8	0.5	-0.1	gee_agg	period4	1000	0.000132542	0.0989753	0.93
usd;0.8;0;0;0;0.5;-0.1	usd	0	0	0	0.8	0.5	-0.1	gee_agg	period5	1000	0.00635929	0.149135	0.925
usd;0.8;0;0;0;0.5;-0.1	usd	0	0	0	0.8	0.5	-0.1	gee_agg	trt	1000	0.00464463	0.0980624	0.944
usd;0.8;0;0;0;0.5;-0.1	usd	0	0	0	0.8	0.5	-0.1	gee_agg	trt*period1	1000	-0.0023607	0.158557	0.947
usd;0.8;0;0;0;0.5;-0.1	usd	0	0	0	0.8	0.5	-0.1	gee_agg	trt*period2	1000	-0.0003075	0.121811	0.937
usd;0.8;0;0;0;0.5;-0.1	usd	0	0	0	0.8	0.5	-0.1	gee_agg	trt*period3	1000	0	0	1
usd;0.8;0;0;0;0.5;-0.1	usd	0	0	0	0.8	0.5	-0.1	gee_agg	trt*period4	1000	-0.007996	0.123505	0.938
usd;0.8;0;0;0;0.5;-0.1	usd	0	0	0	0.8	0.5	-0.1	gee_agg	trt*period5	1000	-0.011708	0.171276	0.932
usd;0.8;0;0;0;0.5;-0.1	usd	0	0	0	0.8	0.5	-0.1	glmm_agg	Intercept	1000	-0.0034164	0.0987184	0.94
usd;0.8;0;0;0;0.5;-0.1	usd	0	0	0	0.8	0.5	-0.1	glmm_agg	period1	1000	0.00496955	0.111882	0.972
usd;0.8;0;0;0;0.5;-0.1	usd	0	0	0	0.8	0.5	-0.1	glmm_agg	period2	1000	0.00346549	0.101966	0.976
usd;0.8;0;0;0;0.5;-0.1	usd	0	0	0	0.8	0.5	-0.1	glmm_agg	period3	1000	0	0
usd;0.8;0;0;0;0.5;-0.1	usd	0	0	0	0.8	0.5	-0.1	glmm_agg	period4	1000	0.00257909	0.125768	0.967
usd;0.8;0;0;0;0.5;-0.1	usd	0	0	0	0.8	0.5	-0.1	glmm_agg	period5	1000	0.00641162	0.176995	0.923
usd;0.8;0;0;0;0.5;-0.1	usd	0	0	0	0.8	0.5	-0.1	glmm_agg	trt	1000	0.0091149	0.132977	0.931
usd;0.8;0;0;0;0.5;-0.1	usd	0	0	0	0.8	0.5	-0.1	glmm_agg	trt*period1	1000	-0.009693	0.203959	0.953
usd;0.8;0;0;0;0.5;-0.1	usd	0	0	0	0.8	0.5	-0.1	glmm_agg	trt*period2	1000	-0.0017399	0.164083	0.974
usd;0.8;0;0;0;0.5;-0.1	usd	0	0	0	0.8	0.5	-0.1	glmm_agg	trt*period3	1000	0	0
usd;0.8;0;0;0;0.5;-0.1	usd	0	0	0	0.8	0.5	-0.1	glmm_agg	trt*period4	1000	-0.011608	0.164112	0.965
usd;0.8;0;0;0;0.5;-0.1	usd	0	0	0	0.8	0.5	-0.1	glmm_agg	trt*period5	1000	-0.010743	0.209914	0.923
usd;0.2;0;0;0;0.8;0	usd	0	0	0	0.2	0.8	0	gee_agg	Intercept	1000	7.521e-05	0.0426691	0.939
usd;0.2;0;0;0;0.8;0	usd	0	0	0	0.2	0.8	0	gee_agg	period1	1000	0.00118358	0.041514	0.947
usd;0.2;0;0;0;0.8;0	usd	0	0	0	0.2	0.8	0	gee_agg	period2	1000	0.00118589	0.0386437	0.942
usd;0.2;0;0;0;0.8;0	usd	0	0	0	0.2	0.8	0	gee_agg	period3	1000	0	0	1
usd;0.2;0;0;0;0.8;0	usd	0	0	0	0.2	0.8	0	gee_agg	period4	1000	0.001069	0.0485206	0.943
usd;0.2;0;0;0;0.8;0	usd	0	0	0	0.2	0.8	0	gee_agg	period5	1000	0.00382048	0.079602	0.941
usd;0.2;0;0;0;0.8;0	usd	0	0	0	0.2	0.8	0	gee_agg	trt	1000	0.00305767	0.0489661	0.944
usd;0.2;0;0;0;0.8;0	usd	0	0	0	0.2	0.8	0	gee_agg	trt*period1	1000	-0.0040411	0.0792709	0.939
usd;0.2;0;0;0;0.8;0	usd	0	0	0	0.2	0.8	0	gee_agg	trt*period2	1000	-0.0011783	0.0598245	0.948
usd;0.2;0;0;0;0.8;0	usd	0	0	0	0.2	0.8	0	gee_agg	trt*period3	1000	0	0	1
usd;0.2;0;0;0;0.8;0	usd	0	0	0	0.2	0.8	0	gee_agg	trt*period4	1000	-0.0034251	0.0613977	0.946
usd;0.2;0;0;0;0.8;0	usd	0	0	0	0.2	0.8	0	gee_agg	trt*period5	1000	-0.005305	0.089122	0.945
usd;0.2;0;0;0;0.8;0	usd	0	0	0	0.2	0.8	0	glmm_agg	Intercept	1000	-0.0010876	0.0473312	0.941
usd;0.2;0;0;0;0.8;0	usd	0	0	0	0.2	0.8	0	glmm_agg	period1	1000	0.00223125	0.0466012	0.972
usd;0.2;0;0;0;0.8;0	usd	0	0	0	0.2	0.8	0	glmm_agg	period2	1000	0.000878466	0.0435117	0.98
usd;0.2;0;0;0;0.8;0	usd	0	0	0	0.2	0.8	0	glmm_agg	period3	1000	0	0
usd;0.2;0;0;0;0.8;0	usd	0	0	0	0.2	0.8	0	glmm_agg	period4	1000	8.167e-06	0.0540637	0.967
usd;0.2;0;0;0;0.8;0	usd	0	0	0	0.2	0.8	0	glmm_agg	period5	1000	0.00195387	0.0801623	0.919
usd;0.2;0;0;0;0.8;0	usd	0	0	0	0.2	0.8	0	glmm_agg	trt	1000	0.0035061	0.0575394	0.942
usd;0.2;0;0;0;0.8;0	usd	0	0	0	0.2	0.8	0	glmm_agg	trt*period1	1000	-0.0054805	0.0850148	0.965
usd;0.2;0;0;0;0.8;0	usd	0	0	0	0.2	0.8	0	glmm_agg	trt*period2	1000	-0.00033628	0.0677444	0.97
usd;0.2;0;0;0;0.8;0	usd	0	0	0	0.2	0.8	0	glmm_agg	trt*period3	1000	0	0
usd;0.2;0;0;0;0.8;0	usd	0	0	0	0.2	0.8	0	glmm_agg	trt*period4	1000	-0.0031165	0.0714664	0.952
usd;0.2;0;0;0;0.8;0	usd	0	0	0	0.2	0.8	0	glmm_agg	trt*period5	1000	-0.0046516	0.0921988	0.915
usd;0.2;0;0;0;0.8;-0.1	usd	0	0	0	0.2	0.8	-0.1	gee_agg	Intercept	1000	-9.656e-05	0.0427149	0.943
usd;0.2;0;0;0;0.8;-0.1	usd	0	0	0	0.2	0.8	-0.1	gee_agg	period1	1000	0.00129717	0.0415345	0.947
usd;0.2;0;0;0;0.8;-0.1	usd	0	0	0	0.2	0.8	-0.1	gee_agg	period2	1000	0.00122637	0.0386506	0.941
usd;0.2;0;0;0;0.8;-0.1	usd	0	0	0	0.2	0.8	-0.1	gee_agg	period3	1000	0	0	1
usd;0.2;0;0;0;0.8;-0.1	usd	0	0	0	0.2	0.8	-0.1	gee_agg	period4	1000	0.00110696	0.0484664	0.942
usd;0.2;0;0;0;0.8;-0.1	usd	0	0	0	0.2	0.8	-0.1	gee_agg	period5	1000	0.00385905	0.0796588	0.94
usd;0.2;0;0;0;0.8;-0.1	usd	0	0	0	0.2	0.8	-0.1	gee_agg	trt	1000	0.00337654	0.0489843	0.944
usd;0.2;0;0;0;0.8;-0.1	usd	0	0	0	0.2	0.8	-0.1	gee_agg	trt*period1	1000	-0.0036203	0.0813845	0.938
usd;0.2;0;0;0;0.8;-0.1	usd	0	0	0	0.2	0.8	-0.1	gee_agg	trt*period2	1000	-0.0009968	0.0604254	0.95
usd;0.2;0;0;0;0.8;-0.1	usd	0	0	0	0.2	0.8	-0.1	gee_agg	trt*period3	1000	0	0	1
usd;0.2;0;0;0;0.8;-0.1	usd	0	0	0	0.2	0.8	-0.1	gee_agg	trt*period4	1000	-0.0037437	0.0611863	0.949
usd;0.2;0;0;0;0.8;-0.1	usd	0	0	0	0.2	0.8	-0.1	gee_agg	trt*period5	1000	-0.0059637	0.0888807	0.946
usd;0.2;0;0;0;0.8;-0.1	usd	0	0	0	0.2	0.8	-0.1	glmm_agg	Intercept	1000	-0.0013791	0.0474383	0.94
usd;0.2;0;0;0;0.8;-0.1	usd	0	0	0	0.2	0.8	-0.1	glmm_agg	period1	1000	0.00253371	0.0466252	0.972
usd;0.2;0;0;0;0.8;-0.1	usd	0	0	0	0.2	0.8	-0.1	glmm_agg	period2	1000	0.00112404	0.0435104	0.98
usd;0.2;0;0;0;0.8;-0.1	usd	0	0	0	0.2	0.8	-0.1	glmm_agg	period3	1000	0	0
usd;0.2;0;0;0;0.8;-0.1	usd	0	0	0	0.2	0.8	-0.1	glmm_agg	period4	1000	0.000289538	0.0539594	0.968
usd;0.2;0;0;0;0.8;-0.1	usd	0	0	0	0.2	0.8	-0.1	glmm_agg	period5	1000	0.00226991	0.080181	0.926
usd;0.2;0;0;0;0.8;-0.1	usd	0	0	0	0.2	0.8	-0.1	glmm_agg	trt	1000	0.00388075	0.0578227	0.945
usd;0.2;0;0;0;0.8;-0.1	usd	0	0	0	0.2	0.8	-0.1	glmm_agg	trt*period1	1000	-0.0056445	0.0869212	0.963
usd;0.2;0;0;0;0.8;-0.1	usd	0	0	0	0.2	0.8	-0.1	glmm_agg	trt*period2	1000	-0.00054897	0.0682826	0.965
usd;0.2;0;0;0;0.8;-0.1	usd	0	0	0	0.2	0.8	-0.1	glmm_agg	trt*period3	1000	0	0
usd;0.2;0;0;0;0.8;-0.1	usd	0	0	0	0.2	0.8	-0.1	glmm_agg	trt*period4	1000	-0.0033345	0.0714269	0.955
usd;0.2;0;0;0;0.8;-0.1	usd	0	0	0	0.2	0.8	-0.1	glmm_agg	trt*period5	1000	-0.0049603	0.0923469	0.924
usd;0.5;0;0;0;0.8;0	usd	0	0	0	0.5	0.8	0	gee_agg	Intercept	1000	0.00143238	0.0568374	0.943
usd;0.5;0;0;0;0.8;0	usd	0	0	0	0.5	0.8	0	gee_agg	period1	1000	-0.00095458	0.0534094	0.955
usd;0.5;0;0;0;0.8;0	usd	0	0	0	0.5	0.8	0	gee_agg	period2	1000	-0.00030348	0.0472259	0.936
usd;0.5;0;0;0;0.8;0	usd	0	0	0	0.5	0.8	0	gee_agg	period3	1000	0	0	1
usd;0.5;0;0;0;0.8;0	usd	0	0	0	0.5	0.8	0	gee_agg	period4	1000	0.00134966	0.0621171	0.937
usd;0.5;0;0;0;0.8;0	usd	0	0	0	0.5	0.8	0	gee_agg	period5	1000	0.00441036	0.105396	0.927
usd;0.5;0;0;0;0.8;0	usd	0	0	0	0.5	0.8	0	gee_agg	trt	1000	0.00324999	0.0612562	0.951
usd;0.5;0;0;0;0.8;0	usd	0	0	0	0.5	0.8	0	gee_agg	trt*period1	1000	-0.0024826	0.104274	0.934
usd;0.5;0;0;0;0.8;0	usd	0	0	0	0.5	0.8	0	gee_agg	trt*period2	1000	-0.00035734	0.0733072	0.939
usd;0.5;0;0;0;0.8;0	usd	0	0	0	0.5	0.8	0	gee_agg	trt*period3	1000	0	0	1
usd;0.5;0;0;0;0.8;0	usd	0	0	0	0.5	0.8	0	gee_agg	trt*period4	1000	-0.0060198	0.0777377	0.942
usd;0.5;0;0;0;0.8;0	usd	0	0	0	0.5	0.8	0	gee_agg	trt*period5	1000	-0.0073103	0.117499	0.935
usd;0.5;0;0;0;0.8;0	usd	0	0	0	0.5	0.8	0	glmm_agg	Intercept	1000	-0.00086842	0.0706528	0.95
usd;0.5;0;0;0;0.8;0	usd	0	0	0	0.5	0.8	0	glmm_agg	period1	1000	0.00225148	0.0673398	0.986
usd;0.5;0;0;0;0.8;0	usd	0	0	0	0.5	0.8	0	glmm_agg	period2	1000	0.000940746	0.0606781	0.989
usd;0.5;0;0;0;0.8;0	usd	0	0	0	0.5	0.8	0	glmm_agg	period3	1000	0	0
usd;0.5;0;0;0;0.8;0	usd	0	0	0	0.5	0.8	0	glmm_agg	period4	1000	0.0020031	0.075758	0.968
usd;0.5;0;0;0;0.8;0	usd	0	0	0	0.5	0.8	0	glmm_agg	period5	1000	0.00329408	0.112051	0.911
usd;0.5;0;0;0;0.8;0	usd	0	0	0	0.5	0.8	0	glmm_agg	trt	1000	0.00489843	0.0844375	0.941
usd;0.5;0;0;0;0.8;0	usd	0	0	0	0.5	0.8	0	glmm_agg	trt*period1	1000	-0.0063049	0.123888	0.968
usd;0.5;0;0;0;0.8;0	usd	0	0	0	0.5	0.8	0	glmm_agg	trt*period2	1000	-0.00013761	0.096518	0.976
usd;0.5;0;0;0;0.8;0	usd	0	0	0	0.5	0.8	0	glmm_agg	trt*period3	1000	0	0
usd;0.5;0;0;0;0.8;0	usd	0	0	0	0.5	0.8	0	glmm_agg	trt*period4	1000	-0.0072668	0.102936	0.955
usd;0.5;0;0;0;0.8;0	usd	0	0	0	0.5	0.8	0	glmm_agg	trt*period5	1000	-0.0066662	0.130393	0.91
usd;0.5;0;0;0;0.8;-0.1	usd	0	0	0	0.5	0.8	-0.1	gee_agg	Intercept	1000	0.00140857	0.056865	0.94
usd;0.5;0;0;0;0.8;-0.1	usd	0	0	0	0.5	0.8	-0.1	gee_agg	period1	1000	-0.00097264	0.0533487	0.956
usd;0.5;0;0;0;0.8;-0.1	usd	0	0	0	0.5	0.8	-0.1	gee_agg	period2	1000	-0.00032421	0.0471285	0.934
usd;0.5;0;0;0;0.8;-0.1	usd	0	0	0	0.5	0.8	-0.1	gee_agg	period3	1000	0	0	1
usd;0.5;0;0;0;0.8;-0.1	usd	0	0	0	0.5	0.8	-0.1	gee_agg	period4	1000	0.00137294	0.0621017	0.937
usd;0.5;0;0;0;0.8;-0.1	usd	0	0	0	0.5	0.8	-0.1	gee_agg	period5	1000	0.00439464	0.105397	0.927
usd;0.5;0;0;0;0.8;-0.1	usd	0	0	0	0.5	0.8	-0.1	gee_agg	trt	1000	0.00328501	0.0609917	0.951
usd;0.5;0;0;0;0.8;-0.1	usd	0	0	0	0.5	0.8	-0.1	gee_agg	trt*period1	1000	-0.0016413	0.10531	0.931
usd;0.5;0;0;0;0.8;-0.1	usd	0	0	0	0.5	0.8	-0.1	gee_agg	trt*period2	1000	-0.00041082	0.0735172	0.939
usd;0.5;0;0;0;0.8;-0.1	usd	0	0	0	0.5	0.8	-0.1	gee_agg	trt*period3	1000	0	0	1
usd;0.5;0;0;0;0.8;-0.1	usd	0	0	0	0.5	0.8	-0.1	gee_agg	trt*period4	1000	-0.0060199	0.0774473	0.938
usd;0.5;0;0;0;0.8;-0.1	usd	0	0	0	0.5	0.8	-0.1	gee_agg	trt*period5	1000	-0.007883	0.117106	0.935
usd;0.5;0;0;0;0.8;-0.1	usd	0	0	0	0.5	0.8	-0.1	glmm_agg	Intercept	1000	-0.0011711	0.0706316	0.951
usd;0.5;0;0;0;0.8;-0.1	usd	0	0	0	0.5	0.8	-0.1	glmm_agg	period1	1000	0.00256517	0.0672689	0.985
usd;0.5;0;0;0;0.8;-0.1	usd	0	0	0	0.5	0.8	-0.1	glmm_agg	period2	1000	0.00127693	0.0605051	0.989
usd;0.5;0;0;0;0.8;-0.1	usd	0	0	0	0.5	0.8	-0.1	glmm_agg	period3	1000	0	0
usd;0.5;0;0;0;0.8;-0.1	usd	0	0	0	0.5	0.8	-0.1	glmm_agg	period4	1000	0.00241341	0.0757527	0.97
usd;0.5;0;0;0;0.8;-0.1	usd	0	0	0	0.5	0.8	-0.1	glmm_agg	period5	1000	0.0036674	0.112041	0.913
usd;0.5;0;0;0;0.8;-0.1	usd	0	0	0	0.5	0.8	-0.1	glmm_agg	trt	1000	0.00508371	0.0844564	0.94
usd;0.5;0;0;0;0.8;-0.1	usd	0	0	0	0.5	0.8	-0.1	glmm_agg	trt*period1	1000	-0.0058752	0.124502	0.968
usd;0.5;0;0;0;0.8;-0.1	usd	0	0	0	0.5	0.8	-0.1	glmm_agg	trt*period2	1000	-0.00061569	0.0966514	0.976
usd;0.5;0;0;0;0.8;-0.1	usd	0	0	0	0.5	0.8	-0.1	glmm_agg	trt*period3	1000	0	0
usd;0.5;0;0;0;0.8;-0.1	usd	0	0	0	0.5	0.8	-0.1	glmm_agg	trt*period4	1000	-0.0072067	0.102861	0.956
usd;0.5;0;0;0;0.8;-0.1	usd	0	0	0	0.5	0.8	-0.1	glmm_agg	trt*period5	1000	-0.0069672	0.130354	0.91
usd;0.8;0;0;0;0.8;0	usd	0	0	0	0.8	0.8	0	gee_agg	Intercept	1000	0.00223029	0.0658241	0.946
usd;0.8;0;0;0;0.8;0	usd	0	0	0	0.8	0.8	0	gee_agg	period1	1000	-0.0012917	0.0615928	0.939
usd;0.8;0;0;0;0.8;0	usd	0	0	0	0.8	0.8	0	gee_agg	period2	1000	-0.00057671	0.0531028	0.938
usd;0.8;0;0;0;0.8;0	usd	0	0	0	0.8	0.8	0	gee_agg	period3	1000	0	0	1
usd;0.8;0;0;0;0.8;0	usd	0	0	0	0.8	0.8	0	gee_agg	period4	1000	-0.00029023	0.0708496	0.93
usd;0.8;0;0;0;0.8;0	usd	0	0	0	0.8	0.8	0	gee_agg	period5	1000	0.0041086	0.120927	0.915
usd;0.8;0;0;0;0.8;0	usd	0	0	0	0.8	0.8	0	gee_agg	trt	1000	0.0028742	0.070284	0.95
usd;0.8;0;0;0;0.8;0	usd	0	0	0	0.8	0.8	0	gee_agg	trt*period1	1000	-0.0020918	0.121227	0.929
usd;0.8;0;0;0;0.8;0	usd	0	0	0	0.8	0.8	0	gee_agg	trt*period2	1000	-0.00038089	0.0834275	0.942
usd;0.8;0;0;0;0.8;0	usd	0	0	0	0.8	0.8	0	gee_agg	trt*period3	1000	0	0	1
usd;0.8;0;0;0;0.8;0	usd	0	0	0	0.8	0.8	0	gee_agg	trt*period4	1000	-0.0045356	0.087828	0.943
usd;0.8;0;0;0;0.8;0	usd	0	0	0	0.8	0.8	0	gee_agg	trt*period5	1000	-0.0074377	0.134308	0.928
usd;0.8;0;0;0;0.8;0	usd	0	0	0	0.8	0.8	0	glmm_agg	Intercept	1000	-0.00032647	0.0889546	0.94
usd;0.8;0;0;0;0.8;0	usd	0	0	0	0.8	0.8	0	glmm_agg	period1	1000	0.00269276	0.0845736	0.979
usd;0.8;0;0;0;0.8;0	usd	0	0	0	0.8	0.8	0	glmm_agg	period2	1000	0.00127581	0.0744043	0.988
usd;0.8;0;0;0;0.8;0	usd	0	0	0	0.8	0.8	0	glmm_agg	period3	1000	0	0
usd;0.8;0;0;0;0.8;0	usd	0	0	0	0.8	0.8	0	glmm_agg	period4	1000	0.00140201	0.0930532	0.968
usd;0.8;0;0;0;0.8;0	usd	0	0	0	0.8	0.8	0	glmm_agg	period5	1000	0.00493503	0.138733	0.901
usd;0.8;0;0;0;0.8;0	usd	0	0	0	0.8	0.8	0	glmm_agg	trt	1000	0.00553166	0.105819	0.934
usd;0.8;0;0;0;0.8;0	usd	0	0	0	0.8	0.8	0	glmm_agg	trt*period1	1000	-0.007122	0.156359	0.967
usd;0.8;0;0;0;0.8;0	usd	0	0	0	0.8	0.8	0	glmm_agg	trt*period2	1000	-0.00081103	0.120225	0.978
usd;0.8;0;0;0;0.8;0	usd	0	0	0	0.8	0.8	0	glmm_agg	trt*period3	1000	0	0
usd;0.8;0;0;0;0.8;0	usd	0	0	0	0.8	0.8	0	glmm_agg	trt*period4	1000	-0.0069463	0.126659	0.95
usd;0.8;0;0;0;0.8;0	usd	0	0	0	0.8	0.8	0	glmm_agg	trt*period5	1000	-0.008162	0.161591	0.908
usd;0.8;0;0;0;0.8;-0.1	usd	0	0	0	0.8	0.8	-0.1	gee_agg	Intercept	1000	0.00218399	0.0658249	0.946
usd;0.8;0;0;0;0.8;-0.1	usd	0	0	0	0.8	0.8	-0.1	gee_agg	period1	1000	-0.001254	0.0615678	0.94
usd;0.8;0;0;0;0.8;-0.1	usd	0	0	0	0.8	0.8	-0.1	gee_agg	period2	1000	-0.000527	0.0530933	0.938
usd;0.8;0;0;0;0.8;-0.1	usd	0	0	0	0.8	0.8	-0.1	gee_agg	period3	1000	0	0	1
usd;0.8;0;0;0;0.8;-0.1	usd	0	0	0	0.8	0.8	-0.1	gee_agg	period4	1000	-0.00018683	0.0708197	0.929
usd;0.8;0;0;0;0.8;-0.1	usd	0	0	0	0.8	0.8	-0.1	gee_agg	period5	1000	0.00414115	0.120882	0.916
usd;0.8;0;0;0;0.8;-0.1	usd	0	0	0	0.8	0.8	-0.1	gee_agg	trt	1000	0.00295488	0.0701262	0.948
usd;0.8;0;0;0;0.8;-0.1	usd	0	0	0	0.8	0.8	-0.1	gee_agg	trt*period1	1000	-0.0019173	0.121361	0.927
usd;0.8;0;0;0;0.8;-0.1	usd	0	0	0	0.8	0.8	-0.1	gee_agg	trt*period2	1000	-1.8113e-05	0.0835622	0.935
usd;0.8;0;0;0;0.8;-0.1	usd	0	0	0	0.8	0.8	-0.1	gee_agg	trt*period3	1000	0	0	1
usd;0.8;0;0;0;0.8;-0.1	usd	0	0	0	0.8	0.8	-0.1	gee_agg	trt*period4	1000	-0.0050715	0.0879961	0.941
usd;0.8;0;0;0;0.8;-0.1	usd	0	0	0	0.8	0.8	-0.1	gee_agg	trt*period5	1000	-0.007814	0.133609	0.929
usd;0.8;0;0;0;0.8;-0.1	usd	0	0	0	0.8	0.8	-0.1	glmm_agg	Intercept	1000	-0.00084951	0.0889627	0.943
usd;0.8;0;0;0;0.8;-0.1	usd	0	0	0	0.8	0.8	-0.1	glmm_agg	period1	1000	0.00319336	0.0846687	0.98
usd;0.8;0;0;0;0.8;-0.1	usd	0	0	0	0.8	0.8	-0.1	glmm_agg	period2	1000	0.00175561	0.0744451	0.988
usd;0.8;0;0;0;0.8;-0.1	usd	0	0	0	0.8	0.8	-0.1	glmm_agg	period3	1000	0	0
usd;0.8;0;0;0;0.8;-0.1	usd	0	0	0	0.8	0.8	-0.1	glmm_agg	period4	1000	0.00192158	0.0930802	0.968
usd;0.8;0;0;0;0.8;-0.1	usd	0	0	0	0.8	0.8	-0.1	glmm_agg	period5	1000	0.0053483	0.138579	0.898
usd;0.8;0;0;0;0.8;-0.1	usd	0	0	0	0.8	0.8	-0.1	glmm_agg	trt	1000	0.00574717	0.106023	0.937
usd;0.8;0;0;0;0.8;-0.1	usd	0	0	0	0.8	0.8	-0.1	glmm_agg	trt*period1	1000	-0.0071683	0.156328	0.968
usd;0.8;0;0;0;0.8;-0.1	usd	0	0	0	0.8	0.8	-0.1	glmm_agg	trt*period2	1000	-0.00077949	0.120748	0.981
usd;0.8;0;0;0;0.8;-0.1	usd	0	0	0	0.8	0.8	-0.1	glmm_agg	trt*period3	1000	0	0
usd;0.8;0;0;0;0.8;-0.1	usd	0	0	0	0.8	0.8	-0.1	glmm_agg	trt*period4	1000	-0.007545	0.127259	0.95
usd;0.8;0;0;0;0.8;-0.1	usd	0	0	0	0.8	0.8	-0.1	glmm_agg	trt*period5	1000	-0.008525	0.160896	0.909
dsdopt;0.2;58;94;0;0.5;0	dsdopt	58	94	0	0.2	0.5	0	gee_agg	Intercept	1000	0.00369192	0.0584313	0.945
dsdopt;0.2;58;94;0;0.5;0	dsdopt	58	94	0	0.2	0.5	0	gee_agg	period1	1000	-0.0031058	0.0666668	0.941
dsdopt;0.2;58;94;0;0.5;0	dsdopt	58	94	0	0.2	0.5	0	gee_agg	period2	1000	-0.0011713	0.0627752	0.939
dsdopt;0.2;58;94;0;0.5;0	dsdopt	58	94	0	0.2	0.5	0	gee_agg	period3	1000	0	0	1
dsdopt;0.2;58;94;0;0.5;0	dsdopt	58	94	0	0.2	0.5	0	gee_agg	period4	1000	-0.003005	0.0672233	0.948
dsdopt;0.2;58;94;0;0.5;0	dsdopt	58	94	0	0.2	0.5	0	gee_agg	period5	1000	-0.0017736	0.0804276	0.942
dsdopt;0.2;58;94;0;0.5;0	dsdopt	58	94	0	0.2	0.5	0	gee_agg	trt	1000	-0.0027661	0.0691709	0.944
dsdopt;0.2;58;94;0;0.5;0	dsdopt	58	94	0	0.2	0.5	0	gee_agg	trt*period1	1000	0.00303268	0.101823	0.947
dsdopt;0.2;58;94;0;0.5;0	dsdopt	58	94	0	0.2	0.5	0	gee_agg	trt*period2	1000	0.000810373	0.0965913	0.941
dsdopt;0.2;58;94;0;0.5;0	dsdopt	58	94	0	0.2	0.5	0	gee_agg	trt*period3	1000	0	0	1
dsdopt;0.2;58;94;0;0.5;0	dsdopt	58	94	0	0.2	0.5	0	gee_agg	trt*period4	1000	0.00200792	0.0797182	0.94
dsdopt;0.2;58;94;0;0.5;0	dsdopt	58	94	0	0.2	0.5	0	gee_agg	trt*period5	1000	0.00277882	0.0955925	0.94
dsdopt;0.2;58;94;0;0.5;0	dsdopt	58	94	0	0.2	0.5	0	glmm_agg	Intercept	1000	0.00197951	0.06447	0.956
dsdopt;0.2;58;94;0;0.5;0	dsdopt	58	94	0	0.2	0.5	0	glmm_agg	period1	1000	-0.0014093	0.0732172	0.961
dsdopt;0.2;58;94;0;0.5;0	dsdopt	58	94	0	0.2	0.5	0	glmm_agg	period2	1000	0.000164171	0.068256	0.961
dsdopt;0.2;58;94;0;0.5;0	dsdopt	58	94	0	0.2	0.5	0	glmm_agg	period3	1000	0	0
dsdopt;0.2;58;94;0;0.5;0	dsdopt	58	94	0	0.2	0.5	0	glmm_agg	period4	1000	-0.0047099	0.0743669	0.986
dsdopt;0.2;58;94;0;0.5;0	dsdopt	58	94	0	0.2	0.5	0	glmm_agg	period5	1000	-0.0029258	0.086384	0.932
dsdopt;0.2;58;94;0;0.5;0	dsdopt	58	94	0	0.2	0.5	0	glmm_agg	trt	1000	-0.0020574	0.0780704	0.946
dsdopt;0.2;58;94;0;0.5;0	dsdopt	58	94	0	0.2	0.5	0	glmm_agg	trt*period1	1000	0.00190007	0.113232	0.956
dsdopt;0.2;58;94;0;0.5;0	dsdopt	58	94	0	0.2	0.5	0	glmm_agg	trt*period2	1000	-0.00096252	0.109092	0.956
dsdopt;0.2;58;94;0;0.5;0	dsdopt	58	94	0	0.2	0.5	0	glmm_agg	trt*period3	1000	0	0
dsdopt;0.2;58;94;0;0.5;0	dsdopt	58	94	0	0.2	0.5	0	glmm_agg	trt*period4	1000	0.00425048	0.0905199	0.964
dsdopt;0.2;58;94;0;0.5;0	dsdopt	58	94	0	0.2	0.5	0	glmm_agg	trt*period5	1000	0.0044662	0.103563	0.92
dsdopt;0.2;58;94;0;0.5;-0.1	dsdopt	58	94	0	0.2	0.5	-0.1	gee_agg	Intercept	1000	0.00368463	0.0584283	0.945
dsdopt;0.2;58;94;0;0.5;-0.1	dsdopt	58	94	0	0.2	0.5	-0.1	gee_agg	period1	1000	-0.0031199	0.0666432	0.941
dsdopt;0.2;58;94;0;0.5;-0.1	dsdopt	58	94	0	0.2	0.5	-0.1	gee_agg	period2	1000	-0.0011863	0.0627553	0.939
dsdopt;0.2;58;94;0;0.5;-0.1	dsdopt	58	94	0	0.2	0.5	-0.1	gee_agg	period3	1000	0	0	1
dsdopt;0.2;58;94;0;0.5;-0.1	dsdopt	58	94	0	0.2	0.5	-0.1	gee_agg	period4	1000	-0.0030053	0.0672252	0.948
dsdopt;0.2;58;94;0;0.5;-0.1	dsdopt	58	94	0	0.2	0.5	-0.1	gee_agg	period5	1000	-0.0017746	0.0804309	0.942
dsdopt;0.2;58;94;0;0.5;-0.1	dsdopt	58	94	0	0.2	0.5	-0.1	gee_agg	trt	1000	-0.0027562	0.0691624	0.945
dsdopt;0.2;58;94;0;0.5;-0.1	dsdopt	58	94	0	0.2	0.5	-0.1	gee_agg	trt*period1	1000	0.00387452	0.102418	0.95
dsdopt;0.2;58;94;0;0.5;-0.1	dsdopt	58	94	0	0.2	0.5	-0.1	gee_agg	trt*period2	1000	0.000356564	0.0963756	0.937
dsdopt;0.2;58;94;0;0.5;-0.1	dsdopt	58	94	0	0.2	0.5	-0.1	gee_agg	trt*period3	1000	0	0	1
dsdopt;0.2;58;94;0;0.5;-0.1	dsdopt	58	94	0	0.2	0.5	-0.1	gee_agg	trt*period4	1000	0.00178896	0.0795373	0.938
dsdopt;0.2;58;94;0;0.5;-0.1	dsdopt	58	94	0	0.2	0.5	-0.1	gee_agg	trt*period5	1000	0.00255949	0.0947825	0.942
dsdopt;0.2;58;94;0;0.5;-0.1	dsdopt	58	94	0	0.2	0.5	-0.1	glmm_agg	Intercept	1000	0.00201739	0.0645056	0.955
dsdopt;0.2;58;94;0;0.5;-0.1	dsdopt	58	94	0	0.2	0.5	-0.1	glmm_agg	period1	1000	-0.0014403	0.0732259	0.961
dsdopt;0.2;58;94;0;0.5;-0.1	dsdopt	58	94	0	0.2	0.5	-0.1	glmm_agg	period2	1000	0.000136431	0.0682515	0.961
dsdopt;0.2;58;94;0;0.5;-0.1	dsdopt	58	94	0	0.2	0.5	-0.1	glmm_agg	period3	1000	0	0
dsdopt;0.2;58;94;0;0.5;-0.1	dsdopt	58	94	0	0.2	0.5	-0.1	glmm_agg	period4	1000	-0.0046693	0.074346	0.986
dsdopt;0.2;58;94;0;0.5;-0.1	dsdopt	58	94	0	0.2	0.5	-0.1	glmm_agg	period5	1000	-0.0028619	0.0863655	0.934
dsdopt;0.2;58;94;0;0.5;-0.1	dsdopt	58	94	0	0.2	0.5	-0.1	glmm_agg	trt	1000	-0.0021157	0.0780949	0.945
dsdopt;0.2;58;94;0;0.5;-0.1	dsdopt	58	94	0	0.2	0.5	-0.1	glmm_agg	trt*period1	1000	0.00269435	0.113598	0.953
dsdopt;0.2;58;94;0;0.5;-0.1	dsdopt	58	94	0	0.2	0.5	-0.1	glmm_agg	trt*period2	1000	-0.0015687	0.108771	0.956
dsdopt;0.2;58;94;0;0.5;-0.1	dsdopt	58	94	0	0.2	0.5	-0.1	glmm_agg	trt*period3	1000	0	0
dsdopt;0.2;58;94;0;0.5;-0.1	dsdopt	58	94	0	0.2	0.5	-0.1	glmm_agg	trt*period4	1000	0.00417315	0.0902995	0.963
dsdopt;0.2;58;94;0;0.5;-0.1	dsdopt	58	94	0	0.2	0.5	-0.1	glmm_agg	trt*period5	1000	0.00445215	0.10301	0.921
dsdopt;0.5;58;95;0;0.5;0	dsdopt	58	95	0	0.5	0.5	0	gee_agg	Intercept	1000	0.00629752	0.0792164	0.947
dsdopt;0.5;58;95;0;0.5;0	dsdopt	58	95	0	0.5	0.5	0	gee_agg	period1	1000	-0.0058365	0.0885796	0.941
dsdopt;0.5;58;95;0;0.5;0	dsdopt	58	95	0	0.5	0.5	0	gee_agg	period2	1000	-0.0029533	0.0828244	0.942
dsdopt;0.5;58;95;0;0.5;0	dsdopt	58	95	0	0.5	0.5	0	gee_agg	period3	1000	0	0	1
dsdopt;0.5;58;95;0;0.5;0	dsdopt	58	95	0	0.5	0.5	0	gee_agg	period4	1000	-0.0051051	0.090247	0.944
dsdopt;0.5;58;95;0;0.5;0	dsdopt	58	95	0	0.5	0.5	0	gee_agg	period5	1000	-0.0033454	0.107453	0.943
dsdopt;0.5;58;95;0;0.5;0	dsdopt	58	95	0	0.5	0.5	0	gee_agg	trt	1000	-0.0047457	0.0932235	0.951
dsdopt;0.5;58;95;0;0.5;0	dsdopt	58	95	0	0.5	0.5	0	gee_agg	trt*period1	1000	0.00627694	0.136548	0.95
dsdopt;0.5;58;95;0;0.5;0	dsdopt	58	95	0	0.5	0.5	0	gee_agg	trt*period2	1000	0.00300425	0.128408	0.952
dsdopt;0.5;58;95;0;0.5;0	dsdopt	58	95	0	0.5	0.5	0	gee_agg	trt*period3	1000	0	0	1
dsdopt;0.5;58;95;0;0.5;0	dsdopt	58	95	0	0.5	0.5	0	gee_agg	trt*period4	1000	0.00339549	0.105627	0.943
dsdopt;0.5;58;95;0;0.5;0	dsdopt	58	95	0	0.5	0.5	0	gee_agg	trt*period5	1000	0.00450368	0.127792	0.947
dsdopt;0.5;58;95;0;0.5;0	dsdopt	58	95	0	0.5	0.5	0	glmm_agg	Intercept	1000	0.0033108	0.0963432	0.951
dsdopt;0.5;58;95;0;0.5;0	dsdopt	58	95	0	0.5	0.5	0	glmm_agg	period1	1000	-0.0026915	0.107587	0.962
dsdopt;0.5;58;95;0;0.5;0	dsdopt	58	95	0	0.5	0.5	0	glmm_agg	period2	1000	-0.00028975	0.0994765	0.97
dsdopt;0.5;58;95;0;0.5;0	dsdopt	58	95	0	0.5	0.5	0	glmm_agg	period3	1000	0	0
dsdopt;0.5;58;95;0;0.5;0	dsdopt	58	95	0	0.5	0.5	0	glmm_agg	period4	1000	-0.0073864	0.109136	0.983
dsdopt;0.5;58;95;0;0.5;0	dsdopt	58	95	0	0.5	0.5	0	glmm_agg	period5	1000	-0.0044626	0.125096	0.932
dsdopt;0.5;58;95;0;0.5;0	dsdopt	58	95	0	0.5	0.5	0	glmm_agg	trt	1000	-0.0035853	0.116697	0.95
dsdopt;0.5;58;95;0;0.5;0	dsdopt	58	95	0	0.5	0.5	0	glmm_agg	trt*period1	1000	0.00455069	0.168987	0.956
dsdopt;0.5;58;95;0;0.5;0	dsdopt	58	95	0	0.5	0.5	0	glmm_agg	trt*period2	1000	-0.00016191	0.161887	0.955
dsdopt;0.5;58;95;0;0.5;0	dsdopt	58	95	0	0.5	0.5	0	glmm_agg	trt*period3	1000	0	0
dsdopt;0.5;58;95;0;0.5;0	dsdopt	58	95	0	0.5	0.5	0	glmm_agg	trt*period4	1000	0.00679502	0.132969	0.972
dsdopt;0.5;58;95;0;0.5;0	dsdopt	58	95	0	0.5	0.5	0	glmm_agg	trt*period5	1000	0.00720415	0.151029	0.922
dsdopt;0.5;58;95;0;0.5;-0.1	dsdopt	58	95	0	0.5	0.5	-0.1	gee_agg	Intercept	1000	0.00630984	0.079197	0.947
dsdopt;0.5;58;95;0;0.5;-0.1	dsdopt	58	95	0	0.5	0.5	-0.1	gee_agg	period1	1000	-0.0058264	0.0885866	0.941
dsdopt;0.5;58;95;0;0.5;-0.1	dsdopt	58	95	0	0.5	0.5	-0.1	gee_agg	period2	1000	-0.0029426	0.0828305	0.941
dsdopt;0.5;58;95;0;0.5;-0.1	dsdopt	58	95	0	0.5	0.5	-0.1	gee_agg	period3	1000	0	0	1
dsdopt;0.5;58;95;0;0.5;-0.1	dsdopt	58	95	0	0.5	0.5	-0.1	gee_agg	period4	1000	-0.0051042	0.0902481	0.945
dsdopt;0.5;58;95;0;0.5;-0.1	dsdopt	58	95	0	0.5	0.5	-0.1	gee_agg	period5	1000	-0.0033432	0.107458	0.943
dsdopt;0.5;58;95;0;0.5;-0.1	dsdopt	58	95	0	0.5	0.5	-0.1	gee_agg	trt	1000	-0.0047635	0.0932131	0.952
dsdopt;0.5;58;95;0;0.5;-0.1	dsdopt	58	95	0	0.5	0.5	-0.1	gee_agg	trt*period1	1000	0.00666923	0.137038	0.949
dsdopt;0.5;58;95;0;0.5;-0.1	dsdopt	58	95	0	0.5	0.5	-0.1	gee_agg	trt*period2	1000	0.00341172	0.128584	0.948
dsdopt;0.5;58;95;0;0.5;-0.1	dsdopt	58	95	0	0.5	0.5	-0.1	gee_agg	trt*period3	1000	0	0	1
dsdopt;0.5;58;95;0;0.5;-0.1	dsdopt	58	95	0	0.5	0.5	-0.1	gee_agg	trt*period4	1000	0.00349093	0.105363	0.944
dsdopt;0.5;58;95;0;0.5;-0.1	dsdopt	58	95	0	0.5	0.5	-0.1	gee_agg	trt*period5	1000	0.00430894	0.127366	0.948
dsdopt;0.5;58;95;0;0.5;-0.1	dsdopt	58	95	0	0.5	0.5	-0.1	glmm_agg	Intercept	1000	0.00335131	0.0963539	0.952
dsdopt;0.5;58;95;0;0.5;-0.1	dsdopt	58	95	0	0.5	0.5	-0.1	glmm_agg	period1	1000	-0.0027162	0.107593	0.963
dsdopt;0.5;58;95;0;0.5;-0.1	dsdopt	58	95	0	0.5	0.5	-0.1	glmm_agg	period2	1000	-0.00029791	0.0994812	0.972
dsdopt;0.5;58;95;0;0.5;-0.1	dsdopt	58	95	0	0.5	0.5	-0.1	glmm_agg	period3	1000	0	0
dsdopt;0.5;58;95;0;0.5;-0.1	dsdopt	58	95	0	0.5	0.5	-0.1	glmm_agg	period4	1000	-0.0073768	0.109096	0.983
dsdopt;0.5;58;95;0;0.5;-0.1	dsdopt	58	95	0	0.5	0.5	-0.1	glmm_agg	period5	1000	-0.0044324	0.12509	0.932
dsdopt;0.5;58;95;0;0.5;-0.1	dsdopt	58	95	0	0.5	0.5	-0.1	glmm_agg	trt	1000	-0.0036804	0.116719	0.949
dsdopt;0.5;58;95;0;0.5;-0.1	dsdopt	58	95	0	0.5	0.5	-0.1	glmm_agg	trt*period1	1000	0.00500113	0.169118	0.954
dsdopt;0.5;58;95;0;0.5;-0.1	dsdopt	58	95	0	0.5	0.5	-0.1	glmm_agg	trt*period2	1000	8.2469e-05	0.161898	0.955
dsdopt;0.5;58;95;0;0.5;-0.1	dsdopt	58	95	0	0.5	0.5	-0.1	glmm_agg	trt*period3	1000	0	0
dsdopt;0.5;58;95;0;0.5;-0.1	dsdopt	58	95	0	0.5	0.5	-0.1	glmm_agg	trt*period4	1000	0.00711276	0.132815	0.97
dsdopt;0.5;58;95;0;0.5;-0.1	dsdopt	58	95	0	0.5	0.5	-0.1	glmm_agg	trt*period5	1000	0.00716983	0.150928	0.919
dsdopt;0.8;58;96;0;0.5;0	dsdopt	58	96	0	0.8	0.5	0	gee_agg	Intercept	1000	0.00748629	0.090919	0.944
dsdopt;0.8;58;96;0;0.5;0	dsdopt	58	96	0	0.8	0.5	0	gee_agg	period1	1000	-0.0068366	0.101538	0.945
dsdopt;0.8;58;96;0;0.5;0	dsdopt	58	96	0	0.8	0.5	0	gee_agg	period2	1000	-0.0041284	0.0954371	0.944
dsdopt;0.8;58;96;0;0.5;0	dsdopt	58	96	0	0.8	0.5	0	gee_agg	period3	1000	0	0	1
dsdopt;0.8;58;96;0;0.5;0	dsdopt	58	96	0	0.8	0.5	0	gee_agg	period4	1000	-0.0060879	0.102881	0.946
dsdopt;0.8;58;96;0;0.5;0	dsdopt	58	96	0	0.8	0.5	0	gee_agg	period5	1000	-0.004564	0.124028	0.95
dsdopt;0.8;58;96;0;0.5;0	dsdopt	58	96	0	0.8	0.5	0	gee_agg	trt	1000	-0.0052175	0.107451	0.948
dsdopt;0.8;58;96;0;0.5;0	dsdopt	58	96	0	0.8	0.5	0	gee_agg	trt*period1	1000	0.008494	0.159113	0.953
dsdopt;0.8;58;96;0;0.5;0	dsdopt	58	96	0	0.8	0.5	0	gee_agg	trt*period2	1000	0.00492253	0.149405	0.942
dsdopt;0.8;58;96;0;0.5;0	dsdopt	58	96	0	0.8	0.5	0	gee_agg	trt*period3	1000	0	0	1
dsdopt;0.8;58;96;0;0.5;0	dsdopt	58	96	0	0.8	0.5	0	gee_agg	trt*period4	1000	0.00358197	0.119303	0.954
dsdopt;0.8;58;96;0;0.5;0	dsdopt	58	96	0	0.8	0.5	0	gee_agg	trt*period5	1000	0.00544037	0.148635	0.948
dsdopt;0.8;58;96;0;0.5;0	dsdopt	58	96	0	0.8	0.5	0	glmm_agg	Intercept	1000	0.00400316	0.119948	0.948
dsdopt;0.8;58;96;0;0.5;0	dsdopt	58	96	0	0.8	0.5	0	glmm_agg	period1	1000	-0.0032258	0.133968	0.96
dsdopt;0.8;58;96;0;0.5;0	dsdopt	58	96	0	0.8	0.5	0	glmm_agg	period2	1000	-0.00079677	0.124135	0.967
dsdopt;0.8;58;96;0;0.5;0	dsdopt	58	96	0	0.8	0.5	0	glmm_agg	period3	1000	0	0
dsdopt;0.8;58;96;0;0.5;0	dsdopt	58	96	0	0.8	0.5	0	glmm_agg	period4	1000	-0.00929	0.135303	0.981
dsdopt;0.8;58;96;0;0.5;0	dsdopt	58	96	0	0.8	0.5	0	glmm_agg	period5	1000	-0.004316	0.155576	0.936
dsdopt;0.8;58;96;0;0.5;0	dsdopt	58	96	0	0.8	0.5	0	glmm_agg	trt	1000	-0.0042887	0.145467	0.954
dsdopt;0.8;58;96;0;0.5;0	dsdopt	58	96	0	0.8	0.5	0	glmm_agg	trt*period1	1000	0.00767782	0.21367	0.955
dsdopt;0.8;58;96;0;0.5;0	dsdopt	58	96	0	0.8	0.5	0	glmm_agg	trt*period2	1000	0.0019262	0.204424	0.959
dsdopt;0.8;58;96;0;0.5;0	dsdopt	58	96	0	0.8	0.5	0	glmm_agg	trt*period3	1000	0	0
dsdopt;0.8;58;96;0;0.5;0	dsdopt	58	96	0	0.8	0.5	0	glmm_agg	trt*period4	1000	0.0082988	0.164174	0.975
dsdopt;0.8;58;96;0;0.5;0	dsdopt	58	96	0	0.8	0.5	0	glmm_agg	trt*period5	1000	0.00773818	0.189497	0.927
dsdopt;0.8;58;96;0;0.5;-0.1	dsdopt	58	96	0	0.8	0.5	-0.1	gee_agg	Intercept	1000	0.00749803	0.0909389	0.944
dsdopt;0.8;58;96;0;0.5;-0.1	dsdopt	58	96	0	0.8	0.5	-0.1	gee_agg	period1	1000	-0.0068551	0.101529	0.945
dsdopt;0.8;58;96;0;0.5;-0.1	dsdopt	58	96	0	0.8	0.5	-0.1	gee_agg	period2	1000	-0.0041466	0.0954405	0.944
dsdopt;0.8;58;96;0;0.5;-0.1	dsdopt	58	96	0	0.8	0.5	-0.1	gee_agg	period3	1000	0	0	1
dsdopt;0.8;58;96;0;0.5;-0.1	dsdopt	58	96	0	0.8	0.5	-0.1	gee_agg	period4	1000	-0.006088	0.102881	0.946
dsdopt;0.8;58;96;0;0.5;-0.1	dsdopt	58	96	0	0.8	0.5	-0.1	gee_agg	period5	1000	-0.0045629	0.124031	0.95
dsdopt;0.8;58;96;0;0.5;-0.1	dsdopt	58	96	0	0.8	0.5	-0.1	gee_agg	trt	1000	-0.0052345	0.107465	0.948
dsdopt;0.8;58;96;0;0.5;-0.1	dsdopt	58	96	0	0.8	0.5	-0.1	gee_agg	trt*period1	1000	0.0086703	0.158436	0.951
dsdopt;0.8;58;96;0;0.5;-0.1	dsdopt	58	96	0	0.8	0.5	-0.1	gee_agg	trt*period2	1000	0.00509441	0.14913	0.948
dsdopt;0.8;58;96;0;0.5;-0.1	dsdopt	58	96	0	0.8	0.5	-0.1	gee_agg	trt*period3	1000	0	0	1
dsdopt;0.8;58;96;0;0.5;-0.1	dsdopt	58	96	0	0.8	0.5	-0.1	gee_agg	trt*period4	1000	0.00346317	0.119386	0.951
dsdopt;0.8;58;96;0;0.5;-0.1	dsdopt	58	96	0	0.8	0.5	-0.1	gee_agg	trt*period5	1000	0.00500476	0.148239	0.946
dsdopt;0.8;58;96;0;0.5;-0.1	dsdopt	58	96	0	0.8	0.5	-0.1	glmm_agg	Intercept	1000	0.0040683	0.119962	0.948
dsdopt;0.8;58;96;0;0.5;-0.1	dsdopt	58	96	0	0.8	0.5	-0.1	glmm_agg	period1	1000	-0.0032711	0.133974	0.959
dsdopt;0.8;58;96;0;0.5;-0.1	dsdopt	58	96	0	0.8	0.5	-0.1	glmm_agg	period2	1000	-0.00078052	0.124137	0.967
dsdopt;0.8;58;96;0;0.5;-0.1	dsdopt	58	96	0	0.8	0.5	-0.1	glmm_agg	period3	1000	0	0
dsdopt;0.8;58;96;0;0.5;-0.1	dsdopt	58	96	0	0.8	0.5	-0.1	glmm_agg	period4	1000	-0.009215	0.135324	0.98
dsdopt;0.8;58;96;0;0.5;-0.1	dsdopt	58	96	0	0.8	0.5	-0.1	glmm_agg	period5	1000	-0.0042022	0.155615	0.935
dsdopt;0.8;58;96;0;0.5;-0.1	dsdopt	58	96	0	0.8	0.5	-0.1	glmm_agg	trt	1000	-0.0043764	0.145497	0.954
dsdopt;0.8;58;96;0;0.5;-0.1	dsdopt	58	96	0	0.8	0.5	-0.1	glmm_agg	trt*period1	1000	0.0078301	0.212735	0.956
dsdopt;0.8;58;96;0;0.5;-0.1	dsdopt	58	96	0	0.8	0.5	-0.1	glmm_agg	trt*period2	1000	0.00142237	0.20431	0.96
dsdopt;0.8;58;96;0;0.5;-0.1	dsdopt	58	96	0	0.8	0.5	-0.1	glmm_agg	trt*period3	1000	0	0
dsdopt;0.8;58;96;0;0.5;-0.1	dsdopt	58	96	0	0.8	0.5	-0.1	glmm_agg	trt*period4	1000	0.0084624	0.164325	0.975
dsdopt;0.8;58;96;0;0.5;-0.1	dsdopt	58	96	0	0.8	0.5	-0.1	glmm_agg	trt*period5	1000	0.0077198	0.189407	0.921
dsdopt;0.2;58;94;0;0.8;0	dsdopt	58	94	0	0.2	0.8	0	gee_agg	Intercept	1000	0.00303661	0.0523591	0.948
dsdopt;0.2;58;94;0;0.8;0	dsdopt	58	94	0	0.2	0.8	0	gee_agg	period1	1000	-0.002568	0.0531762	0.934
dsdopt;0.2;58;94;0;0.8;0	dsdopt	58	94	0	0.2	0.8	0	gee_agg	period2	1000	-0.00075094	0.0503647	0.936
dsdopt;0.2;58;94;0;0.8;0	dsdopt	58	94	0	0.2	0.8	0	gee_agg	period3	1000	0	0	1
dsdopt;0.2;58;94;0;0.8;0	dsdopt	58	94	0	0.2	0.8	0	gee_agg	period4	1000	-0.0013024	0.0529581	0.946
dsdopt;0.2;58;94;0;0.8;0	dsdopt	58	94	0	0.2	0.8	0	gee_agg	period5	1000	-0.00053523	0.0644803	0.941
dsdopt;0.2;58;94;0;0.8;0	dsdopt	58	94	0	0.2	0.8	0	gee_agg	trt	1000	-0.0017586	0.0574101	0.947
dsdopt;0.2;58;94;0;0.8;0	dsdopt	58	94	0	0.2	0.8	0	gee_agg	trt*period1	1000	0.00240061	0.0825777	0.947
dsdopt;0.2;58;94;0;0.8;0	dsdopt	58	94	0	0.2	0.8	0	gee_agg	trt*period2	1000	0.00030457	0.0760805	0.941
dsdopt;0.2;58;94;0;0.8;0	dsdopt	58	94	0	0.2	0.8	0	gee_agg	trt*period3	1000	0	0	1
dsdopt;0.2;58;94;0;0.8;0	dsdopt	58	94	0	0.2	0.8	0	gee_agg	trt*period4	1000	0.000613385	0.0619562	0.953
dsdopt;0.2;58;94;0;0.8;0	dsdopt	58	94	0	0.2	0.8	0	gee_agg	trt*period5	1000	0.00124709	0.0752611	0.948
dsdopt;0.2;58;94;0;0.8;0	dsdopt	58	94	0	0.2	0.8	0	glmm_agg	Intercept	1000	0.00163038	0.0570852	0.972
dsdopt;0.2;58;94;0;0.8;0	dsdopt	58	94	0	0.2	0.8	0	glmm_agg	period1	1000	-0.001417	0.0580509	0.976
dsdopt;0.2;58;94;0;0.8;0	dsdopt	58	94	0	0.2	0.8	0	glmm_agg	period2	1000	-0.00043644	0.0545701	0.983
dsdopt;0.2;58;94;0;0.8;0	dsdopt	58	94	0	0.2	0.8	0	glmm_agg	period3	1000	0	0
dsdopt;0.2;58;94;0;0.8;0	dsdopt	58	94	0	0.2	0.8	0	glmm_agg	period4	1000	-0.0033308	0.0587331	0.97
dsdopt;0.2;58;94;0;0.8;0	dsdopt	58	94	0	0.2	0.8	0	glmm_agg	period5	1000	-0.003494	0.0687827	0.902
dsdopt;0.2;58;94;0;0.8;0	dsdopt	58	94	0	0.2	0.8	0	glmm_agg	trt	1000	-0.00086297	0.0639753	0.973
dsdopt;0.2;58;94;0;0.8;0	dsdopt	58	94	0	0.2	0.8	0	glmm_agg	trt*period1	1000	0.000953637	0.0924816	0.971
dsdopt;0.2;58;94;0;0.8;0	dsdopt	58	94	0	0.2	0.8	0	glmm_agg	trt*period2	1000	-0.0010573	0.0865793	0.957
dsdopt;0.2;58;94;0;0.8;0	dsdopt	58	94	0	0.2	0.8	0	glmm_agg	trt*period3	1000	0	0
dsdopt;0.2;58;94;0;0.8;0	dsdopt	58	94	0	0.2	0.8	0	glmm_agg	trt*period4	1000	0.00209712	0.070487	0.963
dsdopt;0.2;58;94;0;0.8;0	dsdopt	58	94	0	0.2	0.8	0	glmm_agg	trt*period5	1000	0.00316104	0.0808359	0.909
dsdopt;0.2;58;94;0;0.8;-0.1	dsdopt	58	94	0	0.2	0.8	-0.1	gee_agg	Intercept	1000	0.0030646	0.0523558	0.949
dsdopt;0.2;58;94;0;0.8;-0.1	dsdopt	58	94	0	0.2	0.8	-0.1	gee_agg	period1	1000	-0.0025726	0.0531557	0.934
dsdopt;0.2;58;94;0;0.8;-0.1	dsdopt	58	94	0	0.2	0.8	-0.1	gee_agg	period2	1000	-0.00075436	0.0503546	0.936
dsdopt;0.2;58;94;0;0.8;-0.1	dsdopt	58	94	0	0.2	0.8	-0.1	gee_agg	period3	1000	0	0	1
dsdopt;0.2;58;94;0;0.8;-0.1	dsdopt	58	94	0	0.2	0.8	-0.1	gee_agg	period4	1000	-0.0013011	0.0529587	0.946
dsdopt;0.2;58;94;0;0.8;-0.1	dsdopt	58	94	0	0.2	0.8	-0.1	gee_agg	period5	1000	-0.00053032	0.0644876	0.941
dsdopt;0.2;58;94;0;0.8;-0.1	dsdopt	58	94	0	0.2	0.8	-0.1	gee_agg	trt	1000	-0.0017981	0.0574357	0.946
dsdopt;0.2;58;94;0;0.8;-0.1	dsdopt	58	94	0	0.2	0.8	-0.1	gee_agg	trt*period1	1000	0.00298012	0.0832578	0.952
dsdopt;0.2;58;94;0;0.8;-0.1	dsdopt	58	94	0	0.2	0.8	-0.1	gee_agg	trt*period2	1000	-0.00050452	0.0758955	0.944
dsdopt;0.2;58;94;0;0.8;-0.1	dsdopt	58	94	0	0.2	0.8	-0.1	gee_agg	trt*period3	1000	0	0	1
dsdopt;0.2;58;94;0;0.8;-0.1	dsdopt	58	94	0	0.2	0.8	-0.1	gee_agg	trt*period4	1000	0.000835253	0.0620645	0.949
dsdopt;0.2;58;94;0;0.8;-0.1	dsdopt	58	94	0	0.2	0.8	-0.1	gee_agg	trt*period5	1000	0.00108489	0.0746719	0.942
dsdopt;0.2;58;94;0;0.8;-0.1	dsdopt	58	94	0	0.2	0.8	-0.1	glmm_agg	Intercept	1000	0.00175019	0.0571574	0.972
dsdopt;0.2;58;94;0;0.8;-0.1	dsdopt	58	94	0	0.2	0.8	-0.1	glmm_agg	period1	1000	-0.0014689	0.0580778	0.976
dsdopt;0.2;58;94;0;0.8;-0.1	dsdopt	58	94	0	0.2	0.8	-0.1	glmm_agg	period2	1000	-0.00047438	0.0546045	0.983
dsdopt;0.2;58;94;0;0.8;-0.1	dsdopt	58	94	0	0.2	0.8	-0.1	glmm_agg	period3	1000	0	0
dsdopt;0.2;58;94;0;0.8;-0.1	dsdopt	58	94	0	0.2	0.8	-0.1	glmm_agg	period4	1000	-0.0032402	0.0587579	0.97
dsdopt;0.2;58;94;0;0.8;-0.1	dsdopt	58	94	0	0.2	0.8	-0.1	glmm_agg	period5	1000	-0.0033241	0.0687953	0.902
dsdopt;0.2;58;94;0;0.8;-0.1	dsdopt	58	94	0	0.2	0.8	-0.1	glmm_agg	trt	1000	-0.0011187	0.0641191	0.974
dsdopt;0.2;58;94;0;0.8;-0.1	dsdopt	58	94	0	0.2	0.8	-0.1	glmm_agg	trt*period1	1000	0.00166878	0.0930861	0.966
dsdopt;0.2;58;94;0;0.8;-0.1	dsdopt	58	94	0	0.2	0.8	-0.1	glmm_agg	trt*period2	1000	-0.0018804	0.0865996	0.956
dsdopt;0.2;58;94;0;0.8;-0.1	dsdopt	58	94	0	0.2	0.8	-0.1	glmm_agg	trt*period3	1000	0	0
dsdopt;0.2;58;94;0;0.8;-0.1	dsdopt	58	94	0	0.2	0.8	-0.1	glmm_agg	trt*period4	1000	0.00260186	0.070638	0.967
dsdopt;0.2;58;94;0;0.8;-0.1	dsdopt	58	94	0	0.2	0.8	-0.1	glmm_agg	trt*period5	1000	0.00341987	0.0805653	0.907
dsdopt;0.5;58;95;0;0.8;0	dsdopt	58	95	0	0.5	0.8	0	gee_agg	Intercept	1000	0.00555198	0.069756	0.942
dsdopt;0.5;58;95;0;0.8;0	dsdopt	58	95	0	0.5	0.8	0	gee_agg	period1	1000	-0.0050336	0.0683792	0.94
dsdopt;0.5;58;95;0;0.8;0	dsdopt	58	95	0	0.5	0.8	0	gee_agg	period2	1000	-0.0027572	0.0632979	0.941
dsdopt;0.5;58;95;0;0.8;0	dsdopt	58	95	0	0.5	0.8	0	gee_agg	period3	1000	0	0	1
dsdopt;0.5;58;95;0;0.8;0	dsdopt	58	95	0	0.5	0.8	0	gee_agg	period4	1000	-0.0020623	0.0639923	0.94
dsdopt;0.5;58;95;0;0.8;0	dsdopt	58	95	0	0.5	0.8	0	gee_agg	period5	1000	-0.0014799	0.0833281	0.935
dsdopt;0.5;58;95;0;0.8;0	dsdopt	58	95	0	0.5	0.8	0	gee_agg	trt	1000	-0.0040369	0.0752373	0.941
dsdopt;0.5;58;95;0;0.8;0	dsdopt	58	95	0	0.5	0.8	0	gee_agg	trt*period1	1000	0.00496975	0.108799	0.947
dsdopt;0.5;58;95;0;0.8;0	dsdopt	58	95	0	0.5	0.8	0	gee_agg	trt*period2	1000	0.00239883	0.0965311	0.95
dsdopt;0.5;58;95;0;0.8;0	dsdopt	58	95	0	0.5	0.8	0	gee_agg	trt*period3	1000	0	0	1
dsdopt;0.5;58;95;0;0.8;0	dsdopt	58	95	0	0.5	0.8	0	gee_agg	trt*period4	1000	0.00063618	0.0752595	0.946
dsdopt;0.5;58;95;0;0.8;0	dsdopt	58	95	0	0.5	0.8	0	gee_agg	trt*period5	1000	0.00248564	0.0990118	0.948
dsdopt;0.5;58;95;0;0.8;0	dsdopt	58	95	0	0.5	0.8	0	glmm_agg	Intercept	1000	0.00332143	0.0832176	0.972
dsdopt;0.5;58;95;0;0.8;0	dsdopt	58	95	0	0.5	0.8	0	glmm_agg	period1	1000	-0.0022428	0.082127	0.982
dsdopt;0.5;58;95;0;0.8;0	dsdopt	58	95	0	0.5	0.8	0	glmm_agg	period2	1000	-0.00089944	0.0755996	0.989
dsdopt;0.5;58;95;0;0.8;0	dsdopt	58	95	0	0.5	0.8	0	glmm_agg	period3	1000	0	0
dsdopt;0.5;58;95;0;0.8;0	dsdopt	58	95	0	0.5	0.8	0	glmm_agg	period4	1000	-0.0036278	0.0804363	0.981
dsdopt;0.5;58;95;0;0.8;0	dsdopt	58	95	0	0.5	0.8	0	glmm_agg	period5	1000	-0.0034549	0.0954792	0.91
dsdopt;0.5;58;95;0;0.8;0	dsdopt	58	95	0	0.5	0.8	0	glmm_agg	trt	1000	-0.0024947	0.0926642	0.98
dsdopt;0.5;58;95;0;0.8;0	dsdopt	58	95	0	0.5	0.8	0	glmm_agg	trt*period1	1000	0.00205154	0.135982	0.972
dsdopt;0.5;58;95;0;0.8;0	dsdopt	58	95	0	0.5	0.8	0	glmm_agg	trt*period2	1000	-0.0006655	0.125097	0.97
dsdopt;0.5;58;95;0;0.8;0	dsdopt	58	95	0	0.5	0.8	0	glmm_agg	trt*period3	1000	0	0
dsdopt;0.5;58;95;0;0.8;0	dsdopt	58	95	0	0.5	0.8	0	glmm_agg	trt*period4	1000	0.00242268	0.0987505	0.974
dsdopt;0.5;58;95;0;0.8;0	dsdopt	58	95	0	0.5	0.8	0	glmm_agg	trt*period5	1000	0.00463855	0.115647	0.892
dsdopt;0.5;58;95;0;0.8;-0.1	dsdopt	58	95	0	0.5	0.8	-0.1	gee_agg	Intercept	1000	0.00554308	0.0697132	0.941
dsdopt;0.5;58;95;0;0.8;-0.1	dsdopt	58	95	0	0.5	0.8	-0.1	gee_agg	period1	1000	-0.005039	0.0683899	0.94
dsdopt;0.5;58;95;0;0.8;-0.1	dsdopt	58	95	0	0.5	0.8	-0.1	gee_agg	period2	1000	-0.0027638	0.0633034	0.94
dsdopt;0.5;58;95;0;0.8;-0.1	dsdopt	58	95	0	0.5	0.8	-0.1	gee_agg	period3	1000	0	0	1
dsdopt;0.5;58;95;0;0.8;-0.1	dsdopt	58	95	0	0.5	0.8	-0.1	gee_agg	period4	1000	-0.0020636	0.0639954	0.94
dsdopt;0.5;58;95;0;0.8;-0.1	dsdopt	58	95	0	0.5	0.8	-0.1	gee_agg	period5	1000	-0.0014823	0.0833358	0.935
dsdopt;0.5;58;95;0;0.8;-0.1	dsdopt	58	95	0	0.5	0.8	-0.1	gee_agg	trt	1000	-0.0040271	0.075208	0.942
dsdopt;0.5;58;95;0;0.8;-0.1	dsdopt	58	95	0	0.5	0.8	-0.1	gee_agg	trt*period1	1000	0.00529763	0.109203	0.949
dsdopt;0.5;58;95;0;0.8;-0.1	dsdopt	58	95	0	0.5	0.8	-0.1	gee_agg	trt*period2	1000	0.00266637	0.0969643	0.946
dsdopt;0.5;58;95;0;0.8;-0.1	dsdopt	58	95	0	0.5	0.8	-0.1	gee_agg	trt*period3	1000	0	0	1
dsdopt;0.5;58;95;0;0.8;-0.1	dsdopt	58	95	0	0.5	0.8	-0.1	gee_agg	trt*period4	1000	0.000555372	0.0748006	0.946
dsdopt;0.5;58;95;0;0.8;-0.1	dsdopt	58	95	0	0.5	0.8	-0.1	gee_agg	trt*period5	1000	0.0020063	0.0983486	0.944
dsdopt;0.5;58;95;0;0.8;-0.1	dsdopt	58	95	0	0.5	0.8	-0.1	glmm_agg	Intercept	1000	0.0033564	0.0833073	0.971
dsdopt;0.5;58;95;0;0.8;-0.1	dsdopt	58	95	0	0.5	0.8	-0.1	glmm_agg	period1	1000	-0.0023092	0.0822553	0.982
dsdopt;0.5;58;95;0;0.8;-0.1	dsdopt	58	95	0	0.5	0.8	-0.1	glmm_agg	period2	1000	-0.00097609	0.0757196	0.989
dsdopt;0.5;58;95;0;0.8;-0.1	dsdopt	58	95	0	0.5	0.8	-0.1	glmm_agg	period3	1000	0	0
dsdopt;0.5;58;95;0;0.8;-0.1	dsdopt	58	95	0	0.5	0.8	-0.1	glmm_agg	period4	1000	-0.0035388	0.080488	0.982
dsdopt;0.5;58;95;0;0.8;-0.1	dsdopt	58	95	0	0.5	0.8	-0.1	glmm_agg	period5	1000	-0.0032837	0.095524	0.911
dsdopt;0.5;58;95;0;0.8;-0.1	dsdopt	58	95	0	0.5	0.8	-0.1	glmm_agg	trt	1000	-0.0027434	0.0927419	0.98
dsdopt;0.5;58;95;0;0.8;-0.1	dsdopt	58	95	0	0.5	0.8	-0.1	glmm_agg	trt*period1	1000	0.00310244	0.136076	0.969
dsdopt;0.5;58;95;0;0.8;-0.1	dsdopt	58	95	0	0.5	0.8	-0.1	glmm_agg	trt*period2	1000	-5.3818e-05	0.126152	0.972
dsdopt;0.5;58;95;0;0.8;-0.1	dsdopt	58	95	0	0.5	0.8	-0.1	glmm_agg	trt*period3	1000	0	0
dsdopt;0.5;58;95;0;0.8;-0.1	dsdopt	58	95	0	0.5	0.8	-0.1	glmm_agg	trt*period4	1000	0.00275389	0.0984089	0.977
dsdopt;0.5;58;95;0;0.8;-0.1	dsdopt	58	95	0	0.5	0.8	-0.1	glmm_agg	trt*period5	1000	0.00463559	0.11539	0.888
dsdopt;0.8;58;96;0;0.8;0	dsdopt	58	96	0	0.8	0.8	0	gee_agg	Intercept	1000	0.00681278	0.0793319	0.945
dsdopt;0.8;58;96;0;0.8;0	dsdopt	58	96	0	0.8	0.8	0	gee_agg	period1	1000	-0.005965	0.0770566	0.939
dsdopt;0.8;58;96;0;0.8;0	dsdopt	58	96	0	0.8	0.8	0	gee_agg	period2	1000	-0.0038811	0.0701634	0.942
dsdopt;0.8;58;96;0;0.8;0	dsdopt	58	96	0	0.8	0.8	0	gee_agg	period3	1000	0	0	1
dsdopt;0.8;58;96;0;0.8;0	dsdopt	58	96	0	0.8	0.8	0	gee_agg	period4	1000	-0.0035139	0.0717833	0.941
dsdopt;0.8;58;96;0;0.8;0	dsdopt	58	96	0	0.8	0.8	0	gee_agg	period5	1000	-0.0026248	0.0953158	0.939
dsdopt;0.8;58;96;0;0.8;0	dsdopt	58	96	0	0.8	0.8	0	gee_agg	trt	1000	-0.0050133	0.0850787	0.943
dsdopt;0.8;58;96;0;0.8;0	dsdopt	58	96	0	0.8	0.8	0	gee_agg	trt*period1	1000	0.0068908	0.126438	0.944
dsdopt;0.8;58;96;0;0.8;0	dsdopt	58	96	0	0.8	0.8	0	gee_agg	trt*period2	1000	0.00396323	0.10998	0.947
dsdopt;0.8;58;96;0;0.8;0	dsdopt	58	96	0	0.8	0.8	0	gee_agg	trt*period3	1000	0	0	1
dsdopt;0.8;58;96;0;0.8;0	dsdopt	58	96	0	0.8	0.8	0	gee_agg	trt*period4	1000	0.00173851	0.0839445	0.949
dsdopt;0.8;58;96;0;0.8;0	dsdopt	58	96	0	0.8	0.8	0	gee_agg	trt*period5	1000	0.00322734	0.113591	0.944
dsdopt;0.8;58;96;0;0.8;0	dsdopt	58	96	0	0.8	0.8	0	glmm_agg	Intercept	1000	0.00489798	0.103617	0.971
dsdopt;0.8;58;96;0;0.8;0	dsdopt	58	96	0	0.8	0.8	0	glmm_agg	period1	1000	-0.0031004	0.101291	0.986
dsdopt;0.8;58;96;0;0.8;0	dsdopt	58	96	0	0.8	0.8	0	glmm_agg	period2	1000	-0.0018734	0.091257	0.994
dsdopt;0.8;58;96;0;0.8;0	dsdopt	58	96	0	0.8	0.8	0	glmm_agg	period3	1000	0	0
dsdopt;0.8;58;96;0;0.8;0	dsdopt	58	96	0	0.8	0.8	0	glmm_agg	period4	1000	-0.0046594	0.0988279	0.98
dsdopt;0.8;58;96;0;0.8;0	dsdopt	58	96	0	0.8	0.8	0	glmm_agg	period5	1000	-0.0042561	0.117307	0.899
dsdopt;0.8;58;96;0;0.8;0	dsdopt	58	96	0	0.8	0.8	0	glmm_agg	trt	1000	-0.0035546	0.114541	0.982
dsdopt;0.8;58;96;0;0.8;0	dsdopt	58	96	0	0.8	0.8	0	glmm_agg	trt*period1	1000	0.00448868	0.171098	0.968
dsdopt;0.8;58;96;0;0.8;0	dsdopt	58	96	0	0.8	0.8	0	glmm_agg	trt*period2	1000	0.00120113	0.155538	0.972
dsdopt;0.8;58;96;0;0.8;0	dsdopt	58	96	0	0.8	0.8	0	glmm_agg	trt*period3	1000	0	0
dsdopt;0.8;58;96;0;0.8;0	dsdopt	58	96	0	0.8	0.8	0	glmm_agg	trt*period4	1000	0.00380189	0.121141	0.976
dsdopt;0.8;58;96;0;0.8;0	dsdopt	58	96	0	0.8	0.8	0	glmm_agg	trt*period5	1000	0.00637441	0.142987	0.895
dsdopt;0.8;58;96;0;0.8;-0.1	dsdopt	58	96	0	0.8	0.8	-0.1	gee_agg	Intercept	1000	0.00685597	0.0792882	0.944
dsdopt;0.8;58;96;0;0.8;-0.1	dsdopt	58	96	0	0.8	0.8	-0.1	gee_agg	period1	1000	-0.0059438	0.0770664	0.94
dsdopt;0.8;58;96;0;0.8;-0.1	dsdopt	58	96	0	0.8	0.8	-0.1	gee_agg	period2	1000	-0.0038588	0.0701793	0.942
dsdopt;0.8;58;96;0;0.8;-0.1	dsdopt	58	96	0	0.8	0.8	-0.1	gee_agg	period3	1000	0	0	1
dsdopt;0.8;58;96;0;0.8;-0.1	dsdopt	58	96	0	0.8	0.8	-0.1	gee_agg	period4	1000	-0.0035128	0.0717837	0.941
dsdopt;0.8;58;96;0;0.8;-0.1	dsdopt	58	96	0	0.8	0.8	-0.1	gee_agg	period5	1000	-0.002621	0.0953225	0.939
dsdopt;0.8;58;96;0;0.8;-0.1	dsdopt	58	96	0	0.8	0.8	-0.1	gee_agg	trt	1000	-0.0050766	0.0851072	0.943
dsdopt;0.8;58;96;0;0.8;-0.1	dsdopt	58	96	0	0.8	0.8	-0.1	gee_agg	trt*period1	1000	0.00648436	0.125736	0.949
dsdopt;0.8;58;96;0;0.8;-0.1	dsdopt	58	96	0	0.8	0.8	-0.1	gee_agg	trt*period2	1000	0.00397805	0.110369	0.944
dsdopt;0.8;58;96;0;0.8;-0.1	dsdopt	58	96	0	0.8	0.8	-0.1	gee_agg	trt*period3	1000	0	0	1
dsdopt;0.8;58;96;0;0.8;-0.1	dsdopt	58	96	0	0.8	0.8	-0.1	gee_agg	trt*period4	1000	0.00176621	0.0836075	0.952
dsdopt;0.8;58;96;0;0.8;-0.1	dsdopt	58	96	0	0.8	0.8	-0.1	gee_agg	trt*period5	1000	0.00278983	0.113019	0.946
dsdopt;0.8;58;96;0;0.8;-0.1	dsdopt	58	96	0	0.8	0.8	-0.1	glmm_agg	Intercept	1000	0.00488878	0.103697	0.971
dsdopt;0.8;58;96;0;0.8;-0.1	dsdopt	58	96	0	0.8	0.8	-0.1	glmm_agg	period1	1000	-0.0030676	0.101423	0.986
dsdopt;0.8;58;96;0;0.8;-0.1	dsdopt	58	96	0	0.8	0.8	-0.1	glmm_agg	period2	1000	-0.001874	0.0913969	0.993
dsdopt;0.8;58;96;0;0.8;-0.1	dsdopt	58	96	0	0.8	0.8	-0.1	glmm_agg	period3	1000	0	0
dsdopt;0.8;58;96;0;0.8;-0.1	dsdopt	58	96	0	0.8	0.8	-0.1	glmm_agg	period4	1000	-0.004538	0.0988591	0.981
dsdopt;0.8;58;96;0;0.8;-0.1	dsdopt	58	96	0	0.8	0.8	-0.1	glmm_agg	period5	1000	-0.0040922	0.117357	0.899
dsdopt;0.8;58;96;0;0.8;-0.1	dsdopt	58	96	0	0.8	0.8	-0.1	glmm_agg	trt	1000	-0.0039616	0.1148	0.982
dsdopt;0.8;58;96;0;0.8;-0.1	dsdopt	58	96	0	0.8	0.8	-0.1	glmm_agg	trt*period1	1000	0.00505449	0.170199	0.969
dsdopt;0.8;58;96;0;0.8;-0.1	dsdopt	58	96	0	0.8	0.8	-0.1	glmm_agg	trt*period2	1000	0.00143277	0.156069	0.972
dsdopt;0.8;58;96;0;0.8;-0.1	dsdopt	58	96	0	0.8	0.8	-0.1	glmm_agg	trt*period3	1000	0	0
dsdopt;0.8;58;96;0;0.8;-0.1	dsdopt	58	96	0	0.8	0.8	-0.1	glmm_agg	trt*period4	1000	0.00397743	0.120964	0.975
dsdopt;0.8;58;96;0;0.8;-0.1	dsdopt	58	96	0	0.8	0.8	-0.1	glmm_agg	trt*period5	1000	0.00599267	0.142985	0.898
usdopt;0.2;21;38;37;0.5;0	usdopt	21	38	37	0.2	0.5	0	gee_agg	Intercept	1000	0.00300928	0.0447848	0.95
usdopt;0.2;21;38;37;0.5;0	usdopt	21	38	37	0.2	0.5	0	gee_agg	period1	1000	-0.0019973	0.0531991	0.941
usdopt;0.2;21;38;37;0.5;0	usdopt	21	38	37	0.2	0.5	0	gee_agg	period2	1000	0.000399928	0.0504594	0.944
usdopt;0.2;21;38;37;0.5;0	usdopt	21	38	37	0.2	0.5	0	gee_agg	period3	1000	0	0	1
usdopt;0.2;21;38;37;0.5;0	usdopt	21	38	37	0.2	0.5	0	gee_agg	period4	1000	-0.0021067	0.0632726	0.947
usdopt;0.2;21;38;37;0.5;0	usdopt	21	38	37	0.2	0.5	0	gee_agg	period5	1000	0.00114292	0.116526	0.915
usdopt;0.2;21;38;37;0.5;0	usdopt	21	38	37	0.2	0.5	0	gee_agg	trt	1000	-0.0028362	0.0619028	0.948
usdopt;0.2;21;38;37;0.5;0	usdopt	21	38	37	0.2	0.5	0	gee_agg	trt*period1	1000	0.00122936	0.111556	0.951
usdopt;0.2;21;38;37;0.5;0	usdopt	21	38	37	0.2	0.5	0	gee_agg	trt*period2	1000	-0.0015715	0.0801453	0.941
usdopt;0.2;21;38;37;0.5;0	usdopt	21	38	37	0.2	0.5	0	gee_agg	trt*period3	1000	0	0	1
usdopt;0.2;21;38;37;0.5;0	usdopt	21	38	37	0.2	0.5	0	gee_agg	trt*period4	1000	0.00174144	0.0804775	0.946
usdopt;0.2;21;38;37;0.5;0	usdopt	21	38	37	0.2	0.5	0	gee_agg	trt*period5	1000	0.000243084	0.129485	0.924
usdopt;0.2;21;38;37;0.5;0	usdopt	21	38	37	0.2	0.5	0	glmm_agg	Intercept	1000	0.0013714	0.0489158	0.955
usdopt;0.2;21;38;37;0.5;0	usdopt	21	38	37	0.2	0.5	0	glmm_agg	period1	1000	-0.00037053	0.0580595	0.968
usdopt;0.2;21;38;37;0.5;0	usdopt	21	38	37	0.2	0.5	0	glmm_agg	period2	1000	0.00169593	0.0545302	0.983
usdopt;0.2;21;38;37;0.5;0	usdopt	21	38	37	0.2	0.5	0	glmm_agg	period3	1000	0	0
usdopt;0.2;21;38;37;0.5;0	usdopt	21	38	37	0.2	0.5	0	glmm_agg	period4	1000	-0.0035355	0.0682838	0.981
usdopt;0.2;21;38;37;0.5;0	usdopt	21	38	37	0.2	0.5	0	glmm_agg	period5	1000	-0.0033481	0.120965	0.933
usdopt;0.2;21;38;37;0.5;0	usdopt	21	38	37	0.2	0.5	0	glmm_agg	trt	1000	-0.0022567	0.0699329	0.948
usdopt;0.2;21;38;37;0.5;0	usdopt	21	38	37	0.2	0.5	0	glmm_agg	trt*period1	1000	0.000302028	0.122266	0.971
usdopt;0.2;21;38;37;0.5;0	usdopt	21	38	37	0.2	0.5	0	glmm_agg	trt*period2	1000	-0.0027127	0.0896699	0.963
usdopt;0.2;21;38;37;0.5;0	usdopt	21	38	37	0.2	0.5	0	glmm_agg	trt*period3	1000	0	0
usdopt;0.2;21;38;37;0.5;0	usdopt	21	38	37	0.2	0.5	0	glmm_agg	trt*period4	1000	0.00372014	0.0892866	0.966
usdopt;0.2;21;38;37;0.5;0	usdopt	21	38	37	0.2	0.5	0	glmm_agg	trt*period5	1000	0.00534833	0.136535	0.922
usdopt;0.2;21;38;37;0.5;-0.1	usdopt	21	38	37	0.2	0.5	-0.1	gee_agg	Intercept	1000	0.00305259	0.0448011	0.952
usdopt;0.2;21;38;37;0.5;-0.1	usdopt	21	38	37	0.2	0.5	-0.1	gee_agg	period1	1000	-0.0020424	0.0532038	0.94
usdopt;0.2;21;38;37;0.5;-0.1	usdopt	21	38	37	0.2	0.5	-0.1	gee_agg	period2	1000	0.000339623	0.0504496	0.944
usdopt;0.2;21;38;37;0.5;-0.1	usdopt	21	38	37	0.2	0.5	-0.1	gee_agg	period3	1000	0	0	1
usdopt;0.2;21;38;37;0.5;-0.1	usdopt	21	38	37	0.2	0.5	-0.1	gee_agg	period4	1000	-0.0021191	0.0632867	0.947
usdopt;0.2;21;38;37;0.5;-0.1	usdopt	21	38	37	0.2	0.5	-0.1	gee_agg	period5	1000	0.00111212	0.116545	0.914
usdopt;0.2;21;38;37;0.5;-0.1	usdopt	21	38	37	0.2	0.5	-0.1	gee_agg	trt	1000	-0.0029209	0.0619002	0.947
usdopt;0.2;21;38;37;0.5;-0.1	usdopt	21	38	37	0.2	0.5	-0.1	gee_agg	trt*period1	1000	0.00204484	0.112371	0.948
usdopt;0.2;21;38;37;0.5;-0.1	usdopt	21	38	37	0.2	0.5	-0.1	gee_agg	trt*period2	1000	-0.0015728	0.0804965	0.938
usdopt;0.2;21;38;37;0.5;-0.1	usdopt	21	38	37	0.2	0.5	-0.1	gee_agg	trt*period3	1000	0	0	1
usdopt;0.2;21;38;37;0.5;-0.1	usdopt	21	38	37	0.2	0.5	-0.1	gee_agg	trt*period4	1000	0.00154853	0.0802171	0.948
usdopt;0.2;21;38;37;0.5;-0.1	usdopt	21	38	37	0.2	0.5	-0.1	gee_agg	trt*period5	1000	7.632e-05	0.129109	0.924
usdopt;0.2;21;38;37;0.5;-0.1	usdopt	21	38	37	0.2	0.5	-0.1	glmm_agg	Intercept	1000	0.00143957	0.0489303	0.957
usdopt;0.2;21;38;37;0.5;-0.1	usdopt	21	38	37	0.2	0.5	-0.1	glmm_agg	period1	1000	-0.00042486	0.0580943	0.968
usdopt;0.2;21;38;37;0.5;-0.1	usdopt	21	38	37	0.2	0.5	-0.1	glmm_agg	period2	1000	0.00164753	0.0545423	0.981
usdopt;0.2;21;38;37;0.5;-0.1	usdopt	21	38	37	0.2	0.5	-0.1	glmm_agg	period3	1000	0	0
usdopt;0.2;21;38;37;0.5;-0.1	usdopt	21	38	37	0.2	0.5	-0.1	glmm_agg	period4	1000	-0.0034689	0.0683735	0.982
usdopt;0.2;21;38;37;0.5;-0.1	usdopt	21	38	37	0.2	0.5	-0.1	glmm_agg	period5	1000	-0.0032536	0.121004	0.934
usdopt;0.2;21;38;37;0.5;-0.1	usdopt	21	38	37	0.2	0.5	-0.1	glmm_agg	trt	1000	-0.0024012	0.0699941	0.948
usdopt;0.2;21;38;37;0.5;-0.1	usdopt	21	38	37	0.2	0.5	-0.1	glmm_agg	trt*period1	1000	0.000950462	0.122915	0.965
usdopt;0.2;21;38;37;0.5;-0.1	usdopt	21	38	37	0.2	0.5	-0.1	glmm_agg	trt*period2	1000	-0.00283	0.0900323	0.966
usdopt;0.2;21;38;37;0.5;-0.1	usdopt	21	38	37	0.2	0.5	-0.1	glmm_agg	trt*period3	1000	0	0
usdopt;0.2;21;38;37;0.5;-0.1	usdopt	21	38	37	0.2	0.5	-0.1	glmm_agg	trt*period4	1000	0.00366286	0.0890641	0.967
usdopt;0.2;21;38;37;0.5;-0.1	usdopt	21	38	37	0.2	0.5	-0.1	glmm_agg	trt*period5	1000	0.00536835	0.136342	0.929
usdopt;0.5;20;38;38;0.5;0	usdopt	20	38	38	0.5	0.5	0	gee_agg	Intercept	1000	0.00553231	0.0617985	0.952
usdopt;0.5;20;38;38;0.5;0	usdopt	20	38	38	0.5	0.5	0	gee_agg	period1	1000	-0.0045334	0.0716879	0.945
usdopt;0.5;20;38;38;0.5;0	usdopt	20	38	38	0.5	0.5	0	gee_agg	period2	1000	-0.000714	0.0674533	0.943
usdopt;0.5;20;38;38;0.5;0	usdopt	20	38	38	0.5	0.5	0	gee_agg	period3	1000	0	0	1
usdopt;0.5;20;38;38;0.5;0	usdopt	20	38	38	0.5	0.5	0	gee_agg	period4	1000	-0.0038786	0.0858825	0.94
usdopt;0.5;20;38;38;0.5;0	usdopt	20	38	38	0.5	0.5	0	gee_agg	period5	1000	0.00492508	0.161564	0.923
usdopt;0.5;20;38;38;0.5;0	usdopt	20	38	38	0.5	0.5	0	gee_agg	trt	1000	-0.0050075	0.0845475	0.941
usdopt;0.5;20;38;38;0.5;0	usdopt	20	38	38	0.5	0.5	0	gee_agg	trt*period1	1000	0.00249976	0.152602	0.95
usdopt;0.5;20;38;38;0.5;0	usdopt	20	38	38	0.5	0.5	0	gee_agg	trt*period2	1000	-0.00095787	0.108633	0.946
usdopt;0.5;20;38;38;0.5;0	usdopt	20	38	38	0.5	0.5	0	gee_agg	trt*period3	1000	0	0	1
usdopt;0.5;20;38;38;0.5;0	usdopt	20	38	38	0.5	0.5	0	gee_agg	trt*period4	1000	0.00293199	0.107477	0.952
usdopt;0.5;20;38;38;0.5;0	usdopt	20	38	38	0.5	0.5	0	gee_agg	trt*period5	1000	-0.0036846	0.176691	0.924
usdopt;0.5;20;38;38;0.5;0	usdopt	20	38	38	0.5	0.5	0	glmm_agg	Intercept	1000	0.00291347	0.0739918	0.951
usdopt;0.5;20;38;38;0.5;0	usdopt	20	38	38	0.5	0.5	0	glmm_agg	period1	1000	-0.0015124	0.0861833	0.965
usdopt;0.5;20;38;38;0.5;0	usdopt	20	38	38	0.5	0.5	0	glmm_agg	period2	1000	0.00172202	0.0799824	0.981
usdopt;0.5;20;38;38;0.5;0	usdopt	20	38	38	0.5	0.5	0	glmm_agg	period3	1000	0	0
usdopt;0.5;20;38;38;0.5;0	usdopt	20	38	38	0.5	0.5	0	glmm_agg	period4	1000	-0.0057605	0.100948	0.974
usdopt;0.5;20;38;38;0.5;0	usdopt	20	38	38	0.5	0.5	0	glmm_agg	period5	1000	-0.0028837	0.178974	0.924
usdopt;0.5;20;38;38;0.5;0	usdopt	20	38	38	0.5	0.5	0	glmm_agg	trt	1000	-0.0045726	0.105875	0.945
usdopt;0.5;20;38;38;0.5;0	usdopt	20	38	38	0.5	0.5	0	glmm_agg	trt*period1	1000	7.0278e-05	0.18581	0.963
usdopt;0.5;20;38;38;0.5;0	usdopt	20	38	38	0.5	0.5	0	glmm_agg	trt*period2	1000	-0.0028834	0.13515	0.963
usdopt;0.5;20;38;38;0.5;0	usdopt	20	38	38	0.5	0.5	0	glmm_agg	trt*period3	1000	0	0
usdopt;0.5;20;38;38;0.5;0	usdopt	20	38	38	0.5	0.5	0	glmm_agg	trt*period4	1000	0.00607825	0.132471	0.963
usdopt;0.5;20;38;38;0.5;0	usdopt	20	38	38	0.5	0.5	0	glmm_agg	trt*period5	1000	0.0059877	0.200966	0.922
usdopt;0.5;20;38;38;0.5;-0.1	usdopt	20	38	38	0.5	0.5	-0.1	gee_agg	Intercept	1000	0.00548932	0.0617719	0.952
usdopt;0.5;20;38;38;0.5;-0.1	usdopt	20	38	38	0.5	0.5	-0.1	gee_agg	period1	1000	-0.0044658	0.0716929	0.946
usdopt;0.5;20;38;38;0.5;-0.1	usdopt	20	38	38	0.5	0.5	-0.1	gee_agg	period2	1000	-0.00071249	0.0674652	0.943
usdopt;0.5;20;38;38;0.5;-0.1	usdopt	20	38	38	0.5	0.5	-0.1	gee_agg	period3	1000	0	0	1
usdopt;0.5;20;38;38;0.5;-0.1	usdopt	20	38	38	0.5	0.5	-0.1	gee_agg	period4	1000	-0.0038409	0.0857975	0.942
usdopt;0.5;20;38;38;0.5;-0.1	usdopt	20	38	38	0.5	0.5	-0.1	gee_agg	period5	1000	0.00496119	0.161588	0.922
usdopt;0.5;20;38;38;0.5;-0.1	usdopt	20	38	38	0.5	0.5	-0.1	gee_agg	trt	1000	-0.0049287	0.0845776	0.943
usdopt;0.5;20;38;38;0.5;-0.1	usdopt	20	38	38	0.5	0.5	-0.1	gee_agg	trt*period1	1000	0.00326725	0.153997	0.953
usdopt;0.5;20;38;38;0.5;-0.1	usdopt	20	38	38	0.5	0.5	-0.1	gee_agg	trt*period2	1000	-0.00091219	0.108807	0.944
usdopt;0.5;20;38;38;0.5;-0.1	usdopt	20	38	38	0.5	0.5	-0.1	gee_agg	trt*period3	1000	0	0	1
usdopt;0.5;20;38;38;0.5;-0.1	usdopt	20	38	38	0.5	0.5	-0.1	gee_agg	trt*period4	1000	0.00295856	0.107209	0.951
usdopt;0.5;20;38;38;0.5;-0.1	usdopt	20	38	38	0.5	0.5	-0.1	gee_agg	trt*period5	1000	-0.0038875	0.176658	0.924
usdopt;0.5;20;38;38;0.5;-0.1	usdopt	20	38	38	0.5	0.5	-0.1	glmm_agg	Intercept	1000	0.00282186	0.0739637	0.951
usdopt;0.5;20;38;38;0.5;-0.1	usdopt	20	38	38	0.5	0.5	-0.1	glmm_agg	period1	1000	-0.0013778	0.0860885	0.963
usdopt;0.5;20;38;38;0.5;-0.1	usdopt	20	38	38	0.5	0.5	-0.1	glmm_agg	period2	1000	0.00184053	0.0800481	0.982
usdopt;0.5;20;38;38;0.5;-0.1	usdopt	20	38	38	0.5	0.5	-0.1	glmm_agg	period3	1000	0	0
usdopt;0.5;20;38;38;0.5;-0.1	usdopt	20	38	38	0.5	0.5	-0.1	glmm_agg	period4	1000	-0.0056058	0.100948	0.975
usdopt;0.5;20;38;38;0.5;-0.1	usdopt	20	38	38	0.5	0.5	-0.1	glmm_agg	period5	1000	-0.002654	0.179013	0.924
usdopt;0.5;20;38;38;0.5;-0.1	usdopt	20	38	38	0.5	0.5	-0.1	glmm_agg	trt	1000	-0.0044195	0.106031	0.943
usdopt;0.5;20;38;38;0.5;-0.1	usdopt	20	38	38	0.5	0.5	-0.1	glmm_agg	trt*period1	1000	0.000105234	0.186377	0.966
usdopt;0.5;20;38;38;0.5;-0.1	usdopt	20	38	38	0.5	0.5	-0.1	glmm_agg	trt*period2	1000	-0.0033287	0.135223	0.961
usdopt;0.5;20;38;38;0.5;-0.1	usdopt	20	38	38	0.5	0.5	-0.1	glmm_agg	trt*period3	1000	0	0
usdopt;0.5;20;38;38;0.5;-0.1	usdopt	20	38	38	0.5	0.5	-0.1	glmm_agg	trt*period4	1000	0.00616342	0.132296	0.962
usdopt;0.5;20;38;38;0.5;-0.1	usdopt	20	38	38	0.5	0.5	-0.1	glmm_agg	trt*period5	1000	0.00575899	0.201219	0.922
usdopt;0.8;20;38;38;0.5;0	usdopt	20	38	38	0.8	0.5	0	gee_agg	Intercept	1000	0.00679524	0.0714586	0.946
usdopt;0.8;20;38;38;0.5;0	usdopt	20	38	38	0.8	0.5	0	gee_agg	period1	1000	-0.0053243	0.0830986	0.944
usdopt;0.8;20;38;38;0.5;0	usdopt	20	38	38	0.8	0.5	0	gee_agg	period2	1000	-0.0014497	0.0780198	0.938
usdopt;0.8;20;38;38;0.5;0	usdopt	20	38	38	0.8	0.5	0	gee_agg	period3	1000	0	0	1
usdopt;0.8;20;38;38;0.5;0	usdopt	20	38	38	0.8	0.5	0	gee_agg	period4	1000	-0.0047476	0.0976479	0.939
usdopt;0.8;20;38;38;0.5;0	usdopt	20	38	38	0.8	0.5	0	gee_agg	period5	1000	0.00687103	0.185484	0.922
usdopt;0.8;20;38;38;0.5;0	usdopt	20	38	38	0.8	0.5	0	gee_agg	trt	1000	-0.0057263	0.0984897	0.936
usdopt;0.8;20;38;38;0.5;0	usdopt	20	38	38	0.8	0.5	0	gee_agg	trt*period1	1000	0.00359059	0.17712	0.951
usdopt;0.8;20;38;38;0.5;0	usdopt	20	38	38	0.8	0.5	0	gee_agg	trt*period2	1000	-0.00076296	0.125731	0.937
usdopt;0.8;20;38;38;0.5;0	usdopt	20	38	38	0.8	0.5	0	gee_agg	trt*period3	1000	0	0	1
usdopt;0.8;20;38;38;0.5;0	usdopt	20	38	38	0.8	0.5	0	gee_agg	trt*period4	1000	0.00308213	0.121071	0.952
usdopt;0.8;20;38;38;0.5;0	usdopt	20	38	38	0.8	0.5	0	gee_agg	trt*period5	1000	-0.0060277	0.204444	0.923
usdopt;0.8;20;38;38;0.5;0	usdopt	20	38	38	0.8	0.5	0	glmm_agg	Intercept	1000	0.00368224	0.0931899	0.946
usdopt;0.8;20;38;38;0.5;0	usdopt	20	38	38	0.8	0.5	0	glmm_agg	period1	1000	-0.0016218	0.108278	0.962
usdopt;0.8;20;38;38;0.5;0	usdopt	20	38	38	0.8	0.5	0	glmm_agg	period2	1000	0.00195993	0.100438	0.983
usdopt;0.8;20;38;38;0.5;0	usdopt	20	38	38	0.8	0.5	0	glmm_agg	period3	1000	0	0
usdopt;0.8;20;38;38;0.5;0	usdopt	20	38	38	0.8	0.5	0	glmm_agg	period4	1000	-0.007292	0.125179	0.973
usdopt;0.8;20;38;38;0.5;0	usdopt	20	38	38	0.8	0.5	0	glmm_agg	period5	1000	-0.0013712	0.22246	0.929
usdopt;0.8;20;38;38;0.5;0	usdopt	20	38	38	0.8	0.5	0	glmm_agg	trt	1000	-0.0057056	0.133774	0.936
usdopt;0.8;20;38;38;0.5;0	usdopt	20	38	38	0.8	0.5	0	glmm_agg	trt*period1	1000	0.000146521	0.233896	0.961
usdopt;0.8;20;38;38;0.5;0	usdopt	20	38	38	0.8	0.5	0	glmm_agg	trt*period2	1000	-0.0035103	0.170597	0.957
usdopt;0.8;20;38;38;0.5;0	usdopt	20	38	38	0.8	0.5	0	glmm_agg	trt*period3	1000	0	0
usdopt;0.8;20;38;38;0.5;0	usdopt	20	38	38	0.8	0.5	0	glmm_agg	trt*period4	1000	0.00736856	0.163945	0.963
usdopt;0.8;20;38;38;0.5;0	usdopt	20	38	38	0.8	0.5	0	glmm_agg	trt*period5	1000	0.00530357	0.252465	0.92
usdopt;0.8;20;38;38;0.5;-0.1	usdopt	20	38	38	0.8	0.5	-0.1	gee_agg	Intercept	1000	0.00682565	0.0714812	0.944
usdopt;0.8;20;38;38;0.5;-0.1	usdopt	20	38	38	0.8	0.5	-0.1	gee_agg	period1	1000	-0.0053553	0.083132	0.945
usdopt;0.8;20;38;38;0.5;-0.1	usdopt	20	38	38	0.8	0.5	-0.1	gee_agg	period2	1000	-0.0014723	0.0780298	0.938
usdopt;0.8;20;38;38;0.5;-0.1	usdopt	20	38	38	0.8	0.5	-0.1	gee_agg	period3	1000	0	0	1
usdopt;0.8;20;38;38;0.5;-0.1	usdopt	20	38	38	0.8	0.5	-0.1	gee_agg	period4	1000	-0.0047135	0.0975825	0.939
usdopt;0.8;20;38;38;0.5;-0.1	usdopt	20	38	38	0.8	0.5	-0.1	gee_agg	period5	1000	0.00685796	0.185466	0.923
usdopt;0.8;20;38;38;0.5;-0.1	usdopt	20	38	38	0.8	0.5	-0.1	gee_agg	trt	1000	-0.0057892	0.0984609	0.935
usdopt;0.8;20;38;38;0.5;-0.1	usdopt	20	38	38	0.8	0.5	-0.1	gee_agg	trt*period1	1000	0.00379792	0.176937	0.952
usdopt;0.8;20;38;38;0.5;-0.1	usdopt	20	38	38	0.8	0.5	-0.1	gee_agg	trt*period2	1000	-0.00060124	0.125611	0.94
usdopt;0.8;20;38;38;0.5;-0.1	usdopt	20	38	38	0.8	0.5	-0.1	gee_agg	trt*period3	1000	0	0	1
usdopt;0.8;20;38;38;0.5;-0.1	usdopt	20	38	38	0.8	0.5	-0.1	gee_agg	trt*period4	1000	0.00294034	0.121132	0.951
usdopt;0.8;20;38;38;0.5;-0.1	usdopt	20	38	38	0.8	0.5	-0.1	gee_agg	trt*period5	1000	-0.0064469	0.20403	0.925
usdopt;0.8;20;38;38;0.5;-0.1	usdopt	20	38	38	0.8	0.5	-0.1	glmm_agg	Intercept	1000	0.0039323	0.0931098	0.947
usdopt;0.8;20;38;38;0.5;-0.1	usdopt	20	38	38	0.8	0.5	-0.1	glmm_agg	period1	1000	-0.0018582	0.108289	0.961
usdopt;0.8;20;38;38;0.5;-0.1	usdopt	20	38	38	0.8	0.5	-0.1	glmm_agg	period2	1000	0.00181123	0.100331	0.983
usdopt;0.8;20;38;38;0.5;-0.1	usdopt	20	38	38	0.8	0.5	-0.1	glmm_agg	period3	1000	0	0
usdopt;0.8;20;38;38;0.5;-0.1	usdopt	20	38	38	0.8	0.5	-0.1	glmm_agg	period4	1000	-0.0072043	0.125117	0.973
usdopt;0.8;20;38;38;0.5;-0.1	usdopt	20	38	38	0.8	0.5	-0.1	glmm_agg	period5	1000	-0.0011426	0.2225	0.93
usdopt;0.8;20;38;38;0.5;-0.1	usdopt	20	38	38	0.8	0.5	-0.1	glmm_agg	trt	1000	-0.0061854	0.13352	0.936
usdopt;0.8;20;38;38;0.5;-0.1	usdopt	20	38	38	0.8	0.5	-0.1	glmm_agg	trt*period1	1000	0.000808622	0.233158	0.961
usdopt;0.8;20;38;38;0.5;-0.1	usdopt	20	38	38	0.8	0.5	-0.1	glmm_agg	trt*period2	1000	-0.0034748	0.16995	0.958
usdopt;0.8;20;38;38;0.5;-0.1	usdopt	20	38	38	0.8	0.5	-0.1	glmm_agg	trt*period3	1000	0	0
usdopt;0.8;20;38;38;0.5;-0.1	usdopt	20	38	38	0.8	0.5	-0.1	glmm_agg	trt*period4	1000	0.00767991	0.164007	0.965
usdopt;0.8;20;38;38;0.5;-0.1	usdopt	20	38	38	0.8	0.5	-0.1	glmm_agg	trt*period5	1000	0.00519799	0.252267	0.92
usdopt;0.2;21;38;37;0.8;0	usdopt	21	38	37	0.2	0.8	0	gee_agg	Intercept	1000	0.00285501	0.0406025	0.95
usdopt;0.2;21;38;37;0.8;0	usdopt	21	38	37	0.2	0.8	0	gee_agg	period1	1000	-0.001957	0.0409968	0.953
usdopt;0.2;21;38;37;0.8;0	usdopt	21	38	37	0.2	0.8	0	gee_agg	period2	1000	0.000209128	0.038465	0.942
usdopt;0.2;21;38;37;0.8;0	usdopt	21	38	37	0.2	0.8	0	gee_agg	period3	1000	0	0	1
usdopt;0.2;21;38;37;0.8;0	usdopt	21	38	37	0.2	0.8	0	gee_agg	period4	1000	-0.00079893	0.0498721	0.948
usdopt;0.2;21;38;37;0.8;0	usdopt	21	38	37	0.2	0.8	0	gee_agg	period5	1000	0.00153502	0.0969716	0.92
usdopt;0.2;21;38;37;0.8;0	usdopt	21	38	37	0.2	0.8	0	gee_agg	trt	1000	-0.0022129	0.047582	0.951
usdopt;0.2;21;38;37;0.8;0	usdopt	21	38	37	0.2	0.8	0	gee_agg	trt*period1	1000	0.00131543	0.0892598	0.946
usdopt;0.2;21;38;37;0.8;0	usdopt	21	38	37	0.2	0.8	0	gee_agg	trt*period2	1000	-0.0011804	0.0601436	0.945
usdopt;0.2;21;38;37;0.8;0	usdopt	21	38	37	0.2	0.8	0	gee_agg	trt*period3	1000	0	0	1
usdopt;0.2;21;38;37;0.8;0	usdopt	21	38	37	0.2	0.8	0	gee_agg	trt*period4	1000	0.000562643	0.0624214	0.951
usdopt;0.2;21;38;37;0.8;0	usdopt	21	38	37	0.2	0.8	0	gee_agg	trt*period5	1000	-0.00056156	0.105658	0.932
usdopt;0.2;21;38;37;0.8;0	usdopt	21	38	37	0.2	0.8	0	glmm_agg	Intercept	1000	0.00129402	0.0448423	0.96
usdopt;0.2;21;38;37;0.8;0	usdopt	21	38	37	0.2	0.8	0	glmm_agg	period1	1000	-0.00065666	0.0453094	0.976
usdopt;0.2;21;38;37;0.8;0	usdopt	21	38	37	0.2	0.8	0	glmm_agg	period2	1000	0.000708499	0.0421918	0.986
usdopt;0.2;21;38;37;0.8;0	usdopt	21	38	37	0.2	0.8	0	glmm_agg	period3	1000	0	0
usdopt;0.2;21;38;37;0.8;0	usdopt	21	38	37	0.2	0.8	0	glmm_agg	period4	1000	-0.0022762	0.0543823	0.97
usdopt;0.2;21;38;37;0.8;0	usdopt	21	38	37	0.2	0.8	0	glmm_agg	period5	1000	-0.0029882	0.09986	0.903
usdopt;0.2;21;38;37;0.8;0	usdopt	21	38	37	0.2	0.8	0	glmm_agg	trt	1000	-0.0009896	0.0567619	0.949
usdopt;0.2;21;38;37;0.8;0	usdopt	21	38	37	0.2	0.8	0	glmm_agg	trt*period1	1000	-0.00033276	0.0982393	0.958
usdopt;0.2;21;38;37;0.8;0	usdopt	21	38	37	0.2	0.8	0	glmm_agg	trt*period2	1000	-0.0022431	0.0685575	0.969
usdopt;0.2;21;38;37;0.8;0	usdopt	21	38	37	0.2	0.8	0	glmm_agg	trt*period3	1000	0	0
usdopt;0.2;21;38;37;0.8;0	usdopt	21	38	37	0.2	0.8	0	glmm_agg	trt*period4	1000	0.00126804	0.0713756	0.96
usdopt;0.2;21;38;37;0.8;0	usdopt	21	38	37	0.2	0.8	0	glmm_agg	trt*period5	1000	0.00272202	0.110682	0.908
usdopt;0.2;21;38;37;0.8;-0.1	usdopt	21	38	37	0.2	0.8	-0.1	gee_agg	Intercept	1000	0.00298657	0.0405162	0.952
usdopt;0.2;21;38;37;0.8;-0.1	usdopt	21	38	37	0.2	0.8	-0.1	gee_agg	period1	1000	-0.002024	0.0409804	0.954
usdopt;0.2;21;38;37;0.8;-0.1	usdopt	21	38	37	0.2	0.8	-0.1	gee_agg	period2	1000	0.000157836	0.038507	0.943
usdopt;0.2;21;38;37;0.8;-0.1	usdopt	21	38	37	0.2	0.8	-0.1	gee_agg	period3	1000	0	0	1
usdopt;0.2;21;38;37;0.8;-0.1	usdopt	21	38	37	0.2	0.8	-0.1	gee_agg	period4	1000	-0.00080692	0.0497991	0.949
usdopt;0.2;21;38;37;0.8;-0.1	usdopt	21	38	37	0.2	0.8	-0.1	gee_agg	period5	1000	0.00149234	0.096962	0.921
usdopt;0.2;21;38;37;0.8;-0.1	usdopt	21	38	37	0.2	0.8	-0.1	gee_agg	trt	1000	-0.0024738	0.0474433	0.952
usdopt;0.2;21;38;37;0.8;-0.1	usdopt	21	38	37	0.2	0.8	-0.1	gee_agg	trt*period1	1000	0.00149997	0.0903548	0.933
usdopt;0.2;21;38;37;0.8;-0.1	usdopt	21	38	37	0.2	0.8	-0.1	gee_agg	trt*period2	1000	-0.0020613	0.0604279	0.948
usdopt;0.2;21;38;37;0.8;-0.1	usdopt	21	38	37	0.2	0.8	-0.1	gee_agg	trt*period3	1000	0	0	1
usdopt;0.2;21;38;37;0.8;-0.1	usdopt	21	38	37	0.2	0.8	-0.1	gee_agg	trt*period4	1000	0.00090374	0.0626042	0.949
usdopt;0.2;21;38;37;0.8;-0.1	usdopt	21	38	37	0.2	0.8	-0.1	gee_agg	trt*period5	1000	-0.000648	0.105619	0.931
usdopt;0.2;21;38;37;0.8;-0.1	usdopt	21	38	37	0.2	0.8	-0.1	glmm_agg	Intercept	1000	0.00140939	0.0448484	0.96
usdopt;0.2;21;38;37;0.8;-0.1	usdopt	21	38	37	0.2	0.8	-0.1	glmm_agg	period1	1000	-0.00063643	0.0454612	0.976
usdopt;0.2;21;38;37;0.8;-0.1	usdopt	21	38	37	0.2	0.8	-0.1	glmm_agg	period2	1000	0.000756842	0.0423873	0.986
usdopt;0.2;21;38;37;0.8;-0.1	usdopt	21	38	37	0.2	0.8	-0.1	glmm_agg	period3	1000	0	0
usdopt;0.2;21;38;37;0.8;-0.1	usdopt	21	38	37	0.2	0.8	-0.1	glmm_agg	period4	1000	-0.0020523	0.0544014	0.972
usdopt;0.2;21;38;37;0.8;-0.1	usdopt	21	38	37	0.2	0.8	-0.1	glmm_agg	period5	1000	-0.0027424	0.0998461	0.904
usdopt;0.2;21;38;37;0.8;-0.1	usdopt	21	38	37	0.2	0.8	-0.1	glmm_agg	trt	1000	-0.0014157	0.0569859	0.946
usdopt;0.2;21;38;37;0.8;-0.1	usdopt	21	38	37	0.2	0.8	-0.1	glmm_agg	trt*period1	1000	-0.00029592	0.0994576	0.957
usdopt;0.2;21;38;37;0.8;-0.1	usdopt	21	38	37	0.2	0.8	-0.1	glmm_agg	trt*period2	1000	-0.0032584	0.0687693	0.971
usdopt;0.2;21;38;37;0.8;-0.1	usdopt	21	38	37	0.2	0.8	-0.1	glmm_agg	trt*period3	1000	0	0
usdopt;0.2;21;38;37;0.8;-0.1	usdopt	21	38	37	0.2	0.8	-0.1	glmm_agg	trt*period4	1000	0.00181029	0.0717881	0.961
usdopt;0.2;21;38;37;0.8;-0.1	usdopt	21	38	37	0.2	0.8	-0.1	glmm_agg	trt*period5	1000	0.00301024	0.110795	0.906
usdopt;0.5;20;38;38;0.8;0	usdopt	20	38	38	0.5	0.8	0	gee_agg	Intercept	1000	0.00533516	0.0552249	0.942
usdopt;0.5;20;38;38;0.8;0	usdopt	20	38	38	0.5	0.8	0	gee_agg	period1	1000	-0.0044058	0.0534105	0.945
usdopt;0.5;20;38;38;0.8;0	usdopt	20	38	38	0.5	0.8	0	gee_agg	period2	1000	-0.0014033	0.0484484	0.936
usdopt;0.5;20;38;38;0.8;0	usdopt	20	38	38	0.5	0.8	0	gee_agg	period3	1000	0	0	1
usdopt;0.5;20;38;38;0.8;0	usdopt	20	38	38	0.5	0.8	0	gee_agg	period4	1000	-0.0014236	0.0620189	0.951
usdopt;0.5;20;38;38;0.8;0	usdopt	20	38	38	0.5	0.8	0	gee_agg	period5	1000	0.00469645	0.130272	0.929
usdopt;0.5;20;38;38;0.8;0	usdopt	20	38	38	0.5	0.8	0	gee_agg	trt	1000	-0.0048348	0.0614501	0.946
usdopt;0.5;20;38;38;0.8;0	usdopt	20	38	38	0.5	0.8	0	gee_agg	trt*period1	1000	0.00239531	0.118911	0.945
usdopt;0.5;20;38;38;0.8;0	usdopt	20	38	38	0.5	0.8	0	gee_agg	trt*period2	1000	-8.679e-05	0.0761197	0.942
usdopt;0.5;20;38;38;0.8;0	usdopt	20	38	38	0.5	0.8	0	gee_agg	trt*period3	1000	0	0	1
usdopt;0.5;20;38;38;0.8;0	usdopt	20	38	38	0.5	0.8	0	gee_agg	trt*period4	1000	0.00073083	0.0773878	0.944
usdopt;0.5;20;38;38;0.8;0	usdopt	20	38	38	0.5	0.8	0	gee_agg	trt*period5	1000	-0.0033102	0.140522	0.928
usdopt;0.5;20;38;38;0.8;0	usdopt	20	38	38	0.5	0.8	0	glmm_agg	Intercept	1000	0.00279847	0.0669625	0.961
usdopt;0.5;20;38;38;0.8;0	usdopt	20	38	38	0.5	0.8	0	glmm_agg	period1	1000	-0.001233	0.0654002	0.983
usdopt;0.5;20;38;38;0.8;0	usdopt	20	38	38	0.5	0.8	0	glmm_agg	period2	1000	0.000774482	0.0589814	0.99
usdopt;0.5;20;38;38;0.8;0	usdopt	20	38	38	0.5	0.8	0	glmm_agg	period3	1000	0	0
usdopt;0.5;20;38;38;0.8;0	usdopt	20	38	38	0.5	0.8	0	glmm_agg	period4	1000	-0.0019542	0.0751596	0.978
usdopt;0.5;20;38;38;0.8;0	usdopt	20	38	38	0.5	0.8	0	glmm_agg	period5	1000	-0.0012794	0.140424	0.895
usdopt;0.5;20;38;38;0.8;0	usdopt	20	38	38	0.5	0.8	0	glmm_agg	trt	1000	-0.0028889	0.0842805	0.941
usdopt;0.5;20;38;38;0.8;0	usdopt	20	38	38	0.5	0.8	0	glmm_agg	trt*period1	1000	-0.0013246	0.146217	0.957
usdopt;0.5;20;38;38;0.8;0	usdopt	20	38	38	0.5	0.8	0	glmm_agg	trt*period2	1000	-0.0027762	0.0992887	0.966
usdopt;0.5;20;38;38;0.8;0	usdopt	20	38	38	0.5	0.8	0	glmm_agg	trt*period3	1000	0	0
usdopt;0.5;20;38;38;0.8;0	usdopt	20	38	38	0.5	0.8	0	glmm_agg	trt*period4	1000	0.00103505	0.10237	0.956
usdopt;0.5;20;38;38;0.8;0	usdopt	20	38	38	0.5	0.8	0	glmm_agg	trt*period5	1000	0.00248264	0.157005	0.9
usdopt;0.5;20;38;38;0.8;-0.1	usdopt	20	38	38	0.5	0.8	-0.1	gee_agg	Intercept	1000	0.00527915	0.0550649	0.943
usdopt;0.5;20;38;38;0.8;-0.1	usdopt	20	38	38	0.5	0.8	-0.1	gee_agg	period1	1000	-0.0043521	0.0533948	0.947
usdopt;0.5;20;38;38;0.8;-0.1	usdopt	20	38	38	0.5	0.8	-0.1	gee_agg	period2	1000	-0.0013824	0.0484724	0.935
usdopt;0.5;20;38;38;0.8;-0.1	usdopt	20	38	38	0.5	0.8	-0.1	gee_agg	period3	1000	0	0	1
usdopt;0.5;20;38;38;0.8;-0.1	usdopt	20	38	38	0.5	0.8	-0.1	gee_agg	period4	1000	-0.0013818	0.0619821	0.952
usdopt;0.5;20;38;38;0.8;-0.1	usdopt	20	38	38	0.5	0.8	-0.1	gee_agg	period5	1000	0.00470548	0.130283	0.929
usdopt;0.5;20;38;38;0.8;-0.1	usdopt	20	38	38	0.5	0.8	-0.1	gee_agg	trt	1000	-0.0047431	0.0612598	0.945
usdopt;0.5;20;38;38;0.8;-0.1	usdopt	20	38	38	0.5	0.8	-0.1	gee_agg	trt*period1	1000	0.00293893	0.120085	0.942
usdopt;0.5;20;38;38;0.8;-0.1	usdopt	20	38	38	0.5	0.8	-0.1	gee_agg	trt*period2	1000	0.000394264	0.0764223	0.944
usdopt;0.5;20;38;38;0.8;-0.1	usdopt	20	38	38	0.5	0.8	-0.1	gee_agg	trt*period3	1000	0	0	1
usdopt;0.5;20;38;38;0.8;-0.1	usdopt	20	38	38	0.5	0.8	-0.1	gee_agg	trt*period4	1000	0.000575697	0.0765513	0.945
usdopt;0.5;20;38;38;0.8;-0.1	usdopt	20	38	38	0.5	0.8	-0.1	gee_agg	trt*period5	1000	-0.00382	0.139949	0.931
usdopt;0.5;20;38;38;0.8;-0.1	usdopt	20	38	38	0.5	0.8	-0.1	glmm_agg	Intercept	1000	0.00265933	0.0669686	0.955
usdopt;0.5;20;38;38;0.8;-0.1	usdopt	20	38	38	0.5	0.8	-0.1	glmm_agg	period1	1000	-0.0010581	0.0654216	0.981
usdopt;0.5;20;38;38;0.8;-0.1	usdopt	20	38	38	0.5	0.8	-0.1	glmm_agg	period2	1000	0.000929633	0.059267	0.99
usdopt;0.5;20;38;38;0.8;-0.1	usdopt	20	38	38	0.5	0.8	-0.1	glmm_agg	period3	1000	0	0
usdopt;0.5;20;38;38;0.8;-0.1	usdopt	20	38	38	0.5	0.8	-0.1	glmm_agg	period4	1000	-0.0016529	0.0753602	0.977
usdopt;0.5;20;38;38;0.8;-0.1	usdopt	20	38	38	0.5	0.8	-0.1	glmm_agg	period5	1000	-0.0009857	0.140512	0.896
usdopt;0.5;20;38;38;0.8;-0.1	usdopt	20	38	38	0.5	0.8	-0.1	glmm_agg	trt	1000	-0.0030943	0.0843886	0.944
usdopt;0.5;20;38;38;0.8;-0.1	usdopt	20	38	38	0.5	0.8	-0.1	glmm_agg	trt*period1	1000	-0.00056967	0.14665	0.961
usdopt;0.5;20;38;38;0.8;-0.1	usdopt	20	38	38	0.5	0.8	-0.1	glmm_agg	trt*period2	1000	-0.0023232	0.100055	0.968
usdopt;0.5;20;38;38;0.8;-0.1	usdopt	20	38	38	0.5	0.8	-0.1	glmm_agg	trt*period3	1000	0	0
usdopt;0.5;20;38;38;0.8;-0.1	usdopt	20	38	38	0.5	0.8	-0.1	glmm_agg	trt*period4	1000	0.00123804	0.101907	0.959
usdopt;0.5;20;38;38;0.8;-0.1	usdopt	20	38	38	0.5	0.8	-0.1	glmm_agg	trt*period5	1000	0.00240802	0.156908	0.899
usdopt;0.8;20;38;38;0.8;0	usdopt	20	38	38	0.8	0.8	0	gee_agg	Intercept	1000	0.00639525	0.0625336	0.949
usdopt;0.8;20;38;38;0.8;0	usdopt	20	38	38	0.8	0.8	0	gee_agg	period1	1000	-0.0049789	0.060381	0.94
usdopt;0.8;20;38;38;0.8;0	usdopt	20	38	38	0.8	0.8	0	gee_agg	period2	1000	-0.0021588	0.0534679	0.94
usdopt;0.8;20;38;38;0.8;0	usdopt	20	38	38	0.8	0.8	0	gee_agg	period3	1000	0	0	1
usdopt;0.8;20;38;38;0.8;0	usdopt	20	38	38	0.8	0.8	0	gee_agg	period4	1000	-0.0026421	0.0694919	0.947
usdopt;0.8;20;38;38;0.8;0	usdopt	20	38	38	0.8	0.8	0	gee_agg	period5	1000	0.00613858	0.147981	0.928
usdopt;0.8;20;38;38;0.8;0	usdopt	20	38	38	0.8	0.8	0	gee_agg	trt	1000	-0.0058074	0.0691098	0.947
usdopt;0.8;20;38;38;0.8;0	usdopt	20	38	38	0.8	0.8	0	gee_agg	trt*period1	1000	0.003453	0.137539	0.941
usdopt;0.8;20;38;38;0.8;0	usdopt	20	38	38	0.8	0.8	0	gee_agg	trt*period2	1000	0.000148513	0.0853553	0.944
usdopt;0.8;20;38;38;0.8;0	usdopt	20	38	38	0.8	0.8	0	gee_agg	trt*period3	1000	0	0	1
usdopt;0.8;20;38;38;0.8;0	usdopt	20	38	38	0.8	0.8	0	gee_agg	trt*period4	1000	0.00176022	0.0853384	0.957
usdopt;0.8;20;38;38;0.8;0	usdopt	20	38	38	0.8	0.8	0	gee_agg	trt*period5	1000	-0.0050551	0.159013	0.925
usdopt;0.8;20;38;38;0.8;0	usdopt	20	38	38	0.8	0.8	0	glmm_agg	Intercept	1000	0.00418935	0.0832956	0.958
usdopt;0.8;20;38;38;0.8;0	usdopt	20	38	38	0.8	0.8	0	glmm_agg	period1	1000	-0.001505	0.0811224	0.979
usdopt;0.8;20;38;38;0.8;0	usdopt	20	38	38	0.8	0.8	0	glmm_agg	period2	1000	0.00039019	0.0715018	0.991
usdopt;0.8;20;38;38;0.8;0	usdopt	20	38	38	0.8	0.8	0	glmm_agg	period3	1000	0	0
usdopt;0.8;20;38;38;0.8;0	usdopt	20	38	38	0.8	0.8	0	glmm_agg	period4	1000	-0.0024167	0.0921917	0.978
usdopt;0.8;20;38;38;0.8;0	usdopt	20	38	38	0.8	0.8	0	glmm_agg	period5	1000	-0.00016991	0.171086	0.906
usdopt;0.8;20;38;38;0.8;0	usdopt	20	38	38	0.8	0.8	0	glmm_agg	trt	1000	-0.0042392	0.104362	0.951
usdopt;0.8;20;38;38;0.8;0	usdopt	20	38	38	0.8	0.8	0	glmm_agg	trt*period1	1000	-0.0014629	0.180878	0.957
usdopt;0.8;20;38;38;0.8;0	usdopt	20	38	38	0.8	0.8	0	glmm_agg	trt*period2	1000	-0.0031099	0.12228	0.965
usdopt;0.8;20;38;38;0.8;0	usdopt	20	38	38	0.8	0.8	0	glmm_agg	trt*period3	1000	0	0
usdopt;0.8;20;38;38;0.8;0	usdopt	20	38	38	0.8	0.8	0	glmm_agg	trt*period4	1000	0.00199751	0.12526	0.961
usdopt;0.8;20;38;38;0.8;0	usdopt	20	38	38	0.8	0.8	0	glmm_agg	trt*period5	1000	0.00240638	0.191613	0.891
usdopt;0.8;20;38;38;0.8;-0.1	usdopt	20	38	38	0.8	0.8	-0.1	gee_agg	Intercept	1000	0.00641892	0.0624569	0.951
usdopt;0.8;20;38;38;0.8;-0.1	usdopt	20	38	38	0.8	0.8	-0.1	gee_agg	period1	1000	-0.0049985	0.0603568	0.94
usdopt;0.8;20;38;38;0.8;-0.1	usdopt	20	38	38	0.8	0.8	-0.1	gee_agg	period2	1000	-0.0021865	0.0535055	0.939
usdopt;0.8;20;38;38;0.8;-0.1	usdopt	20	38	38	0.8	0.8	-0.1	gee_agg	period3	1000	0	0	1
usdopt;0.8;20;38;38;0.8;-0.1	usdopt	20	38	38	0.8	0.8	-0.1	gee_agg	period4	1000	-0.0027504	0.0694588	0.948
usdopt;0.8;20;38;38;0.8;-0.1	usdopt	20	38	38	0.8	0.8	-0.1	gee_agg	period5	1000	0.00608317	0.147931	0.928
usdopt;0.8;20;38;38;0.8;-0.1	usdopt	20	38	38	0.8	0.8	-0.1	gee_agg	trt	1000	-0.0058666	0.068934	0.947
usdopt;0.8;20;38;38;0.8;-0.1	usdopt	20	38	38	0.8	0.8	-0.1	gee_agg	trt*period1	1000	0.00304023	0.137384	0.948
usdopt;0.8;20;38;38;0.8;-0.1	usdopt	20	38	38	0.8	0.8	-0.1	gee_agg	trt*period2	1000	0.000722889	0.0855402	0.94
usdopt;0.8;20;38;38;0.8;-0.1	usdopt	20	38	38	0.8	0.8	-0.1	gee_agg	trt*period3	1000	0	0	1
usdopt;0.8;20;38;38;0.8;-0.1	usdopt	20	38	38	0.8	0.8	-0.1	gee_agg	trt*period4	1000	0.00196867	0.0846686	0.959
usdopt;0.8;20;38;38;0.8;-0.1	usdopt	20	38	38	0.8	0.8	-0.1	gee_agg	trt*period5	1000	-0.0051766	0.158355	0.931
usdopt;0.8;20;38;38;0.8;-0.1	usdopt	20	38	38	0.8	0.8	-0.1	glmm_agg	Intercept	1000	0.00379842	0.0831249	0.957
usdopt;0.8;20;38;38;0.8;-0.1	usdopt	20	38	38	0.8	0.8	-0.1	glmm_agg	period1	1000	-0.0011798	0.0810535	0.978
usdopt;0.8;20;38;38;0.8;-0.1	usdopt	20	38	38	0.8	0.8	-0.1	glmm_agg	period2	1000	0.000703483	0.0714528	0.992
usdopt;0.8;20;38;38;0.8;-0.1	usdopt	20	38	38	0.8	0.8	-0.1	glmm_agg	period3	1000	0	0
usdopt;0.8;20;38;38;0.8;-0.1	usdopt	20	38	38	0.8	0.8	-0.1	glmm_agg	period4	1000	-0.0023193	0.0920878	0.978
usdopt;0.8;20;38;38;0.8;-0.1	usdopt	20	38	38	0.8	0.8	-0.1	glmm_agg	period5	1000	6.3209e-05	0.171176	0.907
usdopt;0.8;20;38;38;0.8;-0.1	usdopt	20	38	38	0.8	0.8	-0.1	glmm_agg	trt	1000	-0.0043419	0.104232	0.949
usdopt;0.8;20;38;38;0.8;-0.1	usdopt	20	38	38	0.8	0.8	-0.1	glmm_agg	trt*period1	1000	-0.00070763	0.180926	0.96
usdopt;0.8;20;38;38;0.8;-0.1	usdopt	20	38	38	0.8	0.8	-0.1	glmm_agg	trt*period2	1000	-0.002486	0.122195	0.963
usdopt;0.8;20;38;38;0.8;-0.1	usdopt	20	38	38	0.8	0.8	-0.1	glmm_agg	trt*period3	1000	0	0
usdopt;0.8;20;38;38;0.8;-0.1	usdopt	20	38	38	0.8	0.8	-0.1	glmm_agg	trt*period4	1000	0.00243166	0.124592	0.961
usdopt;0.8;20;38;38;0.8;-0.1	usdopt	20	38	38	0.8	0.8	-0.1	glmm_agg	trt*period5	1000	0.00228764	0.191577	0.891
usdopt;0.2;20;38;38;0.5;0	usdopt	20	38	38	0.2	0.5	0	gee_agg	Intercept	1000	0.00304923	0.0447943	0.952
usdopt;0.2;20;38;38;0.5;0	usdopt	20	38	38	0.2	0.5	0	gee_agg	period1	1000	-0.0019477	0.0531218	0.939
usdopt;0.2;20;38;38;0.5;0	usdopt	20	38	38	0.2	0.5	0	gee_agg	period2	1000	0.00038661	0.0504366	0.942
usdopt;0.2;20;38;38;0.5;0	usdopt	20	38	38	0.2	0.5	0	gee_agg	period3	1000	0	0	1
usdopt;0.2;20;38;38;0.5;0	usdopt	20	38	38	0.2	0.5	0	gee_agg	period4	1000	-0.0021156	0.0638715	0.951
usdopt;0.2;20;38;38;0.5;0	usdopt	20	38	38	0.2	0.5	0	gee_agg	period5	1000	0.00242642	0.119503	0.916
usdopt;0.2;20;38;38;0.5;0	usdopt	20	38	38	0.2	0.5	0	gee_agg	trt	1000	-0.0029123	0.0618802	0.948
usdopt;0.2;20;38;38;0.5;0	usdopt	20	38	38	0.2	0.5	0	gee_agg	trt*period1	1000	0.000154284	0.112128	0.95
usdopt;0.2;20;38;38;0.5;0	usdopt	20	38	38	0.2	0.5	0	gee_agg	trt*period2	1000	-0.0017604	0.0805431	0.94
usdopt;0.2;20;38;38;0.5;0	usdopt	20	38	38	0.2	0.5	0	gee_agg	trt*period3	1000	0	0	1
usdopt;0.2;20;38;38;0.5;0	usdopt	20	38	38	0.2	0.5	0	gee_agg	trt*period4	1000	0.00177015	0.0811804	0.947
usdopt;0.2;20;38;38;0.5;0	usdopt	20	38	38	0.2	0.5	0	gee_agg	trt*period5	1000	-0.0011183	0.132111	0.925
usdopt;0.2;20;38;38;0.5;0	usdopt	20	38	38	0.2	0.5	0	glmm_agg	Intercept	1000	0.0014137	0.0489555	0.954
usdopt;0.2;20;38;38;0.5;0	usdopt	20	38	38	0.2	0.5	0	glmm_agg	period1	1000	-0.00028187	0.0579846	0.966
usdopt;0.2;20;38;38;0.5;0	usdopt	20	38	38	0.2	0.5	0	glmm_agg	period2	1000	0.00170221	0.0544952	0.983
usdopt;0.2;20;38;38;0.5;0	usdopt	20	38	38	0.2	0.5	0	glmm_agg	period3	1000	0	0
usdopt;0.2;20;38;38;0.5;0	usdopt	20	38	38	0.2	0.5	0	glmm_agg	period4	1000	-0.0035488	0.068982	0.977
usdopt;0.2;20;38;38;0.5;0	usdopt	20	38	38	0.2	0.5	0	glmm_agg	period5	1000	-0.0023355	0.123146	0.938
usdopt;0.2;20;38;38;0.5;0	usdopt	20	38	38	0.2	0.5	0	glmm_agg	trt	1000	-0.0023425	0.069974	0.947
usdopt;0.2;20;38;38;0.5;0	usdopt	20	38	38	0.2	0.5	0	glmm_agg	trt*period1	1000	-0.0010799	0.122646	0.969
usdopt;0.2;20;38;38;0.5;0	usdopt	20	38	38	0.2	0.5	0	glmm_agg	trt*period2	1000	-0.0029674	0.0901464	0.967
usdopt;0.2;20;38;38;0.5;0	usdopt	20	38	38	0.2	0.5	0	glmm_agg	trt*period3	1000	0	0
usdopt;0.2;20;38;38;0.5;0	usdopt	20	38	38	0.2	0.5	0	glmm_agg	trt*period4	1000	0.00372273	0.0900899	0.962
usdopt;0.2;20;38;38;0.5;0	usdopt	20	38	38	0.2	0.5	0	glmm_agg	trt*period5	1000	0.00425998	0.138326	0.922
usdopt;0.2;20;38;38;0.5;-0.1	usdopt	20	38	38	0.2	0.5	-0.1	gee_agg	Intercept	1000	0.00308848	0.0448105	0.953
usdopt;0.2;20;38;38;0.5;-0.1	usdopt	20	38	38	0.2	0.5	-0.1	gee_agg	period1	1000	-0.0019873	0.0531284	0.941
usdopt;0.2;20;38;38;0.5;-0.1	usdopt	20	38	38	0.2	0.5	-0.1	gee_agg	period2	1000	0.000336886	0.0504215	0.94
usdopt;0.2;20;38;38;0.5;-0.1	usdopt	20	38	38	0.2	0.5	-0.1	gee_agg	period3	1000	0	0	1
usdopt;0.2;20;38;38;0.5;-0.1	usdopt	20	38	38	0.2	0.5	-0.1	gee_agg	period4	1000	-0.002123	0.0638776	0.951
usdopt;0.2;20;38;38;0.5;-0.1	usdopt	20	38	38	0.2	0.5	-0.1	gee_agg	period5	1000	0.00239883	0.119528	0.916
usdopt;0.2;20;38;38;0.5;-0.1	usdopt	20	38	38	0.2	0.5	-0.1	gee_agg	trt	1000	-0.0029893	0.0618803	0.946
usdopt;0.2;20;38;38;0.5;-0.1	usdopt	20	38	38	0.2	0.5	-0.1	gee_agg	trt*period1	1000	0.0012433	0.113213	0.95
usdopt;0.2;20;38;38;0.5;-0.1	usdopt	20	38	38	0.2	0.5	-0.1	gee_agg	trt*period2	1000	-0.0016818	0.0808863	0.943
usdopt;0.2;20;38;38;0.5;-0.1	usdopt	20	38	38	0.2	0.5	-0.1	gee_agg	trt*period3	1000	0	0	1
usdopt;0.2;20;38;38;0.5;-0.1	usdopt	20	38	38	0.2	0.5	-0.1	gee_agg	trt*period4	1000	0.00158588	0.0809398	0.944
usdopt;0.2;20;38;38;0.5;-0.1	usdopt	20	38	38	0.2	0.5	-0.1	gee_agg	trt*period5	1000	-0.0012817	0.131797	0.921
usdopt;0.2;20;38;38;0.5;-0.1	usdopt	20	38	38	0.2	0.5	-0.1	glmm_agg	Intercept	1000	0.00147101	0.0489628	0.957
usdopt;0.2;20;38;38;0.5;-0.1	usdopt	20	38	38	0.2	0.5	-0.1	glmm_agg	period1	1000	-0.00032208	0.0580133	0.965
usdopt;0.2;20;38;38;0.5;-0.1	usdopt	20	38	38	0.2	0.5	-0.1	glmm_agg	period2	1000	0.00166642	0.0544917	0.982
usdopt;0.2;20;38;38;0.5;-0.1	usdopt	20	38	38	0.2	0.5	-0.1	glmm_agg	period3	1000	0	0
usdopt;0.2;20;38;38;0.5;-0.1	usdopt	20	38	38	0.2	0.5	-0.1	glmm_agg	period4	1000	-0.0034786	0.0690414	0.978
usdopt;0.2;20;38;38;0.5;-0.1	usdopt	20	38	38	0.2	0.5	-0.1	glmm_agg	period5	1000	-0.0022343	0.123194	0.938
usdopt;0.2;20;38;38;0.5;-0.1	usdopt	20	38	38	0.2	0.5	-0.1	glmm_agg	trt	1000	-0.0024694	0.0700449	0.946
usdopt;0.2;20;38;38;0.5;-0.1	usdopt	20	38	38	0.2	0.5	-0.1	glmm_agg	trt*period1	1000	-0.00023714	0.123578	0.971
usdopt;0.2;20;38;38;0.5;-0.1	usdopt	20	38	38	0.2	0.5	-0.1	glmm_agg	trt*period2	1000	-0.0030188	0.0905053	0.967
usdopt;0.2;20;38;38;0.5;-0.1	usdopt	20	38	38	0.2	0.5	-0.1	glmm_agg	trt*period3	1000	0	0
usdopt;0.2;20;38;38;0.5;-0.1	usdopt	20	38	38	0.2	0.5	-0.1	glmm_agg	trt*period4	1000	0.0036679	0.0898834	0.963
usdopt;0.2;20;38;38;0.5;-0.1	usdopt	20	38	38	0.2	0.5	-0.1	glmm_agg	trt*period5	1000	0.00427791	0.138182	0.922
usdopt;0.5;19;39;38;0.5;0	usdopt	19	39	38	0.5	0.5	0	gee_agg	Intercept	1000	0.00553515	0.0617713	0.951
usdopt;0.5;19;39;38;0.5;0	usdopt	19	39	38	0.5	0.5	0	gee_agg	period1	1000	-0.0045137	0.0716973	0.947
usdopt;0.5;19;39;38;0.5;0	usdopt	19	39	38	0.5	0.5	0	gee_agg	period2	1000	-0.00071226	0.0674371	0.942
usdopt;0.5;19;39;38;0.5;0	usdopt	19	39	38	0.5	0.5	0	gee_agg	period3	1000	0	0	1
usdopt;0.5;19;39;38;0.5;0	usdopt	19	39	38	0.5	0.5	0	gee_agg	period4	1000	-0.0038839	0.0859101	0.94
usdopt;0.5;19;39;38;0.5;0	usdopt	19	39	38	0.5	0.5	0	gee_agg	period5	1000	0.00477889	0.165597	0.912
usdopt;0.5;19;39;38;0.5;0	usdopt	19	39	38	0.5	0.5	0	gee_agg	trt	1000	-0.005014	0.0844523	0.945
usdopt;0.5;19;39;38;0.5;0	usdopt	19	39	38	0.5	0.5	0	gee_agg	trt*period1	1000	0.00258806	0.156878	0.948
usdopt;0.5;19;39;38;0.5;0	usdopt	19	39	38	0.5	0.5	0	gee_agg	trt*period2	1000	-0.00096593	0.108626	0.947
usdopt;0.5;19;39;38;0.5;0	usdopt	19	39	38	0.5	0.5	0	gee_agg	trt*period3	1000	0	0	1
usdopt;0.5;19;39;38;0.5;0	usdopt	19	39	38	0.5	0.5	0	gee_agg	trt*period4	1000	0.00294146	0.107486	0.95
usdopt;0.5;19;39;38;0.5;0	usdopt	19	39	38	0.5	0.5	0	gee_agg	trt*period5	1000	-0.003507	0.180688	0.919
usdopt;0.5;19;39;38;0.5;0	usdopt	19	39	38	0.5	0.5	0	glmm_agg	Intercept	1000	0.00289484	0.0739648	0.953
usdopt;0.5;19;39;38;0.5;0	usdopt	19	39	38	0.5	0.5	0	glmm_agg	period1	1000	-0.0014712	0.0862622	0.961
usdopt;0.5;19;39;38;0.5;0	usdopt	19	39	38	0.5	0.5	0	glmm_agg	period2	1000	0.00175966	0.0799767	0.981
usdopt;0.5;19;39;38;0.5;0	usdopt	19	39	38	0.5	0.5	0	glmm_agg	period3	1000	0	0
usdopt;0.5;19;39;38;0.5;0	usdopt	19	39	38	0.5	0.5	0	glmm_agg	period4	1000	-0.0057451	0.101039	0.974
usdopt;0.5;19;39;38;0.5;0	usdopt	19	39	38	0.5	0.5	0	glmm_agg	period5	1000	-0.0036493	0.183125	0.925
usdopt;0.5;19;39;38;0.5;0	usdopt	19	39	38	0.5	0.5	0	glmm_agg	trt	1000	-0.0045285	0.105787	0.947
usdopt;0.5;19;39;38;0.5;0	usdopt	19	39	38	0.5	0.5	0	glmm_agg	trt*period1	1000	-0.00012174	0.19058	0.956
usdopt;0.5;19;39;38;0.5;0	usdopt	19	39	38	0.5	0.5	0	glmm_agg	trt*period2	1000	-0.002971	0.135157	0.964
usdopt;0.5;19;39;38;0.5;0	usdopt	19	39	38	0.5	0.5	0	glmm_agg	trt*period3	1000	0	0
usdopt;0.5;19;39;38;0.5;0	usdopt	19	39	38	0.5	0.5	0	glmm_agg	trt*period4	1000	0.00604171	0.132532	0.963
usdopt;0.5;19;39;38;0.5;0	usdopt	19	39	38	0.5	0.5	0	glmm_agg	trt*period5	1000	0.00675932	0.20474	0.923
usdopt;0.5;19;39;38;0.5;-0.1	usdopt	19	39	38	0.5	0.5	-0.1	gee_agg	Intercept	1000	0.00549193	0.0617402	0.95
usdopt;0.5;19;39;38;0.5;-0.1	usdopt	19	39	38	0.5	0.5	-0.1	gee_agg	period1	1000	-0.0044477	0.071704	0.947
usdopt;0.5;19;39;38;0.5;-0.1	usdopt	19	39	38	0.5	0.5	-0.1	gee_agg	period2	1000	-0.00071085	0.0674482	0.943
usdopt;0.5;19;39;38;0.5;-0.1	usdopt	19	39	38	0.5	0.5	-0.1	gee_agg	period3	1000	0	0	1
usdopt;0.5;19;39;38;0.5;-0.1	usdopt	19	39	38	0.5	0.5	-0.1	gee_agg	period4	1000	-0.003845	0.08584	0.942
usdopt;0.5;19;39;38;0.5;-0.1	usdopt	19	39	38	0.5	0.5	-0.1	gee_agg	period5	1000	0.00481674	0.165621	0.914
usdopt;0.5;19;39;38;0.5;-0.1	usdopt	19	39	38	0.5	0.5	-0.1	gee_agg	trt	1000	-0.0049349	0.0844731	0.943
usdopt;0.5;19;39;38;0.5;-0.1	usdopt	19	39	38	0.5	0.5	-0.1	gee_agg	trt*period1	1000	0.00322347	0.158634	0.948
usdopt;0.5;19;39;38;0.5;-0.1	usdopt	19	39	38	0.5	0.5	-0.1	gee_agg	trt*period2	1000	-0.00091964	0.108802	0.944
usdopt;0.5;19;39;38;0.5;-0.1	usdopt	19	39	38	0.5	0.5	-0.1	gee_agg	trt*period3	1000	0	0	1
usdopt;0.5;19;39;38;0.5;-0.1	usdopt	19	39	38	0.5	0.5	-0.1	gee_agg	trt*period4	1000	0.0029667	0.107224	0.95
usdopt;0.5;19;39;38;0.5;-0.1	usdopt	19	39	38	0.5	0.5	-0.1	gee_agg	trt*period5	1000	-0.0037135	0.180639	0.918
usdopt;0.5;19;39;38;0.5;-0.1	usdopt	19	39	38	0.5	0.5	-0.1	glmm_agg	Intercept	1000	0.00280084	0.0739185	0.951
usdopt;0.5;19;39;38;0.5;-0.1	usdopt	19	39	38	0.5	0.5	-0.1	glmm_agg	period1	1000	-0.0013286	0.0861434	0.96
usdopt;0.5;19;39;38;0.5;-0.1	usdopt	19	39	38	0.5	0.5	-0.1	glmm_agg	period2	1000	0.00188529	0.0800041	0.981
usdopt;0.5;19;39;38;0.5;-0.1	usdopt	19	39	38	0.5	0.5	-0.1	glmm_agg	period3	1000	0	0
usdopt;0.5;19;39;38;0.5;-0.1	usdopt	19	39	38	0.5	0.5	-0.1	glmm_agg	period4	1000	-0.0055732	0.101063	0.975
usdopt;0.5;19;39;38;0.5;-0.1	usdopt	19	39	38	0.5	0.5	-0.1	glmm_agg	period5	1000	-0.0034747	0.183122	0.925
usdopt;0.5;19;39;38;0.5;-0.1	usdopt	19	39	38	0.5	0.5	-0.1	glmm_agg	trt	1000	-0.0044089	0.105919	0.939
usdopt;0.5;19;39;38;0.5;-0.1	usdopt	19	39	38	0.5	0.5	-0.1	glmm_agg	trt*period1	1000	-0.00010909	0.191086	0.958
usdopt;0.5;19;39;38;0.5;-0.1	usdopt	19	39	38	0.5	0.5	-0.1	glmm_agg	trt*period2	1000	-0.0033744	0.135181	0.962
usdopt;0.5;19;39;38;0.5;-0.1	usdopt	19	39	38	0.5	0.5	-0.1	glmm_agg	trt*period3	1000	0	0
usdopt;0.5;19;39;38;0.5;-0.1	usdopt	19	39	38	0.5	0.5	-0.1	glmm_agg	trt*period4	1000	0.00613874	0.132344	0.962
usdopt;0.5;19;39;38;0.5;-0.1	usdopt	19	39	38	0.5	0.5	-0.1	glmm_agg	trt*period5	1000	0.00660225	0.204909	0.926
usdopt;0.8;19;39;38;0.5;0	usdopt	19	39	38	0.8	0.5	0	gee_agg	Intercept	1000	0.00679254	0.0714297	0.945
usdopt;0.8;19;39;38;0.5;0	usdopt	19	39	38	0.8	0.5	0	gee_agg	period1	1000	-0.0053259	0.0831202	0.944
usdopt;0.8;19;39;38;0.5;0	usdopt	19	39	38	0.8	0.5	0	gee_agg	period2	1000	-0.0014472	0.0780039	0.938
usdopt;0.8;19;39;38;0.5;0	usdopt	19	39	38	0.8	0.5	0	gee_agg	period3	1000	0	0	1
usdopt;0.8;19;39;38;0.5;0	usdopt	19	39	38	0.8	0.5	0	gee_agg	period4	1000	-0.0047553	0.0976897	0.94
usdopt;0.8;19;39;38;0.5;0	usdopt	19	39	38	0.8	0.5	0	gee_agg	period5	1000	0.00686965	0.190118	0.914
usdopt;0.8;19;39;38;0.5;0	usdopt	19	39	38	0.8	0.5	0	gee_agg	trt	1000	-0.0057222	0.0983799	0.934
usdopt;0.8;19;39;38;0.5;0	usdopt	19	39	38	0.8	0.5	0	gee_agg	trt*period1	1000	0.00385993	0.182222	0.944
usdopt;0.8;19;39;38;0.5;0	usdopt	19	39	38	0.8	0.5	0	gee_agg	trt*period2	1000	-0.00076665	0.125721	0.937
usdopt;0.8;19;39;38;0.5;0	usdopt	19	39	38	0.8	0.5	0	gee_agg	trt*period3	1000	0	0	1
usdopt;0.8;19;39;38;0.5;0	usdopt	19	39	38	0.8	0.5	0	gee_agg	trt*period4	1000	0.00309237	0.121094	0.953
usdopt;0.8;19;39;38;0.5;0	usdopt	19	39	38	0.8	0.5	0	gee_agg	trt*period5	1000	-0.0059905	0.209165	0.914
usdopt;0.8;19;39;38;0.5;0	usdopt	19	39	38	0.8	0.5	0	glmm_agg	Intercept	1000	0.00369156	0.0931557	0.947
usdopt;0.8;19;39;38;0.5;0	usdopt	19	39	38	0.8	0.5	0	glmm_agg	period1	1000	-0.0016369	0.108305	0.96
usdopt;0.8;19;39;38;0.5;0	usdopt	19	39	38	0.8	0.5	0	glmm_agg	period2	1000	0.00196012	0.100337	0.982
usdopt;0.8;19;39;38;0.5;0	usdopt	19	39	38	0.8	0.5	0	glmm_agg	period3	1000	0	0
usdopt;0.8;19;39;38;0.5;0	usdopt	19	39	38	0.8	0.5	0	glmm_agg	period4	1000	-0.0073119	0.125333	0.972
usdopt;0.8;19;39;38;0.5;0	usdopt	19	39	38	0.8	0.5	0	glmm_agg	period5	1000	-0.0023037	0.227479	0.933
usdopt;0.8;19;39;38;0.5;0	usdopt	19	39	38	0.8	0.5	0	glmm_agg	trt	1000	-0.005718	0.133575	0.932
usdopt;0.8;19;39;38;0.5;0	usdopt	19	39	38	0.8	0.5	0	glmm_agg	trt*period1	1000	9.7048e-05	0.239713	0.957
usdopt;0.8;19;39;38;0.5;0	usdopt	19	39	38	0.8	0.5	0	glmm_agg	trt*period2	1000	-0.0034983	0.170403	0.957
usdopt;0.8;19;39;38;0.5;0	usdopt	19	39	38	0.8	0.5	0	glmm_agg	trt*period3	1000	0	0
usdopt;0.8;19;39;38;0.5;0	usdopt	19	39	38	0.8	0.5	0	glmm_agg	trt*period4	1000	0.00740166	0.163983	0.964
usdopt;0.8;19;39;38;0.5;0	usdopt	19	39	38	0.8	0.5	0	glmm_agg	trt*period5	1000	0.00626235	0.257278	0.926
usdopt;0.8;19;39;38;0.5;-0.1	usdopt	19	39	38	0.8	0.5	-0.1	gee_agg	Intercept	1000	0.00682217	0.0714495	0.942
usdopt;0.8;19;39;38;0.5;-0.1	usdopt	19	39	38	0.8	0.5	-0.1	gee_agg	period1	1000	-0.0053639	0.0831534	0.945
usdopt;0.8;19;39;38;0.5;-0.1	usdopt	19	39	38	0.8	0.5	-0.1	gee_agg	period2	1000	-0.0014695	0.0780131	0.938
usdopt;0.8;19;39;38;0.5;-0.1	usdopt	19	39	38	0.8	0.5	-0.1	gee_agg	period3	1000	0	0	1
usdopt;0.8;19;39;38;0.5;-0.1	usdopt	19	39	38	0.8	0.5	-0.1	gee_agg	period4	1000	-0.0047198	0.0976276	0.94
usdopt;0.8;19;39;38;0.5;-0.1	usdopt	19	39	38	0.8	0.5	-0.1	gee_agg	period5	1000	0.00684965	0.1901	0.914
usdopt;0.8;19;39;38;0.5;-0.1	usdopt	19	39	38	0.8	0.5	-0.1	gee_agg	trt	1000	-0.0057837	0.0983477	0.937
usdopt;0.8;19;39;38;0.5;-0.1	usdopt	19	39	38	0.8	0.5	-0.1	gee_agg	trt*period1	1000	0.00409021	0.182339	0.948
usdopt;0.8;19;39;38;0.5;-0.1	usdopt	19	39	38	0.8	0.5	-0.1	gee_agg	trt*period2	1000	-0.00060482	0.125604	0.939
usdopt;0.8;19;39;38;0.5;-0.1	usdopt	19	39	38	0.8	0.5	-0.1	gee_agg	trt*period3	1000	0	0	1
usdopt;0.8;19;39;38;0.5;-0.1	usdopt	19	39	38	0.8	0.5	-0.1	gee_agg	trt*period4	1000	0.00294829	0.121155	0.951
usdopt;0.8;19;39;38;0.5;-0.1	usdopt	19	39	38	0.8	0.5	-0.1	gee_agg	trt*period5	1000	-0.0064139	0.208747	0.913
usdopt;0.8;19;39;38;0.5;-0.1	usdopt	19	39	38	0.8	0.5	-0.1	glmm_agg	Intercept	1000	0.00396521	0.0930778	0.949
usdopt;0.8;19;39;38;0.5;-0.1	usdopt	19	39	38	0.8	0.5	-0.1	glmm_agg	period1	1000	-0.001907	0.108329	0.961
usdopt;0.8;19;39;38;0.5;-0.1	usdopt	19	39	38	0.8	0.5	-0.1	glmm_agg	period2	1000	0.00177734	0.100275	0.982
usdopt;0.8;19;39;38;0.5;-0.1	usdopt	19	39	38	0.8	0.5	-0.1	glmm_agg	period3	1000	0	0
usdopt;0.8;19;39;38;0.5;-0.1	usdopt	19	39	38	0.8	0.5	-0.1	glmm_agg	period4	1000	-0.0072196	0.125256	0.973
usdopt;0.8;19;39;38;0.5;-0.1	usdopt	19	39	38	0.8	0.5	-0.1	glmm_agg	period5	1000	-0.002135	0.227466	0.931
usdopt;0.8;19;39;38;0.5;-0.1	usdopt	19	39	38	0.8	0.5	-0.1	glmm_agg	trt	1000	-0.0062459	0.133366	0.933
usdopt;0.8;19;39;38;0.5;-0.1	usdopt	19	39	38	0.8	0.5	-0.1	glmm_agg	trt*period1	1000	0.000865242	0.238751	0.962
usdopt;0.8;19;39;38;0.5;-0.1	usdopt	19	39	38	0.8	0.5	-0.1	glmm_agg	trt*period2	1000	-0.0034169	0.169827	0.96
usdopt;0.8;19;39;38;0.5;-0.1	usdopt	19	39	38	0.8	0.5	-0.1	glmm_agg	trt*period3	1000	0	0
usdopt;0.8;19;39;38;0.5;-0.1	usdopt	19	39	38	0.8	0.5	-0.1	glmm_agg	trt*period4	1000	0.00771838	0.164048	0.965
usdopt;0.8;19;39;38;0.5;-0.1	usdopt	19	39	38	0.8	0.5	-0.1	glmm_agg	trt*period5	1000	0.00621431	0.257089	0.926
usdopt;0.2;20;38;38;0.8;0	usdopt	20	38	38	0.2	0.8	0	gee_agg	Intercept	1000	0.00290408	0.0406232	0.951
usdopt;0.2;20;38;38;0.8;0	usdopt	20	38	38	0.2	0.8	0	gee_agg	period1	1000	-0.0019274	0.0408966	0.955
usdopt;0.2;20;38;38;0.8;0	usdopt	20	38	38	0.2	0.8	0	gee_agg	period2	1000	0.00018749	0.0384999	0.943
usdopt;0.2;20;38;38;0.8;0	usdopt	20	38	38	0.2	0.8	0	gee_agg	period3	1000	0	0	1
usdopt;0.2;20;38;38;0.8;0	usdopt	20	38	38	0.2	0.8	0	gee_agg	period4	1000	-0.00076361	0.0503403	0.95
usdopt;0.2;20;38;38;0.8;0	usdopt	20	38	38	0.2	0.8	0	gee_agg	period5	1000	0.00261509	0.100053	0.925
usdopt;0.2;20;38;38;0.8;0	usdopt	20	38	38	0.2	0.8	0	gee_agg	trt	1000	-0.0023057	0.047572	0.95
usdopt;0.2;20;38;38;0.8;0	usdopt	20	38	38	0.2	0.8	0	gee_agg	trt*period1	1000	0.000398829	0.0901022	0.944
usdopt;0.2;20;38;38;0.8;0	usdopt	20	38	38	0.2	0.8	0	gee_agg	trt*period2	1000	-0.0011955	0.0606261	0.942
usdopt;0.2;20;38;38;0.8;0	usdopt	20	38	38	0.2	0.8	0	gee_agg	trt*period3	1000	0	0	1
usdopt;0.2;20;38;38;0.8;0	usdopt	20	38	38	0.2	0.8	0	gee_agg	trt*period4	1000	0.000537309	0.062975	0.946
usdopt;0.2;20;38;38;0.8;0	usdopt	20	38	38	0.2	0.8	0	gee_agg	trt*period5	1000	-0.0016851	0.108525	0.932
usdopt;0.2;20;38;38;0.8;0	usdopt	20	38	38	0.2	0.8	0	glmm_agg	Intercept	1000	0.0013517	0.0448823	0.961
usdopt;0.2;20;38;38;0.8;0	usdopt	20	38	38	0.2	0.8	0	glmm_agg	period1	1000	-0.00058511	0.0452011	0.978
usdopt;0.2;20;38;38;0.8;0	usdopt	20	38	38	0.2	0.8	0	glmm_agg	period2	1000	0.000729254	0.0421706	0.983
usdopt;0.2;20;38;38;0.8;0	usdopt	20	38	38	0.2	0.8	0	glmm_agg	period3	1000	0	0
usdopt;0.2;20;38;38;0.8;0	usdopt	20	38	38	0.2	0.8	0	glmm_agg	period4	1000	-0.0022121	0.0549415	0.968
usdopt;0.2;20;38;38;0.8;0	usdopt	20	38	38	0.2	0.8	0	glmm_agg	period5	1000	-0.0022295	0.10196	0.906
usdopt;0.2;20;38;38;0.8;0	usdopt	20	38	38	0.2	0.8	0	glmm_agg	trt	1000	-0.0011172	0.0567742	0.943
usdopt;0.2;20;38;38;0.8;0	usdopt	20	38	38	0.2	0.8	0	glmm_agg	trt*period1	1000	-0.0016847	0.0990624	0.96
usdopt;0.2;20;38;38;0.8;0	usdopt	20	38	38	0.2	0.8	0	glmm_agg	trt*period2	1000	-0.00244	0.0690362	0.971
usdopt;0.2;20;38;38;0.8;0	usdopt	20	38	38	0.2	0.8	0	glmm_agg	trt*period3	1000	0	0
usdopt;0.2;20;38;38;0.8;0	usdopt	20	38	38	0.2	0.8	0	glmm_agg	trt*period4	1000	0.00119542	0.0720613	0.957
usdopt;0.2;20;38;38;0.8;0	usdopt	20	38	38	0.2	0.8	0	glmm_agg	trt*period5	1000	0.00192919	0.112562	0.904
usdopt;0.2;20;38;38;0.8;-0.1	usdopt	20	38	38	0.2	0.8	-0.1	gee_agg	Intercept	1000	0.00303156	0.0405173	0.949
usdopt;0.2;20;38;38;0.8;-0.1	usdopt	20	38	38	0.2	0.8	-0.1	gee_agg	period1	1000	-0.0019951	0.0408872	0.954
usdopt;0.2;20;38;38;0.8;-0.1	usdopt	20	38	38	0.2	0.8	-0.1	gee_agg	period2	1000	0.000137861	0.038536	0.945
usdopt;0.2;20;38;38;0.8;-0.1	usdopt	20	38	38	0.2	0.8	-0.1	gee_agg	period3	1000	0	0	1
usdopt;0.2;20;38;38;0.8;-0.1	usdopt	20	38	38	0.2	0.8	-0.1	gee_agg	period4	1000	-0.00077774	0.0502839	0.949
usdopt;0.2;20;38;38;0.8;-0.1	usdopt	20	38	38	0.2	0.8	-0.1	gee_agg	period5	1000	0.00257554	0.100048	0.925
usdopt;0.2;20;38;38;0.8;-0.1	usdopt	20	38	38	0.2	0.8	-0.1	gee_agg	trt	1000	-0.0025588	0.0474284	0.953
usdopt;0.2;20;38;38;0.8;-0.1	usdopt	20	38	38	0.2	0.8	-0.1	gee_agg	trt*period1	1000	0.000875447	0.0911698	0.938
usdopt;0.2;20;38;38;0.8;-0.1	usdopt	20	38	38	0.2	0.8	-0.1	gee_agg	trt*period2	1000	-0.0020697	0.0609017	0.946
usdopt;0.2;20;38;38;0.8;-0.1	usdopt	20	38	38	0.2	0.8	-0.1	gee_agg	trt*period3	1000	0	0	1
usdopt;0.2;20;38;38;0.8;-0.1	usdopt	20	38	38	0.2	0.8	-0.1	gee_agg	trt*period4	1000	0.000857954	0.0631965	0.948
usdopt;0.2;20;38;38;0.8;-0.1	usdopt	20	38	38	0.2	0.8	-0.1	gee_agg	trt*period5	1000	-0.0017387	0.108527	0.932
usdopt;0.2;20;38;38;0.8;-0.1	usdopt	20	38	38	0.2	0.8	-0.1	glmm_agg	Intercept	1000	0.0014417	0.0448771	0.963
usdopt;0.2;20;38;38;0.8;-0.1	usdopt	20	38	38	0.2	0.8	-0.1	glmm_agg	period1	1000	-0.00053839	0.0454014	0.973
usdopt;0.2;20;38;38;0.8;-0.1	usdopt	20	38	38	0.2	0.8	-0.1	glmm_agg	period2	1000	0.000801046	0.0423747	0.983
usdopt;0.2;20;38;38;0.8;-0.1	usdopt	20	38	38	0.2	0.8	-0.1	glmm_agg	period3	1000	0	0
usdopt;0.2;20;38;38;0.8;-0.1	usdopt	20	38	38	0.2	0.8	-0.1	glmm_agg	period4	1000	-0.001985	0.0549727	0.969
usdopt;0.2;20;38;38;0.8;-0.1	usdopt	20	38	38	0.2	0.8	-0.1	glmm_agg	period5	1000	-0.0019764	0.101916	0.902
usdopt;0.2;20;38;38;0.8;-0.1	usdopt	20	38	38	0.2	0.8	-0.1	glmm_agg	trt	1000	-0.0014984	0.0570195	0.947
usdopt;0.2;20;38;38;0.8;-0.1	usdopt	20	38	38	0.2	0.8	-0.1	glmm_agg	trt*period1	1000	-0.0014914	0.100264	0.964
usdopt;0.2;20;38;38;0.8;-0.1	usdopt	20	38	38	0.2	0.8	-0.1	glmm_agg	trt*period2	1000	-0.0034911	0.0692326	0.97
usdopt;0.2;20;38;38;0.8;-0.1	usdopt	20	38	38	0.2	0.8	-0.1	glmm_agg	trt*period3	1000	0	0
usdopt;0.2;20;38;38;0.8;-0.1	usdopt	20	38	38	0.2	0.8	-0.1	glmm_agg	trt*period4	1000	0.00169076	0.0724647	0.957
usdopt;0.2;20;38;38;0.8;-0.1	usdopt	20	38	38	0.2	0.8	-0.1	glmm_agg	trt*period5	1000	0.00222554	0.11262	0.9
usdopt;0.5;19;39;38;0.8;0	usdopt	19	39	38	0.5	0.8	0	gee_agg	Intercept	1000	0.00533413	0.0551901	0.943
usdopt;0.5;19;39;38;0.8;0	usdopt	19	39	38	0.5	0.8	0	gee_agg	period1	1000	-0.0043826	0.0533681	0.945
usdopt;0.5;19;39;38;0.8;0	usdopt	19	39	38	0.5	0.8	0	gee_agg	period2	1000	-0.0013992	0.0484248	0.934
usdopt;0.5;19;39;38;0.8;0	usdopt	19	39	38	0.5	0.8	0	gee_agg	period3	1000	0	0	1
usdopt;0.5;19;39;38;0.8;0	usdopt	19	39	38	0.5	0.8	0	gee_agg	period4	1000	-0.0014321	0.0620461	0.949
usdopt;0.5;19;39;38;0.8;0	usdopt	19	39	38	0.5	0.8	0	gee_agg	period5	1000	0.00417624	0.133964	0.924
usdopt;0.5;19;39;38;0.8;0	usdopt	19	39	38	0.5	0.8	0	gee_agg	trt	1000	-0.0048338	0.0612485	0.943
usdopt;0.5;19;39;38;0.8;0	usdopt	19	39	38	0.5	0.8	0	gee_agg	trt*period1	1000	0.00247427	0.122443	0.943
usdopt;0.5;19;39;38;0.8;0	usdopt	19	39	38	0.5	0.8	0	gee_agg	trt*period2	1000	-9.712e-05	0.0760939	0.942
usdopt;0.5;19;39;38;0.8;0	usdopt	19	39	38	0.5	0.8	0	gee_agg	trt*period3	1000	0	0	1
usdopt;0.5;19;39;38;0.8;0	usdopt	19	39	38	0.5	0.8	0	gee_agg	trt*period4	1000	0.000742834	0.0773945	0.944
usdopt;0.5;19;39;38;0.8;0	usdopt	19	39	38	0.5	0.8	0	gee_agg	trt*period5	1000	-0.0027614	0.14421	0.925
usdopt;0.5;19;39;38;0.8;0	usdopt	19	39	38	0.5	0.8	0	glmm_agg	Intercept	1000	0.00275924	0.0668524	0.958
usdopt;0.5;19;39;38;0.8;0	usdopt	19	39	38	0.5	0.8	0	glmm_agg	period1	1000	-0.0011509	0.0653227	0.98
usdopt;0.5;19;39;38;0.8;0	usdopt	19	39	38	0.5	0.8	0	glmm_agg	period2	1000	0.000835377	0.0588698	0.99
usdopt;0.5;19;39;38;0.8;0	usdopt	19	39	38	0.5	0.8	0	glmm_agg	period3	1000	0	0
usdopt;0.5;19;39;38;0.8;0	usdopt	19	39	38	0.5	0.8	0	glmm_agg	period4	1000	-0.0019191	0.0752422	0.978
usdopt;0.5;19;39;38;0.8;0	usdopt	19	39	38	0.5	0.8	0	glmm_agg	period5	1000	-0.002145	0.144023	0.902
usdopt;0.5;19;39;38;0.8;0	usdopt	19	39	38	0.5	0.8	0	glmm_agg	trt	1000	-0.0028309	0.0839493	0.941
usdopt;0.5;19;39;38;0.8;0	usdopt	19	39	38	0.5	0.8	0	glmm_agg	trt*period1	1000	-0.0017074	0.149047	0.963
usdopt;0.5;19;39;38;0.8;0	usdopt	19	39	38	0.5	0.8	0	glmm_agg	trt*period2	1000	-0.0028909	0.0990824	0.964
usdopt;0.5;19;39;38;0.8;0	usdopt	19	39	38	0.5	0.8	0	glmm_agg	trt*period3	1000	0	0
usdopt;0.5;19;39;38;0.8;0	usdopt	19	39	38	0.5	0.8	0	glmm_agg	trt*period4	1000	0.00098678	0.102397	0.955
usdopt;0.5;19;39;38;0.8;0	usdopt	19	39	38	0.5	0.8	0	glmm_agg	trt*period5	1000	0.00334807	0.160467	0.897
usdopt;0.5;19;39;38;0.8;-0.1	usdopt	19	39	38	0.5	0.8	-0.1	gee_agg	Intercept	1000	0.00527764	0.0550252	0.94
usdopt;0.5;19;39;38;0.8;-0.1	usdopt	19	39	38	0.5	0.8	-0.1	gee_agg	period1	1000	-0.0043231	0.0533444	0.948
usdopt;0.5;19;39;38;0.8;-0.1	usdopt	19	39	38	0.5	0.8	-0.1	gee_agg	period2	1000	-0.0013773	0.0484493	0.936
usdopt;0.5;19;39;38;0.8;-0.1	usdopt	19	39	38	0.5	0.8	-0.1	gee_agg	period3	1000	0	0	1
usdopt;0.5;19;39;38;0.8;-0.1	usdopt	19	39	38	0.5	0.8	-0.1	gee_agg	period4	1000	-0.0013909	0.0620263	0.949
usdopt;0.5;19;39;38;0.8;-0.1	usdopt	19	39	38	0.5	0.8	-0.1	gee_agg	period5	1000	0.00419029	0.133973	0.924
usdopt;0.5;19;39;38;0.8;-0.1	usdopt	19	39	38	0.5	0.8	-0.1	gee_agg	trt	1000	-0.0047416	0.061037	0.944
usdopt;0.5;19;39;38;0.8;-0.1	usdopt	19	39	38	0.5	0.8	-0.1	gee_agg	trt*period1	1000	0.00279161	0.1241	0.942
usdopt;0.5;19;39;38;0.8;-0.1	usdopt	19	39	38	0.5	0.8	-0.1	gee_agg	trt*period2	1000	0.000381206	0.0764033	0.944
usdopt;0.5;19;39;38;0.8;-0.1	usdopt	19	39	38	0.5	0.8	-0.1	gee_agg	trt*period3	1000	0	0	1
usdopt;0.5;19;39;38;0.8;-0.1	usdopt	19	39	38	0.5	0.8	-0.1	gee_agg	trt*period4	1000	0.000588717	0.0765698	0.943
usdopt;0.5;19;39;38;0.8;-0.1	usdopt	19	39	38	0.5	0.8	-0.1	gee_agg	trt*period5	1000	-0.0032757	0.143559	0.924
usdopt;0.5;19;39;38;0.8;-0.1	usdopt	19	39	38	0.5	0.8	-0.1	glmm_agg	Intercept	1000	0.00262797	0.06686	0.955
usdopt;0.5;19;39;38;0.8;-0.1	usdopt	19	39	38	0.5	0.8	-0.1	glmm_agg	period1	1000	-0.0009822	0.0653151	0.981
usdopt;0.5;19;39;38;0.8;-0.1	usdopt	19	39	38	0.5	0.8	-0.1	glmm_agg	period2	1000	0.0009797	0.0591626	0.99
usdopt;0.5;19;39;38;0.8;-0.1	usdopt	19	39	38	0.5	0.8	-0.1	glmm_agg	period3	1000	0	0
usdopt;0.5;19;39;38;0.8;-0.1	usdopt	19	39	38	0.5	0.8	-0.1	glmm_agg	period4	1000	-0.0016412	0.0754495	0.977
usdopt;0.5;19;39;38;0.8;-0.1	usdopt	19	39	38	0.5	0.8	-0.1	glmm_agg	period5	1000	-0.0018572	0.144122	0.902
usdopt;0.5;19;39;38;0.8;-0.1	usdopt	19	39	38	0.5	0.8	-0.1	glmm_agg	trt	1000	-0.003043	0.0840458	0.944
usdopt;0.5;19;39;38;0.8;-0.1	usdopt	19	39	38	0.5	0.8	-0.1	glmm_agg	trt*period1	1000	-0.0010539	0.149489	0.956
usdopt;0.5;19;39;38;0.8;-0.1	usdopt	19	39	38	0.5	0.8	-0.1	glmm_agg	trt*period2	1000	-0.0024255	0.099874	0.967
usdopt;0.5;19;39;38;0.8;-0.1	usdopt	19	39	38	0.5	0.8	-0.1	glmm_agg	trt*period3	1000	0	0
usdopt;0.5;19;39;38;0.8;-0.1	usdopt	19	39	38	0.5	0.8	-0.1	glmm_agg	trt*period4	1000	0.00121994	0.101938	0.959
usdopt;0.5;19;39;38;0.8;-0.1	usdopt	19	39	38	0.5	0.8	-0.1	glmm_agg	trt*period5	1000	0.00328354	0.160285	0.894
usdopt;0.8;19;39;38;0.8;0	usdopt	19	39	38	0.8	0.8	0	gee_agg	Intercept	1000	0.00637303	0.0624876	0.948
usdopt;0.8;19;39;38;0.8;0	usdopt	19	39	38	0.8	0.8	0	gee_agg	period1	1000	-0.0049577	0.060335	0.941
usdopt;0.8;19;39;38;0.8;0	usdopt	19	39	38	0.8	0.8	0	gee_agg	period2	1000	-0.0021456	0.0534331	0.94
usdopt;0.8;19;39;38;0.8;0	usdopt	19	39	38	0.8	0.8	0	gee_agg	period3	1000	0	0	1
usdopt;0.8;19;39;38;0.8;0	usdopt	19	39	38	0.8	0.8	0	gee_agg	period4	1000	-0.002666	0.0695192	0.948
usdopt;0.8;19;39;38;0.8;0	usdopt	19	39	38	0.8	0.8	0	gee_agg	period5	1000	0.00586591	0.152293	0.925
usdopt;0.8;19;39;38;0.8;0	usdopt	19	39	38	0.8	0.8	0	gee_agg	trt	1000	-0.0057658	0.068854	0.943
usdopt;0.8;19;39;38;0.8;0	usdopt	19	39	38	0.8	0.8	0	gee_agg	trt*period1	1000	0.0036289	0.141829	0.941
usdopt;0.8;19;39;38;0.8;0	usdopt	19	39	38	0.8	0.8	0	gee_agg	trt*period2	1000	0.000136327	0.0853248	0.943
usdopt;0.8;19;39;38;0.8;0	usdopt	19	39	38	0.8	0.8	0	gee_agg	trt*period3	1000	0	0	1
usdopt;0.8;19;39;38;0.8;0	usdopt	19	39	38	0.8	0.8	0	gee_agg	trt*period4	1000	0.00178255	0.0853483	0.955
usdopt;0.8;19;39;38;0.8;0	usdopt	19	39	38	0.8	0.8	0	gee_agg	trt*period5	1000	-0.0047309	0.163381	0.926
usdopt;0.8;19;39;38;0.8;0	usdopt	19	39	38	0.8	0.8	0	glmm_agg	Intercept	1000	0.00415036	0.0831642	0.958
usdopt;0.8;19;39;38;0.8;0	usdopt	19	39	38	0.8	0.8	0	glmm_agg	period1	1000	-0.0014583	0.0809969	0.978
usdopt;0.8;19;39;38;0.8;0	usdopt	19	39	38	0.8	0.8	0	glmm_agg	period2	1000	0.000434447	0.0713919	0.991
usdopt;0.8;19;39;38;0.8;0	usdopt	19	39	38	0.8	0.8	0	glmm_agg	period3	1000	0	0
usdopt;0.8;19;39;38;0.8;0	usdopt	19	39	38	0.8	0.8	0	glmm_agg	period4	1000	-0.0024499	0.0922942	0.977
usdopt;0.8;19;39;38;0.8;0	usdopt	19	39	38	0.8	0.8	0	glmm_agg	period5	1000	-0.0010038	0.175235	0.902
usdopt;0.8;19;39;38;0.8;0	usdopt	19	39	38	0.8	0.8	0	glmm_agg	trt	1000	-0.0041534	0.103927	0.948
usdopt;0.8;19;39;38;0.8;0	usdopt	19	39	38	0.8	0.8	0	glmm_agg	trt*period1	1000	-0.0017446	0.184616	0.961
usdopt;0.8;19;39;38;0.8;0	usdopt	19	39	38	0.8	0.8	0	glmm_agg	trt*period2	1000	-0.0031933	0.122037	0.964
usdopt;0.8;19;39;38;0.8;0	usdopt	19	39	38	0.8	0.8	0	glmm_agg	trt*period3	1000	0	0
usdopt;0.8;19;39;38;0.8;0	usdopt	19	39	38	0.8	0.8	0	glmm_agg	trt*period4	1000	0.0020232	0.125289	0.962
usdopt;0.8;19;39;38;0.8;0	usdopt	19	39	38	0.8	0.8	0	glmm_agg	trt*period5	1000	0.00326859	0.195754	0.894
usdopt;0.8;19;39;38;0.8;-0.1	usdopt	19	39	38	0.8	0.8	-0.1	gee_agg	Intercept	1000	0.00640241	0.0624093	0.948
usdopt;0.8;19;39;38;0.8;-0.1	usdopt	19	39	38	0.8	0.8	-0.1	gee_agg	period1	1000	-0.0049789	0.0603239	0.939
usdopt;0.8;19;39;38;0.8;-0.1	usdopt	19	39	38	0.8	0.8	-0.1	gee_agg	period2	1000	-0.0021761	0.0534729	0.943
usdopt;0.8;19;39;38;0.8;-0.1	usdopt	19	39	38	0.8	0.8	-0.1	gee_agg	period3	1000	0	0	1
usdopt;0.8;19;39;38;0.8;-0.1	usdopt	19	39	38	0.8	0.8	-0.1	gee_agg	period4	1000	-0.0027685	0.0694923	0.946
usdopt;0.8;19;39;38;0.8;-0.1	usdopt	19	39	38	0.8	0.8	-0.1	gee_agg	period5	1000	0.00581248	0.152247	0.925
usdopt;0.8;19;39;38;0.8;-0.1	usdopt	19	39	38	0.8	0.8	-0.1	gee_agg	trt	1000	-0.005836	0.0686873	0.945
usdopt;0.8;19;39;38;0.8;-0.1	usdopt	19	39	38	0.8	0.8	-0.1	gee_agg	trt*period1	1000	0.00308582	0.142	0.94
usdopt;0.8;19;39;38;0.8;-0.1	usdopt	19	39	38	0.8	0.8	-0.1	gee_agg	trt*period2	1000	0.000712402	0.0855211	0.939
usdopt;0.8;19;39;38;0.8;-0.1	usdopt	19	39	38	0.8	0.8	-0.1	gee_agg	trt*period3	1000	0	0	1
usdopt;0.8;19;39;38;0.8;-0.1	usdopt	19	39	38	0.8	0.8	-0.1	gee_agg	trt*period4	1000	0.00198577	0.0846712	0.96
usdopt;0.8;19;39;38;0.8;-0.1	usdopt	19	39	38	0.8	0.8	-0.1	gee_agg	trt*period5	1000	-0.0048667	0.162746	0.929
usdopt;0.8;19;39;38;0.8;-0.1	usdopt	19	39	38	0.8	0.8	-0.1	glmm_agg	Intercept	1000	0.00376465	0.0830381	0.956
usdopt;0.8;19;39;38;0.8;-0.1	usdopt	19	39	38	0.8	0.8	-0.1	glmm_agg	period1	1000	-0.0011294	0.0809771	0.978
usdopt;0.8;19;39;38;0.8;-0.1	usdopt	19	39	38	0.8	0.8	-0.1	glmm_agg	period2	1000	0.000751435	0.0713735	0.992
usdopt;0.8;19;39;38;0.8;-0.1	usdopt	19	39	38	0.8	0.8	-0.1	glmm_agg	period3	1000	0	0
usdopt;0.8;19;39;38;0.8;-0.1	usdopt	19	39	38	0.8	0.8	-0.1	glmm_agg	period4	1000	-0.0023286	0.0922655	0.977
usdopt;0.8;19;39;38;0.8;-0.1	usdopt	19	39	38	0.8	0.8	-0.1	glmm_agg	period5	1000	-0.00079966	0.17527	0.903
usdopt;0.8;19;39;38;0.8;-0.1	usdopt	19	39	38	0.8	0.8	-0.1	glmm_agg	trt	1000	-0.0042756	0.103861	0.949
usdopt;0.8;19;39;38;0.8;-0.1	usdopt	19	39	38	0.8	0.8	-0.1	glmm_agg	trt*period1	1000	-0.0010382	0.18436	0.955
usdopt;0.8;19;39;38;0.8;-0.1	usdopt	19	39	38	0.8	0.8	-0.1	glmm_agg	trt*period2	1000	-0.0025745	0.121971	0.962
usdopt;0.8;19;39;38;0.8;-0.1	usdopt	19	39	38	0.8	0.8	-0.1	glmm_agg	trt*period3	1000	0	0
usdopt;0.8;19;39;38;0.8;-0.1	usdopt	19	39	38	0.8	0.8	-0.1	glmm_agg	trt*period4	1000	0.00242844	0.124684	0.961
usdopt;0.8;19;39;38;0.8;-0.1	usdopt	19	39	38	0.8	0.8	-0.1	glmm_agg	trt*period5	1000	0.00316966	0.195636	0.894

## Sheet: AR1_pwr
Additional File 2(d). Simulation results (type I error and power) for linear interaction effects with M=192 and an AR(1) correlation structure
sheet	design	c0	c1	c2	vc	rho	theta_j	method	parms	power
pgd;0.2;0;0;0;0.5;0	pgd	0	0	0	0.2	0.5	0	gee_agg	period	1
pgd;0.2;0;0;0;0.5;0	pgd	0	0	0	0.2	0.5	0	gee_agg	trt	1
pgd;0.2;0;0;0;0.5;0	pgd	0	0	0	0.2	0.5	0	gee_agg	trt*period	0.057
pgd;0.2;0;0;0;0.5;0	pgd	0	0	0	0.2	0.5	0	glmm_agg	period	1
pgd;0.2;0;0;0;0.5;0	pgd	0	0	0	0.2	0.5	0	glmm_agg	trt	1
pgd;0.2;0;0;0;0.5;0	pgd	0	0	0	0.2	0.5	0	glmm_agg	trt*period	0.058
pgd;0.2;0;0;0;0.5;-0.1	pgd	0	0	0	0.2	0.5	-0.1	gee_agg	period	1
pgd;0.2;0;0;0;0.5;-0.1	pgd	0	0	0	0.2	0.5	-0.1	gee_agg	trt	1
pgd;0.2;0;0;0;0.5;-0.1	pgd	0	0	0	0.2	0.5	-0.1	gee_agg	trt*period	0.903
pgd;0.2;0;0;0;0.5;-0.1	pgd	0	0	0	0.2	0.5	-0.1	glmm_agg	period	1
pgd;0.2;0;0;0;0.5;-0.1	pgd	0	0	0	0.2	0.5	-0.1	glmm_agg	trt	1
pgd;0.2;0;0;0;0.5;-0.1	pgd	0	0	0	0.2	0.5	-0.1	glmm_agg	trt*period	0.94
pgd;0.5;0;0;0;0.5;0	pgd	0	0	0	0.5	0.5	0	gee_agg	period	1
pgd;0.5;0;0;0;0.5;0	pgd	0	0	0	0.5	0.5	0	gee_agg	trt	1
pgd;0.5;0;0;0;0.5;0	pgd	0	0	0	0.5	0.5	0	gee_agg	trt*period	0.061
pgd;0.5;0;0;0;0.5;0	pgd	0	0	0	0.5	0.5	0	glmm_agg	period	1
pgd;0.5;0;0;0;0.5;0	pgd	0	0	0	0.5	0.5	0	glmm_agg	trt	1
pgd;0.5;0;0;0;0.5;0	pgd	0	0	0	0.5	0.5	0	glmm_agg	trt*period	0.057
pgd;0.5;0;0;0;0.5;-0.1	pgd	0	0	0	0.5	0.5	-0.1	gee_agg	period	1
pgd;0.5;0;0;0;0.5;-0.1	pgd	0	0	0	0.5	0.5	-0.1	gee_agg	trt	1
pgd;0.5;0;0;0;0.5;-0.1	pgd	0	0	0	0.5	0.5	-0.1	gee_agg	trt*period	0.534
pgd;0.5;0;0;0;0.5;-0.1	pgd	0	0	0	0.5	0.5	-0.1	glmm_agg	period	1
pgd;0.5;0;0;0;0.5;-0.1	pgd	0	0	0	0.5	0.5	-0.1	glmm_agg	trt	1
pgd;0.5;0;0;0;0.5;-0.1	pgd	0	0	0	0.5	0.5	-0.1	glmm_agg	trt*period	0.625
pgd;0.8;0;0;0;0.5;0	pgd	0	0	0	0.8	0.5	0	gee_agg	period	0.999
pgd;0.8;0;0;0;0.5;0	pgd	0	0	0	0.8	0.5	0	gee_agg	trt	0.991
pgd;0.8;0;0;0;0.5;0	pgd	0	0	0	0.8	0.5	0	gee_agg	trt*period	0.048
pgd;0.8;0;0;0;0.5;0	pgd	0	0	0	0.8	0.5	0	glmm_agg	period	1
pgd;0.8;0;0;0;0.5;0	pgd	0	0	0	0.8	0.5	0	glmm_agg	trt	0.995
pgd;0.8;0;0;0;0.5;0	pgd	0	0	0	0.8	0.5	0	glmm_agg	trt*period	0.054
pgd;0.8;0;0;0;0.5;-0.1	pgd	0	0	0	0.8	0.5	-0.1	gee_agg	period	0.999
pgd;0.8;0;0;0;0.5;-0.1	pgd	0	0	0	0.8	0.5	-0.1	gee_agg	trt	0.992
pgd;0.8;0;0;0;0.5;-0.1	pgd	0	0	0	0.8	0.5	-0.1	gee_agg	trt*period	0.35
pgd;0.8;0;0;0;0.5;-0.1	pgd	0	0	0	0.8	0.5	-0.1	glmm_agg	period	1
pgd;0.8;0;0;0;0.5;-0.1	pgd	0	0	0	0.8	0.5	-0.1	glmm_agg	trt	0.994
pgd;0.8;0;0;0;0.5;-0.1	pgd	0	0	0	0.8	0.5	-0.1	glmm_agg	trt*period	0.436
pgd;0.2;0;0;0;0.8;0	pgd	0	0	0	0.2	0.8	0	gee_agg	period	1
pgd;0.2;0;0;0;0.8;0	pgd	0	0	0	0.2	0.8	0	gee_agg	trt	1
pgd;0.2;0;0;0;0.8;0	pgd	0	0	0	0.2	0.8	0	gee_agg	trt*period	0.053
pgd;0.2;0;0;0;0.8;0	pgd	0	0	0	0.2	0.8	0	glmm_agg	period	1
pgd;0.2;0;0;0;0.8;0	pgd	0	0	0	0.2	0.8	0	glmm_agg	trt	1
pgd;0.2;0;0;0;0.8;0	pgd	0	0	0	0.2	0.8	0	glmm_agg	trt*period	0.075
pgd;0.2;0;0;0;0.8;-0.1	pgd	0	0	0	0.2	0.8	-0.1	gee_agg	period	1
pgd;0.2;0;0;0;0.8;-0.1	pgd	0	0	0	0.2	0.8	-0.1	gee_agg	trt	1
pgd;0.2;0;0;0;0.8;-0.1	pgd	0	0	0	0.2	0.8	-0.1	gee_agg	trt*period	0.973
pgd;0.2;0;0;0;0.8;-0.1	pgd	0	0	0	0.2	0.8	-0.1	glmm_agg	period	1
pgd;0.2;0;0;0;0.8;-0.1	pgd	0	0	0	0.2	0.8	-0.1	glmm_agg	trt	1
pgd;0.2;0;0;0;0.8;-0.1	pgd	0	0	0	0.2	0.8	-0.1	glmm_agg	trt*period	0.992
pgd;0.5;0;0;0;0.8;0	pgd	0	0	0	0.5	0.8	0	gee_agg	period	1
pgd;0.5;0;0;0;0.8;0	pgd	0	0	0	0.5	0.8	0	gee_agg	trt	0.989
pgd;0.5;0;0;0;0.8;0	pgd	0	0	0	0.5	0.8	0	gee_agg	trt*period	0.047
pgd;0.5;0;0;0;0.8;0	pgd	0	0	0	0.5	0.8	0	glmm_agg	period	1
pgd;0.5;0;0;0;0.8;0	pgd	0	0	0	0.5	0.8	0	glmm_agg	trt	0.994
pgd;0.5;0;0;0;0.8;0	pgd	0	0	0	0.5	0.8	0	glmm_agg	trt*period	0.06
pgd;0.5;0;0;0;0.8;-0.1	pgd	0	0	0	0.5	0.8	-0.1	gee_agg	period	1
pgd;0.5;0;0;0;0.8;-0.1	pgd	0	0	0	0.5	0.8	-0.1	gee_agg	trt	0.989
pgd;0.5;0;0;0;0.8;-0.1	pgd	0	0	0	0.5	0.8	-0.1	gee_agg	trt*period	0.697
pgd;0.5;0;0;0;0.8;-0.1	pgd	0	0	0	0.5	0.8	-0.1	glmm_agg	period	1
pgd;0.5;0;0;0;0.8;-0.1	pgd	0	0	0	0.5	0.8	-0.1	glmm_agg	trt	0.993
pgd;0.5;0;0;0;0.8;-0.1	pgd	0	0	0	0.5	0.8	-0.1	glmm_agg	trt*period	0.818
pgd;0.8;0;0;0;0.8;0	pgd	0	0	0	0.8	0.8	0	gee_agg	period	1
pgd;0.8;0;0;0;0.8;0	pgd	0	0	0	0.8	0.8	0	gee_agg	trt	0.915
pgd;0.8;0;0;0;0.8;0	pgd	0	0	0	0.8	0.8	0	gee_agg	trt*period	0.051
pgd;0.8;0;0;0;0.8;0	pgd	0	0	0	0.8	0.8	0	glmm_agg	period	1
pgd;0.8;0;0;0;0.8;0	pgd	0	0	0	0.8	0.8	0	glmm_agg	trt	0.95
pgd;0.8;0;0;0;0.8;0	pgd	0	0	0	0.8	0.8	0	glmm_agg	trt*period	0.06
pgd;0.8;0;0;0;0.8;-0.1	pgd	0	0	0	0.8	0.8	-0.1	gee_agg	period	1
pgd;0.8;0;0;0;0.8;-0.1	pgd	0	0	0	0.8	0.8	-0.1	gee_agg	trt	0.918
pgd;0.8;0;0;0;0.8;-0.1	pgd	0	0	0	0.8	0.8	-0.1	gee_agg	trt*period	0.482
pgd;0.8;0;0;0;0.8;-0.1	pgd	0	0	0	0.8	0.8	-0.1	glmm_agg	period	1
pgd;0.8;0;0;0;0.8;-0.1	pgd	0	0	0	0.8	0.8	-0.1	glmm_agg	trt	0.951
pgd;0.8;0;0;0;0.8;-0.1	pgd	0	0	0	0.8	0.8	-0.1	glmm_agg	trt*period	0.63
dsd;0.2;0;0;0;0.5;0	dsd	0	0	0	0.2	0.5	0	gee_agg	period	1
dsd;0.2;0;0;0;0.5;0	dsd	0	0	0	0.2	0.5	0	gee_agg	trt	1
dsd;0.2;0;0;0;0.5;0	dsd	0	0	0	0.2	0.5	0	gee_agg	trt*period	0.048
dsd;0.2;0;0;0;0.5;0	dsd	0	0	0	0.2	0.5	0	glmm_agg	period	1
dsd;0.2;0;0;0;0.5;0	dsd	0	0	0	0.2	0.5	0	glmm_agg	trt	1
dsd;0.2;0;0;0;0.5;0	dsd	0	0	0	0.2	0.5	0	glmm_agg	trt*period	0.047
dsd;0.2;0;0;0;0.5;-0.1	dsd	0	0	0	0.2	0.5	-0.1	gee_agg	period	1
dsd;0.2;0;0;0;0.5;-0.1	dsd	0	0	0	0.2	0.5	-0.1	gee_agg	trt	1
dsd;0.2;0;0;0;0.5;-0.1	dsd	0	0	0	0.2	0.5	-0.1	gee_agg	trt*period	0.855
dsd;0.2;0;0;0;0.5;-0.1	dsd	0	0	0	0.2	0.5	-0.1	glmm_agg	period	1
dsd;0.2;0;0;0;0.5;-0.1	dsd	0	0	0	0.2	0.5	-0.1	glmm_agg	trt	1
dsd;0.2;0;0;0;0.5;-0.1	dsd	0	0	0	0.2	0.5	-0.1	glmm_agg	trt*period	0.9
dsd;0.5;0;0;0;0.5;0	dsd	0	0	0	0.5	0.5	0	gee_agg	period	1
dsd;0.5;0;0;0;0.5;0	dsd	0	0	0	0.5	0.5	0	gee_agg	trt	0.999
dsd;0.5;0;0;0;0.5;0	dsd	0	0	0	0.5	0.5	0	gee_agg	trt*period	0.055
dsd;0.5;0;0;0;0.5;0	dsd	0	0	0	0.5	0.5	0	glmm_agg	period	1
dsd;0.5;0;0;0;0.5;0	dsd	0	0	0	0.5	0.5	0	glmm_agg	trt	1
dsd;0.5;0;0;0;0.5;0	dsd	0	0	0	0.5	0.5	0	glmm_agg	trt*period	0.054
dsd;0.5;0;0;0;0.5;-0.1	dsd	0	0	0	0.5	0.5	-0.1	gee_agg	period	1
dsd;0.5;0;0;0;0.5;-0.1	dsd	0	0	0	0.5	0.5	-0.1	gee_agg	trt	0.999
dsd;0.5;0;0;0;0.5;-0.1	dsd	0	0	0	0.5	0.5	-0.1	gee_agg	trt*period	0.477
dsd;0.5;0;0;0;0.5;-0.1	dsd	0	0	0	0.5	0.5	-0.1	glmm_agg	period	1
dsd;0.5;0;0;0;0.5;-0.1	dsd	0	0	0	0.5	0.5	-0.1	glmm_agg	trt	1
dsd;0.5;0;0;0;0.5;-0.1	dsd	0	0	0	0.5	0.5	-0.1	glmm_agg	trt*period	0.539
dsd;0.8;0;0;0;0.5;0	dsd	0	0	0	0.8	0.5	0	gee_agg	period	0.997
dsd;0.8;0;0;0;0.5;0	dsd	0	0	0	0.8	0.5	0	gee_agg	trt	0.996
dsd;0.8;0;0;0;0.5;0	dsd	0	0	0	0.8	0.5	0	gee_agg	trt*period	0.053
dsd;0.8;0;0;0;0.5;0	dsd	0	0	0	0.8	0.5	0	glmm_agg	period	0.999
dsd;0.8;0;0;0;0.5;0	dsd	0	0	0	0.8	0.5	0	glmm_agg	trt	0.998
dsd;0.8;0;0;0;0.5;0	dsd	0	0	0	0.8	0.5	0	glmm_agg	trt*period	0.055
dsd;0.8;0;0;0;0.5;-0.1	dsd	0	0	0	0.8	0.5	-0.1	gee_agg	period	0.997
dsd;0.8;0;0;0;0.5;-0.1	dsd	0	0	0	0.8	0.5	-0.1	gee_agg	trt	0.996
dsd;0.8;0;0;0;0.5;-0.1	dsd	0	0	0	0.8	0.5	-0.1	gee_agg	trt*period	0.315
dsd;0.8;0;0;0;0.5;-0.1	dsd	0	0	0	0.8	0.5	-0.1	glmm_agg	period	1
dsd;0.8;0;0;0;0.5;-0.1	dsd	0	0	0	0.8	0.5	-0.1	glmm_agg	trt	0.998
dsd;0.8;0;0;0;0.5;-0.1	dsd	0	0	0	0.8	0.5	-0.1	glmm_agg	trt*period	0.382
dsd;0.2;0;0;0;0.8;0	dsd	0	0	0	0.2	0.8	0	gee_agg	period	1
dsd;0.2;0;0;0;0.8;0	dsd	0	0	0	0.2	0.8	0	gee_agg	trt	1
dsd;0.2;0;0;0;0.8;0	dsd	0	0	0	0.2	0.8	0	gee_agg	trt*period	0.043
dsd;0.2;0;0;0;0.8;0	dsd	0	0	0	0.2	0.8	0	glmm_agg	period	1
dsd;0.2;0;0;0;0.8;0	dsd	0	0	0	0.2	0.8	0	glmm_agg	trt	1
dsd;0.2;0;0;0;0.8;0	dsd	0	0	0	0.2	0.8	0	glmm_agg	trt*period	0.065
dsd;0.2;0;0;0;0.8;-0.1	dsd	0	0	0	0.2	0.8	-0.1	gee_agg	period	1
dsd;0.2;0;0;0;0.8;-0.1	dsd	0	0	0	0.2	0.8	-0.1	gee_agg	trt	1
dsd;0.2;0;0;0;0.8;-0.1	dsd	0	0	0	0.2	0.8	-0.1	gee_agg	trt*period	0.928
dsd;0.2;0;0;0;0.8;-0.1	dsd	0	0	0	0.2	0.8	-0.1	glmm_agg	period	1
dsd;0.2;0;0;0;0.8;-0.1	dsd	0	0	0	0.2	0.8	-0.1	glmm_agg	trt	1
dsd;0.2;0;0;0;0.8;-0.1	dsd	0	0	0	0.2	0.8	-0.1	glmm_agg	trt*period	0.974
dsd;0.5;0;0;0;0.8;0	dsd	0	0	0	0.5	0.8	0	gee_agg	period	1
dsd;0.5;0;0;0;0.8;0	dsd	0	0	0	0.5	0.8	0	gee_agg	trt	0.999
dsd;0.5;0;0;0;0.8;0	dsd	0	0	0	0.5	0.8	0	gee_agg	trt*period	0.05
dsd;0.5;0;0;0;0.8;0	dsd	0	0	0	0.5	0.8	0	glmm_agg	period	1
dsd;0.5;0;0;0;0.8;0	dsd	0	0	0	0.5	0.8	0	glmm_agg	trt	1
dsd;0.5;0;0;0;0.8;0	dsd	0	0	0	0.5	0.8	0	glmm_agg	trt*period	0.071
dsd;0.5;0;0;0;0.8;-0.1	dsd	0	0	0	0.5	0.8	-0.1	gee_agg	period	1
dsd;0.5;0;0;0;0.8;-0.1	dsd	0	0	0	0.5	0.8	-0.1	gee_agg	trt	0.999
dsd;0.5;0;0;0;0.8;-0.1	dsd	0	0	0	0.5	0.8	-0.1	gee_agg	trt*period	0.614
dsd;0.5;0;0;0;0.8;-0.1	dsd	0	0	0	0.5	0.8	-0.1	glmm_agg	period	1
dsd;0.5;0;0;0;0.8;-0.1	dsd	0	0	0	0.5	0.8	-0.1	glmm_agg	trt	1
dsd;0.5;0;0;0;0.8;-0.1	dsd	0	0	0	0.5	0.8	-0.1	glmm_agg	trt*period	0.75
dsd;0.8;0;0;0;0.8;0	dsd	0	0	0	0.8	0.8	0	gee_agg	period	1
dsd;0.8;0;0;0;0.8;0	dsd	0	0	0	0.8	0.8	0	gee_agg	trt	0.992
dsd;0.8;0;0;0;0.8;0	dsd	0	0	0	0.8	0.8	0	gee_agg	trt*period	0.053
dsd;0.8;0;0;0;0.8;0	dsd	0	0	0	0.8	0.8	0	glmm_agg	period	1
dsd;0.8;0;0;0;0.8;0	dsd	0	0	0	0.8	0.8	0	glmm_agg	trt	0.996
dsd;0.8;0;0;0;0.8;0	dsd	0	0	0	0.8	0.8	0	glmm_agg	trt*period	0.072
dsd;0.8;0;0;0;0.8;-0.1	dsd	0	0	0	0.8	0.8	-0.1	gee_agg	period	1
dsd;0.8;0;0;0;0.8;-0.1	dsd	0	0	0	0.8	0.8	-0.1	gee_agg	trt	0.991
dsd;0.8;0;0;0;0.8;-0.1	dsd	0	0	0	0.8	0.8	-0.1	gee_agg	trt*period	0.408
dsd;0.8;0;0;0;0.8;-0.1	dsd	0	0	0	0.8	0.8	-0.1	glmm_agg	period	1
dsd;0.8;0;0;0;0.8;-0.1	dsd	0	0	0	0.8	0.8	-0.1	glmm_agg	trt	0.996
dsd;0.8;0;0;0;0.8;-0.1	dsd	0	0	0	0.8	0.8	-0.1	glmm_agg	trt*period	0.563
usd;0.2;0;0;0;0.5;0	usd	0	0	0	0.2	0.5	0	gee_agg	period	1
usd;0.2;0;0;0;0.5;0	usd	0	0	0	0.2	0.5	0	gee_agg	trt	1
usd;0.2;0;0;0;0.5;0	usd	0	0	0	0.2	0.5	0	gee_agg	trt*period	0.051
usd;0.2;0;0;0;0.5;0	usd	0	0	0	0.2	0.5	0	glmm_agg	period	1
usd;0.2;0;0;0;0.5;0	usd	0	0	0	0.2	0.5	0	glmm_agg	trt	1
usd;0.2;0;0;0;0.5;0	usd	0	0	0	0.2	0.5	0	glmm_agg	trt*period	0.043
usd;0.2;0;0;0;0.5;-0.1	usd	0	0	0	0.2	0.5	-0.1	gee_agg	period	1
usd;0.2;0;0;0;0.5;-0.1	usd	0	0	0	0.2	0.5	-0.1	gee_agg	trt	1
usd;0.2;0;0;0;0.5;-0.1	usd	0	0	0	0.2	0.5	-0.1	gee_agg	trt*period	0.745
usd;0.2;0;0;0;0.5;-0.1	usd	0	0	0	0.2	0.5	-0.1	glmm_agg	period	1
usd;0.2;0;0;0;0.5;-0.1	usd	0	0	0	0.2	0.5	-0.1	glmm_agg	trt	1
usd;0.2;0;0;0;0.5;-0.1	usd	0	0	0	0.2	0.5	-0.1	glmm_agg	trt*period	0.812
usd;0.5;0;0;0;0.5;0	usd	0	0	0	0.5	0.5	0	gee_agg	period	1
usd;0.5;0;0;0;0.5;0	usd	0	0	0	0.5	0.5	0	gee_agg	trt	1
usd;0.5;0;0;0;0.5;0	usd	0	0	0	0.5	0.5	0	gee_agg	trt*period	0.057
usd;0.5;0;0;0;0.5;0	usd	0	0	0	0.5	0.5	0	glmm_agg	period	1
usd;0.5;0;0;0;0.5;0	usd	0	0	0	0.5	0.5	0	glmm_agg	trt	1
usd;0.5;0;0;0;0.5;0	usd	0	0	0	0.5	0.5	0	glmm_agg	trt*period	0.051
usd;0.5;0;0;0;0.5;-0.1	usd	0	0	0	0.5	0.5	-0.1	gee_agg	period	1
usd;0.5;0;0;0;0.5;-0.1	usd	0	0	0	0.5	0.5	-0.1	gee_agg	trt	1
usd;0.5;0;0;0;0.5;-0.1	usd	0	0	0	0.5	0.5	-0.1	gee_agg	trt*period	0.393
usd;0.5;0;0;0;0.5;-0.1	usd	0	0	0	0.5	0.5	-0.1	glmm_agg	period	1
usd;0.5;0;0;0;0.5;-0.1	usd	0	0	0	0.5	0.5	-0.1	glmm_agg	trt	1
usd;0.5;0;0;0;0.5;-0.1	usd	0	0	0	0.5	0.5	-0.1	glmm_agg	trt*period	0.448
usd;0.8;0;0;0;0.5;0	usd	0	0	0	0.8	0.5	0	gee_agg	period	0.993
usd;0.8;0;0;0;0.5;0	usd	0	0	0	0.8	0.5	0	gee_agg	trt	0.998
usd;0.8;0;0;0;0.5;0	usd	0	0	0	0.8	0.5	0	gee_agg	trt*period	0.06
usd;0.8;0;0;0;0.5;0	usd	0	0	0	0.8	0.5	0	glmm_agg	period	1
usd;0.8;0;0;0;0.5;0	usd	0	0	0	0.8	0.5	0	glmm_agg	trt	0.999
usd;0.8;0;0;0;0.5;0	usd	0	0	0	0.8	0.5	0	glmm_agg	trt*period	0.052
usd;0.8;0;0;0;0.5;-0.1	usd	0	0	0	0.8	0.5	-0.1	gee_agg	period	0.993
usd;0.8;0;0;0;0.5;-0.1	usd	0	0	0	0.8	0.5	-0.1	gee_agg	trt	0.998
usd;0.8;0;0;0;0.5;-0.1	usd	0	0	0	0.8	0.5	-0.1	gee_agg	trt*period	0.267
usd;0.8;0;0;0;0.5;-0.1	usd	0	0	0	0.8	0.5	-0.1	glmm_agg	period	1
usd;0.8;0;0;0;0.5;-0.1	usd	0	0	0	0.8	0.5	-0.1	glmm_agg	trt	0.999
usd;0.8;0;0;0;0.5;-0.1	usd	0	0	0	0.8	0.5	-0.1	glmm_agg	trt*period	0.301
usd;0.2;0;0;0;0.8;0	usd	0	0	0	0.2	0.8	0	gee_agg	period	1
usd;0.2;0;0;0;0.8;0	usd	0	0	0	0.2	0.8	0	gee_agg	trt	1
usd;0.2;0;0;0;0.8;0	usd	0	0	0	0.2	0.8	0	gee_agg	trt*period	0.037
usd;0.2;0;0;0;0.8;0	usd	0	0	0	0.2	0.8	0	glmm_agg	period	1
usd;0.2;0;0;0;0.8;0	usd	0	0	0	0.2	0.8	0	glmm_agg	trt	1
usd;0.2;0;0;0;0.8;0	usd	0	0	0	0.2	0.8	0	glmm_agg	trt*period	0.055
usd;0.2;0;0;0;0.8;-0.1	usd	0	0	0	0.2	0.8	-0.1	gee_agg	period	1
usd;0.2;0;0;0;0.8;-0.1	usd	0	0	0	0.2	0.8	-0.1	gee_agg	trt	1
usd;0.2;0;0;0;0.8;-0.1	usd	0	0	0	0.2	0.8	-0.1	gee_agg	trt*period	0.865
usd;0.2;0;0;0;0.8;-0.1	usd	0	0	0	0.2	0.8	-0.1	glmm_agg	period	1
usd;0.2;0;0;0;0.8;-0.1	usd	0	0	0	0.2	0.8	-0.1	glmm_agg	trt	1
usd;0.2;0;0;0;0.8;-0.1	usd	0	0	0	0.2	0.8	-0.1	glmm_agg	trt*period	0.946
usd;0.5;0;0;0;0.8;0	usd	0	0	0	0.5	0.8	0	gee_agg	period	1
usd;0.5;0;0;0;0.8;0	usd	0	0	0	0.5	0.8	0	gee_agg	trt	1
usd;0.5;0;0;0;0.8;0	usd	0	0	0	0.5	0.8	0	gee_agg	trt*period	0.051
usd;0.5;0;0;0;0.8;0	usd	0	0	0	0.5	0.8	0	glmm_agg	period	1
usd;0.5;0;0;0;0.8;0	usd	0	0	0	0.5	0.8	0	glmm_agg	trt	1
usd;0.5;0;0;0;0.8;0	usd	0	0	0	0.5	0.8	0	glmm_agg	trt*period	0.055
usd;0.5;0;0;0;0.8;-0.1	usd	0	0	0	0.5	0.8	-0.1	gee_agg	period	1
usd;0.5;0;0;0;0.8;-0.1	usd	0	0	0	0.5	0.8	-0.1	gee_agg	trt	1
usd;0.5;0;0;0;0.8;-0.1	usd	0	0	0	0.5	0.8	-0.1	gee_agg	trt*period	0.518
usd;0.5;0;0;0;0.8;-0.1	usd	0	0	0	0.5	0.8	-0.1	glmm_agg	period	1
usd;0.5;0;0;0;0.8;-0.1	usd	0	0	0	0.5	0.8	-0.1	glmm_agg	trt	1
usd;0.5;0;0;0;0.8;-0.1	usd	0	0	0	0.5	0.8	-0.1	glmm_agg	trt*period	0.7
usd;0.8;0;0;0;0.8;0	usd	0	0	0	0.8	0.8	0	gee_agg	period	1
usd;0.8;0;0;0;0.8;0	usd	0	0	0	0.8	0.8	0	gee_agg	trt	1
usd;0.8;0;0;0;0.8;0	usd	0	0	0	0.8	0.8	0	gee_agg	trt*period	0.059
usd;0.8;0;0;0;0.8;0	usd	0	0	0	0.8	0.8	0	glmm_agg	period	1
usd;0.8;0;0;0;0.8;0	usd	0	0	0	0.8	0.8	0	glmm_agg	trt	1
usd;0.8;0;0;0;0.8;0	usd	0	0	0	0.8	0.8	0	glmm_agg	trt*period	0.065
usd;0.8;0;0;0;0.8;-0.1	usd	0	0	0	0.8	0.8	-0.1	gee_agg	period	1
usd;0.8;0;0;0;0.8;-0.1	usd	0	0	0	0.8	0.8	-0.1	gee_agg	trt	1
usd;0.8;0;0;0;0.8;-0.1	usd	0	0	0	0.8	0.8	-0.1	gee_agg	trt*period	0.338
usd;0.8;0;0;0;0.8;-0.1	usd	0	0	0	0.8	0.8	-0.1	glmm_agg	period	1
usd;0.8;0;0;0;0.8;-0.1	usd	0	0	0	0.8	0.8	-0.1	glmm_agg	trt	1
usd;0.8;0;0;0;0.8;-0.1	usd	0	0	0	0.8	0.8	-0.1	glmm_agg	trt*period	0.514
dsdopt;0.2;58;94;0;0.5;0	dsdopt	58	94	0	0.2	0.5	0	gee_agg	period	1
dsdopt;0.2;58;94;0;0.5;0	dsdopt	58	94	0	0.2	0.5	0	gee_agg	trt	1
dsdopt;0.2;58;94;0;0.5;0	dsdopt	58	94	0	0.2	0.5	0	gee_agg	trt*period	0.048
dsdopt;0.2;58;94;0;0.5;0	dsdopt	58	94	0	0.2	0.5	0	glmm_agg	period	1
dsdopt;0.2;58;94;0;0.5;0	dsdopt	58	94	0	0.2	0.5	0	glmm_agg	trt	1
dsdopt;0.2;58;94;0;0.5;0	dsdopt	58	94	0	0.2	0.5	0	glmm_agg	trt*period	0.057
dsdopt;0.2;58;94;0;0.5;-0.1	dsdopt	58	94	0	0.2	0.5	-0.1	gee_agg	period	1
dsdopt;0.2;58;94;0;0.5;-0.1	dsdopt	58	94	0	0.2	0.5	-0.1	gee_agg	trt	1
dsdopt;0.2;58;94;0;0.5;-0.1	dsdopt	58	94	0	0.2	0.5	-0.1	gee_agg	trt*period	0.777
dsdopt;0.2;58;94;0;0.5;-0.1	dsdopt	58	94	0	0.2	0.5	-0.1	glmm_agg	period	1
dsdopt;0.2;58;94;0;0.5;-0.1	dsdopt	58	94	0	0.2	0.5	-0.1	glmm_agg	trt	1
dsdopt;0.2;58;94;0;0.5;-0.1	dsdopt	58	94	0	0.2	0.5	-0.1	glmm_agg	trt*period	0.832
dsdopt;0.5;58;95;0;0.5;0	dsdopt	58	95	0	0.5	0.5	0	gee_agg	period	1
dsdopt;0.5;58;95;0;0.5;0	dsdopt	58	95	0	0.5	0.5	0	gee_agg	trt	0.997
dsdopt;0.5;58;95;0;0.5;0	dsdopt	58	95	0	0.5	0.5	0	gee_agg	trt*period	0.049
dsdopt;0.5;58;95;0;0.5;0	dsdopt	58	95	0	0.5	0.5	0	glmm_agg	period	1
dsdopt;0.5;58;95;0;0.5;0	dsdopt	58	95	0	0.5	0.5	0	glmm_agg	trt	0.999
dsdopt;0.5;58;95;0;0.5;0	dsdopt	58	95	0	0.5	0.5	0	glmm_agg	trt*period	0.056
dsdopt;0.5;58;95;0;0.5;-0.1	dsdopt	58	95	0	0.5	0.5	-0.1	gee_agg	period	1
dsdopt;0.5;58;95;0;0.5;-0.1	dsdopt	58	95	0	0.5	0.5	-0.1	gee_agg	trt	0.997
dsdopt;0.5;58;95;0;0.5;-0.1	dsdopt	58	95	0	0.5	0.5	-0.1	gee_agg	trt*period	0.374
dsdopt;0.5;58;95;0;0.5;-0.1	dsdopt	58	95	0	0.5	0.5	-0.1	glmm_agg	period	1
dsdopt;0.5;58;95;0;0.5;-0.1	dsdopt	58	95	0	0.5	0.5	-0.1	glmm_agg	trt	0.999
dsdopt;0.5;58;95;0;0.5;-0.1	dsdopt	58	95	0	0.5	0.5	-0.1	glmm_agg	trt*period	0.444
dsdopt;0.8;58;96;0;0.5;0	dsdopt	58	96	0	0.8	0.5	0	gee_agg	period	0.996
dsdopt;0.8;58;96;0;0.5;0	dsdopt	58	96	0	0.8	0.5	0	gee_agg	trt	0.983
dsdopt;0.8;58;96;0;0.5;0	dsdopt	58	96	0	0.8	0.5	0	gee_agg	trt*period	0.047
dsdopt;0.8;58;96;0;0.5;0	dsdopt	58	96	0	0.8	0.5	0	glmm_agg	period	1
dsdopt;0.8;58;96;0;0.5;0	dsdopt	58	96	0	0.8	0.5	0	glmm_agg	trt	0.994
dsdopt;0.8;58;96;0;0.5;0	dsdopt	58	96	0	0.8	0.5	0	glmm_agg	trt*period	0.057
dsdopt;0.8;58;96;0;0.5;-0.1	dsdopt	58	96	0	0.8	0.5	-0.1	gee_agg	period	0.996
dsdopt;0.8;58;96;0;0.5;-0.1	dsdopt	58	96	0	0.8	0.5	-0.1	gee_agg	trt	0.982
dsdopt;0.8;58;96;0;0.5;-0.1	dsdopt	58	96	0	0.8	0.5	-0.1	gee_agg	trt*period	0.241
dsdopt;0.8;58;96;0;0.5;-0.1	dsdopt	58	96	0	0.8	0.5	-0.1	glmm_agg	period	1
dsdopt;0.8;58;96;0;0.5;-0.1	dsdopt	58	96	0	0.8	0.5	-0.1	glmm_agg	trt	0.993
dsdopt;0.8;58;96;0;0.5;-0.1	dsdopt	58	96	0	0.8	0.5	-0.1	glmm_agg	trt*period	0.284
dsdopt;0.2;58;94;0;0.8;0	dsdopt	58	94	0	0.2	0.8	0	gee_agg	period	1
dsdopt;0.2;58;94;0;0.8;0	dsdopt	58	94	0	0.2	0.8	0	gee_agg	trt	1
dsdopt;0.2;58;94;0;0.8;0	dsdopt	58	94	0	0.2	0.8	0	gee_agg	trt*period	0.05
dsdopt;0.2;58;94;0;0.8;0	dsdopt	58	94	0	0.2	0.8	0	glmm_agg	period	1
dsdopt;0.2;58;94;0;0.8;0	dsdopt	58	94	0	0.2	0.8	0	glmm_agg	trt	1
dsdopt;0.2;58;94;0;0.8;0	dsdopt	58	94	0	0.2	0.8	0	glmm_agg	trt*period	0.069
dsdopt;0.2;58;94;0;0.8;-0.1	dsdopt	58	94	0	0.2	0.8	-0.1	gee_agg	period	1
dsdopt;0.2;58;94;0;0.8;-0.1	dsdopt	58	94	0	0.2	0.8	-0.1	gee_agg	trt	1
dsdopt;0.2;58;94;0;0.8;-0.1	dsdopt	58	94	0	0.2	0.8	-0.1	gee_agg	trt*period	0.898
dsdopt;0.2;58;94;0;0.8;-0.1	dsdopt	58	94	0	0.2	0.8	-0.1	glmm_agg	period	1
dsdopt;0.2;58;94;0;0.8;-0.1	dsdopt	58	94	0	0.2	0.8	-0.1	glmm_agg	trt	1
dsdopt;0.2;58;94;0;0.8;-0.1	dsdopt	58	94	0	0.2	0.8	-0.1	glmm_agg	trt*period	0.953
dsdopt;0.5;58;95;0;0.8;0	dsdopt	58	95	0	0.5	0.8	0	gee_agg	period	1
dsdopt;0.5;58;95;0;0.8;0	dsdopt	58	95	0	0.5	0.8	0	gee_agg	trt	1
dsdopt;0.5;58;95;0;0.8;0	dsdopt	58	95	0	0.5	0.8	0	gee_agg	trt*period	0.046
dsdopt;0.5;58;95;0;0.8;0	dsdopt	58	95	0	0.5	0.8	0	glmm_agg	period	1
dsdopt;0.5;58;95;0;0.8;0	dsdopt	58	95	0	0.5	0.8	0	glmm_agg	trt	1
dsdopt;0.5;58;95;0;0.8;0	dsdopt	58	95	0	0.5	0.8	0	glmm_agg	trt*period	0.064
dsdopt;0.5;58;95;0;0.8;-0.1	dsdopt	58	95	0	0.5	0.8	-0.1	gee_agg	period	1
dsdopt;0.5;58;95;0;0.8;-0.1	dsdopt	58	95	0	0.5	0.8	-0.1	gee_agg	trt	1
dsdopt;0.5;58;95;0;0.8;-0.1	dsdopt	58	95	0	0.5	0.8	-0.1	gee_agg	trt*period	0.496
dsdopt;0.5;58;95;0;0.8;-0.1	dsdopt	58	95	0	0.5	0.8	-0.1	glmm_agg	period	1
dsdopt;0.5;58;95;0;0.8;-0.1	dsdopt	58	95	0	0.5	0.8	-0.1	glmm_agg	trt	1
dsdopt;0.5;58;95;0;0.8;-0.1	dsdopt	58	95	0	0.5	0.8	-0.1	glmm_agg	trt*period	0.649
dsdopt;0.8;58;96;0;0.8;0	dsdopt	58	96	0	0.8	0.8	0	gee_agg	period	1
dsdopt;0.8;58;96;0;0.8;0	dsdopt	58	96	0	0.8	0.8	0	gee_agg	trt	0.987
dsdopt;0.8;58;96;0;0.8;0	dsdopt	58	96	0	0.8	0.8	0	gee_agg	trt*period	0.049
dsdopt;0.8;58;96;0;0.8;0	dsdopt	58	96	0	0.8	0.8	0	glmm_agg	period	1
dsdopt;0.8;58;96;0;0.8;0	dsdopt	58	96	0	0.8	0.8	0	glmm_agg	trt	0.996
dsdopt;0.8;58;96;0;0.8;0	dsdopt	58	96	0	0.8	0.8	0	glmm_agg	trt*period	0.071
dsdopt;0.8;58;96;0;0.8;-0.1	dsdopt	58	96	0	0.8	0.8	-0.1	gee_agg	period	1
dsdopt;0.8;58;96;0;0.8;-0.1	dsdopt	58	96	0	0.8	0.8	-0.1	gee_agg	trt	0.987
dsdopt;0.8;58;96;0;0.8;-0.1	dsdopt	58	96	0	0.8	0.8	-0.1	gee_agg	trt*period	0.308
dsdopt;0.8;58;96;0;0.8;-0.1	dsdopt	58	96	0	0.8	0.8	-0.1	glmm_agg	period	1
dsdopt;0.8;58;96;0;0.8;-0.1	dsdopt	58	96	0	0.8	0.8	-0.1	glmm_agg	trt	0.996
dsdopt;0.8;58;96;0;0.8;-0.1	dsdopt	58	96	0	0.8	0.8	-0.1	glmm_agg	trt*period	0.465
usdopt;0.2;21;38;37;0.5;0	usdopt	21	38	37	0.2	0.5	0	gee_agg	period	1
usdopt;0.2;21;38;37;0.5;0	usdopt	21	38	37	0.2	0.5	0	gee_agg	trt	1
usdopt;0.2;21;38;37;0.5;0	usdopt	21	38	37	0.2	0.5	0	gee_agg	trt*period	0.049
usdopt;0.2;21;38;37;0.5;0	usdopt	21	38	37	0.2	0.5	0	glmm_agg	period	1
usdopt;0.2;21;38;37;0.5;0	usdopt	21	38	37	0.2	0.5	0	glmm_agg	trt	1
usdopt;0.2;21;38;37;0.5;0	usdopt	21	38	37	0.2	0.5	0	glmm_agg	trt*period	0.051
usdopt;0.2;21;38;37;0.5;-0.1	usdopt	21	38	37	0.2	0.5	-0.1	gee_agg	period	1
usdopt;0.2;21;38;37;0.5;-0.1	usdopt	21	38	37	0.2	0.5	-0.1	gee_agg	trt	1
usdopt;0.2;21;38;37;0.5;-0.1	usdopt	21	38	37	0.2	0.5	-0.1	gee_agg	trt*period	0.608
usdopt;0.2;21;38;37;0.5;-0.1	usdopt	21	38	37	0.2	0.5	-0.1	glmm_agg	period	1
usdopt;0.2;21;38;37;0.5;-0.1	usdopt	21	38	37	0.2	0.5	-0.1	glmm_agg	trt	1
usdopt;0.2;21;38;37;0.5;-0.1	usdopt	21	38	37	0.2	0.5	-0.1	glmm_agg	trt*period	0.677
usdopt;0.5;20;38;38;0.5;0	usdopt	20	38	38	0.5	0.5	0	gee_agg	period	1
usdopt;0.5;20;38;38;0.5;0	usdopt	20	38	38	0.5	0.5	0	gee_agg	trt	0.999
usdopt;0.5;20;38;38;0.5;0	usdopt	20	38	38	0.5	0.5	0	gee_agg	trt*period	0.048
usdopt;0.5;20;38;38;0.5;0	usdopt	20	38	38	0.5	0.5	0	glmm_agg	period	1
usdopt;0.5;20;38;38;0.5;0	usdopt	20	38	38	0.5	0.5	0	glmm_agg	trt	0.999
usdopt;0.5;20;38;38;0.5;0	usdopt	20	38	38	0.5	0.5	0	glmm_agg	trt*period	0.045
usdopt;0.5;20;38;38;0.5;-0.1	usdopt	20	38	38	0.5	0.5	-0.1	gee_agg	period	1
usdopt;0.5;20;38;38;0.5;-0.1	usdopt	20	38	38	0.5	0.5	-0.1	gee_agg	trt	0.999
usdopt;0.5;20;38;38;0.5;-0.1	usdopt	20	38	38	0.5	0.5	-0.1	gee_agg	trt*period	0.302
usdopt;0.5;20;38;38;0.5;-0.1	usdopt	20	38	38	0.5	0.5	-0.1	glmm_agg	period	1
usdopt;0.5;20;38;38;0.5;-0.1	usdopt	20	38	38	0.5	0.5	-0.1	glmm_agg	trt	0.999
usdopt;0.5;20;38;38;0.5;-0.1	usdopt	20	38	38	0.5	0.5	-0.1	glmm_agg	trt*period	0.326
usdopt;0.8;20;38;38;0.5;0	usdopt	20	38	38	0.8	0.5	0	gee_agg	period	0.987
usdopt;0.8;20;38;38;0.5;0	usdopt	20	38	38	0.8	0.5	0	gee_agg	trt	0.991
usdopt;0.8;20;38;38;0.5;0	usdopt	20	38	38	0.8	0.5	0	gee_agg	trt*period	0.052
usdopt;0.8;20;38;38;0.5;0	usdopt	20	38	38	0.8	0.5	0	glmm_agg	period	0.996
usdopt;0.8;20;38;38;0.5;0	usdopt	20	38	38	0.8	0.5	0	glmm_agg	trt	0.998
usdopt;0.8;20;38;38;0.5;0	usdopt	20	38	38	0.8	0.5	0	glmm_agg	trt*period	0.047
usdopt;0.8;20;38;38;0.5;-0.1	usdopt	20	38	38	0.8	0.5	-0.1	gee_agg	period	0.987
usdopt;0.8;20;38;38;0.5;-0.1	usdopt	20	38	38	0.8	0.5	-0.1	gee_agg	trt	0.991
usdopt;0.8;20;38;38;0.5;-0.1	usdopt	20	38	38	0.8	0.5	-0.1	gee_agg	trt*period	0.217
usdopt;0.8;20;38;38;0.5;-0.1	usdopt	20	38	38	0.8	0.5	-0.1	glmm_agg	period	0.996
usdopt;0.8;20;38;38;0.5;-0.1	usdopt	20	38	38	0.8	0.5	-0.1	glmm_agg	trt	0.998
usdopt;0.8;20;38;38;0.5;-0.1	usdopt	20	38	38	0.8	0.5	-0.1	glmm_agg	trt*period	0.22
usdopt;0.2;21;38;37;0.8;0	usdopt	21	38	37	0.2	0.8	0	gee_agg	period	1
usdopt;0.2;21;38;37;0.8;0	usdopt	21	38	37	0.2	0.8	0	gee_agg	trt	1
usdopt;0.2;21;38;37;0.8;0	usdopt	21	38	37	0.2	0.8	0	gee_agg	trt*period	0.053
usdopt;0.2;21;38;37;0.8;0	usdopt	21	38	37	0.2	0.8	0	glmm_agg	period	1
usdopt;0.2;21;38;37;0.8;0	usdopt	21	38	37	0.2	0.8	0	glmm_agg	trt	1
usdopt;0.2;21;38;37;0.8;0	usdopt	21	38	37	0.2	0.8	0	glmm_agg	trt*period	0.069
usdopt;0.2;21;38;37;0.8;-0.1	usdopt	21	38	37	0.2	0.8	-0.1	gee_agg	period	1
usdopt;0.2;21;38;37;0.8;-0.1	usdopt	21	38	37	0.2	0.8	-0.1	gee_agg	trt	1
usdopt;0.2;21;38;37;0.8;-0.1	usdopt	21	38	37	0.2	0.8	-0.1	gee_agg	trt*period	0.772
usdopt;0.2;21;38;37;0.8;-0.1	usdopt	21	38	37	0.2	0.8	-0.1	glmm_agg	period	1
usdopt;0.2;21;38;37;0.8;-0.1	usdopt	21	38	37	0.2	0.8	-0.1	glmm_agg	trt	1
usdopt;0.2;21;38;37;0.8;-0.1	usdopt	21	38	37	0.2	0.8	-0.1	glmm_agg	trt*period	0.884
usdopt;0.5;20;38;38;0.8;0	usdopt	20	38	38	0.5	0.8	0	gee_agg	period	1
usdopt;0.5;20;38;38;0.8;0	usdopt	20	38	38	0.5	0.8	0	gee_agg	trt	1
usdopt;0.5;20;38;38;0.8;0	usdopt	20	38	38	0.5	0.8	0	gee_agg	trt*period	0.048
usdopt;0.5;20;38;38;0.8;0	usdopt	20	38	38	0.5	0.8	0	glmm_agg	period	1
usdopt;0.5;20;38;38;0.8;0	usdopt	20	38	38	0.5	0.8	0	glmm_agg	trt	1
usdopt;0.5;20;38;38;0.8;0	usdopt	20	38	38	0.5	0.8	0	glmm_agg	trt*period	0.072
usdopt;0.5;20;38;38;0.8;-0.1	usdopt	20	38	38	0.5	0.8	-0.1	gee_agg	period	1
usdopt;0.5;20;38;38;0.8;-0.1	usdopt	20	38	38	0.5	0.8	-0.1	gee_agg	trt	1
usdopt;0.5;20;38;38;0.8;-0.1	usdopt	20	38	38	0.5	0.8	-0.1	gee_agg	trt*period	0.374
usdopt;0.5;20;38;38;0.8;-0.1	usdopt	20	38	38	0.5	0.8	-0.1	glmm_agg	period	1
usdopt;0.5;20;38;38;0.8;-0.1	usdopt	20	38	38	0.5	0.8	-0.1	glmm_agg	trt	1
usdopt;0.5;20;38;38;0.8;-0.1	usdopt	20	38	38	0.5	0.8	-0.1	glmm_agg	trt*period	0.564
usdopt;0.8;20;38;38;0.8;0	usdopt	20	38	38	0.8	0.8	0	gee_agg	period	1
usdopt;0.8;20;38;38;0.8;0	usdopt	20	38	38	0.8	0.8	0	gee_agg	trt	0.998
usdopt;0.8;20;38;38;0.8;0	usdopt	20	38	38	0.8	0.8	0	gee_agg	trt*period	0.047
usdopt;0.8;20;38;38;0.8;0	usdopt	20	38	38	0.8	0.8	0	glmm_agg	period	1
usdopt;0.8;20;38;38;0.8;0	usdopt	20	38	38	0.8	0.8	0	glmm_agg	trt	1
usdopt;0.8;20;38;38;0.8;0	usdopt	20	38	38	0.8	0.8	0	glmm_agg	trt*period	0.068
usdopt;0.8;20;38;38;0.8;-0.1	usdopt	20	38	38	0.8	0.8	-0.1	gee_agg	period	1
usdopt;0.8;20;38;38;0.8;-0.1	usdopt	20	38	38	0.8	0.8	-0.1	gee_agg	trt	0.999
usdopt;0.8;20;38;38;0.8;-0.1	usdopt	20	38	38	0.8	0.8	-0.1	gee_agg	trt*period	0.238
usdopt;0.8;20;38;38;0.8;-0.1	usdopt	20	38	38	0.8	0.8	-0.1	glmm_agg	period	1
usdopt;0.8;20;38;38;0.8;-0.1	usdopt	20	38	38	0.8	0.8	-0.1	glmm_agg	trt	1
usdopt;0.8;20;38;38;0.8;-0.1	usdopt	20	38	38	0.8	0.8	-0.1	glmm_agg	trt*period	0.393
usdopt;0.2;20;38;38;0.5;0	usdopt	20	38	38	0.2	0.5	0	gee_agg	period	1
usdopt;0.2;20;38;38;0.5;0	usdopt	20	38	38	0.2	0.5	0	gee_agg	trt	1
usdopt;0.2;20;38;38;0.5;0	usdopt	20	38	38	0.2	0.5	0	gee_agg	trt*period	0.047
usdopt;0.2;20;38;38;0.5;0	usdopt	20	38	38	0.2	0.5	0	glmm_agg	period	1
usdopt;0.2;20;38;38;0.5;0	usdopt	20	38	38	0.2	0.5	0	glmm_agg	trt	1
usdopt;0.2;20;38;38;0.5;0	usdopt	20	38	38	0.2	0.5	0	glmm_agg	trt*period	0.05
usdopt;0.2;20;38;38;0.5;-0.1	usdopt	20	38	38	0.2	0.5	-0.1	gee_agg	period	1
usdopt;0.2;20;38;38;0.5;-0.1	usdopt	20	38	38	0.2	0.5	-0.1	gee_agg	trt	1
usdopt;0.2;20;38;38;0.5;-0.1	usdopt	20	38	38	0.2	0.5	-0.1	gee_agg	trt*period	0.575
usdopt;0.2;20;38;38;0.5;-0.1	usdopt	20	38	38	0.2	0.5	-0.1	glmm_agg	period	1
usdopt;0.2;20;38;38;0.5;-0.1	usdopt	20	38	38	0.2	0.5	-0.1	glmm_agg	trt	1
usdopt;0.2;20;38;38;0.5;-0.1	usdopt	20	38	38	0.2	0.5	-0.1	glmm_agg	trt*period	0.667
usdopt;0.5;19;39;38;0.5;0	usdopt	19	39	38	0.5	0.5	0	gee_agg	period	1
usdopt;0.5;19;39;38;0.5;0	usdopt	19	39	38	0.5	0.5	0	gee_agg	trt	0.999
usdopt;0.5;19;39;38;0.5;0	usdopt	19	39	38	0.5	0.5	0	gee_agg	trt*period	0.055
usdopt;0.5;19;39;38;0.5;0	usdopt	19	39	38	0.5	0.5	0	glmm_agg	period	1
usdopt;0.5;19;39;38;0.5;0	usdopt	19	39	38	0.5	0.5	0	glmm_agg	trt	0.999
usdopt;0.5;19;39;38;0.5;0	usdopt	19	39	38	0.5	0.5	0	glmm_agg	trt*period	0.048
usdopt;0.5;19;39;38;0.5;-0.1	usdopt	19	39	38	0.5	0.5	-0.1	gee_agg	period	1
usdopt;0.5;19;39;38;0.5;-0.1	usdopt	19	39	38	0.5	0.5	-0.1	gee_agg	trt	0.999
usdopt;0.5;19;39;38;0.5;-0.1	usdopt	19	39	38	0.5	0.5	-0.1	gee_agg	trt*period	0.298
usdopt;0.5;19;39;38;0.5;-0.1	usdopt	19	39	38	0.5	0.5	-0.1	glmm_agg	period	1
usdopt;0.5;19;39;38;0.5;-0.1	usdopt	19	39	38	0.5	0.5	-0.1	glmm_agg	trt	0.999
usdopt;0.5;19;39;38;0.5;-0.1	usdopt	19	39	38	0.5	0.5	-0.1	glmm_agg	trt*period	0.308
usdopt;0.8;19;39;38;0.5;0	usdopt	19	39	38	0.8	0.5	0	gee_agg	period	0.986
usdopt;0.8;19;39;38;0.5;0	usdopt	19	39	38	0.8	0.5	0	gee_agg	trt	0.993
usdopt;0.8;19;39;38;0.5;0	usdopt	19	39	38	0.8	0.5	0	gee_agg	trt*period	0.057
usdopt;0.8;19;39;38;0.5;0	usdopt	19	39	38	0.8	0.5	0	glmm_agg	period	0.993
usdopt;0.8;19;39;38;0.5;0	usdopt	19	39	38	0.8	0.5	0	glmm_agg	trt	0.998
usdopt;0.8;19;39;38;0.5;0	usdopt	19	39	38	0.8	0.5	0	glmm_agg	trt*period	0.05
usdopt;0.8;19;39;38;0.5;-0.1	usdopt	19	39	38	0.8	0.5	-0.1	gee_agg	period	0.986
usdopt;0.8;19;39;38;0.5;-0.1	usdopt	19	39	38	0.8	0.5	-0.1	gee_agg	trt	0.99
usdopt;0.8;19;39;38;0.5;-0.1	usdopt	19	39	38	0.8	0.5	-0.1	gee_agg	trt*period	0.213
usdopt;0.8;19;39;38;0.5;-0.1	usdopt	19	39	38	0.8	0.5	-0.1	glmm_agg	period	0.993
usdopt;0.8;19;39;38;0.5;-0.1	usdopt	19	39	38	0.8	0.5	-0.1	glmm_agg	trt	0.998
usdopt;0.8;19;39;38;0.5;-0.1	usdopt	19	39	38	0.8	0.5	-0.1	glmm_agg	trt*period	0.212
usdopt;0.2;20;38;38;0.8;0	usdopt	20	38	38	0.2	0.8	0	gee_agg	period	1
usdopt;0.2;20;38;38;0.8;0	usdopt	20	38	38	0.2	0.8	0	gee_agg	trt	1
usdopt;0.2;20;38;38;0.8;0	usdopt	20	38	38	0.2	0.8	0	gee_agg	trt*period	0.054
usdopt;0.2;20;38;38;0.8;0	usdopt	20	38	38	0.2	0.8	0	glmm_agg	period	1
usdopt;0.2;20;38;38;0.8;0	usdopt	20	38	38	0.2	0.8	0	glmm_agg	trt	1
usdopt;0.2;20;38;38;0.8;0	usdopt	20	38	38	0.2	0.8	0	glmm_agg	trt*period	0.071
usdopt;0.2;20;38;38;0.8;-0.1	usdopt	20	38	38	0.2	0.8	-0.1	gee_agg	period	1
usdopt;0.2;20;38;38;0.8;-0.1	usdopt	20	38	38	0.2	0.8	-0.1	gee_agg	trt	1
usdopt;0.2;20;38;38;0.8;-0.1	usdopt	20	38	38	0.2	0.8	-0.1	gee_agg	trt*period	0.745
usdopt;0.2;20;38;38;0.8;-0.1	usdopt	20	38	38	0.2	0.8	-0.1	glmm_agg	period	1
usdopt;0.2;20;38;38;0.8;-0.1	usdopt	20	38	38	0.2	0.8	-0.1	glmm_agg	trt	1
usdopt;0.2;20;38;38;0.8;-0.1	usdopt	20	38	38	0.2	0.8	-0.1	glmm_agg	trt*period	0.878
usdopt;0.5;19;39;38;0.8;0	usdopt	19	39	38	0.5	0.8	0	gee_agg	period	1
usdopt;0.5;19;39;38;0.8;0	usdopt	19	39	38	0.5	0.8	0	gee_agg	trt	1
usdopt;0.5;19;39;38;0.8;0	usdopt	19	39	38	0.5	0.8	0	gee_agg	trt*period	0.049
usdopt;0.5;19;39;38;0.8;0	usdopt	19	39	38	0.5	0.8	0	glmm_agg	period	1
usdopt;0.5;19;39;38;0.8;0	usdopt	19	39	38	0.5	0.8	0	glmm_agg	trt	1
usdopt;0.5;19;39;38;0.8;0	usdopt	19	39	38	0.5	0.8	0	glmm_agg	trt*period	0.075
usdopt;0.5;19;39;38;0.8;-0.1	usdopt	19	39	38	0.5	0.8	-0.1	gee_agg	period	1
usdopt;0.5;19;39;38;0.8;-0.1	usdopt	19	39	38	0.5	0.8	-0.1	gee_agg	trt	1
usdopt;0.5;19;39;38;0.8;-0.1	usdopt	19	39	38	0.5	0.8	-0.1	gee_agg	trt*period	0.365
usdopt;0.5;19;39;38;0.8;-0.1	usdopt	19	39	38	0.5	0.8	-0.1	glmm_agg	period	1
usdopt;0.5;19;39;38;0.8;-0.1	usdopt	19	39	38	0.5	0.8	-0.1	glmm_agg	trt	1
usdopt;0.5;19;39;38;0.8;-0.1	usdopt	19	39	38	0.5	0.8	-0.1	glmm_agg	trt*period	0.56
usdopt;0.8;19;39;38;0.8;0	usdopt	19	39	38	0.8	0.8	0	gee_agg	period	1
usdopt;0.8;19;39;38;0.8;0	usdopt	19	39	38	0.8	0.8	0	gee_agg	trt	0.997
usdopt;0.8;19;39;38;0.8;0	usdopt	19	39	38	0.8	0.8	0	gee_agg	trt*period	0.054
usdopt;0.8;19;39;38;0.8;0	usdopt	19	39	38	0.8	0.8	0	glmm_agg	period	1
usdopt;0.8;19;39;38;0.8;0	usdopt	19	39	38	0.8	0.8	0	glmm_agg	trt	1
usdopt;0.8;19;39;38;0.8;0	usdopt	19	39	38	0.8	0.8	0	glmm_agg	trt*period	0.073
usdopt;0.8;19;39;38;0.8;-0.1	usdopt	19	39	38	0.8	0.8	-0.1	gee_agg	period	1
usdopt;0.8;19;39;38;0.8;-0.1	usdopt	19	39	38	0.8	0.8	-0.1	gee_agg	trt	0.998
usdopt;0.8;19;39;38;0.8;-0.1	usdopt	19	39	38	0.8	0.8	-0.1	gee_agg	trt*period	0.229
usdopt;0.8;19;39;38;0.8;-0.1	usdopt	19	39	38	0.8	0.8	-0.1	glmm_agg	period	1
usdopt;0.8;19;39;38;0.8;-0.1	usdopt	19	39	38	0.8	0.8	-0.1	glmm_agg	trt	1
usdopt;0.8;19;39;38;0.8;-0.1	usdopt	19	39	38	0.8	0.8	-0.1	glmm_agg	trt*period	0.377
