# Supplementary material for: Comparison of analysis methods and design choices for treatment-by-period interaction in unidirectional switch designs: a simulation study
Source: BMC Med Res Methodol. 2022 Nov 17;22:294. doi: 10.1186/s12874-022-01765-9 (PMC9673415; doi:10.1186/s12874-022-01765-9)
Supplement: Supplementary file 3 — Additional file 3. Simulation results (Point estimates, Coverage probabilities, Type I error, and Power) for symmetric interaction effects with \documentclass[12pt]{minimal} \usepackage{amsmath} \usepackage{wasysym} \usepackage{amsfonts} \usepackage{amssymb} \usepackage{amsbsy} \usepackage{mathrsfs} \usepackage{upgreek} \setlength{\oddsidemargin}{-69pt} \begin{document}$$M=48$$\end{document}M=48. [file 12874_2022_1765_MOESM3_ESM.xlsx]

## Sheet: EXCH_est
Additional File 3(a). Simulation results (bias and coverage probability) for symmetric interaction effects with M=48 and an exchangeable correlation structure
sheet	design	c0	c1	c2	vc	theta_j	method	parms	N	bias	SE	cp
pgd;0.2;0;0;0;0	pgd	0	0	0	0.2	0	gee_agg	Intercept	1000	0.00504755	0.0950351	0.925
pgd;0.2;0;0;0;0	pgd	0	0	0	0.2	0	gee_agg	period1	1000	-0.0014757	0.0544238	0.927
pgd;0.2;0;0;0;0	pgd	0	0	0	0.2	0	gee_agg	period2	1000	-0.002342	0.0569658	0.917
pgd;0.2;0;0;0;0	pgd	0	0	0	0.2	0	gee_agg	period3	1000	0	0	1
pgd;0.2;0;0;0;0	pgd	0	0	0	0.2	0	gee_agg	period4	1000	0.00125879	0.0602546	0.935
pgd;0.2;0;0;0;0	pgd	0	0	0	0.2	0	gee_agg	period5	1000	0.00135999	0.0611303	0.928
pgd;0.2;0;0;0;0	pgd	0	0	0	0.2	0	gee_agg	trt	1000	-0.0028481	0.131987	0.938
pgd;0.2;0;0;0;0	pgd	0	0	0	0.2	0	gee_agg	trt*period1	1000	0.00109813	0.073764	0.934
pgd;0.2;0;0;0;0	pgd	0	0	0	0.2	0	gee_agg	trt*period2	1000	0.00309361	0.0763995	0.931
pgd;0.2;0;0;0;0	pgd	0	0	0	0.2	0	gee_agg	trt*period3	1000	0	0	1
pgd;0.2;0;0;0;0	pgd	0	0	0	0.2	0	gee_agg	trt*period4	1000	-0.0015325	0.0800254	0.941
pgd;0.2;0;0;0;0	pgd	0	0	0	0.2	0	gee_agg	trt*period5	1000	0.000104778	0.0804014	0.95
pgd;0.2;0;0;0;0	pgd	0	0	0	0.2	0	gee_ind	Intercept	1000	0.00504755	0.0950351	0.925
pgd;0.2;0;0;0;0	pgd	0	0	0	0.2	0	gee_ind	period1	1000	-0.0014757	0.0544238	0.927
pgd;0.2;0;0;0;0	pgd	0	0	0	0.2	0	gee_ind	period2	1000	-0.002342	0.0569658	0.917
pgd;0.2;0;0;0;0	pgd	0	0	0	0.2	0	gee_ind	period3	1000	0	0	1
pgd;0.2;0;0;0;0	pgd	0	0	0	0.2	0	gee_ind	period4	1000	0.00125879	0.0602546	0.935
pgd;0.2;0;0;0;0	pgd	0	0	0	0.2	0	gee_ind	period5	1000	0.00135999	0.0611303	0.928
pgd;0.2;0;0;0;0	pgd	0	0	0	0.2	0	gee_ind	trt	1000	-0.0028481	0.131987	0.938
pgd;0.2;0;0;0;0	pgd	0	0	0	0.2	0	gee_ind	trt*period1	1000	0.00109813	0.073764	0.934
pgd;0.2;0;0;0;0	pgd	0	0	0	0.2	0	gee_ind	trt*period2	1000	0.00309361	0.0763995	0.931
pgd;0.2;0;0;0;0	pgd	0	0	0	0.2	0	gee_ind	trt*period3	1000	0	0	1
pgd;0.2;0;0;0;0	pgd	0	0	0	0.2	0	gee_ind	trt*period4	1000	-0.0015325	0.0800254	0.941
pgd;0.2;0;0;0;0	pgd	0	0	0	0.2	0	gee_ind	trt*period5	1000	0.000104778	0.0804014	0.95
pgd;0.2;0;0;0;0	pgd	0	0	0	0.2	0	glmm_agg	Intercept	1000	0.00115151	0.101051	0.946
pgd;0.2;0;0;0;0	pgd	0	0	0	0.2	0	glmm_agg	period1	1000	0.000240469	0.0578143	0.955
pgd;0.2;0;0;0;0	pgd	0	0	0	0.2	0	glmm_agg	period2	1000	-0.0014904	0.0614463	0.938
pgd;0.2;0;0;0;0	pgd	0	0	0	0.2	0	glmm_agg	period3	1000	0	0
pgd;0.2;0;0;0;0	pgd	0	0	0	0.2	0	glmm_agg	period4	1000	0.000400078	0.0655101	0.947
pgd;0.2;0;0;0;0	pgd	0	0	0	0.2	0	glmm_agg	period5	1000	-0.00083727	0.0663193	0.958
pgd;0.2;0;0;0;0	pgd	0	0	0	0.2	0	glmm_agg	trt	1000	-0.0014254	0.141289	0.934
pgd;0.2;0;0;0;0	pgd	0	0	0	0.2	0	glmm_agg	trt*period1	1000	0.00110239	0.0793141	0.951
pgd;0.2;0;0;0;0	pgd	0	0	0	0.2	0	glmm_agg	trt*period2	1000	0.00310195	0.082736	0.951
pgd;0.2;0;0;0;0	pgd	0	0	0	0.2	0	glmm_agg	trt*period3	1000	0	0
pgd;0.2;0;0;0;0	pgd	0	0	0	0.2	0	glmm_agg	trt*period4	1000	-0.0017294	0.0867341	0.951
pgd;0.2;0;0;0;0	pgd	0	0	0	0.2	0	glmm_agg	trt*period5	1000	0.000247025	0.0860375	0.96
pgd;0.2;0;0;0;0	pgd	0	0	0	0.2	0	glmm_ind	Intercept	998	-0.001703	0.100539	0.946894
pgd;0.2;0;0;0;0	pgd	0	0	0	0.2	0	glmm_ind	period1	998	0.00117037	0.0576467	0.95491
pgd;0.2;0;0;0;0	pgd	0	0	0	0.2	0	glmm_ind	period2	998	-0.0010758	0.0612737	0.937876
pgd;0.2;0;0;0;0	pgd	0	0	0	0.2	0	glmm_ind	period3	998	0	0
pgd;0.2;0;0;0;0	pgd	0	0	0	0.2	0	glmm_ind	period4	998	-0.00039498	0.0651536	0.947896
pgd;0.2;0;0;0;0	pgd	0	0	0	0.2	0	glmm_ind	period5	998	-0.0021498	0.06602	0.957916
pgd;0.2;0;0;0;0	pgd	0	0	0	0.2	0	glmm_ind	trt	998	0.000350006	0.140814	0.93988
pgd;0.2;0;0;0;0	pgd	0	0	0	0.2	0	glmm_ind	trt*period1	998	0.000938659	0.0791265	0.9499
pgd;0.2;0;0;0;0	pgd	0	0	0	0.2	0	glmm_ind	trt*period2	998	0.00307173	0.0825751	0.950902
pgd;0.2;0;0;0;0	pgd	0	0	0	0.2	0	glmm_ind	trt*period3	998	0	0
pgd;0.2;0;0;0;0	pgd	0	0	0	0.2	0	glmm_ind	trt*period4	998	-0.0014118	0.0865518	0.950902
pgd;0.2;0;0;0;0	pgd	0	0	0	0.2	0	glmm_ind	trt*period5	998	0.000725816	0.0858402	0.95992
pgd;0.2;0;0;0;-0.1	pgd	0	0	0	0.2	-0.1	gee_agg	Intercept	1000	0.00504755	0.0950351	0.925
pgd;0.2;0;0;0;-0.1	pgd	0	0	0	0.2	-0.1	gee_agg	period1	1000	-0.0014757	0.0544238	0.927
pgd;0.2;0;0;0;-0.1	pgd	0	0	0	0.2	-0.1	gee_agg	period2	1000	-0.002342	0.0569658	0.917
pgd;0.2;0;0;0;-0.1	pgd	0	0	0	0.2	-0.1	gee_agg	period3	1000	0	0	1
pgd;0.2;0;0;0;-0.1	pgd	0	0	0	0.2	-0.1	gee_agg	period4	1000	0.00125879	0.0602546	0.935
pgd;0.2;0;0;0;-0.1	pgd	0	0	0	0.2	-0.1	gee_agg	period5	1000	0.00135999	0.0611303	0.928
pgd;0.2;0;0;0;-0.1	pgd	0	0	0	0.2	-0.1	gee_agg	trt	1000	-0.0028481	0.131987	0.938
pgd;0.2;0;0;0;-0.1	pgd	0	0	0	0.2	-0.1	gee_agg	trt*period1	1000	-0.00097516	0.0734697	0.94
pgd;0.2;0;0;0;-0.1	pgd	0	0	0	0.2	-0.1	gee_agg	trt*period2	1000	0.00179648	0.0761368	0.942
pgd;0.2;0;0;0;-0.1	pgd	0	0	0	0.2	-0.1	gee_agg	trt*period3	1000	0	0	1
pgd;0.2;0;0;0;-0.1	pgd	0	0	0	0.2	-0.1	gee_agg	trt*period4	1000	-0.0018764	0.0792826	0.942
pgd;0.2;0;0;0;-0.1	pgd	0	0	0	0.2	-0.1	gee_agg	trt*period5	1000	-0.0017261	0.0779712	0.949
pgd;0.2;0;0;0;-0.1	pgd	0	0	0	0.2	-0.1	gee_ind	Intercept	1000	0.00504755	0.0950351	0.925
pgd;0.2;0;0;0;-0.1	pgd	0	0	0	0.2	-0.1	gee_ind	period1	1000	-0.0014757	0.0544238	0.927
pgd;0.2;0;0;0;-0.1	pgd	0	0	0	0.2	-0.1	gee_ind	period2	1000	-0.002342	0.0569658	0.917
pgd;0.2;0;0;0;-0.1	pgd	0	0	0	0.2	-0.1	gee_ind	period3	1000	0	0	1
pgd;0.2;0;0;0;-0.1	pgd	0	0	0	0.2	-0.1	gee_ind	period4	1000	0.00125879	0.0602546	0.935
pgd;0.2;0;0;0;-0.1	pgd	0	0	0	0.2	-0.1	gee_ind	period5	1000	0.00135999	0.0611303	0.928
pgd;0.2;0;0;0;-0.1	pgd	0	0	0	0.2	-0.1	gee_ind	trt	1000	-0.0028481	0.131987	0.938
pgd;0.2;0;0;0;-0.1	pgd	0	0	0	0.2	-0.1	gee_ind	trt*period1	1000	-0.00097516	0.0734697	0.94
pgd;0.2;0;0;0;-0.1	pgd	0	0	0	0.2	-0.1	gee_ind	trt*period2	1000	0.00179648	0.0761368	0.942
pgd;0.2;0;0;0;-0.1	pgd	0	0	0	0.2	-0.1	gee_ind	trt*period3	1000	0	0	1
pgd;0.2;0;0;0;-0.1	pgd	0	0	0	0.2	-0.1	gee_ind	trt*period4	1000	-0.0018764	0.0792826	0.942
pgd;0.2;0;0;0;-0.1	pgd	0	0	0	0.2	-0.1	gee_ind	trt*period5	1000	-0.0017261	0.0779712	0.949
pgd;0.2;0;0;0;-0.1	pgd	0	0	0	0.2	-0.1	glmm_agg	Intercept	1000	0.00115882	0.101063	0.945
pgd;0.2;0;0;0;-0.1	pgd	0	0	0	0.2	-0.1	glmm_agg	period1	1000	0.000235747	0.0578159	0.955
pgd;0.2;0;0;0;-0.1	pgd	0	0	0	0.2	-0.1	glmm_agg	period2	1000	-0.0014917	0.0614504	0.937
pgd;0.2;0;0;0;-0.1	pgd	0	0	0	0.2	-0.1	glmm_agg	period3	1000	0	0
pgd;0.2;0;0;0;-0.1	pgd	0	0	0	0.2	-0.1	glmm_agg	period4	1000	0.00040347	0.0655116	0.947
pgd;0.2;0;0;0;-0.1	pgd	0	0	0	0.2	-0.1	glmm_agg	period5	1000	-0.0008347	0.0663198	0.957
pgd;0.2;0;0;0;-0.1	pgd	0	0	0	0.2	-0.1	glmm_agg	trt	1000	-0.0013368	0.141225	0.935
pgd;0.2;0;0;0;-0.1	pgd	0	0	0	0.2	-0.1	glmm_agg	trt*period1	1000	-0.00039304	0.078597	0.953
pgd;0.2;0;0;0;-0.1	pgd	0	0	0	0.2	-0.1	glmm_agg	trt*period2	1000	0.00204899	0.0825081	0.95
pgd;0.2;0;0;0;-0.1	pgd	0	0	0	0.2	-0.1	glmm_agg	trt*period3	1000	0	0
pgd;0.2;0;0;0;-0.1	pgd	0	0	0	0.2	-0.1	glmm_agg	trt*period4	1000	-0.0016513	0.0862748	0.955
pgd;0.2;0;0;0;-0.1	pgd	0	0	0	0.2	-0.1	glmm_agg	trt*period5	1000	-0.00063764	0.0841313	0.962
pgd;0.2;0;0;0;-0.1	pgd	0	0	0	0.2	-0.1	glmm_ind	Intercept	1000	-0.0017726	0.100521	0.949
pgd;0.2;0;0;0;-0.1	pgd	0	0	0	0.2	-0.1	glmm_ind	period1	1000	0.00127456	0.057663	0.956
pgd;0.2;0;0;0;-0.1	pgd	0	0	0	0.2	-0.1	glmm_ind	period2	1000	-0.00096395	0.0612855	0.937
pgd;0.2;0;0;0;-0.1	pgd	0	0	0	0.2	-0.1	glmm_ind	period3	1000	0	0
pgd;0.2;0;0;0;-0.1	pgd	0	0	0	0.2	-0.1	glmm_ind	period4	1000	-0.00014867	0.0653301	0.947
pgd;0.2;0;0;0;-0.1	pgd	0	0	0	0.2	-0.1	glmm_ind	period5	1000	-0.0019397	0.0661293	0.958
pgd;0.2;0;0;0;-0.1	pgd	0	0	0	0.2	-0.1	glmm_ind	trt	1000	0.000435478	0.140675	0.939
pgd;0.2;0;0;0;-0.1	pgd	0	0	0	0.2	-0.1	glmm_ind	trt*period1	1000	-0.00041418	0.0784217	0.954
pgd;0.2;0;0;0;-0.1	pgd	0	0	0	0.2	-0.1	glmm_ind	trt*period2	1000	0.0020388	0.0823205	0.95
pgd;0.2;0;0;0;-0.1	pgd	0	0	0	0.2	-0.1	glmm_ind	trt*period3	1000	0	0
pgd;0.2;0;0;0;-0.1	pgd	0	0	0	0.2	-0.1	glmm_ind	trt*period4	1000	-0.0012717	0.0860696	0.955
pgd;0.2;0;0;0;-0.1	pgd	0	0	0	0.2	-0.1	glmm_ind	trt*period5	1000	0.000110312	0.0839212	0.962
pgd;0.5;0;0;0;0	pgd	0	0	0	0.5	0	gee_agg	Intercept	1000	0.0083876	0.129755	0.932
pgd;0.5;0;0;0;0	pgd	0	0	0	0.5	0	gee_agg	period1	1000	-0.0039446	0.0535029	0.926
pgd;0.5;0;0;0;0	pgd	0	0	0	0.5	0	gee_agg	period2	1000	-0.0044879	0.0529893	0.926
pgd;0.5;0;0;0;0	pgd	0	0	0	0.5	0	gee_agg	period3	1000	0	0	1
pgd;0.5;0;0;0;0	pgd	0	0	0	0.5	0	gee_agg	period4	1000	0.00244218	0.0554864	0.93
pgd;0.5;0;0;0;0	pgd	0	0	0	0.5	0	gee_agg	period5	1000	0.00188479	0.0572762	0.935
pgd;0.5;0;0;0;0	pgd	0	0	0	0.5	0	gee_agg	trt	1000	-0.0047224	0.181227	0.934
pgd;0.5;0;0;0;0	pgd	0	0	0	0.5	0	gee_agg	trt*period1	1000	0.00250876	0.0722117	0.939
pgd;0.5;0;0;0;0	pgd	0	0	0	0.5	0	gee_agg	trt*period2	1000	0.00439154	0.0701448	0.937
pgd;0.5;0;0;0;0	pgd	0	0	0	0.5	0	gee_agg	trt*period3	1000	0	0	1
pgd;0.5;0;0;0;0	pgd	0	0	0	0.5	0	gee_agg	trt*period4	1000	-0.00068178	0.0744631	0.934
pgd;0.5;0;0;0;0	pgd	0	0	0	0.5	0	gee_agg	trt*period5	1000	0.0009991	0.0765663	0.943
pgd;0.5;0;0;0;0	pgd	0	0	0	0.5	0	gee_ind	Intercept	1000	0.0083876	0.129755	0.932
pgd;0.5;0;0;0;0	pgd	0	0	0	0.5	0	gee_ind	period1	1000	-0.0039446	0.0535029	0.926
pgd;0.5;0;0;0;0	pgd	0	0	0	0.5	0	gee_ind	period2	1000	-0.0044879	0.0529893	0.926
pgd;0.5;0;0;0;0	pgd	0	0	0	0.5	0	gee_ind	period3	1000	0	0	1
pgd;0.5;0;0;0;0	pgd	0	0	0	0.5	0	gee_ind	period4	1000	0.00244218	0.0554864	0.93
pgd;0.5;0;0;0;0	pgd	0	0	0	0.5	0	gee_ind	period5	1000	0.00188479	0.0572762	0.935
pgd;0.5;0;0;0;0	pgd	0	0	0	0.5	0	gee_ind	trt	1000	-0.0047224	0.181227	0.934
pgd;0.5;0;0;0;0	pgd	0	0	0	0.5	0	gee_ind	trt*period1	1000	0.00250876	0.0722117	0.939
pgd;0.5;0;0;0;0	pgd	0	0	0	0.5	0	gee_ind	trt*period2	1000	0.00439154	0.0701448	0.937
pgd;0.5;0;0;0;0	pgd	0	0	0	0.5	0	gee_ind	trt*period3	1000	0	0	1
pgd;0.5;0;0;0;0	pgd	0	0	0	0.5	0	gee_ind	trt*period4	1000	-0.00068178	0.0744631	0.934
pgd;0.5;0;0;0;0	pgd	0	0	0	0.5	0	gee_ind	trt*period5	1000	0.0009991	0.0765663	0.943
pgd;0.5;0;0;0;0	pgd	0	0	0	0.5	0	glmm_agg	Intercept	1000	0.00251296	0.151396	0.935
pgd;0.5;0;0;0;0	pgd	0	0	0	0.5	0	glmm_agg	period1	1000	-0.0010685	0.0609034	0.951
pgd;0.5;0;0;0;0	pgd	0	0	0	0.5	0	glmm_agg	period2	1000	-0.003312	0.0626555	0.955
pgd;0.5;0;0;0;0	pgd	0	0	0	0.5	0	glmm_agg	period3	1000	0	0
pgd;0.5;0;0;0;0	pgd	0	0	0	0.5	0	glmm_agg	period4	1000	0.000393332	0.06543	0.955
pgd;0.5;0;0;0;0	pgd	0	0	0	0.5	0	glmm_agg	period5	1000	-0.0028801	0.0661866	0.957
pgd;0.5;0;0;0;0	pgd	0	0	0	0.5	0	glmm_agg	trt	1000	-0.0039366	0.212373	0.936
pgd;0.5;0;0;0;0	pgd	0	0	0	0.5	0	glmm_agg	trt*period1	1000	0.00283119	0.0825571	0.954
pgd;0.5;0;0;0;0	pgd	0	0	0	0.5	0	glmm_agg	trt*period2	1000	0.00487026	0.0831225	0.952
pgd;0.5;0;0;0;0	pgd	0	0	0	0.5	0	glmm_agg	trt*period3	1000	0	0
pgd;0.5;0;0;0;0	pgd	0	0	0	0.5	0	glmm_agg	trt*period4	1000	-0.00018128	0.0882296	0.943
pgd;0.5;0;0;0;0	pgd	0	0	0	0.5	0	glmm_agg	trt*period5	1000	0.00255873	0.0876679	0.961
pgd;0.5;0;0;0;0	pgd	0	0	0	0.5	0	glmm_ind	Intercept	1000	-0.0030869	0.149753	0.943
pgd;0.5;0;0;0;0	pgd	0	0	0	0.5	0	glmm_ind	period1	1000	0.000172187	0.0607153	0.953
pgd;0.5;0;0;0;0	pgd	0	0	0	0.5	0	glmm_ind	period2	1000	-0.0027052	0.062469	0.955
pgd;0.5;0;0;0;0	pgd	0	0	0	0.5	0	glmm_ind	period3	1000	0	0
pgd;0.5;0;0;0;0	pgd	0	0	0	0.5	0	glmm_ind	period4	1000	-0.00017086	0.0652474	0.957
pgd;0.5;0;0;0;0	pgd	0	0	0	0.5	0	glmm_ind	period5	1000	-0.0039673	0.0660054	0.96
pgd;0.5;0;0;0;0	pgd	0	0	0	0.5	0	glmm_ind	trt	1000	-0.00068211	0.210734	0.943
pgd;0.5;0;0;0;0	pgd	0	0	0	0.5	0	glmm_ind	trt*period1	1000	0.00249904	0.0823323	0.954
pgd;0.5;0;0;0;0	pgd	0	0	0	0.5	0	glmm_ind	trt*period2	1000	0.00470759	0.0829058	0.952
pgd;0.5;0;0;0;0	pgd	0	0	0	0.5	0	glmm_ind	trt*period3	1000	0	0
pgd;0.5;0;0;0;0	pgd	0	0	0	0.5	0	glmm_ind	trt*period4	1000	-5.1208e-05	0.0880117	0.943
pgd;0.5;0;0;0;0	pgd	0	0	0	0.5	0	glmm_ind	trt*period5	1000	0.00278326	0.0874525	0.961
pgd;0.5;0;0;0;-0.1	pgd	0	0	0	0.5	-0.1	gee_agg	Intercept	1000	0.0083876	0.129755	0.932
pgd;0.5;0;0;0;-0.1	pgd	0	0	0	0.5	-0.1	gee_agg	period1	1000	-0.0039446	0.0535029	0.926
pgd;0.5;0;0;0;-0.1	pgd	0	0	0	0.5	-0.1	gee_agg	period2	1000	-0.0044879	0.0529893	0.926
pgd;0.5;0;0;0;-0.1	pgd	0	0	0	0.5	-0.1	gee_agg	period3	1000	0	0	1
pgd;0.5;0;0;0;-0.1	pgd	0	0	0	0.5	-0.1	gee_agg	period4	1000	0.00244218	0.0554864	0.93
pgd;0.5;0;0;0;-0.1	pgd	0	0	0	0.5	-0.1	gee_agg	period5	1000	0.00188479	0.0572762	0.935
pgd;0.5;0;0;0;-0.1	pgd	0	0	0	0.5	-0.1	gee_agg	trt	1000	-0.0047224	0.181227	0.934
pgd;0.5;0;0;0;-0.1	pgd	0	0	0	0.5	-0.1	gee_agg	trt*period1	1000	0.000231628	0.0736078	0.944
pgd;0.5;0;0;0;-0.1	pgd	0	0	0	0.5	-0.1	gee_agg	trt*period2	1000	0.00370583	0.0695501	0.938
pgd;0.5;0;0;0;-0.1	pgd	0	0	0	0.5	-0.1	gee_agg	trt*period3	1000	0	0	1
pgd;0.5;0;0;0;-0.1	pgd	0	0	0	0.5	-0.1	gee_agg	trt*period4	1000	-0.0017125	0.0742628	0.935
pgd;0.5;0;0;0;-0.1	pgd	0	0	0	0.5	-0.1	gee_agg	trt*period5	1000	-0.0022884	0.074549	0.939
pgd;0.5;0;0;0;-0.1	pgd	0	0	0	0.5	-0.1	gee_ind	Intercept	1000	0.0083876	0.129755	0.932
pgd;0.5;0;0;0;-0.1	pgd	0	0	0	0.5	-0.1	gee_ind	period1	1000	-0.0039446	0.0535029	0.926
pgd;0.5;0;0;0;-0.1	pgd	0	0	0	0.5	-0.1	gee_ind	period2	1000	-0.0044879	0.0529893	0.926
pgd;0.5;0;0;0;-0.1	pgd	0	0	0	0.5	-0.1	gee_ind	period3	1000	0	0	1
pgd;0.5;0;0;0;-0.1	pgd	0	0	0	0.5	-0.1	gee_ind	period4	1000	0.00244218	0.0554864	0.93
pgd;0.5;0;0;0;-0.1	pgd	0	0	0	0.5	-0.1	gee_ind	period5	1000	0.00188479	0.0572762	0.935
pgd;0.5;0;0;0;-0.1	pgd	0	0	0	0.5	-0.1	gee_ind	trt	1000	-0.0047224	0.181227	0.934
pgd;0.5;0;0;0;-0.1	pgd	0	0	0	0.5	-0.1	gee_ind	trt*period1	1000	0.000231628	0.0736078	0.944
pgd;0.5;0;0;0;-0.1	pgd	0	0	0	0.5	-0.1	gee_ind	trt*period2	1000	0.00370583	0.0695501	0.938
pgd;0.5;0;0;0;-0.1	pgd	0	0	0	0.5	-0.1	gee_ind	trt*period3	1000	0	0	1
pgd;0.5;0;0;0;-0.1	pgd	0	0	0	0.5	-0.1	gee_ind	trt*period4	1000	-0.0017125	0.0742628	0.935
pgd;0.5;0;0;0;-0.1	pgd	0	0	0	0.5	-0.1	gee_ind	trt*period5	1000	-0.0022884	0.074549	0.939
pgd;0.5;0;0;0;-0.1	pgd	0	0	0	0.5	-0.1	glmm_agg	Intercept	1000	0.00252893	0.151393	0.937
pgd;0.5;0;0;0;-0.1	pgd	0	0	0	0.5	-0.1	glmm_agg	period1	1000	-0.0010722	0.0609071	0.951
pgd;0.5;0;0;0;-0.1	pgd	0	0	0	0.5	-0.1	glmm_agg	period2	1000	-0.0033141	0.062655	0.955
pgd;0.5;0;0;0;-0.1	pgd	0	0	0	0.5	-0.1	glmm_agg	period3	1000	0	0
pgd;0.5;0;0;0;-0.1	pgd	0	0	0	0.5	-0.1	glmm_agg	period4	1000	0.000393025	0.06543	0.956
pgd;0.5;0;0;0;-0.1	pgd	0	0	0	0.5	-0.1	glmm_agg	period5	1000	-0.0028794	0.0661879	0.957
pgd;0.5;0;0;0;-0.1	pgd	0	0	0	0.5	-0.1	glmm_agg	trt	1000	-0.0037594	0.212397	0.937
pgd;0.5;0;0;0;-0.1	pgd	0	0	0	0.5	-0.1	glmm_agg	trt*period1	1000	0.00182316	0.0818654	0.958
pgd;0.5;0;0;0;-0.1	pgd	0	0	0	0.5	-0.1	glmm_agg	trt*period2	1000	0.00497888	0.0819023	0.954
pgd;0.5;0;0;0;-0.1	pgd	0	0	0	0.5	-0.1	glmm_agg	trt*period3	1000	0	0
pgd;0.5;0;0;0;-0.1	pgd	0	0	0	0.5	-0.1	glmm_agg	trt*period4	1000	-0.00045605	0.0884569	0.948
pgd;0.5;0;0;0;-0.1	pgd	0	0	0	0.5	-0.1	glmm_agg	trt*period5	1000	0.000491668	0.0865987	0.964
pgd;0.5;0;0;0;-0.1	pgd	0	0	0	0.5	-0.1	glmm_ind	Intercept	999	-0.0031064	0.149821	0.942943
pgd;0.5;0;0;0;-0.1	pgd	0	0	0	0.5	-0.1	glmm_ind	period1	999	0.000133763	0.0607397	0.952953
pgd;0.5;0;0;0;-0.1	pgd	0	0	0	0.5	-0.1	glmm_ind	period2	999	-0.0027223	0.0624989	0.954955
pgd;0.5;0;0;0;-0.1	pgd	0	0	0	0.5	-0.1	glmm_ind	period3	999	0	0
pgd;0.5;0;0;0;-0.1	pgd	0	0	0	0.5	-0.1	glmm_ind	period4	999	-0.0002382	0.0652431	0.956957
pgd;0.5;0;0;0;-0.1	pgd	0	0	0	0.5	-0.1	glmm_ind	period5	999	-0.0040293	0.0660065	0.95996
pgd;0.5;0;0;0;-0.1	pgd	0	0	0	0.5	-0.1	glmm_ind	trt	999	-8.704e-05	0.210939	0.941942
pgd;0.5;0;0;0;-0.1	pgd	0	0	0	0.5	-0.1	glmm_ind	trt*period1	999	0.00190846	0.0816693	0.957958
pgd;0.5;0;0;0;-0.1	pgd	0	0	0	0.5	-0.1	glmm_ind	trt*period2	999	0.00510348	0.0816581	0.953954
pgd;0.5;0;0;0;-0.1	pgd	0	0	0	0.5	-0.1	glmm_ind	trt*period3	999	0	0
pgd;0.5;0;0;0;-0.1	pgd	0	0	0	0.5	-0.1	glmm_ind	trt*period4	999	5.735e-06	0.0882251	0.947948
pgd;0.5;0;0;0;-0.1	pgd	0	0	0	0.5	-0.1	glmm_ind	trt*period5	999	0.00132477	0.0863011	0.964965
pgd;0.8;0;0;0;0	pgd	0	0	0	0.8	0	gee_agg	Intercept	1000	0.00746894	0.148303	0.933
pgd;0.8;0;0;0;0	pgd	0	0	0	0.8	0	gee_agg	period1	1000	-0.0037604	0.0521412	0.93
pgd;0.8;0;0;0;0	pgd	0	0	0	0.8	0	gee_agg	period2	1000	-0.0027922	0.0497473	0.924
pgd;0.8;0;0;0;0	pgd	0	0	0	0.8	0	gee_agg	period3	1000	0	0	1
pgd;0.8;0;0;0;0	pgd	0	0	0	0.8	0	gee_agg	period4	1000	0.00350186	0.0525083	0.925
pgd;0.8;0;0;0;0	pgd	0	0	0	0.8	0	gee_agg	period5	1000	0.00561892	0.0571661	0.924
pgd;0.8;0;0;0;0	pgd	0	0	0	0.8	0	gee_agg	trt	1000	-0.001584	0.20901	0.941
pgd;0.8;0;0;0;0	pgd	0	0	0	0.8	0	gee_agg	trt*period1	1000	0.000930834	0.0720912	0.941
pgd;0.8;0;0;0;0	pgd	0	0	0	0.8	0	gee_agg	trt*period2	1000	0.00200264	0.0669935	0.932
pgd;0.8;0;0;0;0	pgd	0	0	0	0.8	0	gee_agg	trt*period3	1000	0	0	1
pgd;0.8;0;0;0;0	pgd	0	0	0	0.8	0	gee_agg	trt*period4	1000	-0.0024101	0.0716777	0.931
pgd;0.8;0;0;0;0	pgd	0	0	0	0.8	0	gee_agg	trt*period5	1000	-0.0033736	0.0791616	0.93
pgd;0.8;0;0;0;0	pgd	0	0	0	0.8	0	gee_ind	Intercept	1000	0.00746894	0.148303	0.933
pgd;0.8;0;0;0;0	pgd	0	0	0	0.8	0	gee_ind	period1	1000	-0.0037604	0.0521412	0.93
pgd;0.8;0;0;0;0	pgd	0	0	0	0.8	0	gee_ind	period2	1000	-0.0027922	0.0497473	0.924
pgd;0.8;0;0;0;0	pgd	0	0	0	0.8	0	gee_ind	period3	1000	0	0	1
pgd;0.8;0;0;0;0	pgd	0	0	0	0.8	0	gee_ind	period4	1000	0.00350186	0.0525083	0.925
pgd;0.8;0;0;0;0	pgd	0	0	0	0.8	0	gee_ind	period5	1000	0.00561892	0.0571661	0.924
pgd;0.8;0;0;0;0	pgd	0	0	0	0.8	0	gee_ind	trt	1000	-0.001584	0.20901	0.941
pgd;0.8;0;0;0;0	pgd	0	0	0	0.8	0	gee_ind	trt*period1	1000	0.000930834	0.0720912	0.941
pgd;0.8;0;0;0;0	pgd	0	0	0	0.8	0	gee_ind	trt*period2	1000	0.00200264	0.0669935	0.932
pgd;0.8;0;0;0;0	pgd	0	0	0	0.8	0	gee_ind	trt*period3	1000	0	0	1
pgd;0.8;0;0;0;0	pgd	0	0	0	0.8	0	gee_ind	trt*period4	1000	-0.0024101	0.0716777	0.931
pgd;0.8;0;0;0;0	pgd	0	0	0	0.8	0	gee_ind	trt*period5	1000	-0.0033736	0.0791616	0.93
pgd;0.8;0;0;0;0	pgd	0	0	0	0.8	0	glmm_agg	Intercept	1000	0.00126948	0.187124	0.948
pgd;0.8;0;0;0;0	pgd	0	0	0	0.8	0	glmm_agg	period1	1000	-3.088e-05	0.0613771	0.956
pgd;0.8;0;0;0;0	pgd	0	0	0	0.8	0	glmm_agg	period2	1000	-0.0010979	0.0633291	0.951
pgd;0.8;0;0;0;0	pgd	0	0	0	0.8	0	glmm_agg	period3	1000	0	0
pgd;0.8;0;0;0;0	pgd	0	0	0	0.8	0	glmm_agg	period4	1000	0.00109702	0.0668677	0.953
pgd;0.8;0;0;0;0	pgd	0	0	0	0.8	0	glmm_agg	period5	1000	0.000284866	0.0694452	0.953
pgd;0.8;0;0;0;0	pgd	0	0	0	0.8	0	glmm_agg	trt	1000	-0.0018574	0.265416	0.94
pgd;0.8;0;0;0;0	pgd	0	0	0	0.8	0	glmm_agg	trt*period1	1000	0.0012006	0.0869563	0.948
pgd;0.8;0;0;0;0	pgd	0	0	0	0.8	0	glmm_agg	trt*period2	1000	0.00252138	0.0865685	0.947
pgd;0.8;0;0;0;0	pgd	0	0	0	0.8	0	glmm_agg	trt*period3	1000	0	0
pgd;0.8;0;0;0;0	pgd	0	0	0	0.8	0	glmm_agg	trt*period4	1000	-0.0020629	0.0909194	0.949
pgd;0.8;0;0;0;0	pgd	0	0	0	0.8	0	glmm_agg	trt*period5	1000	-0.0025268	0.0935371	0.956
pgd;0.8;0;0;0;0	pgd	0	0	0	0.8	0	glmm_ind	Intercept	998	-0.008717	0.183753	0.951904
pgd;0.8;0;0;0;0	pgd	0	0	0	0.8	0	glmm_ind	period1	998	0.00145625	0.0611723	0.955912
pgd;0.8;0;0;0;0	pgd	0	0	0	0.8	0	glmm_ind	period2	998	-0.00043595	0.0631837	0.9499
pgd;0.8;0;0;0;0	pgd	0	0	0	0.8	0	glmm_ind	period3	998	0	0
pgd;0.8;0;0;0;0	pgd	0	0	0	0.8	0	glmm_ind	period4	998	0.000525874	0.0667287	0.952906
pgd;0.8;0;0;0;0	pgd	0	0	0	0.8	0	glmm_ind	period5	998	-0.00074061	0.0692665	0.952906
pgd;0.8;0;0;0;0	pgd	0	0	0	0.8	0	glmm_ind	trt	998	0.0036948	0.261989	0.945892
pgd;0.8;0;0;0;0	pgd	0	0	0	0.8	0	glmm_ind	trt*period1	998	0.000688456	0.0866699	0.947896
pgd;0.8;0;0;0;0	pgd	0	0	0	0.8	0	glmm_ind	trt*period2	998	0.00230557	0.0863852	0.946894
pgd;0.8;0;0;0;0	pgd	0	0	0	0.8	0	glmm_ind	trt*period3	998	0	0
pgd;0.8;0;0;0;0	pgd	0	0	0	0.8	0	glmm_ind	trt*period4	998	-0.0020686	0.0907408	0.948898
pgd;0.8;0;0;0;0	pgd	0	0	0	0.8	0	glmm_ind	trt*period5	998	-0.0024734	0.0933618	0.955912
pgd;0.8;0;0;0;-0.1	pgd	0	0	0	0.8	-0.1	gee_agg	Intercept	1000	0.00746894	0.148303	0.933
pgd;0.8;0;0;0;-0.1	pgd	0	0	0	0.8	-0.1	gee_agg	period1	1000	-0.0037604	0.0521412	0.93
pgd;0.8;0;0;0;-0.1	pgd	0	0	0	0.8	-0.1	gee_agg	period2	1000	-0.0027922	0.0497473	0.924
pgd;0.8;0;0;0;-0.1	pgd	0	0	0	0.8	-0.1	gee_agg	period3	1000	0	0	1
pgd;0.8;0;0;0;-0.1	pgd	0	0	0	0.8	-0.1	gee_agg	period4	1000	0.00350186	0.0525083	0.925
pgd;0.8;0;0;0;-0.1	pgd	0	0	0	0.8	-0.1	gee_agg	period5	1000	0.00561892	0.0571661	0.924
pgd;0.8;0;0;0;-0.1	pgd	0	0	0	0.8	-0.1	gee_agg	trt	1000	-0.001584	0.20901	0.941
pgd;0.8;0;0;0;-0.1	pgd	0	0	0	0.8	-0.1	gee_agg	trt*period1	1000	-0.0025075	0.0747067	0.937
pgd;0.8;0;0;0;-0.1	pgd	0	0	0	0.8	-0.1	gee_agg	trt*period2	1000	0.000730954	0.0665222	0.943
pgd;0.8;0;0;0;-0.1	pgd	0	0	0	0.8	-0.1	gee_agg	trt*period3	1000	0	0	1
pgd;0.8;0;0;0;-0.1	pgd	0	0	0	0.8	-0.1	gee_agg	trt*period4	1000	-0.0039799	0.0710947	0.926
pgd;0.8;0;0;0;-0.1	pgd	0	0	0	0.8	-0.1	gee_agg	trt*period5	1000	-0.0046284	0.0764699	0.923
pgd;0.8;0;0;0;-0.1	pgd	0	0	0	0.8	-0.1	gee_ind	Intercept	1000	0.00746894	0.148303	0.933
pgd;0.8;0;0;0;-0.1	pgd	0	0	0	0.8	-0.1	gee_ind	period1	1000	-0.0037604	0.0521412	0.93
pgd;0.8;0;0;0;-0.1	pgd	0	0	0	0.8	-0.1	gee_ind	period2	1000	-0.0027922	0.0497473	0.924
pgd;0.8;0;0;0;-0.1	pgd	0	0	0	0.8	-0.1	gee_ind	period3	1000	0	0	1
pgd;0.8;0;0;0;-0.1	pgd	0	0	0	0.8	-0.1	gee_ind	period4	1000	0.00350186	0.0525083	0.925
pgd;0.8;0;0;0;-0.1	pgd	0	0	0	0.8	-0.1	gee_ind	period5	1000	0.00561892	0.0571661	0.924
pgd;0.8;0;0;0;-0.1	pgd	0	0	0	0.8	-0.1	gee_ind	trt	1000	-0.001584	0.20901	0.941
pgd;0.8;0;0;0;-0.1	pgd	0	0	0	0.8	-0.1	gee_ind	trt*period1	1000	-0.0025075	0.0747067	0.937
pgd;0.8;0;0;0;-0.1	pgd	0	0	0	0.8	-0.1	gee_ind	trt*period2	1000	0.000730954	0.0665222	0.943
pgd;0.8;0;0;0;-0.1	pgd	0	0	0	0.8	-0.1	gee_ind	trt*period3	1000	0	0	1
pgd;0.8;0;0;0;-0.1	pgd	0	0	0	0.8	-0.1	gee_ind	trt*period4	1000	-0.0039799	0.0710947	0.926
pgd;0.8;0;0;0;-0.1	pgd	0	0	0	0.8	-0.1	gee_ind	trt*period5	1000	-0.0046284	0.0764699	0.923
pgd;0.8;0;0;0;-0.1	pgd	0	0	0	0.8	-0.1	glmm_agg	Intercept	1000	0.00128258	0.187133	0.944
pgd;0.8;0;0;0;-0.1	pgd	0	0	0	0.8	-0.1	glmm_agg	period1	1000	-3.1139e-05	0.0613737	0.955
pgd;0.8;0;0;0;-0.1	pgd	0	0	0	0.8	-0.1	glmm_agg	period2	1000	-0.0010941	0.0633278	0.951
pgd;0.8;0;0;0;-0.1	pgd	0	0	0	0.8	-0.1	glmm_agg	period3	1000	0	0
pgd;0.8;0;0;0;-0.1	pgd	0	0	0	0.8	-0.1	glmm_agg	period4	1000	0.0010989	0.0668685	0.953
pgd;0.8;0;0;0;-0.1	pgd	0	0	0	0.8	-0.1	glmm_agg	period5	1000	0.000291291	0.0694493	0.953
pgd;0.8;0;0;0;-0.1	pgd	0	0	0	0.8	-0.1	glmm_agg	trt	1000	-0.001698	0.265312	0.941
pgd;0.8;0;0;0;-0.1	pgd	0	0	0	0.8	-0.1	glmm_agg	trt*period1	1000	-0.00093998	0.0869037	0.951
pgd;0.8;0;0;0;-0.1	pgd	0	0	0	0.8	-0.1	glmm_agg	trt*period2	1000	0.00186537	0.0854063	0.951
pgd;0.8;0;0;0;-0.1	pgd	0	0	0	0.8	-0.1	glmm_agg	trt*period3	1000	0	0
pgd;0.8;0;0;0;-0.1	pgd	0	0	0	0.8	-0.1	glmm_agg	trt*period4	1000	-0.0029979	0.0912544	0.945
pgd;0.8;0;0;0;-0.1	pgd	0	0	0	0.8	-0.1	glmm_agg	trt*period5	1000	-0.0015928	0.0940236	0.948
pgd;0.8;0;0;0;-0.1	pgd	0	0	0	0.8	-0.1	glmm_ind	Intercept	995	-0.009128	0.183137	0.951759
pgd;0.8;0;0;0;-0.1	pgd	0	0	0	0.8	-0.1	glmm_ind	period1	995	0.00110173	0.0610861	0.956784
pgd;0.8;0;0;0;-0.1	pgd	0	0	0	0.8	-0.1	glmm_ind	period2	995	-0.00063084	0.0631861	0.949749
pgd;0.8;0;0;0;-0.1	pgd	0	0	0	0.8	-0.1	glmm_ind	period3	995	0	0
pgd;0.8;0;0;0;-0.1	pgd	0	0	0	0.8	-0.1	glmm_ind	period4	995	0.000363033	0.0667574	0.952764
pgd;0.8;0;0;0;-0.1	pgd	0	0	0	0.8	-0.1	glmm_ind	period5	995	-0.0011224	0.0688672	0.953769
pgd;0.8;0;0;0;-0.1	pgd	0	0	0	0.8	-0.1	glmm_ind	trt	995	0.00541229	0.261669	0.944724
pgd;0.8;0;0;0;-0.1	pgd	0	0	0	0.8	-0.1	glmm_ind	trt*period1	995	-0.00040843	0.086653	0.951759
pgd;0.8;0;0;0;-0.1	pgd	0	0	0	0.8	-0.1	glmm_ind	trt*period2	995	0.0022902	0.085062	0.950754
pgd;0.8;0;0;0;-0.1	pgd	0	0	0	0.8	-0.1	glmm_ind	trt*period3	995	0	0
pgd;0.8;0;0;0;-0.1	pgd	0	0	0	0.8	-0.1	glmm_ind	trt*period4	995	-0.0023602	0.0909337	0.944724
pgd;0.8;0;0;0;-0.1	pgd	0	0	0	0.8	-0.1	glmm_ind	trt*period5	995	-0.00036066	0.0933474	0.947739
dsd;0.2;0;0;0;0	dsd	0	0	0	0.2	0	gee_agg	Intercept	1000	0.00315821	0.0864183	0.94
dsd;0.2;0;0;0;0	dsd	0	0	0	0.2	0	gee_agg	period1	1000	-0.00070249	0.062026	0.929
dsd;0.2;0;0;0;0	dsd	0	0	0	0.2	0	gee_agg	period2	1000	-0.0013741	0.0633791	0.932
dsd;0.2;0;0;0;0	dsd	0	0	0	0.2	0	gee_agg	period3	1000	0	0	1
dsd;0.2;0;0;0;0	dsd	0	0	0	0.2	0	gee_agg	period4	1000	0.0010858	0.0732941	0.928
dsd;0.2;0;0;0;0	dsd	0	0	0	0.2	0	gee_agg	period5	1000	0.00211486	0.0766036	0.925
dsd;0.2;0;0;0;0	dsd	0	0	0	0.2	0	gee_agg	trt	1000	-0.0014567	0.0751291	0.937
dsd;0.2;0;0;0;0	dsd	0	0	0	0.2	0	gee_agg	trt*period1	1000	-0.00091639	0.0834633	0.93
dsd;0.2;0;0;0;0	dsd	0	0	0	0.2	0	gee_agg	trt*period2	1000	0.00233928	0.0868995	0.931
dsd;0.2;0;0;0;0	dsd	0	0	0	0.2	0	gee_agg	trt*period3	1000	0	0	1
dsd;0.2;0;0;0;0	dsd	0	0	0	0.2	0	gee_agg	trt*period4	1000	-0.00085724	0.0861598	0.937
dsd;0.2;0;0;0;0	dsd	0	0	0	0.2	0	gee_agg	trt*period5	1000	-0.0023086	0.0892138	0.942
dsd;0.2;0;0;0;0	dsd	0	0	0	0.2	0	gee_ind	Intercept	1000	0.00316585	0.0864765	0.937
dsd;0.2;0;0;0;0	dsd	0	0	0	0.2	0	gee_ind	period1	1000	-0.00070906	0.0620872	0.929
dsd;0.2;0;0;0;0	dsd	0	0	0	0.2	0	gee_ind	period2	1000	-0.0013824	0.0633883	0.932
dsd;0.2;0;0;0;0	dsd	0	0	0	0.2	0	gee_ind	period3	1000	0	0	1
dsd;0.2;0;0;0;0	dsd	0	0	0	0.2	0	gee_ind	period4	1000	0.00107195	0.0732982	0.928
dsd;0.2;0;0;0;0	dsd	0	0	0	0.2	0	gee_ind	period5	1000	0.0020783	0.0766148	0.925
dsd;0.2;0;0;0;0	dsd	0	0	0	0.2	0	gee_ind	trt	1000	-0.0015033	0.0750319	0.939
dsd;0.2;0;0;0;0	dsd	0	0	0	0.2	0	gee_ind	trt*period1	1000	-0.00089238	0.0834404	0.932
dsd;0.2;0;0;0;0	dsd	0	0	0	0.2	0	gee_ind	trt*period2	1000	0.00235603	0.0868757	0.933
dsd;0.2;0;0;0;0	dsd	0	0	0	0.2	0	gee_ind	trt*period3	1000	0	0	1
dsd;0.2;0;0;0;0	dsd	0	0	0	0.2	0	gee_ind	trt*period4	1000	-0.00084749	0.0861749	0.937
dsd;0.2;0;0;0;0	dsd	0	0	0	0.2	0	gee_ind	trt*period5	1000	-0.0022826	0.0892442	0.942
dsd;0.2;0;0;0;0	dsd	0	0	0	0.2	0	glmm_agg	Intercept	1000	0.000783749	0.0916995	0.948
dsd;0.2;0;0;0;0	dsd	0	0	0	0.2	0	glmm_agg	period1	1000	0.000311927	0.0656117	0.965
dsd;0.2;0;0;0;0	dsd	0	0	0	0.2	0	glmm_agg	period2	1000	-0.00090998	0.0683657	0.956
dsd;0.2;0;0;0;0	dsd	0	0	0	0.2	0	glmm_agg	period3	1000	0	0
dsd;0.2;0;0;0;0	dsd	0	0	0	0.2	0	glmm_agg	period4	1000	0.000922673	0.079719	0.952
dsd;0.2;0;0;0;0	dsd	0	0	0	0.2	0	glmm_agg	period5	1000	0.00197963	0.0831885	0.957
dsd;0.2;0;0;0;0	dsd	0	0	0	0.2	0	glmm_agg	trt	1000	-0.00051039	0.0806699	0.949
dsd;0.2;0;0;0;0	dsd	0	0	0	0.2	0	glmm_agg	trt*period1	1000	-0.0008577	0.0886789	0.951
dsd;0.2;0;0;0;0	dsd	0	0	0	0.2	0	glmm_agg	trt*period2	1000	0.0024471	0.0939847	0.947
dsd;0.2;0;0;0;0	dsd	0	0	0	0.2	0	glmm_agg	trt*period3	1000	0	0
dsd;0.2;0;0;0;0	dsd	0	0	0	0.2	0	glmm_agg	trt*period4	1000	-0.001246	0.093236	0.952
dsd;0.2;0;0;0;0	dsd	0	0	0	0.2	0	glmm_agg	trt*period5	1000	-0.0034867	0.0953633	0.955
dsd;0.2;0;0;0;0	dsd	0	0	0	0.2	0	glmm_ind	Intercept	1000	-0.0019718	0.0912972	0.951
dsd;0.2;0;0;0;0	dsd	0	0	0	0.2	0	glmm_ind	period1	1000	0.00142311	0.0654133	0.964
dsd;0.2;0;0;0;0	dsd	0	0	0	0.2	0	glmm_ind	period2	1000	-0.0002854	0.0681552	0.956
dsd;0.2;0;0;0;0	dsd	0	0	0	0.2	0	glmm_ind	period3	1000	0	0
dsd;0.2;0;0;0;0	dsd	0	0	0	0.2	0	glmm_ind	period4	1000	0.000347548	0.0794898	0.952
dsd;0.2;0;0;0;0	dsd	0	0	0	0.2	0	glmm_ind	period5	1000	0.000801669	0.0829435	0.957
dsd;0.2;0;0;0;0	dsd	0	0	0	0.2	0	glmm_ind	trt	1000	0.000612358	0.080412	0.95
dsd;0.2;0;0;0;0	dsd	0	0	0	0.2	0	glmm_ind	trt*period1	1000	-0.0011938	0.0884478	0.951
dsd;0.2;0;0;0;0	dsd	0	0	0	0.2	0	glmm_ind	trt*period2	1000	0.0022098	0.0937477	0.948
dsd;0.2;0;0;0;0	dsd	0	0	0	0.2	0	glmm_ind	trt*period3	1000	0	0
dsd;0.2;0;0;0;0	dsd	0	0	0	0.2	0	glmm_ind	trt*period4	1000	-0.0010932	0.0929897	0.952
dsd;0.2;0;0;0;0	dsd	0	0	0	0.2	0	glmm_ind	trt*period5	1000	-0.0031657	0.0951007	0.956
dsd;0.2;0;0;0;-0.1	dsd	0	0	0	0.2	-0.1	gee_agg	Intercept	1000	0.00355253	0.0863804	0.936
dsd;0.2;0;0;0;-0.1	dsd	0	0	0	0.2	-0.1	gee_agg	period1	1000	-0.00070569	0.0620321	0.929
dsd;0.2;0;0;0;-0.1	dsd	0	0	0	0.2	-0.1	gee_agg	period2	1000	-0.0013631	0.0633699	0.932
dsd;0.2;0;0;0;-0.1	dsd	0	0	0	0.2	-0.1	gee_agg	period3	1000	0	0	1
dsd;0.2;0;0;0;-0.1	dsd	0	0	0	0.2	-0.1	gee_agg	period4	1000	0.00111807	0.0733172	0.928
dsd;0.2;0;0;0;-0.1	dsd	0	0	0	0.2	-0.1	gee_agg	period5	1000	0.00218672	0.0766531	0.922
dsd;0.2;0;0;0;-0.1	dsd	0	0	0	0.2	-0.1	gee_agg	trt	1000	-0.0020359	0.0749841	0.938
dsd;0.2;0;0;0;-0.1	dsd	0	0	0	0.2	-0.1	gee_agg	trt*period1	1000	-0.003227	0.0830304	0.938
dsd;0.2;0;0;0;-0.1	dsd	0	0	0	0.2	-0.1	gee_agg	trt*period2	1000	0.000260628	0.0864721	0.933
dsd;0.2;0;0;0;-0.1	dsd	0	0	0	0.2	-0.1	gee_agg	trt*period3	1000	0	0	1
dsd;0.2;0;0;0;-0.1	dsd	0	0	0	0.2	-0.1	gee_agg	trt*period4	1000	-0.001643	0.0857531	0.929
dsd;0.2;0;0;0;-0.1	dsd	0	0	0	0.2	-0.1	gee_agg	trt*period5	1000	-0.0036806	0.0871385	0.941
dsd;0.2;0;0;0;-0.1	dsd	0	0	0	0.2	-0.1	gee_ind	Intercept	1000	0.00355472	0.0864562	0.939
dsd;0.2;0;0;0;-0.1	dsd	0	0	0	0.2	-0.1	gee_ind	period1	1000	-0.0007021	0.0621058	0.929
dsd;0.2;0;0;0;-0.1	dsd	0	0	0	0.2	-0.1	gee_ind	period2	1000	-0.0013609	0.0633915	0.931
dsd;0.2;0;0;0;-0.1	dsd	0	0	0	0.2	-0.1	gee_ind	period3	1000	0	0	1
dsd;0.2;0;0;0;-0.1	dsd	0	0	0	0.2	-0.1	gee_ind	period4	1000	0.00110485	0.0733207	0.928
dsd;0.2;0;0;0;-0.1	dsd	0	0	0	0.2	-0.1	gee_ind	period5	1000	0.0021517	0.0766658	0.922
dsd;0.2;0;0;0;-0.1	dsd	0	0	0	0.2	-0.1	gee_ind	trt	1000	-0.0020728	0.074928	0.937
dsd;0.2;0;0;0;-0.1	dsd	0	0	0	0.2	-0.1	gee_ind	trt*period1	1000	-0.003218	0.0830219	0.937
dsd;0.2;0;0;0;-0.1	dsd	0	0	0	0.2	-0.1	gee_ind	trt*period2	1000	0.000259199	0.0864724	0.933
dsd;0.2;0;0;0;-0.1	dsd	0	0	0	0.2	-0.1	gee_ind	trt*period3	1000	0	0	1
dsd;0.2;0;0;0;-0.1	dsd	0	0	0	0.2	-0.1	gee_ind	trt*period4	1000	-0.0016314	0.0857636	0.929
dsd;0.2;0;0;0;-0.1	dsd	0	0	0	0.2	-0.1	gee_ind	trt*period5	1000	-0.0036499	0.0871593	0.942
dsd;0.2;0;0;0;-0.1	dsd	0	0	0	0.2	-0.1	glmm_agg	Intercept	1000	0.00126302	0.0917228	0.949
dsd;0.2;0;0;0;-0.1	dsd	0	0	0	0.2	-0.1	glmm_agg	period1	1000	0.000351156	0.0656262	0.966
dsd;0.2;0;0;0;-0.1	dsd	0	0	0	0.2	-0.1	glmm_agg	period2	1000	-0.00086298	0.0683611	0.956
dsd;0.2;0;0;0;-0.1	dsd	0	0	0	0.2	-0.1	glmm_agg	period3	1000	0	0
dsd;0.2;0;0;0;-0.1	dsd	0	0	0	0.2	-0.1	glmm_agg	period4	1000	0.000922084	0.0797189	0.952
dsd;0.2;0;0;0;-0.1	dsd	0	0	0	0.2	-0.1	glmm_agg	period5	1000	0.00197823	0.0831893	0.957
dsd;0.2;0;0;0;-0.1	dsd	0	0	0	0.2	-0.1	glmm_agg	trt	1000	-0.0012122	0.0806015	0.948
dsd;0.2;0;0;0;-0.1	dsd	0	0	0	0.2	-0.1	glmm_agg	trt*period1	1000	-0.0029661	0.0875341	0.951
dsd;0.2;0;0;0;-0.1	dsd	0	0	0	0.2	-0.1	glmm_agg	trt*period2	1000	0.000360021	0.093487	0.951
dsd;0.2;0;0;0;-0.1	dsd	0	0	0	0.2	-0.1	glmm_agg	trt*period3	1000	0	0
dsd;0.2;0;0;0;-0.1	dsd	0	0	0	0.2	-0.1	glmm_agg	trt*period4	1000	-0.001846	0.0931944	0.95
dsd;0.2;0;0;0;-0.1	dsd	0	0	0	0.2	-0.1	glmm_agg	trt*period5	1000	-0.0042382	0.0941869	0.957
dsd;0.2;0;0;0;-0.1	dsd	0	0	0	0.2	-0.1	glmm_ind	Intercept	1000	-0.001429	0.091325	0.95
dsd;0.2;0;0;0;-0.1	dsd	0	0	0	0.2	-0.1	glmm_ind	period1	1000	0.00146366	0.0654248	0.965
dsd;0.2;0;0;0;-0.1	dsd	0	0	0	0.2	-0.1	glmm_ind	period2	1000	-0.00023013	0.068149	0.956
dsd;0.2;0;0;0;-0.1	dsd	0	0	0	0.2	-0.1	glmm_ind	period3	1000	0	0
dsd;0.2;0;0;0;-0.1	dsd	0	0	0	0.2	-0.1	glmm_ind	period4	1000	0.000347785	0.0794886	0.952
dsd;0.2;0;0;0;-0.1	dsd	0	0	0	0.2	-0.1	glmm_ind	period5	1000	0.000803398	0.0829439	0.957
dsd;0.2;0;0;0;-0.1	dsd	0	0	0	0.2	-0.1	glmm_ind	trt	1000	-7.87e-05	0.0803445	0.948
dsd;0.2;0;0;0;-0.1	dsd	0	0	0	0.2	-0.1	glmm_ind	trt*period1	1000	-0.0029829	0.0873045	0.953
dsd;0.2;0;0;0;-0.1	dsd	0	0	0	0.2	-0.1	glmm_ind	trt*period2	1000	0.00028699	0.0932544	0.95
dsd;0.2;0;0;0;-0.1	dsd	0	0	0	0.2	-0.1	glmm_ind	trt*period3	1000	0	0
dsd;0.2;0;0;0;-0.1	dsd	0	0	0	0.2	-0.1	glmm_ind	trt*period4	1000	-0.001469	0.0929491	0.95
dsd;0.2;0;0;0;-0.1	dsd	0	0	0	0.2	-0.1	glmm_ind	trt*period5	1000	-0.0034601	0.0939281	0.957
dsd;0.5;0;0;0;0	dsd	0	0	0	0.5	0	gee_agg	Intercept	1000	0.00543098	0.105444	0.937
dsd;0.5;0;0;0;0	dsd	0	0	0	0.5	0	gee_agg	period1	1000	-0.0023202	0.0618605	0.912
dsd;0.5;0;0;0;0	dsd	0	0	0	0.5	0	gee_agg	period2	1000	-0.0027672	0.0613549	0.916
dsd;0.5;0;0;0;0	dsd	0	0	0	0.5	0	gee_agg	period3	1000	0	0	1
dsd;0.5;0;0;0;0	dsd	0	0	0	0.5	0	gee_agg	period4	1000	0.00181621	0.0682137	0.922
dsd;0.5;0;0;0;0	dsd	0	0	0	0.5	0	gee_agg	period5	1000	0.000929306	0.0727274	0.919
dsd;0.5;0;0;0;0	dsd	0	0	0	0.5	0	gee_agg	trt	1000	-0.0035649	0.0723999	0.929
dsd;0.5;0;0;0;0	dsd	0	0	0	0.5	0	gee_agg	trt*period1	1000	0.00132629	0.0836036	0.932
dsd;0.5;0;0;0;0	dsd	0	0	0	0.5	0	gee_agg	trt*period2	1000	0.00361838	0.080943	0.932
dsd;0.5;0;0;0;0	dsd	0	0	0	0.5	0	gee_agg	trt*period3	1000	0	0	1
dsd;0.5;0;0;0;0	dsd	0	0	0	0.5	0	gee_agg	trt*period4	1000	-0.00068508	0.0796453	0.935
dsd;0.5;0;0;0;0	dsd	0	0	0	0.5	0	gee_agg	trt*period5	1000	-5.971e-05	0.0844165	0.928
dsd;0.5;0;0;0;0	dsd	0	0	0	0.5	0	gee_ind	Intercept	1000	0.00531813	0.105547	0.936
dsd;0.5;0;0;0;0	dsd	0	0	0	0.5	0	gee_ind	period1	1000	-0.0022292	0.0620184	0.915
dsd;0.5;0;0;0;0	dsd	0	0	0	0.5	0	gee_ind	period2	1000	-0.0026824	0.0614258	0.919
dsd;0.5;0;0;0;0	dsd	0	0	0	0.5	0	gee_ind	period3	1000	0	0	1
dsd;0.5;0;0;0;0	dsd	0	0	0	0.5	0	gee_ind	period4	1000	0.00177281	0.0682168	0.922
dsd;0.5;0;0;0;0	dsd	0	0	0	0.5	0	gee_ind	period5	1000	0.000827526	0.0727723	0.919
dsd;0.5;0;0;0;0	dsd	0	0	0	0.5	0	gee_ind	trt	1000	-0.0034978	0.0724142	0.931
dsd;0.5;0;0;0;0	dsd	0	0	0	0.5	0	gee_ind	trt*period1	1000	0.0012722	0.08361	0.935
dsd;0.5;0;0;0;0	dsd	0	0	0	0.5	0	gee_ind	trt*period2	1000	0.00354898	0.080921	0.931
dsd;0.5;0;0;0;0	dsd	0	0	0	0.5	0	gee_ind	trt*period3	1000	0	0	1
dsd;0.5;0;0;0;0	dsd	0	0	0	0.5	0	gee_ind	trt*period4	1000	-0.00065191	0.0796546	0.935
dsd;0.5;0;0;0;0	dsd	0	0	0	0.5	0	gee_ind	trt*period5	1000	2.0157e-05	0.0844857	0.929
dsd;0.5;0;0;0;0	dsd	0	0	0	0.5	0	glmm_agg	Intercept	1000	0.00176792	0.123242	0.945
dsd;0.5;0;0;0;0	dsd	0	0	0	0.5	0	glmm_agg	period1	1000	-0.00097375	0.0715254	0.945
dsd;0.5;0;0;0;0	dsd	0	0	0	0.5	0	glmm_agg	period2	1000	-0.0025082	0.0730669	0.95
dsd;0.5;0;0;0;0	dsd	0	0	0	0.5	0	glmm_agg	period3	1000	0	0
dsd;0.5;0;0;0;0	dsd	0	0	0	0.5	0	glmm_agg	period4	1000	0.000865811	0.0808089	0.956
dsd;0.5;0;0;0;0	dsd	0	0	0	0.5	0	glmm_agg	period5	1000	-0.00060681	0.0838583	0.952
dsd;0.5;0;0;0;0	dsd	0	0	0	0.5	0	glmm_agg	trt	1000	-0.0023798	0.0857367	0.951
dsd;0.5;0;0;0;0	dsd	0	0	0	0.5	0	glmm_agg	trt*period1	1000	0.00200866	0.0927393	0.954
dsd;0.5;0;0;0;0	dsd	0	0	0	0.5	0	glmm_agg	trt*period2	1000	0.00453751	0.0959405	0.954
dsd;0.5;0;0;0;0	dsd	0	0	0	0.5	0	glmm_agg	trt*period3	1000	0	0
dsd;0.5;0;0;0;0	dsd	0	0	0	0.5	0	glmm_agg	trt*period4	1000	-0.00061216	0.0947662	0.955
dsd;0.5;0;0;0;0	dsd	0	0	0	0.5	0	glmm_agg	trt*period5	1000	-0.00058796	0.0957563	0.958
dsd;0.5;0;0;0;0	dsd	0	0	0	0.5	0	glmm_ind	Intercept	999	-0.0031969	0.122119	0.94995
dsd;0.5;0;0;0;0	dsd	0	0	0	0.5	0	glmm_ind	period1	999	0.000473204	0.0712049	0.943944
dsd;0.5;0;0;0;0	dsd	0	0	0	0.5	0	glmm_ind	period2	999	-0.0017489	0.0728499	0.950951
dsd;0.5;0;0;0;0	dsd	0	0	0	0.5	0	glmm_ind	period3	999	0	0
dsd;0.5;0;0;0;0	dsd	0	0	0	0.5	0	glmm_ind	period4	999	0.000391281	0.080518	0.956957
dsd;0.5;0;0;0;0	dsd	0	0	0	0.5	0	glmm_ind	period5	999	-0.0016924	0.0836111	0.951952
dsd;0.5;0;0;0;0	dsd	0	0	0	0.5	0	glmm_ind	trt	999	-0.0010213	0.0854791	0.950951
dsd;0.5;0;0;0;0	dsd	0	0	0	0.5	0	glmm_ind	trt*period1	999	0.0015622	0.0924699	0.953954
dsd;0.5;0;0;0;0	dsd	0	0	0	0.5	0	glmm_ind	trt*period2	999	0.004303	0.0956998	0.953954
dsd;0.5;0;0;0;0	dsd	0	0	0	0.5	0	glmm_ind	trt*period3	999	0	0
dsd;0.5;0;0;0;0	dsd	0	0	0	0.5	0	glmm_ind	trt*period4	999	-0.00068026	0.0943943	0.955956
dsd;0.5;0;0;0;0	dsd	0	0	0	0.5	0	glmm_ind	trt*period5	999	-0.00046754	0.0954997	0.957958
dsd;0.5;0;0;0;-0.1	dsd	0	0	0	0.5	-0.1	gee_agg	Intercept	1000	0.0055147	0.105553	0.937
dsd;0.5;0;0;0;-0.1	dsd	0	0	0	0.5	-0.1	gee_agg	period1	1000	-0.0023121	0.0618864	0.912
dsd;0.5;0;0;0;-0.1	dsd	0	0	0	0.5	-0.1	gee_agg	period2	1000	-0.0027606	0.0613666	0.916
dsd;0.5;0;0;0;-0.1	dsd	0	0	0	0.5	-0.1	gee_agg	period3	1000	0	0	1
dsd;0.5;0;0;0;-0.1	dsd	0	0	0	0.5	-0.1	gee_agg	period4	1000	0.00181867	0.0682012	0.922
dsd;0.5;0;0;0;-0.1	dsd	0	0	0	0.5	-0.1	gee_agg	period5	1000	0.00092776	0.0726986	0.918
dsd;0.5;0;0;0;-0.1	dsd	0	0	0	0.5	-0.1	gee_agg	trt	1000	-0.0036951	0.0721774	0.925
dsd;0.5;0;0;0;-0.1	dsd	0	0	0	0.5	-0.1	gee_agg	trt*period1	1000	-0.0011439	0.0858133	0.927
dsd;0.5;0;0;0;-0.1	dsd	0	0	0	0.5	-0.1	gee_agg	trt*period2	1000	0.00327286	0.080927	0.937
dsd;0.5;0;0;0;-0.1	dsd	0	0	0	0.5	-0.1	gee_agg	trt*period3	1000	0	0	1
dsd;0.5;0;0;0;-0.1	dsd	0	0	0	0.5	-0.1	gee_agg	trt*period4	1000	-0.0016579	0.0794562	0.934
dsd;0.5;0;0;0;-0.1	dsd	0	0	0	0.5	-0.1	gee_agg	trt*period5	1000	-0.0027908	0.0835033	0.924
dsd;0.5;0;0;0;-0.1	dsd	0	0	0	0.5	-0.1	gee_ind	Intercept	1000	0.00540316	0.105655	0.938
dsd;0.5;0;0;0;-0.1	dsd	0	0	0	0.5	-0.1	gee_ind	period1	1000	-0.0022205	0.0620403	0.915
dsd;0.5;0;0;0;-0.1	dsd	0	0	0	0.5	-0.1	gee_ind	period2	1000	-0.0026752	0.0614277	0.917
dsd;0.5;0;0;0;-0.1	dsd	0	0	0	0.5	-0.1	gee_ind	period3	1000	0	0	1
dsd;0.5;0;0;0;-0.1	dsd	0	0	0	0.5	-0.1	gee_ind	period4	1000	0.00177656	0.0682039	0.921
dsd;0.5;0;0;0;-0.1	dsd	0	0	0	0.5	-0.1	gee_ind	period5	1000	0.000828903	0.0727418	0.919
dsd;0.5;0;0;0;-0.1	dsd	0	0	0	0.5	-0.1	gee_ind	trt	1000	-0.0036273	0.0722058	0.929
dsd;0.5;0;0;0;-0.1	dsd	0	0	0	0.5	-0.1	gee_ind	trt*period1	1000	-0.001184	0.0857822	0.927
dsd;0.5;0;0;0;-0.1	dsd	0	0	0	0.5	-0.1	gee_ind	trt*period2	1000	0.00320699	0.0809405	0.937
dsd;0.5;0;0;0;-0.1	dsd	0	0	0	0.5	-0.1	gee_ind	trt*period3	1000	0	0	1
dsd;0.5;0;0;0;-0.1	dsd	0	0	0	0.5	-0.1	gee_ind	trt*period4	1000	-0.0016206	0.0794619	0.934
dsd;0.5;0;0;0;-0.1	dsd	0	0	0	0.5	-0.1	gee_ind	trt*period5	1000	-0.0027013	0.0835568	0.923
dsd;0.5;0;0;0;-0.1	dsd	0	0	0	0.5	-0.1	glmm_agg	Intercept	1000	0.00211074	0.123437	0.947
dsd;0.5;0;0;0;-0.1	dsd	0	0	0	0.5	-0.1	glmm_agg	period1	1000	-0.00095625	0.0715201	0.944
dsd;0.5;0;0;0;-0.1	dsd	0	0	0	0.5	-0.1	glmm_agg	period2	1000	-0.002501	0.0730642	0.952
dsd;0.5;0;0;0;-0.1	dsd	0	0	0	0.5	-0.1	glmm_agg	period3	1000	0	0
dsd;0.5;0;0;0;-0.1	dsd	0	0	0	0.5	-0.1	glmm_agg	period4	1000	0.000864415	0.0808088	0.956
dsd;0.5;0;0;0;-0.1	dsd	0	0	0	0.5	-0.1	glmm_agg	period5	1000	-0.00060528	0.0838584	0.952
dsd;0.5;0;0;0;-0.1	dsd	0	0	0	0.5	-0.1	glmm_agg	trt	1000	-0.002723	0.0853895	0.952
dsd;0.5;0;0;0;-0.1	dsd	0	0	0	0.5	-0.1	glmm_agg	trt*period1	1000	-0.0001544	0.0927968	0.957
dsd;0.5;0;0;0;-0.1	dsd	0	0	0	0.5	-0.1	glmm_agg	trt*period2	1000	0.00461407	0.0951941	0.952
dsd;0.5;0;0;0;-0.1	dsd	0	0	0	0.5	-0.1	glmm_agg	trt*period3	1000	0	0
dsd;0.5;0;0;0;-0.1	dsd	0	0	0	0.5	-0.1	glmm_agg	trt*period4	1000	-0.0011689	0.0949037	0.953
dsd;0.5;0;0;0;-0.1	dsd	0	0	0	0.5	-0.1	glmm_agg	trt*period5	1000	-0.0027577	0.095815	0.953
dsd;0.5;0;0;0;-0.1	dsd	0	0	0	0.5	-0.1	glmm_ind	Intercept	998	-0.0023243	0.122553	0.951904
dsd;0.5;0;0;0;-0.1	dsd	0	0	0	0.5	-0.1	glmm_ind	period1	998	0.00040057	0.0713338	0.943888
dsd;0.5;0;0;0;-0.1	dsd	0	0	0	0.5	-0.1	glmm_ind	period2	998	-0.0016903	0.0728664	0.950902
dsd;0.5;0;0;0;-0.1	dsd	0	0	0	0.5	-0.1	glmm_ind	period3	998	0	0
dsd;0.5;0;0;0;-0.1	dsd	0	0	0	0.5	-0.1	glmm_ind	period4	998	0.000365278	0.0806203	0.956914
dsd;0.5;0;0;0;-0.1	dsd	0	0	0	0.5	-0.1	glmm_ind	period5	998	-0.0017756	0.0836734	0.951904
dsd;0.5;0;0;0;-0.1	dsd	0	0	0	0.5	-0.1	glmm_ind	trt	998	-0.0012426	0.0851337	0.9499
dsd;0.5;0;0;0;-0.1	dsd	0	0	0	0.5	-0.1	glmm_ind	trt*period1	998	-0.00020833	0.0925411	0.957916
dsd;0.5;0;0;0;-0.1	dsd	0	0	0	0.5	-0.1	glmm_ind	trt*period2	998	0.00448638	0.0949653	0.951904
dsd;0.5;0;0;0;-0.1	dsd	0	0	0	0.5	-0.1	glmm_ind	trt*period3	998	0	0
dsd;0.5;0;0;0;-0.1	dsd	0	0	0	0.5	-0.1	glmm_ind	trt*period4	998	-0.0010052	0.0946352	0.951904
dsd;0.5;0;0;0;-0.1	dsd	0	0	0	0.5	-0.1	glmm_ind	trt*period5	998	-0.0021342	0.095626	0.953908
dsd;0.8;0;0;0;0	dsd	0	0	0	0.8	0	gee_agg	Intercept	1000	0.00524986	0.114421	0.945
dsd;0.8;0;0;0;0	dsd	0	0	0	0.8	0	gee_agg	period1	1000	-0.0020636	0.0605025	0.914
dsd;0.8;0;0;0;0	dsd	0	0	0	0.8	0	gee_agg	period2	1000	-0.0017179	0.0576232	0.91
dsd;0.8;0;0;0;0	dsd	0	0	0	0.8	0	gee_agg	period3	1000	0	0	1
dsd;0.8;0;0;0;0	dsd	0	0	0	0.8	0	gee_agg	period4	1000	0.00132136	0.0647552	0.912
dsd;0.8;0;0;0;0	dsd	0	0	0	0.8	0	gee_agg	period5	1000	0.00316113	0.0712982	0.903
dsd;0.8;0;0;0;0	dsd	0	0	0	0.8	0	gee_agg	trt	1000	-0.0023157	0.0690442	0.927
dsd;0.8;0;0;0;0	dsd	0	0	0	0.8	0	gee_agg	trt*period1	1000	8.1008e-05	0.0846695	0.929
dsd;0.8;0;0;0;0	dsd	0	0	0	0.8	0	gee_agg	trt*period2	1000	0.00189202	0.0772057	0.936
dsd;0.8;0;0;0;0	dsd	0	0	0	0.8	0	gee_agg	trt*period3	1000	0	0	1
dsd;0.8;0;0;0;0	dsd	0	0	0	0.8	0	gee_agg	trt*period4	1000	-0.0013919	0.0761538	0.924
dsd;0.8;0;0;0;0	dsd	0	0	0	0.8	0	gee_agg	trt*period5	1000	-0.0033651	0.084416	0.931
dsd;0.8;0;0;0;0	dsd	0	0	0	0.8	0	gee_ind	Intercept	1000	0.0051249	0.114551	0.947
dsd;0.8;0;0;0;0	dsd	0	0	0	0.8	0	gee_ind	period1	1000	-0.0019546	0.0607154	0.915
dsd;0.8;0;0;0;0	dsd	0	0	0	0.8	0	gee_ind	period2	1000	-0.0016177	0.057742	0.908
dsd;0.8;0;0;0;0	dsd	0	0	0	0.8	0	gee_ind	period3	1000	0	0	1
dsd;0.8;0;0;0;0	dsd	0	0	0	0.8	0	gee_ind	period4	1000	0.00126655	0.0647506	0.912
dsd;0.8;0;0;0;0	dsd	0	0	0	0.8	0	gee_ind	period5	1000	0.00303405	0.0713448	0.903
dsd;0.8;0;0;0;0	dsd	0	0	0	0.8	0	gee_ind	trt	1000	-0.0022707	0.0691499	0.929
dsd;0.8;0;0;0;0	dsd	0	0	0	0.8	0	gee_ind	trt*period1	1000	1.1177e-05	0.0847131	0.928
dsd;0.8;0;0;0;0	dsd	0	0	0	0.8	0	gee_ind	trt*period2	1000	0.00179991	0.0772285	0.937
dsd;0.8;0;0;0;0	dsd	0	0	0	0.8	0	gee_ind	trt*period3	1000	0	0	1
dsd;0.8;0;0;0;0	dsd	0	0	0	0.8	0	gee_ind	trt*period4	1000	-0.0013517	0.0761591	0.924
dsd;0.8;0;0;0;0	dsd	0	0	0	0.8	0	gee_ind	trt*period5	1000	-0.0032691	0.0844934	0.931
dsd;0.8;0;0;0;0	dsd	0	0	0	0.8	0	glmm_agg	Intercept	1000	0.0014459	0.143725	0.952
dsd;0.8;0;0;0;0	dsd	0	0	0	0.8	0	glmm_agg	period1	1000	-0.00017515	0.072386	0.948
dsd;0.8;0;0;0;0	dsd	0	0	0	0.8	0	glmm_agg	period2	1000	-0.0010541	0.072378	0.95
dsd;0.8;0;0;0;0	dsd	0	0	0	0.8	0	glmm_agg	period3	1000	0	0
dsd;0.8;0;0;0;0	dsd	0	0	0	0.8	0	glmm_agg	period4	1000	-3.8415e-05	0.0831022	0.944
dsd;0.8;0;0;0;0	dsd	0	0	0	0.8	0	glmm_agg	period5	1000	0.00136217	0.0864752	0.946
dsd;0.8;0;0;0;0	dsd	0	0	0	0.8	0	glmm_agg	trt	1000	-0.00054952	0.0867325	0.958
dsd;0.8;0;0;0;0	dsd	0	0	0	0.8	0	glmm_agg	trt*period1	1000	0.000407174	0.0964244	0.951
dsd;0.8;0;0;0;0	dsd	0	0	0	0.8	0	glmm_agg	trt*period2	1000	0.00257688	0.0980478	0.953
dsd;0.8;0;0;0;0	dsd	0	0	0	0.8	0	glmm_agg	trt*period3	1000	0	0
dsd;0.8;0;0;0;0	dsd	0	0	0	0.8	0	glmm_agg	trt*period4	1000	-0.0014389	0.0974393	0.947
dsd;0.8;0;0;0;0	dsd	0	0	0	0.8	0	glmm_agg	trt*period5	1000	-0.004548	0.0986418	0.962
dsd;0.8;0;0;0;0	dsd	0	0	0	0.8	0	glmm_ind	Intercept	997	-0.0072436	0.141333	0.953862
dsd;0.8;0;0;0;0	dsd	0	0	0	0.8	0	glmm_ind	period1	997	0.00141087	0.072053	0.947844
dsd;0.8;0;0;0;0	dsd	0	0	0	0.8	0	glmm_ind	period2	997	-8.635e-05	0.0721648	0.947844
dsd;0.8;0;0;0;0	dsd	0	0	0	0.8	0	glmm_ind	period3	997	0	0
dsd;0.8;0;0;0;0	dsd	0	0	0	0.8	0	glmm_ind	period4	997	-0.00063644	0.0829399	0.942828
dsd;0.8;0;0;0;0	dsd	0	0	0	0.8	0	glmm_ind	period5	997	0.000249423	0.0862185	0.946841
dsd;0.8;0;0;0;0	dsd	0	0	0	0.8	0	glmm_ind	trt	997	0.00103597	0.086538	0.955868
dsd;0.8;0;0;0;0	dsd	0	0	0	0.8	0	glmm_ind	trt*period1	997	-2.2465e-05	0.096105	0.950853
dsd;0.8;0;0;0;0	dsd	0	0	0	0.8	0	glmm_ind	trt*period2	997	0.00227065	0.0978625	0.953862
dsd;0.8;0;0;0;0	dsd	0	0	0	0.8	0	glmm_ind	trt*period3	997	0	0
dsd;0.8;0;0;0;0	dsd	0	0	0	0.8	0	glmm_ind	trt*period4	997	-0.0014318	0.0972303	0.946841
dsd;0.8;0;0;0;0	dsd	0	0	0	0.8	0	glmm_ind	trt*period5	997	-0.0044491	0.0984793	0.961886
dsd;0.8;0;0;0;-0.1	dsd	0	0	0	0.8	-0.1	gee_agg	Intercept	1000	0.0052753	0.114578	0.945
dsd;0.8;0;0;0;-0.1	dsd	0	0	0	0.8	-0.1	gee_agg	period1	1000	-0.002057	0.060516	0.914
dsd;0.8;0;0;0;-0.1	dsd	0	0	0	0.8	-0.1	gee_agg	period2	1000	-0.0017108	0.0576218	0.912
dsd;0.8;0;0;0;-0.1	dsd	0	0	0	0.8	-0.1	gee_agg	period3	1000	0	0	1
dsd;0.8;0;0;0;-0.1	dsd	0	0	0	0.8	-0.1	gee_agg	period4	1000	0.00131721	0.0647448	0.912
dsd;0.8;0;0;0;-0.1	dsd	0	0	0	0.8	-0.1	gee_agg	period5	1000	0.00314921	0.0712475	0.905
dsd;0.8;0;0;0;-0.1	dsd	0	0	0	0.8	-0.1	gee_agg	trt	1000	-0.0023554	0.0689882	0.924
dsd;0.8;0;0;0;-0.1	dsd	0	0	0	0.8	-0.1	gee_agg	trt*period1	1000	-0.0033238	0.0875088	0.937
dsd;0.8;0;0;0;-0.1	dsd	0	0	0	0.8	-0.1	gee_agg	trt*period2	1000	0.00123724	0.0765932	0.94
dsd;0.8;0;0;0;-0.1	dsd	0	0	0	0.8	-0.1	gee_agg	trt*period3	1000	0	0	1
dsd;0.8;0;0;0;-0.1	dsd	0	0	0	0.8	-0.1	gee_agg	trt*period4	1000	-0.0029021	0.0754881	0.928
dsd;0.8;0;0;0;-0.1	dsd	0	0	0	0.8	-0.1	gee_agg	trt*period5	1000	-0.0037646	0.082712	0.922
dsd;0.8;0;0;0;-0.1	dsd	0	0	0	0.8	-0.1	gee_ind	Intercept	1000	0.00516159	0.114721	0.945
dsd;0.8;0;0;0;-0.1	dsd	0	0	0	0.8	-0.1	gee_ind	period1	1000	-0.0019542	0.0607413	0.915
dsd;0.8;0;0;0;-0.1	dsd	0	0	0	0.8	-0.1	gee_ind	period2	1000	-0.0016166	0.0577465	0.909
dsd;0.8;0;0;0;-0.1	dsd	0	0	0	0.8	-0.1	gee_ind	period3	1000	0	0	1
dsd;0.8;0;0;0;-0.1	dsd	0	0	0	0.8	-0.1	gee_ind	period4	1000	0.00126382	0.0647408	0.912
dsd;0.8;0;0;0;-0.1	dsd	0	0	0	0.8	-0.1	gee_ind	period5	1000	0.00302504	0.0712935	0.904
dsd;0.8;0;0;0;-0.1	dsd	0	0	0	0.8	-0.1	gee_ind	trt	1000	-0.0023244	0.0691272	0.926
dsd;0.8;0;0;0;-0.1	dsd	0	0	0	0.8	-0.1	gee_ind	trt*period1	1000	-0.0033642	0.0875498	0.937
dsd;0.8;0;0;0;-0.1	dsd	0	0	0	0.8	-0.1	gee_ind	trt*period2	1000	0.00115956	0.0766545	0.94
dsd;0.8;0;0;0;-0.1	dsd	0	0	0	0.8	-0.1	gee_ind	trt*period3	1000	0	0	1
dsd;0.8;0;0;0;-0.1	dsd	0	0	0	0.8	-0.1	gee_ind	trt*period4	1000	-0.0028557	0.0754899	0.929
dsd;0.8;0;0;0;-0.1	dsd	0	0	0	0.8	-0.1	gee_ind	trt*period5	1000	-0.003655	0.0827651	0.922
dsd;0.8;0;0;0;-0.1	dsd	0	0	0	0.8	-0.1	glmm_agg	Intercept	1000	0.00158368	0.143834	0.951
dsd;0.8;0;0;0;-0.1	dsd	0	0	0	0.8	-0.1	glmm_agg	period1	1000	-0.00017743	0.0723894	0.948
dsd;0.8;0;0;0;-0.1	dsd	0	0	0	0.8	-0.1	glmm_agg	period2	1000	-0.0010578	0.0723914	0.95
dsd;0.8;0;0;0;-0.1	dsd	0	0	0	0.8	-0.1	glmm_agg	period3	1000	0	0
dsd;0.8;0;0;0;-0.1	dsd	0	0	0	0.8	-0.1	glmm_agg	period4	1000	-3.8363e-05	0.0830999	0.944
dsd;0.8;0;0;0;-0.1	dsd	0	0	0	0.8	-0.1	glmm_agg	period5	1000	0.00136433	0.0864793	0.946
dsd;0.8;0;0;0;-0.1	dsd	0	0	0	0.8	-0.1	glmm_agg	trt	1000	-0.00066108	0.0864593	0.963
dsd;0.8;0;0;0;-0.1	dsd	0	0	0	0.8	-0.1	glmm_agg	trt*period1	1000	-0.0028039	0.0976251	0.951
dsd;0.8;0;0;0;-0.1	dsd	0	0	0	0.8	-0.1	glmm_agg	trt*period2	1000	0.00234556	0.0960918	0.948
dsd;0.8;0;0;0;-0.1	dsd	0	0	0	0.8	-0.1	glmm_agg	trt*period3	1000	0	0
dsd;0.8;0;0;0;-0.1	dsd	0	0	0	0.8	-0.1	glmm_agg	trt*period4	1000	-0.0027598	0.0975152	0.945
dsd;0.8;0;0;0;-0.1	dsd	0	0	0	0.8	-0.1	glmm_agg	trt*period5	1000	-0.0037598	0.0997058	0.956
dsd;0.8;0;0;0;-0.1	dsd	0	0	0	0.8	-0.1	glmm_ind	Intercept	996	-0.0066434	0.141824	0.955823
dsd;0.8;0;0;0;-0.1	dsd	0	0	0	0.8	-0.1	glmm_ind	period1	996	0.00127498	0.0721848	0.947791
dsd;0.8;0;0;0;-0.1	dsd	0	0	0	0.8	-0.1	glmm_ind	period2	996	-0.0002987	0.0722282	0.947791
dsd;0.8;0;0;0;-0.1	dsd	0	0	0	0.8	-0.1	glmm_ind	period3	996	0	0
dsd;0.8;0;0;0;-0.1	dsd	0	0	0	0.8	-0.1	glmm_ind	period4	996	-0.0007412	0.0828255	0.942771
dsd;0.8;0;0;0;-0.1	dsd	0	0	0	0.8	-0.1	glmm_ind	period5	996	0.000167653	0.0862711	0.946787
dsd;0.8;0;0;0;-0.1	dsd	0	0	0	0.8	-0.1	glmm_ind	trt	996	0.00076676	0.0863075	0.961847
dsd;0.8;0;0;0;-0.1	dsd	0	0	0	0.8	-0.1	glmm_ind	trt*period1	996	-0.0027562	0.0973509	0.950803
dsd;0.8;0;0;0;-0.1	dsd	0	0	0	0.8	-0.1	glmm_ind	trt*period2	996	0.00237147	0.0958643	0.947791
dsd;0.8;0;0;0;-0.1	dsd	0	0	0	0.8	-0.1	glmm_ind	trt*period3	996	0	0
dsd;0.8;0;0;0;-0.1	dsd	0	0	0	0.8	-0.1	glmm_ind	trt*period4	996	-0.0024575	0.0971266	0.944779
dsd;0.8;0;0;0;-0.1	dsd	0	0	0	0.8	-0.1	glmm_ind	trt*period5	996	-0.0030319	0.0995511	0.955823
usd;0.2;0;0;0;0	usd	0	0	0	0.2	0	gee_agg	Intercept	1000	0.00347654	0.0772444	0.931
usd;0.2;0;0;0;0	usd	0	0	0	0.2	0	gee_agg	period1	1000	-0.00069768	0.0506857	0.942
usd;0.2;0;0;0;0	usd	0	0	0	0.2	0	gee_agg	period2	1000	-0.0015352	0.0538768	0.92
usd;0.2;0;0;0;0	usd	0	0	0	0.2	0	gee_agg	period3	1000	0	0	1
usd;0.2;0;0;0;0	usd	0	0	0	0.2	0	gee_agg	period4	1000	0.000967041	0.0695458	0.925
usd;0.2;0;0;0;0	usd	0	0	0	0.2	0	gee_agg	period5	1000	0.00276896	0.0964546	0.895
usd;0.2;0;0;0;0	usd	0	0	0	0.2	0	gee_agg	trt	1000	-0.0021472	0.0648996	0.932
usd;0.2;0;0;0;0	usd	0	0	0	0.2	0	gee_agg	trt*period1	1000	-0.001535	0.0910788	0.932
usd;0.2;0;0;0;0	usd	0	0	0	0.2	0	gee_agg	trt*period2	1000	0.00247335	0.0814957	0.918
usd;0.2;0;0;0;0	usd	0	0	0	0.2	0	gee_agg	trt*period3	1000	0	0	1
usd;0.2;0;0;0;0	usd	0	0	0	0.2	0	gee_agg	trt*period4	1000	-0.00062461	0.085974	0.941
usd;0.2;0;0;0;0	usd	0	0	0	0.2	0	gee_agg	trt*period5	1000	-0.0029099	0.108689	0.924
usd;0.2;0;0;0;0	usd	0	0	0	0.2	0	gee_ind	Intercept	1000	0.00349148	0.0772767	0.933
usd;0.2;0;0;0;0	usd	0	0	0	0.2	0	gee_ind	period1	1000	-0.00071516	0.0507068	0.941
usd;0.2;0;0;0;0	usd	0	0	0	0.2	0	gee_ind	period2	1000	-0.0015475	0.0538772	0.92
usd;0.2;0;0;0;0	usd	0	0	0	0.2	0	gee_ind	period3	1000	0	0	1
usd;0.2;0;0;0;0	usd	0	0	0	0.2	0	gee_ind	period4	1000	0.000972021	0.069587	0.927
usd;0.2;0;0;0;0	usd	0	0	0	0.2	0	gee_ind	period5	1000	0.00270114	0.0965447	0.899
usd;0.2;0;0;0;0	usd	0	0	0	0.2	0	gee_ind	trt	1000	-0.0021993	0.0648655	0.932
usd;0.2;0;0;0;0	usd	0	0	0	0.2	0	gee_ind	trt*period1	1000	-0.0014863	0.0910368	0.931
usd;0.2;0;0;0;0	usd	0	0	0	0.2	0	gee_ind	trt*period2	1000	0.00249572	0.0814775	0.918
usd;0.2;0;0;0;0	usd	0	0	0	0.2	0	gee_ind	trt*period3	1000	0	0	1
usd;0.2;0;0;0;0	usd	0	0	0	0.2	0	gee_ind	trt*period4	1000	-0.00062671	0.0860319	0.94
usd;0.2;0;0;0;0	usd	0	0	0	0.2	0	gee_ind	trt*period5	1000	-0.0028188	0.108748	0.923
usd;0.2;0;0;0;0	usd	0	0	0	0.2	0	glmm_agg	Intercept	1000	0.00125424	0.0818105	0.952
usd;0.2;0;0;0;0	usd	0	0	0	0.2	0	glmm_agg	period1	1000	0.000278593	0.0535791	0.964
usd;0.2;0;0;0;0	usd	0	0	0	0.2	0	glmm_agg	period2	1000	-0.0011178	0.0582111	0.943
usd;0.2;0;0;0;0	usd	0	0	0	0.2	0	glmm_agg	period3	1000	0	0
usd;0.2;0;0;0;0	usd	0	0	0	0.2	0	glmm_agg	period4	1000	0.000819391	0.0754846	0.945
usd;0.2;0;0;0;0	usd	0	0	0	0.2	0	glmm_agg	period5	1000	0.00499454	0.101971	0.956
usd;0.2;0;0;0;0	usd	0	0	0	0.2	0	glmm_agg	trt	1000	-0.0013212	0.0696598	0.946
usd;0.2;0;0;0;0	usd	0	0	0	0.2	0	glmm_agg	trt*period1	1000	-0.0020009	0.0966722	0.96
usd;0.2;0;0;0;0	usd	0	0	0	0.2	0	glmm_agg	trt*period2	1000	0.00258675	0.088339	0.946
usd;0.2;0;0;0;0	usd	0	0	0	0.2	0	glmm_agg	trt*period3	1000	0	0
usd;0.2;0;0;0;0	usd	0	0	0	0.2	0	glmm_agg	trt*period4	1000	-0.0010104	0.0926767	0.951
usd;0.2;0;0;0;0	usd	0	0	0	0.2	0	glmm_agg	trt*period5	1000	-0.0063264	0.114215	0.959
usd;0.2;0;0;0;0	usd	0	0	0	0.2	0	glmm_ind	Intercept	1000	-0.0014249	0.081462	0.953
usd;0.2;0;0;0;0	usd	0	0	0	0.2	0	glmm_ind	period1	1000	0.00129894	0.0534416	0.964
usd;0.2;0;0;0;0	usd	0	0	0	0.2	0	glmm_ind	period2	1000	-0.00058182	0.0580603	0.943
usd;0.2;0;0;0;0	usd	0	0	0	0.2	0	glmm_ind	period3	1000	0	0
usd;0.2;0;0;0;0	usd	0	0	0	0.2	0	glmm_ind	period4	1000	0.000228479	0.0752689	0.945
usd;0.2;0;0;0;0	usd	0	0	0	0.2	0	glmm_ind	period5	1000	0.00371611	0.10164	0.957
usd;0.2;0;0;0;0	usd	0	0	0	0.2	0	glmm_ind	trt	1000	-0.00031889	0.0694928	0.947
usd;0.2;0;0;0;0	usd	0	0	0	0.2	0	glmm_ind	trt*period1	1000	-0.0022479	0.0964674	0.959
usd;0.2;0;0;0;0	usd	0	0	0	0.2	0	glmm_ind	trt*period2	1000	0.00244624	0.0881366	0.946
usd;0.2;0;0;0;0	usd	0	0	0	0.2	0	glmm_ind	trt*period3	1000	0	0
usd;0.2;0;0;0;0	usd	0	0	0	0.2	0	glmm_ind	trt*period4	1000	-0.00085037	0.0924419	0.951
usd;0.2;0;0;0;0	usd	0	0	0	0.2	0	glmm_ind	trt*period5	1000	-0.0059469	0.113874	0.959
usd;0.2;0;0;0;-0.1	usd	0	0	0	0.2	-0.1	gee_agg	Intercept	1000	0.00336881	0.0774382	0.93
usd;0.2;0;0;0;-0.1	usd	0	0	0	0.2	-0.1	gee_agg	period1	1000	-0.00065895	0.0507338	0.941
usd;0.2;0;0;0;-0.1	usd	0	0	0	0.2	-0.1	gee_agg	period2	1000	-0.0013072	0.0538094	0.915
usd;0.2;0;0;0;-0.1	usd	0	0	0	0.2	-0.1	gee_agg	period3	1000	0	0	1
usd;0.2;0;0;0;-0.1	usd	0	0	0	0.2	-0.1	gee_agg	period4	1000	0.00065742	0.0695805	0.927
usd;0.2;0;0;0;-0.1	usd	0	0	0	0.2	-0.1	gee_agg	period5	1000	0.00274531	0.0965106	0.898
usd;0.2;0;0;0;-0.1	usd	0	0	0	0.2	-0.1	gee_agg	trt	1000	-0.0019951	0.0646419	0.935
usd;0.2;0;0;0;-0.1	usd	0	0	0	0.2	-0.1	gee_agg	trt*period1	1000	-0.0036167	0.0893268	0.948
usd;0.2;0;0;0;-0.1	usd	0	0	0	0.2	-0.1	gee_agg	trt*period2	1000	0.000495169	0.0807724	0.934
usd;0.2;0;0;0;-0.1	usd	0	0	0	0.2	-0.1	gee_agg	trt*period3	1000	0	0	1
usd;0.2;0;0;0;-0.1	usd	0	0	0	0.2	-0.1	gee_agg	trt*period4	1000	-0.00095402	0.0853291	0.935
usd;0.2;0;0;0;-0.1	usd	0	0	0	0.2	-0.1	gee_agg	trt*period5	1000	-0.0035019	0.10714	0.927
usd;0.2;0;0;0;-0.1	usd	0	0	0	0.2	-0.1	gee_ind	Intercept	1000	0.0033812	0.0774814	0.93
usd;0.2;0;0;0;-0.1	usd	0	0	0	0.2	-0.1	gee_ind	period1	1000	-0.00066887	0.0507635	0.94
usd;0.2;0;0;0;-0.1	usd	0	0	0	0.2	-0.1	gee_ind	period2	1000	-0.0013146	0.0538081	0.915
usd;0.2;0;0;0;-0.1	usd	0	0	0	0.2	-0.1	gee_ind	period3	1000	0	0	1
usd;0.2;0;0;0;-0.1	usd	0	0	0	0.2	-0.1	gee_ind	period4	1000	0.000657041	0.0696232	0.926
usd;0.2;0;0;0;-0.1	usd	0	0	0	0.2	-0.1	gee_ind	period5	1000	0.00265098	0.0966105	0.9
usd;0.2;0;0;0;-0.1	usd	0	0	0	0.2	-0.1	gee_ind	trt	1000	-0.0020417	0.0646579	0.938
usd;0.2;0;0;0;-0.1	usd	0	0	0	0.2	-0.1	gee_ind	trt*period1	1000	-0.0035908	0.0893097	0.949
usd;0.2;0;0;0;-0.1	usd	0	0	0	0.2	-0.1	gee_ind	trt*period2	1000	0.000509164	0.0807747	0.934
usd;0.2;0;0;0;-0.1	usd	0	0	0	0.2	-0.1	gee_ind	trt*period3	1000	0	0	1
usd;0.2;0;0;0;-0.1	usd	0	0	0	0.2	-0.1	gee_ind	trt*period4	1000	-0.0009479	0.0853883	0.935
usd;0.2;0;0;0;-0.1	usd	0	0	0	0.2	-0.1	gee_ind	trt*period5	1000	-0.0033806	0.107212	0.927
usd;0.2;0;0;0;-0.1	usd	0	0	0	0.2	-0.1	glmm_agg	Intercept	1000	0.00121597	0.0819359	0.948
usd;0.2;0;0;0;-0.1	usd	0	0	0	0.2	-0.1	glmm_agg	period1	1000	0.000277489	0.0535005	0.965
usd;0.2;0;0;0;-0.1	usd	0	0	0	0.2	-0.1	glmm_agg	period2	1000	-0.00088811	0.0580575	0.948
usd;0.2;0;0;0;-0.1	usd	0	0	0	0.2	-0.1	glmm_agg	period3	1000	0	0
usd;0.2;0;0;0;-0.1	usd	0	0	0	0.2	-0.1	glmm_agg	period4	1000	0.000525611	0.0754237	0.942
usd;0.2;0;0;0;-0.1	usd	0	0	0	0.2	-0.1	glmm_agg	period5	1000	0.00499655	0.101923	0.956
usd;0.2;0;0;0;-0.1	usd	0	0	0	0.2	-0.1	glmm_agg	trt	1000	-0.0012083	0.0693741	0.946
usd;0.2;0;0;0;-0.1	usd	0	0	0	0.2	-0.1	glmm_agg	trt*period1	1000	-0.0037376	0.0933653	0.969
usd;0.2;0;0;0;-0.1	usd	0	0	0	0.2	-0.1	glmm_agg	trt*period2	1000	0.000704154	0.0874711	0.949
usd;0.2;0;0;0;-0.1	usd	0	0	0	0.2	-0.1	glmm_agg	trt*period3	1000	0	0
usd;0.2;0;0;0;-0.1	usd	0	0	0	0.2	-0.1	glmm_agg	trt*period4	1000	-0.0011857	0.0924462	0.951
usd;0.2;0;0;0;-0.1	usd	0	0	0	0.2	-0.1	glmm_agg	trt*period5	1000	-0.0063016	0.113498	0.961
usd;0.2;0;0;0;-0.1	usd	0	0	0	0.2	-0.1	glmm_ind	Intercept	1000	-0.0013589	0.0816001	0.951
usd;0.2;0;0;0;-0.1	usd	0	0	0	0.2	-0.1	glmm_ind	period1	1000	0.00127497	0.0533633	0.963
usd;0.2;0;0;0;-0.1	usd	0	0	0	0.2	-0.1	glmm_ind	period2	1000	-0.0003641	0.0579096	0.946
usd;0.2;0;0;0;-0.1	usd	0	0	0	0.2	-0.1	glmm_ind	period3	1000	0	0
usd;0.2;0;0;0;-0.1	usd	0	0	0	0.2	-0.1	glmm_ind	period4	1000	-6.598e-05	0.0752083	0.942
usd;0.2;0;0;0;-0.1	usd	0	0	0	0.2	-0.1	glmm_ind	period5	1000	0.00370336	0.101591	0.958
usd;0.2;0;0;0;-0.1	usd	0	0	0	0.2	-0.1	glmm_ind	trt	1000	-0.00021554	0.0692084	0.948
usd;0.2;0;0;0;-0.1	usd	0	0	0	0.2	-0.1	glmm_ind	trt*period1	1000	-0.0036352	0.0931674	0.969
usd;0.2;0;0;0;-0.1	usd	0	0	0	0.2	-0.1	glmm_ind	trt*period2	1000	0.000747838	0.0872809	0.949
usd;0.2;0;0;0;-0.1	usd	0	0	0	0.2	-0.1	glmm_ind	trt*period3	1000	0	0
usd;0.2;0;0;0;-0.1	usd	0	0	0	0.2	-0.1	glmm_ind	trt*period4	1000	-0.00079814	0.0922129	0.95
usd;0.2;0;0;0;-0.1	usd	0	0	0	0.2	-0.1	glmm_ind	trt*period5	1000	-0.0054334	0.113162	0.961
usd;0.5;0;0;0;0	usd	0	0	0	0.5	0	gee_agg	Intercept	1000	0.00530666	0.0992929	0.933
usd;0.5;0;0;0;0	usd	0	0	0	0.5	0	gee_agg	period1	1000	-0.0028793	0.0496902	0.926
usd;0.5;0;0;0;0	usd	0	0	0	0.5	0	gee_agg	period2	1000	-0.0029715	0.0500524	0.922
usd;0.5;0;0;0;0	usd	0	0	0	0.5	0	gee_agg	period3	1000	0	0	1
usd;0.5;0;0;0;0	usd	0	0	0	0.5	0	gee_agg	period4	1000	0.00115581	0.0641593	0.932
usd;0.5;0;0;0;0	usd	0	0	0	0.5	0	gee_agg	period5	1000	0.000207898	0.0949526	0.891
usd;0.5;0;0;0;0	usd	0	0	0	0.5	0	gee_agg	trt	1000	-0.0033129	0.0611266	0.934
usd;0.5;0;0;0;0	usd	0	0	0	0.5	0	gee_agg	trt*period1	1000	0.0009995	0.0904371	0.927
usd;0.5;0;0;0;0	usd	0	0	0	0.5	0	gee_agg	trt*period2	1000	0.00419229	0.0740598	0.932
usd;0.5;0;0;0;0	usd	0	0	0	0.5	0	gee_agg	trt*period3	1000	0	0	1
usd;0.5;0;0;0;0	usd	0	0	0	0.5	0	gee_agg	trt*period4	1000	6.4205e-05	0.0796003	0.929
usd;0.5;0;0;0;0	usd	0	0	0	0.5	0	gee_agg	trt*period5	1000	0.00120214	0.106663	0.913
usd;0.5;0;0;0;0	usd	0	0	0	0.5	0	gee_ind	Intercept	1000	0.00527369	0.0993271	0.933
usd;0.5;0;0;0;0	usd	0	0	0	0.5	0	gee_ind	period1	1000	-0.0028557	0.0497415	0.926
usd;0.5;0;0;0;0	usd	0	0	0	0.5	0	gee_ind	period2	1000	-0.0029609	0.0500649	0.921
usd;0.5;0;0;0;0	usd	0	0	0	0.5	0	gee_ind	period3	1000	0	0	1
usd;0.5;0;0;0;0	usd	0	0	0	0.5	0	gee_ind	period4	1000	0.00110494	0.0642501	0.932
usd;0.5;0;0;0;0	usd	0	0	0	0.5	0	gee_ind	period5	1000	-3.0852e-05	0.0953446	0.89
usd;0.5;0;0;0;0	usd	0	0	0	0.5	0	gee_ind	trt	1000	-0.0033116	0.0611122	0.935
usd;0.5;0;0;0;0	usd	0	0	0	0.5	0	gee_ind	trt*period1	1000	0.00100542	0.0903802	0.93
usd;0.5;0;0;0;0	usd	0	0	0	0.5	0	gee_ind	trt*period2	1000	0.0041988	0.0740256	0.932
usd;0.5;0;0;0;0	usd	0	0	0	0.5	0	gee_ind	trt*period3	1000	0	0	1
usd;0.5;0;0;0;0	usd	0	0	0	0.5	0	gee_ind	trt*period4	1000	0.000117575	0.0796581	0.928
usd;0.5;0;0;0;0	usd	0	0	0	0.5	0	gee_ind	trt*period5	1000	0.00146366	0.106941	0.914
usd;0.5;0;0;0;0	usd	0	0	0	0.5	0	glmm_agg	Intercept	1000	0.00164438	0.115216	0.951
usd;0.5;0;0;0;0	usd	0	0	0	0.5	0	glmm_agg	period1	1000	-0.0014334	0.0564842	0.954
usd;0.5;0;0;0;0	usd	0	0	0	0.5	0	glmm_agg	period2	1000	-0.0026035	0.0595175	0.953
usd;0.5;0;0;0;0	usd	0	0	0	0.5	0	glmm_agg	period3	1000	0	0
usd;0.5;0;0;0;0	usd	0	0	0	0.5	0	glmm_agg	period4	1000	0.000308881	0.0748696	0.953
usd;0.5;0;0;0;0	usd	0	0	0	0.5	0	glmm_agg	period5	1000	0.00228699	0.10375	0.953
usd;0.5;0;0;0;0	usd	0	0	0	0.5	0	glmm_agg	trt	1000	-0.0021973	0.0715761	0.956
usd;0.5;0;0;0;0	usd	0	0	0	0.5	0	glmm_agg	trt*period1	1000	0.000845563	0.0988497	0.963
usd;0.5;0;0;0;0	usd	0	0	0	0.5	0	glmm_agg	trt*period2	1000	0.00510677	0.0881196	0.943
usd;0.5;0;0;0;0	usd	0	0	0	0.5	0	glmm_agg	trt*period3	1000	0	0
usd;0.5;0;0;0;0	usd	0	0	0	0.5	0	glmm_agg	trt*period4	1000	0.000229679	0.0936346	0.953
usd;0.5;0;0;0;0	usd	0	0	0	0.5	0	glmm_agg	trt*period5	1000	-0.0026329	0.117854	0.954
usd;0.5;0;0;0;0	usd	0	0	0	0.5	0	glmm_ind	Intercept	999	-0.003191	0.114222	0.951952
usd;0.5;0;0;0;0	usd	0	0	0	0.5	0	glmm_ind	period1	999	-0.00024964	0.0563427	0.950951
usd;0.5;0;0;0;0	usd	0	0	0	0.5	0	glmm_ind	period2	999	-0.001992	0.0593743	0.951952
usd;0.5;0;0;0;0	usd	0	0	0	0.5	0	glmm_ind	period3	999	0	0
usd;0.5;0;0;0;0	usd	0	0	0	0.5	0	glmm_ind	period4	999	-0.00023211	0.0746556	0.953954
usd;0.5;0;0;0;0	usd	0	0	0	0.5	0	glmm_ind	period5	999	0.00113093	0.103372	0.953954
usd;0.5;0;0;0;0	usd	0	0	0	0.5	0	glmm_ind	trt	999	-0.000988	0.0714012	0.957958
usd;0.5;0;0;0;0	usd	0	0	0	0.5	0	glmm_ind	trt*period1	999	0.000592261	0.0986436	0.963964
usd;0.5;0;0;0;0	usd	0	0	0	0.5	0	glmm_ind	trt*period2	999	0.00496985	0.0879318	0.942943
usd;0.5;0;0;0;0	usd	0	0	0	0.5	0	glmm_ind	trt*period3	999	0	0
usd;0.5;0;0;0;0	usd	0	0	0	0.5	0	glmm_ind	trt*period4	999	0.000163269	0.0932713	0.952953
usd;0.5;0;0;0;0	usd	0	0	0	0.5	0	glmm_ind	trt*period5	999	-0.002513	0.117459	0.955956
usd;0.5;0;0;0;-0.1	usd	0	0	0	0.5	-0.1	gee_agg	Intercept	1000	0.00528702	0.0993753	0.936
usd;0.5;0;0;0;-0.1	usd	0	0	0	0.5	-0.1	gee_agg	period1	1000	-0.0028755	0.0504064	0.925
usd;0.5;0;0;0;-0.1	usd	0	0	0	0.5	-0.1	gee_agg	period2	1000	-0.0029529	0.0502976	0.925
usd;0.5;0;0;0;-0.1	usd	0	0	0	0.5	-0.1	gee_agg	period3	1000	0	0	1
usd;0.5;0;0;0;-0.1	usd	0	0	0	0.5	-0.1	gee_agg	period4	1000	0.000928857	0.064331	0.931
usd;0.5;0;0;0;-0.1	usd	0	0	0	0.5	-0.1	gee_agg	period5	1000	9.3042e-05	0.0951818	0.889
usd;0.5;0;0;0;-0.1	usd	0	0	0	0.5	-0.1	gee_agg	trt	1000	-0.0033606	0.0607091	0.935
usd;0.5;0;0;0;-0.1	usd	0	0	0	0.5	-0.1	gee_agg	trt*period1	1000	-0.00082307	0.0933009	0.921
usd;0.5;0;0;0;-0.1	usd	0	0	0	0.5	-0.1	gee_agg	trt*period2	1000	0.00404206	0.0739504	0.933
usd;0.5;0;0;0;-0.1	usd	0	0	0	0.5	-0.1	gee_agg	trt*period3	1000	0	0	1
usd;0.5;0;0;0;-0.1	usd	0	0	0	0.5	-0.1	gee_agg	trt*period4	1000	-0.00053679	0.079329	0.936
usd;0.5;0;0;0;-0.1	usd	0	0	0	0.5	-0.1	gee_agg	trt*period5	1000	-0.0010267	0.105971	0.909
usd;0.5;0;0;0;-0.1	usd	0	0	0	0.5	-0.1	gee_ind	Intercept	1000	0.005266	0.0994209	0.936
usd;0.5;0;0;0;-0.1	usd	0	0	0	0.5	-0.1	gee_ind	period1	1000	-0.0028619	0.0504717	0.925
usd;0.5;0;0;0;-0.1	usd	0	0	0	0.5	-0.1	gee_ind	period2	1000	-0.0029482	0.0503121	0.925
usd;0.5;0;0;0;-0.1	usd	0	0	0	0.5	-0.1	gee_ind	period3	1000	0	0	1
usd;0.5;0;0;0;-0.1	usd	0	0	0	0.5	-0.1	gee_ind	period4	1000	0.000877783	0.0644288	0.933
usd;0.5;0;0;0;-0.1	usd	0	0	0	0.5	-0.1	gee_ind	period5	1000	-0.00013852	0.0955567	0.888
usd;0.5;0;0;0;-0.1	usd	0	0	0	0.5	-0.1	gee_ind	trt	1000	-0.0033807	0.0607495	0.935
usd;0.5;0;0;0;-0.1	usd	0	0	0	0.5	-0.1	gee_ind	trt*period1	1000	-0.00077781	0.0932712	0.921
usd;0.5;0;0;0;-0.1	usd	0	0	0	0.5	-0.1	gee_ind	trt*period2	1000	0.00405973	0.0739328	0.933
usd;0.5;0;0;0;-0.1	usd	0	0	0	0.5	-0.1	gee_ind	trt*period3	1000	0	0	1
usd;0.5;0;0;0;-0.1	usd	0	0	0	0.5	-0.1	gee_ind	trt*period4	1000	-0.00047356	0.079401	0.938
usd;0.5;0;0;0;-0.1	usd	0	0	0	0.5	-0.1	gee_ind	trt*period5	1000	-0.00076323	0.106233	0.908
usd;0.5;0;0;0;-0.1	usd	0	0	0	0.5	-0.1	glmm_agg	Intercept	1000	0.00172357	0.115074	0.95
usd;0.5;0;0;0;-0.1	usd	0	0	0	0.5	-0.1	glmm_agg	period1	1000	-0.0014503	0.0568318	0.95
usd;0.5;0;0;0;-0.1	usd	0	0	0	0.5	-0.1	glmm_agg	period2	1000	-0.0025608	0.0595813	0.952
usd;0.5;0;0;0;-0.1	usd	0	0	0	0.5	-0.1	glmm_agg	period3	1000	0	0
usd;0.5;0;0;0;-0.1	usd	0	0	0	0.5	-0.1	glmm_agg	period4	1000	1.4872e-05	0.0747325	0.957
usd;0.5;0;0;0;-0.1	usd	0	0	0	0.5	-0.1	glmm_agg	period5	1000	0.00223213	0.103905	0.952
usd;0.5;0;0;0;-0.1	usd	0	0	0	0.5	-0.1	glmm_agg	trt	1000	-0.0021281	0.0706243	0.951
usd;0.5;0;0;0;-0.1	usd	0	0	0	0.5	-0.1	glmm_agg	trt*period1	1000	-0.00065236	0.0992816	0.955
usd;0.5;0;0;0;-0.1	usd	0	0	0	0.5	-0.1	glmm_agg	trt*period2	1000	0.00537599	0.0870077	0.943
usd;0.5;0;0;0;-0.1	usd	0	0	0	0.5	-0.1	glmm_agg	trt*period3	1000	0	0
usd;0.5;0;0;0;-0.1	usd	0	0	0	0.5	-0.1	glmm_agg	trt*period4	1000	5.0204e-05	0.0937178	0.95
usd;0.5;0;0;0;-0.1	usd	0	0	0	0.5	-0.1	glmm_agg	trt*period5	1000	-0.0042594	0.117636	0.95
usd;0.5;0;0;0;-0.1	usd	0	0	0	0.5	-0.1	glmm_ind	Intercept	999	-0.0027279	0.114206	0.951952
usd;0.5;0;0;0;-0.1	usd	0	0	0	0.5	-0.1	glmm_ind	period1	999	-0.00034696	0.0566645	0.950951
usd;0.5;0;0;0;-0.1	usd	0	0	0	0.5	-0.1	glmm_ind	period2	999	-0.001958	0.0594431	0.951952
usd;0.5;0;0;0;-0.1	usd	0	0	0	0.5	-0.1	glmm_ind	period3	999	0	0
usd;0.5;0;0;0;-0.1	usd	0	0	0	0.5	-0.1	glmm_ind	period4	999	-0.00061894	0.0745567	0.956957
usd;0.5;0;0;0;-0.1	usd	0	0	0	0.5	-0.1	glmm_ind	period5	999	0.000802819	0.103551	0.948949
usd;0.5;0;0;0;-0.1	usd	0	0	0	0.5	-0.1	glmm_ind	trt	999	-0.00085036	0.070358	0.951952
usd;0.5;0;0;0;-0.1	usd	0	0	0	0.5	-0.1	glmm_ind	trt*period1	999	-0.00044294	0.0990823	0.954955
usd;0.5;0;0;0;-0.1	usd	0	0	0	0.5	-0.1	glmm_ind	trt*period2	999	0.00550525	0.0868249	0.942943
usd;0.5;0;0;0;-0.1	usd	0	0	0	0.5	-0.1	glmm_ind	trt*period3	999	0	0
usd;0.5;0;0;0;-0.1	usd	0	0	0	0.5	-0.1	glmm_ind	trt*period4	999	0.000382311	0.0935148	0.94995
usd;0.5;0;0;0;-0.1	usd	0	0	0	0.5	-0.1	glmm_ind	trt*period5	999	-0.0034449	0.117342	0.951952
usd;0.8;0;0;0;0	usd	0	0	0	0.8	0	gee_agg	Intercept	1000	0.00447671	0.110785	0.943
usd;0.8;0;0;0;0	usd	0	0	0	0.8	0	gee_agg	period1	1000	-0.001828	0.0483922	0.93
usd;0.8;0;0;0;0	usd	0	0	0	0.8	0	gee_agg	period2	1000	-0.0012821	0.0468854	0.935
usd;0.8;0;0;0;0	usd	0	0	0	0.8	0	gee_agg	period3	1000	0	0	1
usd;0.8;0;0;0;0	usd	0	0	0	0.8	0	gee_agg	period4	1000	0.00103921	0.061542	0.918
usd;0.8;0;0;0;0	usd	0	0	0	0.8	0	gee_agg	period5	1000	0.00175255	0.0922576	0.9
usd;0.8;0;0;0;0	usd	0	0	0	0.8	0	gee_agg	trt	1000	-0.0015505	0.0587318	0.928
usd;0.8;0;0;0;0	usd	0	0	0	0.8	0	gee_agg	trt*period1	1000	-0.001229	0.0926835	0.91
usd;0.8;0;0;0;0	usd	0	0	0	0.8	0	gee_agg	trt*period2	1000	0.00197946	0.0710689	0.942
usd;0.8;0;0;0;0	usd	0	0	0	0.8	0	gee_agg	trt*period3	1000	0	0	1
usd;0.8;0;0;0;0	usd	0	0	0	0.8	0	gee_agg	trt*period4	1000	-0.00074081	0.0773081	0.924
usd;0.8;0;0;0;0	usd	0	0	0	0.8	0	gee_agg	trt*period5	1000	-0.0009932	0.105598	0.908
usd;0.8;0;0;0;0	usd	0	0	0	0.8	0	gee_ind	Intercept	1000	0.00444718	0.110833	0.945
usd;0.8;0;0;0;0	usd	0	0	0	0.8	0	gee_ind	period1	1000	-0.0018094	0.0484424	0.93
usd;0.8;0;0;0;0	usd	0	0	0	0.8	0	gee_ind	period2	1000	-0.0012751	0.0469153	0.937
usd;0.8;0;0;0;0	usd	0	0	0	0.8	0	gee_ind	period3	1000	0	0	1
usd;0.8;0;0;0;0	usd	0	0	0	0.8	0	gee_ind	period4	1000	0.000971266	0.0616486	0.916
usd;0.8;0;0;0;0	usd	0	0	0	0.8	0	gee_ind	period5	1000	0.00145184	0.092723	0.901
usd;0.8;0;0;0;0	usd	0	0	0	0.8	0	gee_ind	trt	1000	-0.0015772	0.0587649	0.928
usd;0.8;0;0;0;0	usd	0	0	0	0.8	0	gee_ind	trt*period1	1000	-0.0012036	0.0926186	0.909
usd;0.8;0;0;0;0	usd	0	0	0	0.8	0	gee_ind	trt*period2	1000	0.00199333	0.0710568	0.941
usd;0.8;0;0;0;0	usd	0	0	0	0.8	0	gee_ind	trt*period3	1000	0	0	1
usd;0.8;0;0;0;0	usd	0	0	0	0.8	0	gee_ind	trt*period4	1000	-0.00066181	0.0773634	0.925
usd;0.8;0;0;0;0	usd	0	0	0	0.8	0	gee_ind	trt*period5	1000	-0.00065467	0.105921	0.91
usd;0.8;0;0;0;0	usd	0	0	0	0.8	0	glmm_agg	Intercept	1000	0.000500676	0.138373	0.958
usd;0.8;0;0;0;0	usd	0	0	0	0.8	0	glmm_agg	period1	1000	0.000144069	0.0575698	0.956
usd;0.8;0;0;0;0	usd	0	0	0	0.8	0	glmm_agg	period2	1000	-0.0004485	0.0597507	0.955
usd;0.8;0;0;0;0	usd	0	0	0	0.8	0	glmm_agg	period3	1000	0	0
usd;0.8;0;0;0;0	usd	0	0	0	0.8	0	glmm_agg	period4	1000	-0.00024077	0.0769287	0.946
usd;0.8;0;0;0;0	usd	0	0	0	0.8	0	glmm_agg	period5	1000	0.00451947	0.105126	0.959
usd;0.8;0;0;0;0	usd	0	0	0	0.8	0	glmm_agg	trt	1000	7.3262e-05	0.0735382	0.954
usd;0.8;0;0;0;0	usd	0	0	0	0.8	0	glmm_agg	trt*period1	1000	-0.0016041	0.104096	0.964
usd;0.8;0;0;0;0	usd	0	0	0	0.8	0	glmm_agg	trt*period2	1000	0.00285164	0.0913538	0.953
usd;0.8;0;0;0;0	usd	0	0	0	0.8	0	glmm_agg	trt*period3	1000	0	0
usd;0.8;0;0;0;0	usd	0	0	0	0.8	0	glmm_agg	trt*period4	1000	-0.00039382	0.0971125	0.944
usd;0.8;0;0;0;0	usd	0	0	0	0.8	0	glmm_agg	trt*period5	1000	-0.0059846	0.121175	0.949
usd;0.8;0;0;0;0	usd	0	0	0	0.8	0	glmm_ind	Intercept	998	-0.0076549	0.136441	0.955912
usd;0.8;0;0;0;0	usd	0	0	0	0.8	0	glmm_ind	period1	998	0.00138218	0.0573365	0.958918
usd;0.8;0;0;0;0	usd	0	0	0	0.8	0	glmm_ind	period2	998	0.000216747	0.0596194	0.951904
usd;0.8;0;0;0;0	usd	0	0	0	0.8	0	glmm_ind	period3	998	0	0
usd;0.8;0;0;0;0	usd	0	0	0	0.8	0	glmm_ind	period4	998	-0.0010803	0.0766417	0.946894
usd;0.8;0;0;0;0	usd	0	0	0	0.8	0	glmm_ind	period5	998	0.00302251	0.104817	0.958918
usd;0.8;0;0;0;0	usd	0	0	0	0.8	0	glmm_ind	trt	998	0.00135085	0.0733442	0.952906
usd;0.8;0;0;0;0	usd	0	0	0	0.8	0	glmm_ind	trt*period1	998	-0.0015979	0.103767	0.963928
usd;0.8;0;0;0;0	usd	0	0	0	0.8	0	glmm_ind	trt*period2	998	0.00275973	0.0911728	0.952906
usd;0.8;0;0;0;0	usd	0	0	0	0.8	0	glmm_ind	trt*period3	998	0	0
usd;0.8;0;0;0;0	usd	0	0	0	0.8	0	glmm_ind	trt*period4	998	-2.7482e-05	0.0966869	0.94489
usd;0.8;0;0;0;0	usd	0	0	0	0.8	0	glmm_ind	trt*period5	998	-0.0056053	0.120842	0.948898
usd;0.8;0;0;0;-0.1	usd	0	0	0	0.8	-0.1	gee_agg	Intercept	1000	0.00477505	0.111247	0.942
usd;0.8;0;0;0;-0.1	usd	0	0	0	0.8	-0.1	gee_agg	period1	1000	-0.002136	0.0489797	0.93
usd;0.8;0;0;0;-0.1	usd	0	0	0	0.8	-0.1	gee_agg	period2	1000	-0.0014568	0.0473021	0.932
usd;0.8;0;0;0;-0.1	usd	0	0	0	0.8	-0.1	gee_agg	period3	1000	0	0	1
usd;0.8;0;0;0;-0.1	usd	0	0	0	0.8	-0.1	gee_agg	period4	1000	0.00103447	0.0621964	0.914
usd;0.8;0;0;0;-0.1	usd	0	0	0	0.8	-0.1	gee_agg	period5	1000	0.00161041	0.0924202	0.899
usd;0.8;0;0;0;-0.1	usd	0	0	0	0.8	-0.1	gee_agg	trt	1000	-0.0021812	0.0596726	0.928
usd;0.8;0;0;0;-0.1	usd	0	0	0	0.8	-0.1	gee_agg	trt*period1	1000	-0.0021834	0.095118	0.922
usd;0.8;0;0;0;-0.1	usd	0	0	0	0.8	-0.1	gee_agg	trt*period2	1000	0.00166758	0.0708862	0.949
usd;0.8;0;0;0;-0.1	usd	0	0	0	0.8	-0.1	gee_agg	trt*period3	1000	0	0	1
usd;0.8;0;0;0;-0.1	usd	0	0	0	0.8	-0.1	gee_agg	trt*period4	1000	-0.0020669	0.0769977	0.923
usd;0.8;0;0;0;-0.1	usd	0	0	0	0.8	-0.1	gee_agg	trt*period5	1000	-0.0013327	0.104149	0.905
usd;0.8;0;0;0;-0.1	usd	0	0	0	0.8	-0.1	gee_ind	Intercept	1000	0.00475254	0.11131	0.941
usd;0.8;0;0;0;-0.1	usd	0	0	0	0.8	-0.1	gee_ind	period1	1000	-0.0021214	0.0490503	0.93
usd;0.8;0;0;0;-0.1	usd	0	0	0	0.8	-0.1	gee_ind	period2	1000	-0.0014529	0.0473423	0.933
usd;0.8;0;0;0;-0.1	usd	0	0	0	0.8	-0.1	gee_ind	period3	1000	0	0	1
usd;0.8;0;0;0;-0.1	usd	0	0	0	0.8	-0.1	gee_ind	period4	1000	0.000968036	0.0623079	0.914
usd;0.8;0;0;0;-0.1	usd	0	0	0	0.8	-0.1	gee_ind	period5	1000	0.00132139	0.0928774	0.901
usd;0.8;0;0;0;-0.1	usd	0	0	0	0.8	-0.1	gee_ind	trt	1000	-0.0022193	0.05978	0.925
usd;0.8;0;0;0;-0.1	usd	0	0	0	0.8	-0.1	gee_ind	trt*period1	1000	-0.0021231	0.0950884	0.922
usd;0.8;0;0;0;-0.1	usd	0	0	0	0.8	-0.1	gee_ind	trt*period2	1000	0.00169285	0.0708886	0.949
usd;0.8;0;0;0;-0.1	usd	0	0	0	0.8	-0.1	gee_ind	trt*period3	1000	0	0	1
usd;0.8;0;0;0;-0.1	usd	0	0	0	0.8	-0.1	gee_ind	trt*period4	1000	-0.0019823	0.0770685	0.924
usd;0.8;0;0;0;-0.1	usd	0	0	0	0.8	-0.1	gee_ind	trt*period5	1000	-0.0009995	0.104447	0.905
usd;0.8;0;0;0;-0.1	usd	0	0	0	0.8	-0.1	glmm_agg	Intercept	1000	0.000689523	0.138386	0.952
usd;0.8;0;0;0;-0.1	usd	0	0	0	0.8	-0.1	glmm_agg	period1	1000	-0.00015924	0.0576924	0.959
usd;0.8;0;0;0;-0.1	usd	0	0	0	0.8	-0.1	glmm_agg	period2	1000	-0.00058751	0.059969	0.954
usd;0.8;0;0;0;-0.1	usd	0	0	0	0.8	-0.1	glmm_agg	period3	1000	0	0
usd;0.8;0;0;0;-0.1	usd	0	0	0	0.8	-0.1	glmm_agg	period4	1000	-0.00028802	0.0772309	0.946
usd;0.8;0;0;0;-0.1	usd	0	0	0	0.8	-0.1	glmm_agg	period5	1000	0.00438581	0.10518	0.959
usd;0.8;0;0;0;-0.1	usd	0	0	0	0.8	-0.1	glmm_agg	trt	1000	-0.00039255	0.074019	0.949
usd;0.8;0;0;0;-0.1	usd	0	0	0	0.8	-0.1	glmm_agg	trt*period1	1000	-0.002195	0.10261	0.958
usd;0.8;0;0;0;-0.1	usd	0	0	0	0.8	-0.1	glmm_agg	trt*period2	1000	0.00291581	0.0900487	0.955
usd;0.8;0;0;0;-0.1	usd	0	0	0	0.8	-0.1	glmm_agg	trt*period3	1000	0	0
usd;0.8;0;0;0;-0.1	usd	0	0	0	0.8	-0.1	glmm_agg	trt*period4	1000	-0.0015563	0.0977518	0.943
usd;0.8;0;0;0;-0.1	usd	0	0	0	0.8	-0.1	glmm_agg	trt*period5	1000	-0.005142	0.121692	0.947
usd;0.8;0;0;0;-0.1	usd	0	0	0	0.8	-0.1	glmm_ind	Intercept	998	-0.0069314	0.136636	0.95491
usd;0.8;0;0;0;-0.1	usd	0	0	0	0.8	-0.1	glmm_ind	period1	998	0.00108464	0.057556	0.95992
usd;0.8;0;0;0;-0.1	usd	0	0	0	0.8	-0.1	glmm_ind	period2	998	-3.7367e-05	0.0597874	0.953908
usd;0.8;0;0;0;-0.1	usd	0	0	0	0.8	-0.1	glmm_ind	period3	998	0	0
usd;0.8;0;0;0;-0.1	usd	0	0	0	0.8	-0.1	glmm_ind	period4	998	-0.00088592	0.0770588	0.945892
usd;0.8;0;0;0;-0.1	usd	0	0	0	0.8	-0.1	glmm_ind	period5	998	0.00286438	0.104862	0.958918
usd;0.8;0;0;0;-0.1	usd	0	0	0	0.8	-0.1	glmm_ind	trt	998	0.00075728	0.0737629	0.948898
usd;0.8;0;0;0;-0.1	usd	0	0	0	0.8	-0.1	glmm_ind	trt*period1	998	-0.0017313	0.10238	0.957916
usd;0.8;0;0;0;-0.1	usd	0	0	0	0.8	-0.1	glmm_ind	trt*period2	998	0.00316305	0.0898501	0.953908
usd;0.8;0;0;0;-0.1	usd	0	0	0	0.8	-0.1	glmm_ind	trt*period3	998	0	0
usd;0.8;0;0;0;-0.1	usd	0	0	0	0.8	-0.1	glmm_ind	trt*period4	998	-0.001123	0.0975178	0.941884
usd;0.8;0;0;0;-0.1	usd	0	0	0	0.8	-0.1	glmm_ind	trt*period5	998	-0.004111	0.121283	0.946894
dsdopt;0.2;14;24;0;0	dsdopt	14	24	0	0.2	0	gee_agg	Intercept	1000	0.00386521	0.0852237	0.935
dsdopt;0.2;14;24;0;0	dsdopt	14	24	0	0.2	0	gee_agg	period1	1000	-0.001872	0.0661574	0.922
dsdopt;0.2;14;24;0;0	dsdopt	14	24	0	0.2	0	gee_agg	period2	1000	-0.0016985	0.067148	0.916
dsdopt;0.2;14;24;0;0	dsdopt	14	24	0	0.2	0	gee_agg	period3	1000	0	0	1
dsdopt;0.2;14;24;0;0	dsdopt	14	24	0	0.2	0	gee_agg	period4	1000	-0.0038714	0.0772734	0.914
dsdopt;0.2;14;24;0;0	dsdopt	14	24	0	0.2	0	gee_agg	period5	1000	0.00270395	0.0833003	0.907
dsdopt;0.2;14;24;0;0	dsdopt	14	24	0	0.2	0	gee_agg	trt	1000	-0.0032231	0.0736859	0.925
dsdopt;0.2;14;24;0;0	dsdopt	14	24	0	0.2	0	gee_agg	trt*period1	1000	0.00414962	0.096279	0.919
dsdopt;0.2;14;24;0;0	dsdopt	14	24	0	0.2	0	gee_agg	trt*period2	1000	0.00277988	0.0968905	0.929
dsdopt;0.2;14;24;0;0	dsdopt	14	24	0	0.2	0	gee_agg	trt*period3	1000	0	0	1
dsdopt;0.2;14;24;0;0	dsdopt	14	24	0	0.2	0	gee_agg	trt*period4	1000	0.00631582	0.0875437	0.937
dsdopt;0.2;14;24;0;0	dsdopt	14	24	0	0.2	0	gee_agg	trt*period5	1000	-0.0017494	0.0934661	0.914
dsdopt;0.2;14;24;0;0	dsdopt	14	24	0	0.2	0	gee_ind	Intercept	1000	0.00376843	0.0852643	0.936
dsdopt;0.2;14;24;0;0	dsdopt	14	24	0	0.2	0	gee_ind	period1	1000	-0.0017941	0.0662364	0.924
dsdopt;0.2;14;24;0;0	dsdopt	14	24	0	0.2	0	gee_ind	period2	1000	-0.0016224	0.0672107	0.916
dsdopt;0.2;14;24;0;0	dsdopt	14	24	0	0.2	0	gee_ind	period3	1000	0	0	1
dsdopt;0.2;14;24;0;0	dsdopt	14	24	0	0.2	0	gee_ind	period4	1000	-0.003893	0.077269	0.914
dsdopt;0.2;14;24;0;0	dsdopt	14	24	0	0.2	0	gee_ind	period5	1000	0.00265549	0.0833112	0.907
dsdopt;0.2;14;24;0;0	dsdopt	14	24	0	0.2	0	gee_ind	trt	1000	-0.0031164	0.0737707	0.927
dsdopt;0.2;14;24;0;0	dsdopt	14	24	0	0.2	0	gee_ind	trt*period1	1000	0.00411025	0.0962809	0.919
dsdopt;0.2;14;24;0;0	dsdopt	14	24	0	0.2	0	gee_ind	trt*period2	1000	0.00273224	0.0969233	0.929
dsdopt;0.2;14;24;0;0	dsdopt	14	24	0	0.2	0	gee_ind	trt*period3	1000	0	0	1
dsdopt;0.2;14;24;0;0	dsdopt	14	24	0	0.2	0	gee_ind	trt*period4	1000	0.00633582	0.0875383	0.936
dsdopt;0.2;14;24;0;0	dsdopt	14	24	0	0.2	0	gee_ind	trt*period5	1000	-0.0017041	0.0934808	0.913
dsdopt;0.2;14;24;0;0	dsdopt	14	24	0	0.2	0	glmm_agg	Intercept	1000	0.00226079	0.091524	0.952
dsdopt;0.2;14;24;0;0	dsdopt	14	24	0	0.2	0	glmm_agg	period1	1000	-0.0014935	0.0712025	0.952
dsdopt;0.2;14;24;0;0	dsdopt	14	24	0	0.2	0	glmm_agg	period2	1000	-0.0017655	0.0728582	0.944
dsdopt;0.2;14;24;0;0	dsdopt	14	24	0	0.2	0	glmm_agg	period3	1000	0	0
dsdopt;0.2;14;24;0;0	dsdopt	14	24	0	0.2	0	glmm_agg	period4	1000	-0.0037923	0.0840932	0.966
dsdopt;0.2;14;24;0;0	dsdopt	14	24	0	0.2	0	glmm_agg	period5	1000	0.00368914	0.0892376	0.948
dsdopt;0.2;14;24;0;0	dsdopt	14	24	0	0.2	0	glmm_agg	trt	1000	-0.002933	0.0797732	0.952
dsdopt;0.2;14;24;0;0	dsdopt	14	24	0	0.2	0	glmm_agg	trt*period1	1000	0.00453669	0.102109	0.955
dsdopt;0.2;14;24;0;0	dsdopt	14	24	0	0.2	0	glmm_agg	trt*period2	1000	0.0031505	0.104326	0.945
dsdopt;0.2;14;24;0;0	dsdopt	14	24	0	0.2	0	glmm_agg	trt*period3	1000	0	0
dsdopt;0.2;14;24;0;0	dsdopt	14	24	0	0.2	0	glmm_agg	trt*period4	1000	0.00585507	0.0952727	0.964
dsdopt;0.2;14;24;0;0	dsdopt	14	24	0	0.2	0	glmm_agg	trt*period5	1000	-0.0039321	0.0992562	0.957
dsdopt;0.2;14;24;0;0	dsdopt	14	24	0	0.2	0	glmm_ind	Intercept	999	-0.00054793	0.0911525	0.953954
dsdopt;0.2;14;24;0;0	dsdopt	14	24	0	0.2	0	glmm_ind	period1	999	-0.00031714	0.0710095	0.951952
dsdopt;0.2;14;24;0;0	dsdopt	14	24	0	0.2	0	glmm_ind	period2	999	-0.0010967	0.0726745	0.944945
dsdopt;0.2;14;24;0;0	dsdopt	14	24	0	0.2	0	glmm_ind	period3	999	0	0
dsdopt;0.2;14;24;0;0	dsdopt	14	24	0	0.2	0	glmm_ind	period4	999	-0.0043747	0.0838861	0.967968
dsdopt;0.2;14;24;0;0	dsdopt	14	24	0	0.2	0	glmm_ind	period5	999	0.00255342	0.088987	0.946947
dsdopt;0.2;14;24;0;0	dsdopt	14	24	0	0.2	0	glmm_ind	trt	999	-0.0017584	0.0795631	0.952953
dsdopt;0.2;14;24;0;0	dsdopt	14	24	0	0.2	0	glmm_ind	trt*period1	999	0.00409805	0.10189	0.954955
dsdopt;0.2;14;24;0;0	dsdopt	14	24	0	0.2	0	glmm_ind	trt*period2	999	0.00276365	0.104056	0.944945
dsdopt;0.2;14;24;0;0	dsdopt	14	24	0	0.2	0	glmm_ind	trt*period3	999	0	0
dsdopt;0.2;14;24;0;0	dsdopt	14	24	0	0.2	0	glmm_ind	trt*period4	999	0.00596915	0.0950552	0.964965
dsdopt;0.2;14;24;0;0	dsdopt	14	24	0	0.2	0	glmm_ind	trt*period5	999	-0.0036809	0.0989989	0.957958
dsdopt;0.2;14;24;0;-0.1	dsdopt	14	24	0	0.2	-0.1	gee_agg	Intercept	1000	0.00387718	0.0851497	0.936
dsdopt;0.2;14;24;0;-0.1	dsdopt	14	24	0	0.2	-0.1	gee_agg	period1	1000	-0.0018416	0.0661651	0.923
dsdopt;0.2;14;24;0;-0.1	dsdopt	14	24	0	0.2	-0.1	gee_agg	period2	1000	-0.0016681	0.0671443	0.915
dsdopt;0.2;14;24;0;-0.1	dsdopt	14	24	0	0.2	-0.1	gee_agg	period3	1000	0	0	1
dsdopt;0.2;14;24;0;-0.1	dsdopt	14	24	0	0.2	-0.1	gee_agg	period4	1000	-0.0038783	0.0772676	0.916
dsdopt;0.2;14;24;0;-0.1	dsdopt	14	24	0	0.2	-0.1	gee_agg	period5	1000	0.00268304	0.0832973	0.906
dsdopt;0.2;14;24;0;-0.1	dsdopt	14	24	0	0.2	-0.1	gee_agg	trt	1000	-0.0032568	0.073682	0.93
dsdopt;0.2;14;24;0;-0.1	dsdopt	14	24	0	0.2	-0.1	gee_agg	trt*period1	1000	0.00257026	0.0989457	0.92
dsdopt;0.2;14;24;0;-0.1	dsdopt	14	24	0	0.2	-0.1	gee_agg	trt*period2	1000	0.00135823	0.0967515	0.923
dsdopt;0.2;14;24;0;-0.1	dsdopt	14	24	0	0.2	-0.1	gee_agg	trt*period3	1000	0	0	1
dsdopt;0.2;14;24;0;-0.1	dsdopt	14	24	0	0.2	-0.1	gee_agg	trt*period4	1000	0.00544632	0.0871212	0.938
dsdopt;0.2;14;24;0;-0.1	dsdopt	14	24	0	0.2	-0.1	gee_agg	trt*period5	1000	-0.0026443	0.0931781	0.922
dsdopt;0.2;14;24;0;-0.1	dsdopt	14	24	0	0.2	-0.1	gee_ind	Intercept	1000	0.00379207	0.0852214	0.936
dsdopt;0.2;14;24;0;-0.1	dsdopt	14	24	0	0.2	-0.1	gee_ind	period1	1000	-0.001771	0.0662492	0.924
dsdopt;0.2;14;24;0;-0.1	dsdopt	14	24	0	0.2	-0.1	gee_ind	period2	1000	-0.0015991	0.0672213	0.914
dsdopt;0.2;14;24;0;-0.1	dsdopt	14	24	0	0.2	-0.1	gee_ind	period3	1000	0	0	1
dsdopt;0.2;14;24;0;-0.1	dsdopt	14	24	0	0.2	-0.1	gee_ind	period4	1000	-0.003898	0.0772621	0.916
dsdopt;0.2;14;24;0;-0.1	dsdopt	14	24	0	0.2	-0.1	gee_ind	period5	1000	0.00263806	0.0833013	0.905
dsdopt;0.2;14;24;0;-0.1	dsdopt	14	24	0	0.2	-0.1	gee_ind	trt	1000	-0.0031637	0.0737951	0.931
dsdopt;0.2;14;24;0;-0.1	dsdopt	14	24	0	0.2	-0.1	gee_ind	trt*period1	1000	0.00253621	0.0989667	0.919
dsdopt;0.2;14;24;0;-0.1	dsdopt	14	24	0	0.2	-0.1	gee_ind	trt*period2	1000	0.00131047	0.0967696	0.922
dsdopt;0.2;14;24;0;-0.1	dsdopt	14	24	0	0.2	-0.1	gee_ind	trt*period3	1000	0	0	1
dsdopt;0.2;14;24;0;-0.1	dsdopt	14	24	0	0.2	-0.1	gee_ind	trt*period4	1000	0.00546516	0.0871144	0.938
dsdopt;0.2;14;24;0;-0.1	dsdopt	14	24	0	0.2	-0.1	gee_ind	trt*period5	1000	-0.0026008	0.0931792	0.922
dsdopt;0.2;14;24;0;-0.1	dsdopt	14	24	0	0.2	-0.1	glmm_agg	Intercept	1000	0.00231419	0.0914565	0.956
dsdopt;0.2;14;24;0;-0.1	dsdopt	14	24	0	0.2	-0.1	glmm_agg	period1	1000	-0.0014958	0.0712082	0.952
dsdopt;0.2;14;24;0;-0.1	dsdopt	14	24	0	0.2	-0.1	glmm_agg	period2	1000	-0.0017617	0.0728758	0.945
dsdopt;0.2;14;24;0;-0.1	dsdopt	14	24	0	0.2	-0.1	glmm_agg	period3	1000	0	0
dsdopt;0.2;14;24;0;-0.1	dsdopt	14	24	0	0.2	-0.1	glmm_agg	period4	1000	-0.0037897	0.0840951	0.966
dsdopt;0.2;14;24;0;-0.1	dsdopt	14	24	0	0.2	-0.1	glmm_agg	period5	1000	0.00369409	0.0892424	0.948
dsdopt;0.2;14;24;0;-0.1	dsdopt	14	24	0	0.2	-0.1	glmm_agg	trt	1000	-0.0029897	0.0798141	0.952
dsdopt;0.2;14;24;0;-0.1	dsdopt	14	24	0	0.2	-0.1	glmm_agg	trt*period1	1000	0.00371272	0.103427	0.947
dsdopt;0.2;14;24;0;-0.1	dsdopt	14	24	0	0.2	-0.1	glmm_agg	trt*period2	1000	0.00204042	0.103933	0.945
dsdopt;0.2;14;24;0;-0.1	dsdopt	14	24	0	0.2	-0.1	glmm_agg	trt*period3	1000	0	0
dsdopt;0.2;14;24;0;-0.1	dsdopt	14	24	0	0.2	-0.1	glmm_agg	trt*period4	1000	0.00516203	0.0947869	0.965
dsdopt;0.2;14;24;0;-0.1	dsdopt	14	24	0	0.2	-0.1	glmm_agg	trt*period5	1000	-0.0043009	0.0993773	0.957
dsdopt;0.2;14;24;0;-0.1	dsdopt	14	24	0	0.2	-0.1	glmm_ind	Intercept	1000	-0.00039102	0.0910561	0.954
dsdopt;0.2;14;24;0;-0.1	dsdopt	14	24	0	0.2	-0.1	glmm_ind	period1	1000	-0.00037692	0.0710017	0.952
dsdopt;0.2;14;24;0;-0.1	dsdopt	14	24	0	0.2	-0.1	glmm_ind	period2	1000	-0.0011103	0.0726603	0.945
dsdopt;0.2;14;24;0;-0.1	dsdopt	14	24	0	0.2	-0.1	glmm_ind	period3	1000	0	0
dsdopt;0.2;14;24;0;-0.1	dsdopt	14	24	0	0.2	-0.1	glmm_ind	period4	1000	-0.0043602	0.0838466	0.968
dsdopt;0.2;14;24;0;-0.1	dsdopt	14	24	0	0.2	-0.1	glmm_ind	period5	1000	0.00250304	0.0889624	0.947
dsdopt;0.2;14;24;0;-0.1	dsdopt	14	24	0	0.2	-0.1	glmm_ind	trt	1000	-0.0018642	0.079585	0.951
dsdopt;0.2;14;24;0;-0.1	dsdopt	14	24	0	0.2	-0.1	glmm_ind	trt*period1	1000	0.00367889	0.103182	0.947
dsdopt;0.2;14;24;0;-0.1	dsdopt	14	24	0	0.2	-0.1	glmm_ind	trt*period2	1000	0.00194278	0.103685	0.945
dsdopt;0.2;14;24;0;-0.1	dsdopt	14	24	0	0.2	-0.1	glmm_ind	trt*period3	1000	0	0
dsdopt;0.2;14;24;0;-0.1	dsdopt	14	24	0	0.2	-0.1	glmm_ind	trt*period4	1000	0.00552679	0.0945267	0.965
dsdopt;0.2;14;24;0;-0.1	dsdopt	14	24	0	0.2	-0.1	glmm_ind	trt*period5	1000	-0.0035185	0.0990897	0.956
dsdopt;0.5;14;24;0;0	dsdopt	14	24	0	0.5	0	gee_agg	Intercept	1000	0.00469144	0.106094	0.936
dsdopt;0.5;14;24;0;0	dsdopt	14	24	0	0.5	0	gee_agg	period1	1000	-0.0030872	0.0634343	0.917
dsdopt;0.5;14;24;0;0	dsdopt	14	24	0	0.5	0	gee_agg	period2	1000	-0.0016106	0.0638828	0.912
dsdopt;0.5;14;24;0;0	dsdopt	14	24	0	0.5	0	gee_agg	period3	1000	0	0	1
dsdopt;0.5;14;24;0;0	dsdopt	14	24	0	0.5	0	gee_agg	period4	1000	-0.0013081	0.070721	0.912
dsdopt;0.5;14;24;0;0	dsdopt	14	24	0	0.5	0	gee_agg	period5	1000	0.00153575	0.0768718	0.907
dsdopt;0.5;14;24;0;0	dsdopt	14	24	0	0.5	0	gee_agg	trt	1000	-0.0032624	0.0712549	0.928
dsdopt;0.5;14;24;0;0	dsdopt	14	24	0	0.5	0	gee_agg	trt*period1	1000	0.00363133	0.0974747	0.919
dsdopt;0.5;14;24;0;0	dsdopt	14	24	0	0.5	0	gee_agg	trt*period2	1000	0.00231472	0.0932265	0.925
dsdopt;0.5;14;24;0;0	dsdopt	14	24	0	0.5	0	gee_agg	trt*period3	1000	0	0	1
dsdopt;0.5;14;24;0;0	dsdopt	14	24	0	0.5	0	gee_agg	trt*period4	1000	0.0040415	0.080539	0.928
dsdopt;0.5;14;24;0;0	dsdopt	14	24	0	0.5	0	gee_agg	trt*period5	1000	0.000549302	0.0887705	0.934
dsdopt;0.5;14;24;0;0	dsdopt	14	24	0	0.5	0	gee_ind	Intercept	1000	0.00451114	0.106152	0.938
dsdopt;0.5;14;24;0;0	dsdopt	14	24	0	0.5	0	gee_ind	period1	1000	-0.0029312	0.0635785	0.918
dsdopt;0.5;14;24;0;0	dsdopt	14	24	0	0.5	0	gee_ind	period2	1000	-0.0014582	0.0640081	0.912
dsdopt;0.5;14;24;0;0	dsdopt	14	24	0	0.5	0	gee_ind	period3	1000	0	0	1
dsdopt;0.5;14;24;0;0	dsdopt	14	24	0	0.5	0	gee_ind	period4	1000	-0.0013517	0.0707177	0.912
dsdopt;0.5;14;24;0;0	dsdopt	14	24	0	0.5	0	gee_ind	period5	1000	0.00143762	0.0769093	0.906
dsdopt;0.5;14;24;0;0	dsdopt	14	24	0	0.5	0	gee_ind	trt	1000	-0.0030823	0.0714416	0.929
dsdopt;0.5;14;24;0;0	dsdopt	14	24	0	0.5	0	gee_ind	trt*period1	1000	0.00350816	0.0974554	0.918
dsdopt;0.5;14;24;0;0	dsdopt	14	24	0	0.5	0	gee_ind	trt*period2	1000	0.00216486	0.093183	0.923
dsdopt;0.5;14;24;0;0	dsdopt	14	24	0	0.5	0	gee_ind	trt*period3	1000	0	0	1
dsdopt;0.5;14;24;0;0	dsdopt	14	24	0	0.5	0	gee_ind	trt*period4	1000	0.00408012	0.0805379	0.927
dsdopt;0.5;14;24;0;0	dsdopt	14	24	0	0.5	0	gee_ind	trt*period5	1000	0.000636469	0.0888152	0.934
dsdopt;0.5;14;24;0;0	dsdopt	14	24	0	0.5	0	glmm_agg	Intercept	1000	0.00173531	0.122887	0.948
dsdopt;0.5;14;24;0;0	dsdopt	14	24	0	0.5	0	glmm_agg	period1	1000	-0.0023297	0.0732967	0.952
dsdopt;0.5;14;24;0;0	dsdopt	14	24	0	0.5	0	glmm_agg	period2	1000	-0.0017099	0.0756829	0.948
dsdopt;0.5;14;24;0;0	dsdopt	14	24	0	0.5	0	glmm_agg	period3	1000	0	0
dsdopt;0.5;14;24;0;0	dsdopt	14	24	0	0.5	0	glmm_agg	period4	1000	-0.0015757	0.0851964	0.952
dsdopt;0.5;14;24;0;0	dsdopt	14	24	0	0.5	0	glmm_agg	period5	1000	0.00193506	0.0867117	0.967
dsdopt;0.5;14;24;0;0	dsdopt	14	24	0	0.5	0	glmm_agg	trt	1000	-0.0026639	0.0840334	0.953
dsdopt;0.5;14;24;0;0	dsdopt	14	24	0	0.5	0	glmm_agg	trt*period1	1000	0.003707	0.106816	0.952
dsdopt;0.5;14;24;0;0	dsdopt	14	24	0	0.5	0	glmm_agg	trt*period2	1000	0.00265572	0.109148	0.949
dsdopt;0.5;14;24;0;0	dsdopt	14	24	0	0.5	0	glmm_agg	trt*period3	1000	0	0
dsdopt;0.5;14;24;0;0	dsdopt	14	24	0	0.5	0	glmm_agg	trt*period4	1000	0.00364899	0.097001	0.957
dsdopt;0.5;14;24;0;0	dsdopt	14	24	0	0.5	0	glmm_agg	trt*period5	1000	-0.0019627	0.0995804	0.962
dsdopt;0.5;14;24;0;0	dsdopt	14	24	0	0.5	0	glmm_ind	Intercept	999	-0.0031513	0.121934	0.948949
dsdopt;0.5;14;24;0;0	dsdopt	14	24	0	0.5	0	glmm_ind	period1	999	-0.0009484	0.0730564	0.952953
dsdopt;0.5;14;24;0;0	dsdopt	14	24	0	0.5	0	glmm_ind	period2	999	-0.00095419	0.0754661	0.947948
dsdopt;0.5;14;24;0;0	dsdopt	14	24	0	0.5	0	glmm_ind	period3	999	0	0
dsdopt;0.5;14;24;0;0	dsdopt	14	24	0	0.5	0	glmm_ind	period4	999	-0.0020873	0.0849196	0.953954
dsdopt;0.5;14;24;0;0	dsdopt	14	24	0	0.5	0	glmm_ind	period5	999	0.000749461	0.0864859	0.965966
dsdopt;0.5;14;24;0;0	dsdopt	14	24	0	0.5	0	glmm_ind	trt	999	-0.0013434	0.0837906	0.954955
dsdopt;0.5;14;24;0;0	dsdopt	14	24	0	0.5	0	glmm_ind	trt*period1	999	0.00317222	0.106396	0.951952
dsdopt;0.5;14;24;0;0	dsdopt	14	24	0	0.5	0	glmm_ind	trt*period2	999	0.00233286	0.108867	0.948949
dsdopt;0.5;14;24;0;0	dsdopt	14	24	0	0.5	0	glmm_ind	trt*period3	999	0	0
dsdopt;0.5;14;24;0;0	dsdopt	14	24	0	0.5	0	glmm_ind	trt*period4	999	0.00374551	0.0967545	0.956957
dsdopt;0.5;14;24;0;0	dsdopt	14	24	0	0.5	0	glmm_ind	trt*period5	999	-0.0017547	0.0993333	0.961962
dsdopt;0.5;14;24;0;-0.1	dsdopt	14	24	0	0.5	-0.1	gee_agg	Intercept	1000	0.00478298	0.106149	0.938
dsdopt;0.5;14;24;0;-0.1	dsdopt	14	24	0	0.5	-0.1	gee_agg	period1	1000	-0.0030787	0.0634569	0.917
dsdopt;0.5;14;24;0;-0.1	dsdopt	14	24	0	0.5	-0.1	gee_agg	period2	1000	-0.0016027	0.0638755	0.912
dsdopt;0.5;14;24;0;-0.1	dsdopt	14	24	0	0.5	-0.1	gee_agg	period3	1000	0	0	1
dsdopt;0.5;14;24;0;-0.1	dsdopt	14	24	0	0.5	-0.1	gee_agg	period4	1000	-0.0013111	0.0707078	0.912
dsdopt;0.5;14;24;0;-0.1	dsdopt	14	24	0	0.5	-0.1	gee_agg	period5	1000	0.0015392	0.0768614	0.908
dsdopt;0.5;14;24;0;-0.1	dsdopt	14	24	0	0.5	-0.1	gee_agg	trt	1000	-0.0033896	0.0715782	0.924
dsdopt;0.5;14;24;0;-0.1	dsdopt	14	24	0	0.5	-0.1	gee_agg	trt*period1	1000	0.00212531	0.100404	0.917
dsdopt;0.5;14;24;0;-0.1	dsdopt	14	24	0	0.5	-0.1	gee_agg	trt*period2	1000	0.00144688	0.0929291	0.92
dsdopt;0.5;14;24;0;-0.1	dsdopt	14	24	0	0.5	-0.1	gee_agg	trt*period3	1000	0	0	1
dsdopt;0.5;14;24;0;-0.1	dsdopt	14	24	0	0.5	-0.1	gee_agg	trt*period4	1000	0.00237632	0.0802259	0.924
dsdopt;0.5;14;24;0;-0.1	dsdopt	14	24	0	0.5	-0.1	gee_agg	trt*period5	1000	-0.0022448	0.0861255	0.93
dsdopt;0.5;14;24;0;-0.1	dsdopt	14	24	0	0.5	-0.1	gee_ind	Intercept	1000	0.00461393	0.106211	0.937
dsdopt;0.5;14;24;0;-0.1	dsdopt	14	24	0	0.5	-0.1	gee_ind	period1	1000	-0.0029288	0.0636034	0.918
dsdopt;0.5;14;24;0;-0.1	dsdopt	14	24	0	0.5	-0.1	gee_ind	period2	1000	-0.0014561	0.0640151	0.912
dsdopt;0.5;14;24;0;-0.1	dsdopt	14	24	0	0.5	-0.1	gee_ind	period3	1000	0	0	1
dsdopt;0.5;14;24;0;-0.1	dsdopt	14	24	0	0.5	-0.1	gee_ind	period4	1000	-0.0013531	0.0707037	0.912
dsdopt;0.5;14;24;0;-0.1	dsdopt	14	24	0	0.5	-0.1	gee_ind	period5	1000	0.00144464	0.0768932	0.908
dsdopt;0.5;14;24;0;-0.1	dsdopt	14	24	0	0.5	-0.1	gee_ind	trt	1000	-0.0032225	0.071768	0.924
dsdopt;0.5;14;24;0;-0.1	dsdopt	14	24	0	0.5	-0.1	gee_ind	trt*period1	1000	0.00202167	0.100405	0.918
dsdopt;0.5;14;24;0;-0.1	dsdopt	14	24	0	0.5	-0.1	gee_ind	trt*period2	1000	0.00130366	0.09293	0.921
dsdopt;0.5;14;24;0;-0.1	dsdopt	14	24	0	0.5	-0.1	gee_ind	trt*period3	1000	0	0	1
dsdopt;0.5;14;24;0;-0.1	dsdopt	14	24	0	0.5	-0.1	gee_ind	trt*period4	1000	0.00241611	0.0802218	0.924
dsdopt;0.5;14;24;0;-0.1	dsdopt	14	24	0	0.5	-0.1	gee_ind	trt*period5	1000	-0.0021553	0.0861531	0.929
dsdopt;0.5;14;24;0;-0.1	dsdopt	14	24	0	0.5	-0.1	glmm_agg	Intercept	1000	0.00182521	0.123024	0.945
dsdopt;0.5;14;24;0;-0.1	dsdopt	14	24	0	0.5	-0.1	glmm_agg	period1	1000	-0.0023336	0.0732955	0.953
dsdopt;0.5;14;24;0;-0.1	dsdopt	14	24	0	0.5	-0.1	glmm_agg	period2	1000	-0.0017072	0.0756466	0.948
dsdopt;0.5;14;24;0;-0.1	dsdopt	14	24	0	0.5	-0.1	glmm_agg	period3	1000	0	0
dsdopt;0.5;14;24;0;-0.1	dsdopt	14	24	0	0.5	-0.1	glmm_agg	period4	1000	-0.0015799	0.0851948	0.953
dsdopt;0.5;14;24;0;-0.1	dsdopt	14	24	0	0.5	-0.1	glmm_agg	period5	1000	0.00193264	0.0867067	0.967
dsdopt;0.5;14;24;0;-0.1	dsdopt	14	24	0	0.5	-0.1	glmm_agg	trt	1000	-0.0027757	0.0843172	0.954
dsdopt;0.5;14;24;0;-0.1	dsdopt	14	24	0	0.5	-0.1	glmm_agg	trt*period1	1000	0.00346085	0.106228	0.965
dsdopt;0.5;14;24;0;-0.1	dsdopt	14	24	0	0.5	-0.1	glmm_agg	trt*period2	1000	0.00225934	0.108212	0.951
dsdopt;0.5;14;24;0;-0.1	dsdopt	14	24	0	0.5	-0.1	glmm_agg	trt*period3	1000	0	0
dsdopt;0.5;14;24;0;-0.1	dsdopt	14	24	0	0.5	-0.1	glmm_agg	trt*period4	1000	0.0023308	0.0968423	0.95
dsdopt;0.5;14;24;0;-0.1	dsdopt	14	24	0	0.5	-0.1	glmm_agg	trt*period5	1000	-0.003977	0.0980489	0.961
dsdopt;0.5;14;24;0;-0.1	dsdopt	14	24	0	0.5	-0.1	glmm_ind	Intercept	998	-0.0028251	0.122107	0.9499
dsdopt;0.5;14;24;0;-0.1	dsdopt	14	24	0	0.5	-0.1	glmm_ind	period1	998	-0.00092574	0.0730292	0.952906
dsdopt;0.5;14;24;0;-0.1	dsdopt	14	24	0	0.5	-0.1	glmm_ind	period2	998	-0.00079865	0.0753387	0.948898
dsdopt;0.5;14;24;0;-0.1	dsdopt	14	24	0	0.5	-0.1	glmm_ind	period3	998	0	0
dsdopt;0.5;14;24;0;-0.1	dsdopt	14	24	0	0.5	-0.1	glmm_ind	period4	998	-0.0021161	0.0849973	0.953908
dsdopt;0.5;14;24;0;-0.1	dsdopt	14	24	0	0.5	-0.1	glmm_ind	period5	998	0.000844536	0.0863844	0.965932
dsdopt;0.5;14;24;0;-0.1	dsdopt	14	24	0	0.5	-0.1	glmm_ind	trt	998	-0.0012976	0.0840448	0.952906
dsdopt;0.5;14;24;0;-0.1	dsdopt	14	24	0	0.5	-0.1	glmm_ind	trt*period1	998	0.00334989	0.105853	0.965932
dsdopt;0.5;14;24;0;-0.1	dsdopt	14	24	0	0.5	-0.1	glmm_ind	trt*period2	998	0.00199596	0.107936	0.950902
dsdopt;0.5;14;24;0;-0.1	dsdopt	14	24	0	0.5	-0.1	glmm_ind	trt*period3	998	0	0
dsdopt;0.5;14;24;0;-0.1	dsdopt	14	24	0	0.5	-0.1	glmm_ind	trt*period4	998	0.00263208	0.0965609	0.9499
dsdopt;0.5;14;24;0;-0.1	dsdopt	14	24	0	0.5	-0.1	glmm_ind	trt*period5	998	-0.003498	0.0977193	0.960922
dsdopt;0.8;14;24;0;0	dsdopt	14	24	0	0.8	0	gee_agg	Intercept	1000	0.00542493	0.116978	0.94
dsdopt;0.8;14;24;0;0	dsdopt	14	24	0	0.8	0	gee_agg	period1	1000	-0.0032901	0.0602879	0.928
dsdopt;0.8;14;24;0;0	dsdopt	14	24	0	0.8	0	gee_agg	period2	1000	-0.0019846	0.0609229	0.913
dsdopt;0.8;14;24;0;0	dsdopt	14	24	0	0.8	0	gee_agg	period3	1000	0	0	1
dsdopt;0.8;14;24;0;0	dsdopt	14	24	0	0.8	0	gee_agg	period4	1000	-0.0014943	0.0670851	0.909
dsdopt;0.8;14;24;0;0	dsdopt	14	24	0	0.8	0	gee_agg	period5	1000	0.00228973	0.0760347	0.894
dsdopt;0.8;14;24;0;0	dsdopt	14	24	0	0.8	0	gee_agg	trt	1000	-0.0028813	0.068585	0.924
dsdopt;0.8;14;24;0;0	dsdopt	14	24	0	0.8	0	gee_agg	trt*period1	1000	0.00320178	0.0951782	0.925
dsdopt;0.8;14;24;0;0	dsdopt	14	24	0	0.8	0	gee_agg	trt*period2	1000	0.00304334	0.0896804	0.932
dsdopt;0.8;14;24;0;0	dsdopt	14	24	0	0.8	0	gee_agg	trt*period3	1000	0	0	1
dsdopt;0.8;14;24;0;0	dsdopt	14	24	0	0.8	0	gee_agg	trt*period4	1000	0.0026151	0.0750712	0.928
dsdopt;0.8;14;24;0;0	dsdopt	14	24	0	0.8	0	gee_agg	trt*period5	1000	-0.0012231	0.0848334	0.92
dsdopt;0.8;14;24;0;0	dsdopt	14	24	0	0.8	0	gee_ind	Intercept	1000	0.0051968	0.11698	0.939
dsdopt;0.8;14;24;0;0	dsdopt	14	24	0	0.8	0	gee_ind	period1	1000	-0.0030827	0.060463	0.933
dsdopt;0.8;14;24;0;0	dsdopt	14	24	0	0.8	0	gee_ind	period2	1000	-0.0017814	0.0610659	0.914
dsdopt;0.8;14;24;0;0	dsdopt	14	24	0	0.8	0	gee_ind	period3	1000	0	0	1
dsdopt;0.8;14;24;0;0	dsdopt	14	24	0	0.8	0	gee_ind	period4	1000	-0.0015511	0.0670738	0.909
dsdopt;0.8;14;24;0;0	dsdopt	14	24	0	0.8	0	gee_ind	period5	1000	0.0021638	0.0760592	0.895
dsdopt;0.8;14;24;0;0	dsdopt	14	24	0	0.8	0	gee_ind	trt	1000	-0.0026609	0.0688446	0.926
dsdopt;0.8;14;24;0;0	dsdopt	14	24	0	0.8	0	gee_ind	trt*period1	1000	0.00299959	0.0951597	0.923
dsdopt;0.8;14;24;0;0	dsdopt	14	24	0	0.8	0	gee_ind	trt*period2	1000	0.00280288	0.0896121	0.93
dsdopt;0.8;14;24;0;0	dsdopt	14	24	0	0.8	0	gee_ind	trt*period3	1000	0	0	1
dsdopt;0.8;14;24;0;0	dsdopt	14	24	0	0.8	0	gee_ind	trt*period4	1000	0.00266462	0.075058	0.928
dsdopt;0.8;14;24;0;0	dsdopt	14	24	0	0.8	0	gee_ind	trt*period5	1000	-0.0011126	0.0848592	0.921
dsdopt;0.8;14;24;0;0	dsdopt	14	24	0	0.8	0	glmm_agg	Intercept	1000	0.0022205	0.147725	0.953
dsdopt;0.8;14;24;0;0	dsdopt	14	24	0	0.8	0	glmm_agg	period1	1000	-0.0022607	0.074113	0.958
dsdopt;0.8;14;24;0;0	dsdopt	14	24	0	0.8	0	glmm_agg	period2	1000	-0.0020407	0.0777672	0.95
dsdopt;0.8;14;24;0;0	dsdopt	14	24	0	0.8	0	glmm_agg	period3	1000	0	0
dsdopt;0.8;14;24;0;0	dsdopt	14	24	0	0.8	0	glmm_agg	period4	1000	-0.0021654	0.0875502	0.951
dsdopt;0.8;14;24;0;0	dsdopt	14	24	0	0.8	0	glmm_agg	period5	1000	0.00252729	0.0908656	0.943
dsdopt;0.8;14;24;0;0	dsdopt	14	24	0	0.8	0	glmm_agg	trt	1000	-0.0017822	0.0861624	0.955
dsdopt;0.8;14;24;0;0	dsdopt	14	24	0	0.8	0	glmm_agg	trt*period1	1000	0.00227162	0.107436	0.956
dsdopt;0.8;14;24;0;0	dsdopt	14	24	0	0.8	0	glmm_agg	trt*period2	1000	0.00301183	0.110678	0.955
dsdopt;0.8;14;24;0;0	dsdopt	14	24	0	0.8	0	glmm_agg	trt*period3	1000	0	0
dsdopt;0.8;14;24;0;0	dsdopt	14	24	0	0.8	0	glmm_agg	trt*period4	1000	0.00196697	0.0983812	0.953
dsdopt;0.8;14;24;0;0	dsdopt	14	24	0	0.8	0	glmm_agg	trt*period5	1000	-0.0045538	0.100486	0.962
dsdopt;0.8;14;24;0;0	dsdopt	14	24	0	0.8	0	glmm_ind	Intercept	997	-0.0062797	0.145022	0.953862
dsdopt;0.8;14;24;0;0	dsdopt	14	24	0	0.8	0	glmm_ind	period1	997	-0.0005207	0.0737269	0.958877
dsdopt;0.8;14;24;0;0	dsdopt	14	24	0	0.8	0	glmm_ind	period2	997	-0.00096323	0.0773202	0.951856
dsdopt;0.8;14;24;0;0	dsdopt	14	24	0	0.8	0	glmm_ind	period3	997	0	0
dsdopt;0.8;14;24;0;0	dsdopt	14	24	0	0.8	0	glmm_ind	period4	997	-0.0027296	0.0873935	0.950853
dsdopt;0.8;14;24;0;0	dsdopt	14	24	0	0.8	0	glmm_ind	period5	997	0.00154541	0.090612	0.941825
dsdopt;0.8;14;24;0;0	dsdopt	14	24	0	0.8	0	glmm_ind	trt	997	-0.00010488	0.0857752	0.955868
dsdopt;0.8;14;24;0;0	dsdopt	14	24	0	0.8	0	glmm_ind	trt*period1	997	0.00177837	0.107026	0.956871
dsdopt;0.8;14;24;0;0	dsdopt	14	24	0	0.8	0	glmm_ind	trt*period2	997	0.00250431	0.110315	0.954865
dsdopt;0.8;14;24;0;0	dsdopt	14	24	0	0.8	0	glmm_ind	trt*period3	997	0	0
dsdopt;0.8;14;24;0;0	dsdopt	14	24	0	0.8	0	glmm_ind	trt*period4	997	0.00205483	0.0982114	0.952859
dsdopt;0.8;14;24;0;0	dsdopt	14	24	0	0.8	0	glmm_ind	trt*period5	997	-0.0045537	0.10027	0.961886
dsdopt;0.8;14;24;0;-0.1	dsdopt	14	24	0	0.8	-0.1	gee_agg	Intercept	1000	0.00583814	0.116753	0.942
dsdopt;0.8;14;24;0;-0.1	dsdopt	14	24	0	0.8	-0.1	gee_agg	period1	1000	-0.0032932	0.0603082	0.93
dsdopt;0.8;14;24;0;-0.1	dsdopt	14	24	0	0.8	-0.1	gee_agg	period2	1000	-0.0019782	0.0609399	0.913
dsdopt;0.8;14;24;0;-0.1	dsdopt	14	24	0	0.8	-0.1	gee_agg	period3	1000	0	0	1
dsdopt;0.8;14;24;0;-0.1	dsdopt	14	24	0	0.8	-0.1	gee_agg	period4	1000	-0.0014756	0.0670966	0.909
dsdopt;0.8;14;24;0;-0.1	dsdopt	14	24	0	0.8	-0.1	gee_agg	period5	1000	0.00232408	0.076014	0.896
dsdopt;0.8;14;24;0;-0.1	dsdopt	14	24	0	0.8	-0.1	gee_agg	trt	1000	-0.0034523	0.0684396	0.922
dsdopt;0.8;14;24;0;-0.1	dsdopt	14	24	0	0.8	-0.1	gee_agg	trt*period1	1000	0.000167327	0.0994763	0.929
dsdopt;0.8;14;24;0;-0.1	dsdopt	14	24	0	0.8	-0.1	gee_agg	trt*period2	1000	0.000440438	0.0913506	0.923
dsdopt;0.8;14;24;0;-0.1	dsdopt	14	24	0	0.8	-0.1	gee_agg	trt*period3	1000	0	0	1
dsdopt;0.8;14;24;0;-0.1	dsdopt	14	24	0	0.8	-0.1	gee_agg	trt*period4	1000	0.00113839	0.0756889	0.926
dsdopt;0.8;14;24;0;-0.1	dsdopt	14	24	0	0.8	-0.1	gee_agg	trt*period5	1000	-0.0012374	0.0819599	0.922
dsdopt;0.8;14;24;0;-0.1	dsdopt	14	24	0	0.8	-0.1	gee_ind	Intercept	1000	0.00562996	0.116748	0.942
dsdopt;0.8;14;24;0;-0.1	dsdopt	14	24	0	0.8	-0.1	gee_ind	period1	1000	-0.0031	0.0604797	0.932
dsdopt;0.8;14;24;0;-0.1	dsdopt	14	24	0	0.8	-0.1	gee_ind	period2	1000	-0.0017889	0.0610782	0.914
dsdopt;0.8;14;24;0;-0.1	dsdopt	14	24	0	0.8	-0.1	gee_ind	period3	1000	0	0	1
dsdopt;0.8;14;24;0;-0.1	dsdopt	14	24	0	0.8	-0.1	gee_ind	period4	1000	-0.0015295	0.0670858	0.909
dsdopt;0.8;14;24;0;-0.1	dsdopt	14	24	0	0.8	-0.1	gee_ind	period5	1000	0.00220471	0.0760379	0.895
dsdopt;0.8;14;24;0;-0.1	dsdopt	14	24	0	0.8	-0.1	gee_ind	trt	1000	-0.0032557	0.0686661	0.925
dsdopt;0.8;14;24;0;-0.1	dsdopt	14	24	0	0.8	-0.1	gee_ind	trt*period1	1000	4.145e-06	0.099519	0.929
dsdopt;0.8;14;24;0;-0.1	dsdopt	14	24	0	0.8	-0.1	gee_ind	trt*period2	1000	0.00022234	0.0913241	0.923
dsdopt;0.8;14;24;0;-0.1	dsdopt	14	24	0	0.8	-0.1	gee_ind	trt*period3	1000	0	0	1
dsdopt;0.8;14;24;0;-0.1	dsdopt	14	24	0	0.8	-0.1	gee_ind	trt*period4	1000	0.00118897	0.0756755	0.926
dsdopt;0.8;14;24;0;-0.1	dsdopt	14	24	0	0.8	-0.1	gee_ind	trt*period5	1000	-0.0011252	0.0819843	0.922
dsdopt;0.8;14;24;0;-0.1	dsdopt	14	24	0	0.8	-0.1	glmm_agg	Intercept	1000	0.00262212	0.147332	0.953
dsdopt;0.8;14;24;0;-0.1	dsdopt	14	24	0	0.8	-0.1	glmm_agg	period1	1000	-0.0022521	0.0741074	0.957
dsdopt;0.8;14;24;0;-0.1	dsdopt	14	24	0	0.8	-0.1	glmm_agg	period2	1000	-0.0020247	0.0777742	0.95
dsdopt;0.8;14;24;0;-0.1	dsdopt	14	24	0	0.8	-0.1	glmm_agg	period3	1000	0	0
dsdopt;0.8;14;24;0;-0.1	dsdopt	14	24	0	0.8	-0.1	glmm_agg	period4	1000	-0.0021638	0.0875512	0.951
dsdopt;0.8;14;24;0;-0.1	dsdopt	14	24	0	0.8	-0.1	glmm_agg	period5	1000	0.0025238	0.0908643	0.943
dsdopt;0.8;14;24;0;-0.1	dsdopt	14	24	0	0.8	-0.1	glmm_agg	trt	1000	-0.0023689	0.0859578	0.955
dsdopt;0.8;14;24;0;-0.1	dsdopt	14	24	0	0.8	-0.1	glmm_agg	trt*period1	1000	0.000343072	0.10616	0.964
dsdopt;0.8;14;24;0;-0.1	dsdopt	14	24	0	0.8	-0.1	glmm_agg	trt*period2	1000	0.000544859	0.113296	0.948
dsdopt;0.8;14;24;0;-0.1	dsdopt	14	24	0	0.8	-0.1	glmm_agg	trt*period3	1000	0	0
dsdopt;0.8;14;24;0;-0.1	dsdopt	14	24	0	0.8	-0.1	glmm_agg	trt*period4	1000	0.000885673	0.0994096	0.947
dsdopt;0.8;14;24;0;-0.1	dsdopt	14	24	0	0.8	-0.1	glmm_agg	trt*period5	1000	-0.0029549	0.099333	0.956
dsdopt;0.8;14;24;0;-0.1	dsdopt	14	24	0	0.8	-0.1	glmm_ind	Intercept	998	-0.0052078	0.145396	0.950902
dsdopt;0.8;14;24;0;-0.1	dsdopt	14	24	0	0.8	-0.1	glmm_ind	period1	998	-0.00078776	0.0737853	0.957916
dsdopt;0.8;14;24;0;-0.1	dsdopt	14	24	0	0.8	-0.1	glmm_ind	period2	998	-0.0012969	0.0775247	0.9499
dsdopt;0.8;14;24;0;-0.1	dsdopt	14	24	0	0.8	-0.1	glmm_ind	period3	998	0	0
dsdopt;0.8;14;24;0;-0.1	dsdopt	14	24	0	0.8	-0.1	glmm_ind	period4	998	-0.0027736	0.0873197	0.950902
dsdopt;0.8;14;24;0;-0.1	dsdopt	14	24	0	0.8	-0.1	glmm_ind	period5	998	0.00124498	0.0906527	0.941884
dsdopt;0.8;14;24;0;-0.1	dsdopt	14	24	0	0.8	-0.1	glmm_ind	trt	998	-0.00096376	0.0856539	0.956914
dsdopt;0.8;14;24;0;-0.1	dsdopt	14	24	0	0.8	-0.1	glmm_ind	trt*period1	998	0.000401957	0.105568	0.96493
dsdopt;0.8;14;24;0;-0.1	dsdopt	14	24	0	0.8	-0.1	glmm_ind	trt*period2	998	0.000559176	0.113016	0.946894
dsdopt;0.8;14;24;0;-0.1	dsdopt	14	24	0	0.8	-0.1	glmm_ind	trt*period3	998	0	0
dsdopt;0.8;14;24;0;-0.1	dsdopt	14	24	0	0.8	-0.1	glmm_ind	trt*period4	998	0.00125375	0.0991774	0.946894
dsdopt;0.8;14;24;0;-0.1	dsdopt	14	24	0	0.8	-0.1	glmm_ind	trt*period5	998	-0.002173	0.0990868	0.955912
usdopt;0.2;6;9;9;0	usdopt	6	9	9	0.2	0	gee_agg	Intercept	1000	0.00267088	0.0751115	0.941
usdopt;0.2;6;9;9;0	usdopt	6	9	9	0.2	0	gee_agg	period1	1000	-0.00096813	0.0505469	0.939
usdopt;0.2;6;9;9;0	usdopt	6	9	9	0.2	0	gee_agg	period2	1000	-0.00047739	0.0521918	0.937
usdopt;0.2;6;9;9;0	usdopt	6	9	9	0.2	0	gee_agg	period3	1000	0	0	1
usdopt;0.2;6;9;9;0	usdopt	6	9	9	0.2	0	gee_agg	period4	1000	-0.0027155	0.0710917	0.915
usdopt;0.2;6;9;9;0	usdopt	6	9	9	0.2	0	gee_agg	period5	1000	0.00539385	0.111767	0.885
usdopt;0.2;6;9;9;0	usdopt	6	9	9	0.2	0	gee_agg	trt	1000	-0.0012058	0.0609657	0.944
usdopt;0.2;6;9;9;0	usdopt	6	9	9	0.2	0	gee_agg	trt*period1	1000	0.00296832	0.099055	0.922
usdopt;0.2;6;9;9;0	usdopt	6	9	9	0.2	0	gee_agg	trt*period2	1000	0.00103019	0.0791519	0.942
usdopt;0.2;6;9;9;0	usdopt	6	9	9	0.2	0	gee_agg	trt*period3	1000	0	0	1
usdopt;0.2;6;9;9;0	usdopt	6	9	9	0.2	0	gee_agg	trt*period4	1000	0.00446661	0.0867701	0.938
usdopt;0.2;6;9;9;0	usdopt	6	9	9	0.2	0	gee_agg	trt*period5	1000	-0.0051963	0.121263	0.914
usdopt;0.2;6;9;9;0	usdopt	6	9	9	0.2	0	gee_ind	Intercept	1000	0.00263158	0.0751122	0.94
usdopt;0.2;6;9;9;0	usdopt	6	9	9	0.2	0	gee_ind	period1	1000	-0.00093386	0.0505536	0.939
usdopt;0.2;6;9;9;0	usdopt	6	9	9	0.2	0	gee_ind	period2	1000	-0.00045926	0.0521997	0.937
usdopt;0.2;6;9;9;0	usdopt	6	9	9	0.2	0	gee_ind	period3	1000	0	0	1
usdopt;0.2;6;9;9;0	usdopt	6	9	9	0.2	0	gee_ind	period4	1000	-0.0027403	0.0711215	0.914
usdopt;0.2;6;9;9;0	usdopt	6	9	9	0.2	0	gee_ind	period5	1000	0.0053184	0.111945	0.885
usdopt;0.2;6;9;9;0	usdopt	6	9	9	0.2	0	gee_ind	trt	1000	-0.0011511	0.0609232	0.943
usdopt;0.2;6;9;9;0	usdopt	6	9	9	0.2	0	gee_ind	trt*period1	1000	0.00293273	0.0989985	0.92
usdopt;0.2;6;9;9;0	usdopt	6	9	9	0.2	0	gee_ind	trt*period2	1000	0.00101797	0.0791634	0.943
usdopt;0.2;6;9;9;0	usdopt	6	9	9	0.2	0	gee_ind	trt*period3	1000	0	0	1
usdopt;0.2;6;9;9;0	usdopt	6	9	9	0.2	0	gee_ind	trt*period4	1000	0.00448075	0.0867886	0.938
usdopt;0.2;6;9;9;0	usdopt	6	9	9	0.2	0	gee_ind	trt*period5	1000	-0.0051421	0.121426	0.912
usdopt;0.2;6;9;9;0	usdopt	6	9	9	0.2	0	glmm_agg	Intercept	1000	0.000503841	0.0803883	0.945
usdopt;0.2;6;9;9;0	usdopt	6	9	9	0.2	0	glmm_agg	period1	1000	-0.0001241	0.0544918	0.955
usdopt;0.2;6;9;9;0	usdopt	6	9	9	0.2	0	glmm_agg	period2	1000	-0.00012453	0.056812	0.949
usdopt;0.2;6;9;9;0	usdopt	6	9	9	0.2	0	glmm_agg	period3	1000	0	0
usdopt;0.2;6;9;9;0	usdopt	6	9	9	0.2	0	glmm_agg	period4	1000	-0.0027291	0.0765486	0.957
usdopt;0.2;6;9;9;0	usdopt	6	9	9	0.2	0	glmm_agg	period5	1000	0.0075961	0.117467	0.962
usdopt;0.2;6;9;9;0	usdopt	6	9	9	0.2	0	glmm_agg	trt	1000	-0.00034994	0.0662794	0.955
usdopt;0.2;6;9;9;0	usdopt	6	9	9	0.2	0	glmm_agg	trt*period1	1000	0.00264496	0.105687	0.956
usdopt;0.2;6;9;9;0	usdopt	6	9	9	0.2	0	glmm_agg	trt*period2	1000	0.00118999	0.0856768	0.949
usdopt;0.2;6;9;9;0	usdopt	6	9	9	0.2	0	glmm_agg	trt*period3	1000	0	0
usdopt;0.2;6;9;9;0	usdopt	6	9	9	0.2	0	glmm_agg	trt*period4	1000	0.00412294	0.0934153	0.949
usdopt;0.2;6;9;9;0	usdopt	6	9	9	0.2	0	glmm_agg	trt*period5	1000	-0.008554	0.127936	0.96
usdopt;0.2;6;9;9;0	usdopt	6	9	9	0.2	0	glmm_ind	Intercept	999	-0.0021362	0.0800588	0.944945
usdopt;0.2;6;9;9;0	usdopt	6	9	9	0.2	0	glmm_ind	period1	999	0.000936226	0.0543495	0.952953
usdopt;0.2;6;9;9;0	usdopt	6	9	9	0.2	0	glmm_ind	period2	999	0.000445451	0.0566733	0.948949
usdopt;0.2;6;9;9;0	usdopt	6	9	9	0.2	0	glmm_ind	period3	999	0	0
usdopt;0.2;6;9;9;0	usdopt	6	9	9	0.2	0	glmm_ind	period4	999	-0.0031379	0.0761797	0.957958
usdopt;0.2;6;9;9;0	usdopt	6	9	9	0.2	0	glmm_ind	period5	999	0.0064411	0.117038	0.960961
usdopt;0.2;6;9;9;0	usdopt	6	9	9	0.2	0	glmm_ind	trt	999	0.000611341	0.066139	0.954955
usdopt;0.2;6;9;9;0	usdopt	6	9	9	0.2	0	glmm_ind	trt*period1	999	0.00247245	0.10549	0.956957
usdopt;0.2;6;9;9;0	usdopt	6	9	9	0.2	0	glmm_ind	trt*period2	999	0.00103505	0.0855216	0.948949
usdopt;0.2;6;9;9;0	usdopt	6	9	9	0.2	0	glmm_ind	trt*period3	999	0	0
usdopt;0.2;6;9;9;0	usdopt	6	9	9	0.2	0	glmm_ind	trt*period4	999	0.0041904	0.0931896	0.948949
usdopt;0.2;6;9;9;0	usdopt	6	9	9	0.2	0	glmm_ind	trt*period5	999	-0.008259	0.127554	0.95996
usdopt;0.2;6;9;9;-0.1	usdopt	6	9	9	0.2	-0.1	gee_agg	Intercept	1000	0.00289167	0.0749907	0.941
usdopt;0.2;6;9;9;-0.1	usdopt	6	9	9	0.2	-0.1	gee_agg	period1	1000	-0.0011177	0.0505722	0.932
usdopt;0.2;6;9;9;-0.1	usdopt	6	9	9	0.2	-0.1	gee_agg	period2	1000	-0.00041892	0.0521932	0.936
usdopt;0.2;6;9;9;-0.1	usdopt	6	9	9	0.2	-0.1	gee_agg	period3	1000	0	0	1
usdopt;0.2;6;9;9;-0.1	usdopt	6	9	9	0.2	-0.1	gee_agg	period4	1000	-0.0030617	0.0713109	0.917
usdopt;0.2;6;9;9;-0.1	usdopt	6	9	9	0.2	-0.1	gee_agg	period5	1000	0.00529097	0.111802	0.885
usdopt;0.2;6;9;9;-0.1	usdopt	6	9	9	0.2	-0.1	gee_agg	trt	1000	-0.0016995	0.060747	0.944
usdopt;0.2;6;9;9;-0.1	usdopt	6	9	9	0.2	-0.1	gee_agg	trt*period1	1000	-4.6805e-05	0.10331	0.911
usdopt;0.2;6;9;9;-0.1	usdopt	6	9	9	0.2	-0.1	gee_agg	trt*period2	1000	0.000337578	0.0795537	0.942
usdopt;0.2;6;9;9;-0.1	usdopt	6	9	9	0.2	-0.1	gee_agg	trt*period3	1000	0	0	1
usdopt;0.2;6;9;9;-0.1	usdopt	6	9	9	0.2	-0.1	gee_agg	trt*period4	1000	0.00418142	0.0859561	0.939
usdopt;0.2;6;9;9;-0.1	usdopt	6	9	9	0.2	-0.1	gee_agg	trt*period5	1000	-0.005406	0.121461	0.909
usdopt;0.2;6;9;9;-0.1	usdopt	6	9	9	0.2	-0.1	gee_ind	Intercept	1000	0.00284367	0.0749932	0.941
usdopt;0.2;6;9;9;-0.1	usdopt	6	9	9	0.2	-0.1	gee_ind	period1	1000	-0.0010775	0.0505799	0.933
usdopt;0.2;6;9;9;-0.1	usdopt	6	9	9	0.2	-0.1	gee_ind	period2	1000	-0.00039769	0.0522001	0.937
usdopt;0.2;6;9;9;-0.1	usdopt	6	9	9	0.2	-0.1	gee_ind	period3	1000	0	0	1
usdopt;0.2;6;9;9;-0.1	usdopt	6	9	9	0.2	-0.1	gee_ind	period4	1000	-0.003088	0.0713363	0.917
usdopt;0.2;6;9;9;-0.1	usdopt	6	9	9	0.2	-0.1	gee_ind	period5	1000	0.00521505	0.111985	0.886
usdopt;0.2;6;9;9;-0.1	usdopt	6	9	9	0.2	-0.1	gee_ind	trt	1000	-0.0016282	0.0607291	0.945
usdopt;0.2;6;9;9;-0.1	usdopt	6	9	9	0.2	-0.1	gee_ind	trt*period1	1000	-6.339e-05	0.103258	0.912
usdopt;0.2;6;9;9;-0.1	usdopt	6	9	9	0.2	-0.1	gee_ind	trt*period2	1000	0.000328576	0.0795647	0.942
usdopt;0.2;6;9;9;-0.1	usdopt	6	9	9	0.2	-0.1	gee_ind	trt*period3	1000	0	0	1
usdopt;0.2;6;9;9;-0.1	usdopt	6	9	9	0.2	-0.1	gee_ind	trt*period4	1000	0.00419459	0.0859704	0.939
usdopt;0.2;6;9;9;-0.1	usdopt	6	9	9	0.2	-0.1	gee_ind	trt*period5	1000	-0.0053562	0.12162	0.908
usdopt;0.2;6;9;9;-0.1	usdopt	6	9	9	0.2	-0.1	glmm_agg	Intercept	1000	0.000803348	0.0800593	0.944
usdopt;0.2;6;9;9;-0.1	usdopt	6	9	9	0.2	-0.1	glmm_agg	period1	1000	-0.00035613	0.0543135	0.95
usdopt;0.2;6;9;9;-0.1	usdopt	6	9	9	0.2	-0.1	glmm_agg	period2	1000	-0.00013681	0.0567827	0.949
usdopt;0.2;6;9;9;-0.1	usdopt	6	9	9	0.2	-0.1	glmm_agg	period3	1000	0	0
usdopt;0.2;6;9;9;-0.1	usdopt	6	9	9	0.2	-0.1	glmm_agg	period4	1000	-0.0030336	0.0765973	0.954
usdopt;0.2;6;9;9;-0.1	usdopt	6	9	9	0.2	-0.1	glmm_agg	period5	1000	0.00746863	0.117388	0.965
usdopt;0.2;6;9;9;-0.1	usdopt	6	9	9	0.2	-0.1	glmm_agg	trt	1000	-0.00093587	0.0659736	0.957
usdopt;0.2;6;9;9;-0.1	usdopt	6	9	9	0.2	-0.1	glmm_agg	trt*period1	1000	0.000307946	0.108778	0.938
usdopt;0.2;6;9;9;-0.1	usdopt	6	9	9	0.2	-0.1	glmm_agg	trt*period2	1000	0.000748181	0.0857696	0.954
usdopt;0.2;6;9;9;-0.1	usdopt	6	9	9	0.2	-0.1	glmm_agg	trt*period3	1000	0	0
usdopt;0.2;6;9;9;-0.1	usdopt	6	9	9	0.2	-0.1	glmm_agg	trt*period4	1000	0.00395706	0.0926367	0.953
usdopt;0.2;6;9;9;-0.1	usdopt	6	9	9	0.2	-0.1	glmm_agg	trt*period5	1000	-0.008263	0.12807	0.961
usdopt;0.2;6;9;9;-0.1	usdopt	6	9	9	0.2	-0.1	glmm_ind	Intercept	1000	-0.0017498	0.0797153	0.945
usdopt;0.2;6;9;9;-0.1	usdopt	6	9	9	0.2	-0.1	glmm_ind	period1	1000	0.00062879	0.0541745	0.951
usdopt;0.2;6;9;9;-0.1	usdopt	6	9	9	0.2	-0.1	glmm_ind	period2	1000	0.000380469	0.056636	0.947
usdopt;0.2;6;9;9;-0.1	usdopt	6	9	9	0.2	-0.1	glmm_ind	period3	1000	0	0
usdopt;0.2;6;9;9;-0.1	usdopt	6	9	9	0.2	-0.1	glmm_ind	period4	1000	-0.0036123	0.0763864	0.955
usdopt;0.2;6;9;9;-0.1	usdopt	6	9	9	0.2	-0.1	glmm_ind	period5	1000	0.0061644	0.116971	0.964
usdopt;0.2;6;9;9;-0.1	usdopt	6	9	9	0.2	-0.1	glmm_ind	trt	1000	3.9467e-05	0.0658109	0.96
usdopt;0.2;6;9;9;-0.1	usdopt	6	9	9	0.2	-0.1	glmm_ind	trt*period1	1000	0.000414738	0.108555	0.938
usdopt;0.2;6;9;9;-0.1	usdopt	6	9	9	0.2	-0.1	glmm_ind	trt*period2	1000	0.000795655	0.085581	0.954
usdopt;0.2;6;9;9;-0.1	usdopt	6	9	9	0.2	-0.1	glmm_ind	trt*period3	1000	0	0
usdopt;0.2;6;9;9;-0.1	usdopt	6	9	9	0.2	-0.1	glmm_ind	trt*period4	1000	0.00432793	0.0923995	0.953
usdopt;0.2;6;9;9;-0.1	usdopt	6	9	9	0.2	-0.1	glmm_ind	trt*period5	1000	-0.0073855	0.127649	0.96
usdopt;0.5;6;9;9;0	usdopt	6	9	9	0.5	0	gee_agg	Intercept	1000	0.00410049	0.0976226	0.937
usdopt;0.5;6;9;9;0	usdopt	6	9	9	0.5	0	gee_agg	period1	1000	-0.0020834	0.0489343	0.933
usdopt;0.5;6;9;9;0	usdopt	6	9	9	0.5	0	gee_agg	period2	1000	-0.00045807	0.0501404	0.925
usdopt;0.5;6;9;9;0	usdopt	6	9	9	0.5	0	gee_agg	period3	1000	0	0	1
usdopt;0.5;6;9;9;0	usdopt	6	9	9	0.5	0	gee_agg	period4	1000	-0.00012325	0.065186	0.917
usdopt;0.5;6;9;9;0	usdopt	6	9	9	0.5	0	gee_agg	period5	1000	0.00134176	0.109292	0.86
usdopt;0.5;6;9;9;0	usdopt	6	9	9	0.5	0	gee_agg	trt	1000	-0.0026325	0.0570968	0.945
usdopt;0.5;6;9;9;0	usdopt	6	9	9	0.5	0	gee_agg	trt*period1	1000	0.00315609	0.0988128	0.913
usdopt;0.5;6;9;9;0	usdopt	6	9	9	0.5	0	gee_agg	trt*period2	1000	0.000849082	0.074437	0.942
usdopt;0.5;6;9;9;0	usdopt	6	9	9	0.5	0	gee_agg	trt*period3	1000	0	0	1
usdopt;0.5;6;9;9;0	usdopt	6	9	9	0.5	0	gee_agg	trt*period4	1000	0.00284907	0.0795632	0.937
usdopt;0.5;6;9;9;0	usdopt	6	9	9	0.5	0	gee_agg	trt*period5	1000	0.000692464	0.118455	0.889
usdopt;0.5;6;9;9;0	usdopt	6	9	9	0.5	0	gee_ind	Intercept	1000	0.004045	0.0976262	0.94
usdopt;0.5;6;9;9;0	usdopt	6	9	9	0.5	0	gee_ind	period1	1000	-0.0020351	0.0489695	0.933
usdopt;0.5;6;9;9;0	usdopt	6	9	9	0.5	0	gee_ind	period2	1000	-0.00043148	0.050156	0.925
usdopt;0.5;6;9;9;0	usdopt	6	9	9	0.5	0	gee_ind	period3	1000	0	0	1
usdopt;0.5;6;9;9;0	usdopt	6	9	9	0.5	0	gee_ind	period4	1000	-0.00017891	0.0652572	0.917
usdopt;0.5;6;9;9;0	usdopt	6	9	9	0.5	0	gee_ind	period5	1000	0.00113492	0.10965	0.86
usdopt;0.5;6;9;9;0	usdopt	6	9	9	0.5	0	gee_ind	trt	1000	-0.0025819	0.0571343	0.946
usdopt;0.5;6;9;9;0	usdopt	6	9	9	0.5	0	gee_ind	trt*period1	1000	0.00310523	0.0986977	0.912
usdopt;0.5;6;9;9;0	usdopt	6	9	9	0.5	0	gee_ind	trt*period2	1000	0.000828654	0.0744408	0.944
usdopt;0.5;6;9;9;0	usdopt	6	9	9	0.5	0	gee_ind	trt*period3	1000	0	0	1
usdopt;0.5;6;9;9;0	usdopt	6	9	9	0.5	0	gee_ind	trt*period4	1000	0.0029	0.0796104	0.937
usdopt;0.5;6;9;9;0	usdopt	6	9	9	0.5	0	gee_ind	trt*period5	1000	0.000890279	0.118766	0.888
usdopt;0.5;6;9;9;0	usdopt	6	9	9	0.5	0	glmm_agg	Intercept	1000	0.000171286	0.113331	0.95
usdopt;0.5;6;9;9;0	usdopt	6	9	9	0.5	0	glmm_agg	period1	1000	-0.00027614	0.0560706	0.96
usdopt;0.5;6;9;9;0	usdopt	6	9	9	0.5	0	glmm_agg	period2	1000	0.000463711	0.059601	0.949
usdopt;0.5;6;9;9;0	usdopt	6	9	9	0.5	0	glmm_agg	period3	1000	0	0
usdopt;0.5;6;9;9;0	usdopt	6	9	9	0.5	0	glmm_agg	period4	1000	-0.00023547	0.0764368	0.955
usdopt;0.5;6;9;9;0	usdopt	6	9	9	0.5	0	glmm_agg	period5	1000	0.00307092	0.118638	0.96
usdopt;0.5;6;9;9;0	usdopt	6	9	9	0.5	0	glmm_agg	trt	1000	-0.0010947	0.0679415	0.967
usdopt;0.5;6;9;9;0	usdopt	6	9	9	0.5	0	glmm_agg	trt*period1	1000	0.00176452	0.107979	0.969
usdopt;0.5;6;9;9;0	usdopt	6	9	9	0.5	0	glmm_agg	trt*period2	1000	0.000612839	0.0880849	0.958
usdopt;0.5;6;9;9;0	usdopt	6	9	9	0.5	0	glmm_agg	trt*period3	1000	0	0
usdopt;0.5;6;9;9;0	usdopt	6	9	9	0.5	0	glmm_agg	trt*period4	1000	0.00255283	0.0939475	0.958
usdopt;0.5;6;9;9;0	usdopt	6	9	9	0.5	0	glmm_agg	trt*period5	1000	-0.0027365	0.130425	0.962
usdopt;0.5;6;9;9;0	usdopt	6	9	9	0.5	0	glmm_ind	Intercept	999	-0.0045818	0.112419	0.953954
usdopt;0.5;6;9;9;0	usdopt	6	9	9	0.5	0	glmm_ind	period1	999	0.000938993	0.0559203	0.958959
usdopt;0.5;6;9;9;0	usdopt	6	9	9	0.5	0	glmm_ind	period2	999	0.00110461	0.0594398	0.948949
usdopt;0.5;6;9;9;0	usdopt	6	9	9	0.5	0	glmm_ind	period3	999	0	0
usdopt;0.5;6;9;9;0	usdopt	6	9	9	0.5	0	glmm_ind	period4	999	-0.00089496	0.0762374	0.953954
usdopt;0.5;6;9;9;0	usdopt	6	9	9	0.5	0	glmm_ind	period5	999	0.00168623	0.118279	0.960961
usdopt;0.5;6;9;9;0	usdopt	6	9	9	0.5	0	glmm_ind	trt	999	7.3877e-05	0.0677768	0.965966
usdopt;0.5;6;9;9;0	usdopt	6	9	9	0.5	0	glmm_ind	trt*period1	999	0.00163255	0.107742	0.968969
usdopt;0.5;6;9;9;0	usdopt	6	9	9	0.5	0	glmm_ind	trt*period2	999	0.000379127	0.0877917	0.957958
usdopt;0.5;6;9;9;0	usdopt	6	9	9	0.5	0	glmm_ind	trt*period3	999	0	0
usdopt;0.5;6;9;9;0	usdopt	6	9	9	0.5	0	glmm_ind	trt*period4	999	0.00270566	0.0937187	0.957958
usdopt;0.5;6;9;9;0	usdopt	6	9	9	0.5	0	glmm_ind	trt*period5	999	-0.0023346	0.130018	0.963964
usdopt;0.5;6;9;9;-0.1	usdopt	6	9	9	0.5	-0.1	gee_agg	Intercept	1000	0.00413462	0.0978032	0.941
usdopt;0.5;6;9;9;-0.1	usdopt	6	9	9	0.5	-0.1	gee_agg	period1	1000	-0.0021256	0.0492508	0.936
usdopt;0.5;6;9;9;-0.1	usdopt	6	9	9	0.5	-0.1	gee_agg	period2	1000	-0.00034417	0.050183	0.925
usdopt;0.5;6;9;9;-0.1	usdopt	6	9	9	0.5	-0.1	gee_agg	period3	1000	0	0	1
usdopt;0.5;6;9;9;-0.1	usdopt	6	9	9	0.5	-0.1	gee_agg	period4	1000	-0.00022531	0.065626	0.918
usdopt;0.5;6;9;9;-0.1	usdopt	6	9	9	0.5	-0.1	gee_agg	period5	1000	0.00129096	0.109244	0.859
usdopt;0.5;6;9;9;-0.1	usdopt	6	9	9	0.5	-0.1	gee_agg	trt	1000	-0.0027958	0.0577344	0.943
usdopt;0.5;6;9;9;-0.1	usdopt	6	9	9	0.5	-0.1	gee_agg	trt*period1	1000	0.00112593	0.104081	0.913
usdopt;0.5;6;9;9;-0.1	usdopt	6	9	9	0.5	-0.1	gee_agg	trt*period2	1000	0.000940627	0.075267	0.941
usdopt;0.5;6;9;9;-0.1	usdopt	6	9	9	0.5	-0.1	gee_agg	trt*period3	1000	0	0	1
usdopt;0.5;6;9;9;-0.1	usdopt	6	9	9	0.5	-0.1	gee_agg	trt*period4	1000	0.00147119	0.0792255	0.941
usdopt;0.5;6;9;9;-0.1	usdopt	6	9	9	0.5	-0.1	gee_agg	trt*period5	1000	-0.0016432	0.117247	0.893
usdopt;0.5;6;9;9;-0.1	usdopt	6	9	9	0.5	-0.1	gee_ind	Intercept	1000	0.00408348	0.097811	0.941
usdopt;0.5;6;9;9;-0.1	usdopt	6	9	9	0.5	-0.1	gee_ind	period1	1000	-0.002079	0.0493002	0.935
usdopt;0.5;6;9;9;-0.1	usdopt	6	9	9	0.5	-0.1	gee_ind	period2	1000	-0.0003159	0.0502081	0.924
usdopt;0.5;6;9;9;-0.1	usdopt	6	9	9	0.5	-0.1	gee_ind	period3	1000	0	0	1
usdopt;0.5;6;9;9;-0.1	usdopt	6	9	9	0.5	-0.1	gee_ind	period4	1000	-0.00027885	0.0657061	0.916
usdopt;0.5;6;9;9;-0.1	usdopt	6	9	9	0.5	-0.1	gee_ind	period5	1000	0.00110484	0.109592	0.863
usdopt;0.5;6;9;9;-0.1	usdopt	6	9	9	0.5	-0.1	gee_ind	trt	1000	-0.0027523	0.057855	0.943
usdopt;0.5;6;9;9;-0.1	usdopt	6	9	9	0.5	-0.1	gee_ind	trt*period1	1000	0.00109849	0.104009	0.914
usdopt;0.5;6;9;9;-0.1	usdopt	6	9	9	0.5	-0.1	gee_ind	trt*period2	1000	0.000917871	0.0752896	0.941
usdopt;0.5;6;9;9;-0.1	usdopt	6	9	9	0.5	-0.1	gee_ind	trt*period3	1000	0	0	1
usdopt;0.5;6;9;9;-0.1	usdopt	6	9	9	0.5	-0.1	gee_ind	trt*period4	1000	0.00152333	0.0792874	0.941
usdopt;0.5;6;9;9;-0.1	usdopt	6	9	9	0.5	-0.1	gee_ind	trt*period5	1000	-0.0014633	0.117543	0.891
usdopt;0.5;6;9;9;-0.1	usdopt	6	9	9	0.5	-0.1	glmm_agg	Intercept	1000	0.000289796	0.113465	0.948
usdopt;0.5;6;9;9;-0.1	usdopt	6	9	9	0.5	-0.1	glmm_agg	period1	1000	-0.00047654	0.0560936	0.96
usdopt;0.5;6;9;9;-0.1	usdopt	6	9	9	0.5	-0.1	glmm_agg	period2	1000	0.000467687	0.0594867	0.945
usdopt;0.5;6;9;9;-0.1	usdopt	6	9	9	0.5	-0.1	glmm_agg	period3	1000	0	0
usdopt;0.5;6;9;9;-0.1	usdopt	6	9	9	0.5	-0.1	glmm_agg	period4	1000	-0.0002287	0.0765894	0.953
usdopt;0.5;6;9;9;-0.1	usdopt	6	9	9	0.5	-0.1	glmm_agg	period5	1000	0.00302781	0.118642	0.961
usdopt;0.5;6;9;9;-0.1	usdopt	6	9	9	0.5	-0.1	glmm_agg	trt	1000	-0.0014336	0.068505	0.963
usdopt;0.5;6;9;9;-0.1	usdopt	6	9	9	0.5	-0.1	glmm_agg	trt*period1	1000	0.000841853	0.110156	0.961
usdopt;0.5;6;9;9;-0.1	usdopt	6	9	9	0.5	-0.1	glmm_agg	trt*period2	1000	0.00129061	0.08767	0.956
usdopt;0.5;6;9;9;-0.1	usdopt	6	9	9	0.5	-0.1	glmm_agg	trt*period3	1000	0	0
usdopt;0.5;6;9;9;-0.1	usdopt	6	9	9	0.5	-0.1	glmm_agg	trt*period4	1000	0.0013797	0.0936834	0.95
usdopt;0.5;6;9;9;-0.1	usdopt	6	9	9	0.5	-0.1	glmm_agg	trt*period5	1000	-0.0044327	0.129908	0.97
usdopt;0.5;6;9;9;-0.1	usdopt	6	9	9	0.5	-0.1	glmm_ind	Intercept	998	-0.0040598	0.112659	0.952906
usdopt;0.5;6;9;9;-0.1	usdopt	6	9	9	0.5	-0.1	glmm_ind	period1	998	0.000674516	0.0559928	0.95992
usdopt;0.5;6;9;9;-0.1	usdopt	6	9	9	0.5	-0.1	glmm_ind	period2	998	0.00104356	0.0593799	0.946894
usdopt;0.5;6;9;9;-0.1	usdopt	6	9	9	0.5	-0.1	glmm_ind	period3	998	0	0
usdopt;0.5;6;9;9;-0.1	usdopt	6	9	9	0.5	-0.1	glmm_ind	period4	998	-0.00083576	0.0764368	0.952906
usdopt;0.5;6;9;9;-0.1	usdopt	6	9	9	0.5	-0.1	glmm_ind	period5	998	0.00212856	0.117877	0.95992
usdopt;0.5;6;9;9;-0.1	usdopt	6	9	9	0.5	-0.1	glmm_ind	trt	998	-0.00036475	0.0683794	0.963928
usdopt;0.5;6;9;9;-0.1	usdopt	6	9	9	0.5	-0.1	glmm_ind	trt*period1	998	0.00112101	0.109896	0.961924
usdopt;0.5;6;9;9;-0.1	usdopt	6	9	9	0.5	-0.1	glmm_ind	trt*period2	998	0.00150423	0.0875131	0.957916
usdopt;0.5;6;9;9;-0.1	usdopt	6	9	9	0.5	-0.1	glmm_ind	trt*period3	998	0	0
usdopt;0.5;6;9;9;-0.1	usdopt	6	9	9	0.5	-0.1	glmm_ind	trt*period4	998	0.00185503	0.0934918	0.950902
usdopt;0.5;6;9;9;-0.1	usdopt	6	9	9	0.5	-0.1	glmm_ind	trt*period5	998	-0.003832	0.129455	0.96994
usdopt;0.8;6;9;9;0	usdopt	6	9	9	0.8	0	gee_agg	Intercept	1000	0.00444405	0.109913	0.938
usdopt;0.8;6;9;9;0	usdopt	6	9	9	0.8	0	gee_agg	period1	1000	-0.002001	0.0459266	0.942
usdopt;0.8;6;9;9;0	usdopt	6	9	9	0.8	0	gee_agg	period2	1000	-0.00058231	0.046745	0.933
usdopt;0.8;6;9;9;0	usdopt	6	9	9	0.8	0	gee_agg	period3	1000	0	0	1
usdopt;0.8;6;9;9;0	usdopt	6	9	9	0.8	0	gee_agg	period4	1000	-0.00019676	0.0614687	0.912
usdopt;0.8;6;9;9;0	usdopt	6	9	9	0.8	0	gee_agg	period5	1000	0.0030547	0.10916	0.857
usdopt;0.8;6;9;9;0	usdopt	6	9	9	0.8	0	gee_agg	trt	1000	-0.0011112	0.0546608	0.945
usdopt;0.8;6;9;9;0	usdopt	6	9	9	0.8	0	gee_agg	trt*period1	1000	0.00196176	0.0985319	0.922
usdopt;0.8;6;9;9;0	usdopt	6	9	9	0.8	0	gee_agg	trt*period2	1000	0.000516199	0.071606	0.95
usdopt;0.8;6;9;9;0	usdopt	6	9	9	0.8	0	gee_agg	trt*period3	1000	0	0	1
usdopt;0.8;6;9;9;0	usdopt	6	9	9	0.8	0	gee_agg	trt*period4	1000	0.000625538	0.0732399	0.938
usdopt;0.8;6;9;9;0	usdopt	6	9	9	0.8	0	gee_agg	trt*period5	1000	-0.0028676	0.116452	0.899
usdopt;0.8;6;9;9;0	usdopt	6	9	9	0.8	0	gee_ind	Intercept	1000	0.00436384	0.109887	0.939
usdopt;0.8;6;9;9;0	usdopt	6	9	9	0.8	0	gee_ind	period1	1000	-0.0019282	0.045979	0.941
usdopt;0.8;6;9;9;0	usdopt	6	9	9	0.8	0	gee_ind	period2	1000	-0.00053603	0.046768	0.934
usdopt;0.8;6;9;9;0	usdopt	6	9	9	0.8	0	gee_ind	period3	1000	0	0	1
usdopt;0.8;6;9;9;0	usdopt	6	9	9	0.8	0	gee_ind	period4	1000	-0.00027311	0.061556	0.911
usdopt;0.8;6;9;9;0	usdopt	6	9	9	0.8	0	gee_ind	period5	1000	0.00277032	0.109569	0.857
usdopt;0.8;6;9;9;0	usdopt	6	9	9	0.8	0	gee_ind	trt	1000	-0.0010328	0.0547283	0.943
usdopt;0.8;6;9;9;0	usdopt	6	9	9	0.8	0	gee_ind	trt*period1	1000	0.00185916	0.0983687	0.924
usdopt;0.8;6;9;9;0	usdopt	6	9	9	0.8	0	gee_ind	trt*period2	1000	0.000461938	0.071614	0.949
usdopt;0.8;6;9;9;0	usdopt	6	9	9	0.8	0	gee_ind	trt*period3	1000	0	0	1
usdopt;0.8;6;9;9;0	usdopt	6	9	9	0.8	0	gee_ind	trt*period4	1000	0.000693558	0.0732809	0.938
usdopt;0.8;6;9;9;0	usdopt	6	9	9	0.8	0	gee_ind	trt*period5	1000	-0.002598	0.116755	0.896
usdopt;0.8;6;9;9;0	usdopt	6	9	9	0.8	0	glmm_agg	Intercept	1000	-8.486e-05	0.138995	0.951
usdopt;0.8;6;9;9;0	usdopt	6	9	9	0.8	0	glmm_agg	period1	1000	0.000411953	0.0558764	0.962
usdopt;0.8;6;9;9;0	usdopt	6	9	9	0.8	0	glmm_agg	period2	1000	0.000714515	0.0604394	0.951
usdopt;0.8;6;9;9;0	usdopt	6	9	9	0.8	0	glmm_agg	period3	1000	0	0
usdopt;0.8;6;9;9;0	usdopt	6	9	9	0.8	0	glmm_agg	period4	1000	-0.000594	0.0775344	0.96
usdopt;0.8;6;9;9;0	usdopt	6	9	9	0.8	0	glmm_agg	period5	1000	0.00478967	0.123787	0.958
usdopt;0.8;6;9;9;0	usdopt	6	9	9	0.8	0	glmm_agg	trt	1000	0.00181497	0.069509	0.963
usdopt;0.8;6;9;9;0	usdopt	6	9	9	0.8	0	glmm_agg	trt*period1	1000	-0.0014835	0.112254	0.968
usdopt;0.8;6;9;9;0	usdopt	6	9	9	0.8	0	glmm_agg	trt*period2	1000	-0.0007023	0.0903311	0.961
usdopt;0.8;6;9;9;0	usdopt	6	9	9	0.8	0	glmm_agg	trt*period3	1000	0	0
usdopt;0.8;6;9;9;0	usdopt	6	9	9	0.8	0	glmm_agg	trt*period4	1000	-0.0004599	0.0936795	0.962
usdopt;0.8;6;9;9;0	usdopt	6	9	9	0.8	0	glmm_agg	trt*period5	1000	-0.0076572	0.133168	0.961
usdopt;0.8;6;9;9;0	usdopt	6	9	9	0.8	0	glmm_ind	Intercept	1000	-0.008206	0.136882	0.952
usdopt;0.8;6;9;9;0	usdopt	6	9	9	0.8	0	glmm_ind	period1	1000	0.00171332	0.0557007	0.961
usdopt;0.8;6;9;9;0	usdopt	6	9	9	0.8	0	glmm_ind	period2	1000	0.00135572	0.0602518	0.952
usdopt;0.8;6;9;9;0	usdopt	6	9	9	0.8	0	glmm_ind	period3	1000	0	0
usdopt;0.8;6;9;9;0	usdopt	6	9	9	0.8	0	glmm_ind	period4	1000	-0.0012387	0.0772939	0.96
usdopt;0.8;6;9;9;0	usdopt	6	9	9	0.8	0	glmm_ind	period5	1000	0.00344073	0.12338	0.958
usdopt;0.8;6;9;9;0	usdopt	6	9	9	0.8	0	glmm_ind	trt	1000	0.00306732	0.0692979	0.96
usdopt;0.8;6;9;9;0	usdopt	6	9	9	0.8	0	glmm_ind	trt*period1	1000	-0.0015888	0.111912	0.968
usdopt;0.8;6;9;9;0	usdopt	6	9	9	0.8	0	glmm_ind	trt*period2	1000	-0.00075504	0.0900705	0.961
usdopt;0.8;6;9;9;0	usdopt	6	9	9	0.8	0	glmm_ind	trt*period3	1000	0	0
usdopt;0.8;6;9;9;0	usdopt	6	9	9	0.8	0	glmm_ind	trt*period4	1000	-0.00037859	0.0933931	0.962
usdopt;0.8;6;9;9;0	usdopt	6	9	9	0.8	0	glmm_ind	trt*period5	1000	-0.0074371	0.13273	0.963
usdopt;0.8;6;9;9;-0.1	usdopt	6	9	9	0.8	-0.1	gee_agg	Intercept	1000	0.00454895	0.109871	0.942
usdopt;0.8;6;9;9;-0.1	usdopt	6	9	9	0.8	-0.1	gee_agg	period1	1000	-0.0019537	0.0464788	0.938
usdopt;0.8;6;9;9;-0.1	usdopt	6	9	9	0.8	-0.1	gee_agg	period2	1000	-0.00045557	0.0471002	0.935
usdopt;0.8;6;9;9;-0.1	usdopt	6	9	9	0.8	-0.1	gee_agg	period3	1000	0	0	1
usdopt;0.8;6;9;9;-0.1	usdopt	6	9	9	0.8	-0.1	gee_agg	period4	1000	-0.00029068	0.0619478	0.91
usdopt;0.8;6;9;9;-0.1	usdopt	6	9	9	0.8	-0.1	gee_agg	period5	1000	0.00306943	0.109136	0.86
usdopt;0.8;6;9;9;-0.1	usdopt	6	9	9	0.8	-0.1	gee_agg	trt	1000	-0.0013816	0.0549327	0.945
usdopt;0.8;6;9;9;-0.1	usdopt	6	9	9	0.8	-0.1	gee_agg	trt*period1	1000	-0.0012168	0.104894	0.917
usdopt;0.8;6;9;9;-0.1	usdopt	6	9	9	0.8	-0.1	gee_agg	trt*period2	1000	4.1821e-05	0.0739882	0.936
usdopt;0.8;6;9;9;-0.1	usdopt	6	9	9	0.8	-0.1	gee_agg	trt*period3	1000	0	0	1
usdopt;0.8;6;9;9;-0.1	usdopt	6	9	9	0.8	-0.1	gee_agg	trt*period4	1000	-0.00061181	0.0734973	0.928
usdopt;0.8;6;9;9;-0.1	usdopt	6	9	9	0.8	-0.1	gee_agg	trt*period5	1000	-0.0026001	0.114374	0.892
usdopt;0.8;6;9;9;-0.1	usdopt	6	9	9	0.8	-0.1	gee_ind	Intercept	1000	0.0044768	0.10985	0.942
usdopt;0.8;6;9;9;-0.1	usdopt	6	9	9	0.8	-0.1	gee_ind	period1	1000	-0.0018874	0.0465388	0.936
usdopt;0.8;6;9;9;-0.1	usdopt	6	9	9	0.8	-0.1	gee_ind	period2	1000	-0.00041191	0.0471255	0.934
usdopt;0.8;6;9;9;-0.1	usdopt	6	9	9	0.8	-0.1	gee_ind	period3	1000	0	0	1
usdopt;0.8;6;9;9;-0.1	usdopt	6	9	9	0.8	-0.1	gee_ind	period4	1000	-0.00036505	0.06204	0.911
usdopt;0.8;6;9;9;-0.1	usdopt	6	9	9	0.8	-0.1	gee_ind	period5	1000	0.00280003	0.109542	0.86
usdopt;0.8;6;9;9;-0.1	usdopt	6	9	9	0.8	-0.1	gee_ind	trt	1000	-0.0013172	0.0550439	0.948
usdopt;0.8;6;9;9;-0.1	usdopt	6	9	9	0.8	-0.1	gee_ind	trt*period1	1000	-0.001264	0.104847	0.918
usdopt;0.8;6;9;9;-0.1	usdopt	6	9	9	0.8	-0.1	gee_ind	trt*period2	1000	-3.598e-06	0.0739959	0.933
usdopt;0.8;6;9;9;-0.1	usdopt	6	9	9	0.8	-0.1	gee_ind	trt*period3	1000	0	0	1
usdopt;0.8;6;9;9;-0.1	usdopt	6	9	9	0.8	-0.1	gee_ind	trt*period4	1000	-0.00053954	0.0735461	0.929
usdopt;0.8;6;9;9;-0.1	usdopt	6	9	9	0.8	-0.1	gee_ind	trt*period5	1000	-0.0023384	0.114703	0.889
usdopt;0.8;6;9;9;-0.1	usdopt	6	9	9	0.8	-0.1	glmm_agg	Intercept	1000	1.686e-05	0.138407	0.947
usdopt;0.8;6;9;9;-0.1	usdopt	6	9	9	0.8	-0.1	glmm_agg	period1	1000	0.000380532	0.0556885	0.963
usdopt;0.8;6;9;9;-0.1	usdopt	6	9	9	0.8	-0.1	glmm_agg	period2	1000	0.000762557	0.0604587	0.949
usdopt;0.8;6;9;9;-0.1	usdopt	6	9	9	0.8	-0.1	glmm_agg	period3	1000	0	0
usdopt;0.8;6;9;9;-0.1	usdopt	6	9	9	0.8	-0.1	glmm_agg	period4	1000	-0.0006612	0.0776056	0.957
usdopt;0.8;6;9;9;-0.1	usdopt	6	9	9	0.8	-0.1	glmm_agg	period5	1000	0.00476841	0.123699	0.962
usdopt;0.8;6;9;9;-0.1	usdopt	6	9	9	0.8	-0.1	glmm_agg	trt	1000	0.00144435	0.06914	0.968
usdopt;0.8;6;9;9;-0.1	usdopt	6	9	9	0.8	-0.1	glmm_agg	trt*period1	1000	-0.0032925	0.111827	0.954
usdopt;0.8;6;9;9;-0.1	usdopt	6	9	9	0.8	-0.1	glmm_agg	trt*period2	1000	-0.00057846	0.0915929	0.956
usdopt;0.8;6;9;9;-0.1	usdopt	6	9	9	0.8	-0.1	glmm_agg	trt*period3	1000	0	0
usdopt;0.8;6;9;9;-0.1	usdopt	6	9	9	0.8	-0.1	glmm_agg	trt*period4	1000	-0.0014356	0.0940306	0.964
usdopt;0.8;6;9;9;-0.1	usdopt	6	9	9	0.8	-0.1	glmm_agg	trt*period5	1000	-0.0060335	0.132234	0.963
usdopt;0.8;6;9;9;-0.1	usdopt	6	9	9	0.8	-0.1	glmm_ind	Intercept	999	-0.0077003	0.13639	0.954955
usdopt;0.8;6;9;9;-0.1	usdopt	6	9	9	0.8	-0.1	glmm_ind	period1	999	0.001614	0.0555456	0.960961
usdopt;0.8;6;9;9;-0.1	usdopt	6	9	9	0.8	-0.1	glmm_ind	period2	999	0.00139865	0.0603077	0.948949
usdopt;0.8;6;9;9;-0.1	usdopt	6	9	9	0.8	-0.1	glmm_ind	period3	999	0	0
usdopt;0.8;6;9;9;-0.1	usdopt	6	9	9	0.8	-0.1	glmm_ind	period4	999	-0.0013597	0.077392	0.956957
usdopt;0.8;6;9;9;-0.1	usdopt	6	9	9	0.8	-0.1	glmm_ind	period5	999	0.00343062	0.123352	0.95996
usdopt;0.8;6;9;9;-0.1	usdopt	6	9	9	0.8	-0.1	glmm_ind	trt	999	0.00267617	0.0689783	0.966967
usdopt;0.8;6;9;9;-0.1	usdopt	6	9	9	0.8	-0.1	glmm_ind	trt*period1	999	-0.0028227	0.111549	0.953954
usdopt;0.8;6;9;9;-0.1	usdopt	6	9	9	0.8	-0.1	glmm_ind	trt*period2	999	-0.00044237	0.091354	0.955956
usdopt;0.8;6;9;9;-0.1	usdopt	6	9	9	0.8	-0.1	glmm_ind	trt*period3	999	0	0
usdopt;0.8;6;9;9;-0.1	usdopt	6	9	9	0.8	-0.1	glmm_ind	trt*period4	999	-0.001052	0.0938046	0.964965
usdopt;0.8;6;9;9;-0.1	usdopt	6	9	9	0.8	-0.1	glmm_ind	trt*period5	999	-0.005236	0.131868	0.962963
usdopt;0.2;5;10;9;0	usdopt	5	10	9	0.2	0	gee_agg	Intercept	1000	0.00273925	0.0749298	0.94
usdopt;0.2;5;10;9;0	usdopt	5	10	9	0.2	0	gee_agg	period1	1000	-0.00081899	0.0503167	0.936
usdopt;0.2;5;10;9;0	usdopt	5	10	9	0.2	0	gee_agg	period2	1000	-0.00048301	0.0521682	0.936
usdopt;0.2;5;10;9;0	usdopt	5	10	9	0.2	0	gee_agg	period3	1000	0	0	1
usdopt;0.2;5;10;9;0	usdopt	5	10	9	0.2	0	gee_agg	period4	1000	-0.0027134	0.0710975	0.919
usdopt;0.2;5;10;9;0	usdopt	5	10	9	0.2	0	gee_agg	period5	1000	0.00495142	0.12124	0.868
usdopt;0.2;5;10;9;0	usdopt	5	10	9	0.2	0	gee_agg	trt	1000	-0.0013489	0.0607224	0.946
usdopt;0.2;5;10;9;0	usdopt	5	10	9	0.2	0	gee_agg	trt*period1	1000	0.0031251	0.107212	0.898
usdopt;0.2;5;10;9;0	usdopt	5	10	9	0.2	0	gee_agg	trt*period2	1000	0.00096728	0.0791447	0.942
usdopt;0.2;5;10;9;0	usdopt	5	10	9	0.2	0	gee_agg	trt*period3	1000	0	0	1
usdopt;0.2;5;10;9;0	usdopt	5	10	9	0.2	0	gee_agg	trt*period4	1000	0.00450575	0.0867974	0.94
usdopt;0.2;5;10;9;0	usdopt	5	10	9	0.2	0	gee_agg	trt*period5	1000	-0.0046548	0.129866	0.886
usdopt;0.2;5;10;9;0	usdopt	5	10	9	0.2	0	gee_ind	Intercept	1000	0.00269971	0.0749345	0.94
usdopt;0.2;5;10;9;0	usdopt	5	10	9	0.2	0	gee_ind	period1	1000	-0.0007807	0.050322	0.936
usdopt;0.2;5;10;9;0	usdopt	5	10	9	0.2	0	gee_ind	period2	1000	-0.00046468	0.0521779	0.936
usdopt;0.2;5;10;9;0	usdopt	5	10	9	0.2	0	gee_ind	period3	1000	0	0	1
usdopt;0.2;5;10;9;0	usdopt	5	10	9	0.2	0	gee_ind	period4	1000	-0.0027381	0.0711209	0.918
usdopt;0.2;5;10;9;0	usdopt	5	10	9	0.2	0	gee_ind	period5	1000	0.00483535	0.121418	0.868
usdopt;0.2;5;10;9;0	usdopt	5	10	9	0.2	0	gee_ind	trt	1000	-0.0012929	0.0606905	0.945
usdopt;0.2;5;10;9;0	usdopt	5	10	9	0.2	0	gee_ind	trt*period1	1000	0.00305722	0.107092	0.897
usdopt;0.2;5;10;9;0	usdopt	5	10	9	0.2	0	gee_ind	trt*period2	1000	0.000954763	0.0791585	0.942
usdopt;0.2;5;10;9;0	usdopt	5	10	9	0.2	0	gee_ind	trt*period3	1000	0	0	1
usdopt;0.2;5;10;9;0	usdopt	5	10	9	0.2	0	gee_ind	trt*period4	1000	0.00451998	0.0868102	0.94
usdopt;0.2;5;10;9;0	usdopt	5	10	9	0.2	0	gee_ind	trt*period5	1000	-0.0045574	0.130021	0.886
usdopt;0.2;5;10;9;0	usdopt	5	10	9	0.2	0	glmm_agg	Intercept	1000	0.000579869	0.0801912	0.945
usdopt;0.2;5;10;9;0	usdopt	5	10	9	0.2	0	glmm_agg	period1	1000	5.2972e-05	0.0542139	0.957
usdopt;0.2;5;10;9;0	usdopt	5	10	9	0.2	0	glmm_agg	period2	1000	-0.00013059	0.0567982	0.95
usdopt;0.2;5;10;9;0	usdopt	5	10	9	0.2	0	glmm_agg	period3	1000	0	0
usdopt;0.2;5;10;9;0	usdopt	5	10	9	0.2	0	glmm_agg	period4	1000	-0.0027268	0.0765652	0.956
usdopt;0.2;5;10;9;0	usdopt	5	10	9	0.2	0	glmm_agg	period5	1000	0.0078485	0.128709	0.961
usdopt;0.2;5;10;9;0	usdopt	5	10	9	0.2	0	glmm_agg	trt	1000	-0.0005176	0.0660603	0.955
usdopt;0.2;5;10;9;0	usdopt	5	10	9	0.2	0	glmm_agg	trt*period1	1000	0.00275351	0.113563	0.959
usdopt;0.2;5;10;9;0	usdopt	5	10	9	0.2	0	glmm_agg	trt*period2	1000	0.00111304	0.0857007	0.95
usdopt;0.2;5;10;9;0	usdopt	5	10	9	0.2	0	glmm_agg	trt*period3	1000	0	0
usdopt;0.2;5;10;9;0	usdopt	5	10	9	0.2	0	glmm_agg	trt*period4	1000	0.00416909	0.0934653	0.95
usdopt;0.2;5;10;9;0	usdopt	5	10	9	0.2	0	glmm_agg	trt*period5	1000	-0.008681	0.137909	0.959
usdopt;0.2;5;10;9;0	usdopt	5	10	9	0.2	0	glmm_ind	Intercept	1000	-0.002079	0.0798272	0.944
usdopt;0.2;5;10;9;0	usdopt	5	10	9	0.2	0	glmm_ind	period1	1000	0.00105805	0.0540705	0.955
usdopt;0.2;5;10;9;0	usdopt	5	10	9	0.2	0	glmm_ind	period2	1000	0.000395282	0.0566469	0.95
usdopt;0.2;5;10;9;0	usdopt	5	10	9	0.2	0	glmm_ind	period3	1000	0	0
usdopt;0.2;5;10;9;0	usdopt	5	10	9	0.2	0	glmm_ind	period4	1000	-0.0033045	0.0763502	0.956
usdopt;0.2;5;10;9;0	usdopt	5	10	9	0.2	0	glmm_ind	period5	1000	0.00653573	0.128244	0.963
usdopt;0.2;5;10;9;0	usdopt	5	10	9	0.2	0	glmm_ind	trt	1000	0.000465202	0.0658945	0.958
usdopt;0.2;5;10;9;0	usdopt	5	10	9	0.2	0	glmm_ind	trt*period1	1000	0.00250988	0.113323	0.959
usdopt;0.2;5;10;9;0	usdopt	5	10	9	0.2	0	glmm_ind	trt*period2	1000	0.00098353	0.0855057	0.951
usdopt;0.2;5;10;9;0	usdopt	5	10	9	0.2	0	glmm_ind	trt*period3	1000	0	0
usdopt;0.2;5;10;9;0	usdopt	5	10	9	0.2	0	glmm_ind	trt*period4	1000	0.00431108	0.0932228	0.951
usdopt;0.2;5;10;9;0	usdopt	5	10	9	0.2	0	glmm_ind	trt*period5	1000	-0.008275	0.137446	0.959
usdopt;0.2;5;10;9;-0.1	usdopt	5	10	9	0.2	-0.1	gee_agg	Intercept	1000	0.00299126	0.0747558	0.944
usdopt;0.2;5;10;9;-0.1	usdopt	5	10	9	0.2	-0.1	gee_agg	period1	1000	-0.0009887	0.0503097	0.937
usdopt;0.2;5;10;9;-0.1	usdopt	5	10	9	0.2	-0.1	gee_agg	period2	1000	-0.00044003	0.0521721	0.937
usdopt;0.2;5;10;9;-0.1	usdopt	5	10	9	0.2	-0.1	gee_agg	period3	1000	0	0	1
usdopt;0.2;5;10;9;-0.1	usdopt	5	10	9	0.2	-0.1	gee_agg	period4	1000	-0.0030434	0.0713016	0.917
usdopt;0.2;5;10;9;-0.1	usdopt	5	10	9	0.2	-0.1	gee_agg	period5	1000	0.00484866	0.121296	0.866
usdopt;0.2;5;10;9;-0.1	usdopt	5	10	9	0.2	-0.1	gee_agg	trt	1000	-0.001902	0.0604876	0.944
usdopt;0.2;5;10;9;-0.1	usdopt	5	10	9	0.2	-0.1	gee_agg	trt*period1	1000	-0.0019247	0.110416	0.898
usdopt;0.2;5;10;9;-0.1	usdopt	5	10	9	0.2	-0.1	gee_agg	trt*period2	1000	0.000290327	0.0795555	0.942
usdopt;0.2;5;10;9;-0.1	usdopt	5	10	9	0.2	-0.1	gee_agg	trt*period3	1000	0	0	1
usdopt;0.2;5;10;9;-0.1	usdopt	5	10	9	0.2	-0.1	gee_agg	trt*period4	1000	0.00420904	0.0859601	0.939
usdopt;0.2;5;10;9;-0.1	usdopt	5	10	9	0.2	-0.1	gee_agg	trt*period5	1000	-0.0049041	0.130217	0.896
usdopt;0.2;5;10;9;-0.1	usdopt	5	10	9	0.2	-0.1	gee_ind	Intercept	1000	0.00294349	0.0747599	0.944
usdopt;0.2;5;10;9;-0.1	usdopt	5	10	9	0.2	-0.1	gee_ind	period1	1000	-0.00094446	0.0503168	0.937
usdopt;0.2;5;10;9;-0.1	usdopt	5	10	9	0.2	-0.1	gee_ind	period2	1000	-0.00041815	0.0521818	0.937
usdopt;0.2;5;10;9;-0.1	usdopt	5	10	9	0.2	-0.1	gee_ind	period3	1000	0	0	1
usdopt;0.2;5;10;9;-0.1	usdopt	5	10	9	0.2	-0.1	gee_ind	period4	1000	-0.003069	0.0713229	0.917
usdopt;0.2;5;10;9;-0.1	usdopt	5	10	9	0.2	-0.1	gee_ind	period5	1000	0.00473148	0.121473	0.865
usdopt;0.2;5;10;9;-0.1	usdopt	5	10	9	0.2	-0.1	gee_ind	trt	1000	-0.0018303	0.0604775	0.945
usdopt;0.2;5;10;9;-0.1	usdopt	5	10	9	0.2	-0.1	gee_ind	trt*period1	1000	-0.0019692	0.110306	0.899
usdopt;0.2;5;10;9;-0.1	usdopt	5	10	9	0.2	-0.1	gee_ind	trt*period2	1000	0.000278996	0.0795703	0.941
usdopt;0.2;5;10;9;-0.1	usdopt	5	10	9	0.2	-0.1	gee_ind	trt*period3	1000	0	0	1
usdopt;0.2;5;10;9;-0.1	usdopt	5	10	9	0.2	-0.1	gee_ind	trt*period4	1000	0.00422149	0.0859702	0.939
usdopt;0.2;5;10;9;-0.1	usdopt	5	10	9	0.2	-0.1	gee_ind	trt*period5	1000	-0.004811	0.130366	0.892
usdopt;0.2;5;10;9;-0.1	usdopt	5	10	9	0.2	-0.1	glmm_agg	Intercept	1000	0.000908882	0.0798314	0.943
usdopt;0.2;5;10;9;-0.1	usdopt	5	10	9	0.2	-0.1	glmm_agg	period1	1000	-0.00020399	0.0540135	0.955
usdopt;0.2;5;10;9;-0.1	usdopt	5	10	9	0.2	-0.1	glmm_agg	period2	1000	-0.0001614	0.0567784	0.949
usdopt;0.2;5;10;9;-0.1	usdopt	5	10	9	0.2	-0.1	glmm_agg	period3	1000	0	0
usdopt;0.2;5;10;9;-0.1	usdopt	5	10	9	0.2	-0.1	glmm_agg	period4	1000	-0.0030157	0.0765873	0.955
usdopt;0.2;5;10;9;-0.1	usdopt	5	10	9	0.2	-0.1	glmm_agg	period5	1000	0.00771256	0.128629	0.963
usdopt;0.2;5;10;9;-0.1	usdopt	5	10	9	0.2	-0.1	glmm_agg	trt	1000	-0.001161	0.0657575	0.961
usdopt;0.2;5;10;9;-0.1	usdopt	5	10	9	0.2	-0.1	glmm_agg	trt*period1	1000	-0.001583	0.115217	0.941
usdopt;0.2;5;10;9;-0.1	usdopt	5	10	9	0.2	-0.1	glmm_agg	trt*period2	1000	0.000690814	0.0858122	0.955
usdopt;0.2;5;10;9;-0.1	usdopt	5	10	9	0.2	-0.1	glmm_agg	trt*period3	1000	0	0
usdopt;0.2;5;10;9;-0.1	usdopt	5	10	9	0.2	-0.1	glmm_agg	trt*period4	1000	0.00399419	0.0926617	0.952
usdopt;0.2;5;10;9;-0.1	usdopt	5	10	9	0.2	-0.1	glmm_agg	trt*period5	1000	-0.008427	0.138165	0.959
usdopt;0.2;5;10;9;-0.1	usdopt	5	10	9	0.2	-0.1	glmm_ind	Intercept	1000	-0.0016376	0.0794897	0.943
usdopt;0.2;5;10;9;-0.1	usdopt	5	10	9	0.2	-0.1	glmm_ind	period1	1000	0.000775895	0.0538757	0.95
usdopt;0.2;5;10;9;-0.1	usdopt	5	10	9	0.2	-0.1	glmm_ind	period2	1000	0.000352873	0.0566309	0.95
usdopt;0.2;5;10;9;-0.1	usdopt	5	10	9	0.2	-0.1	glmm_ind	period3	1000	0	0
usdopt;0.2;5;10;9;-0.1	usdopt	5	10	9	0.2	-0.1	glmm_ind	period4	1000	-0.0035871	0.0763779	0.955
usdopt;0.2;5;10;9;-0.1	usdopt	5	10	9	0.2	-0.1	glmm_ind	period5	1000	0.00639067	0.128162	0.965
usdopt;0.2;5;10;9;-0.1	usdopt	5	10	9	0.2	-0.1	glmm_ind	trt	1000	-0.0001894	0.0655973	0.962
usdopt;0.2;5;10;9;-0.1	usdopt	5	10	9	0.2	-0.1	glmm_ind	trt*period1	1000	-0.0014695	0.114985	0.941
usdopt;0.2;5;10;9;-0.1	usdopt	5	10	9	0.2	-0.1	glmm_ind	trt*period2	1000	0.000743174	0.0856204	0.956
usdopt;0.2;5;10;9;-0.1	usdopt	5	10	9	0.2	-0.1	glmm_ind	trt*period3	1000	0	0
usdopt;0.2;5;10;9;-0.1	usdopt	5	10	9	0.2	-0.1	glmm_ind	trt*period4	1000	0.00435662	0.0924262	0.952
usdopt;0.2;5;10;9;-0.1	usdopt	5	10	9	0.2	-0.1	glmm_ind	trt*period5	1000	-0.007533	0.137699	0.961
usdopt;0.5;5;10;9;0	usdopt	5	10	9	0.5	0	gee_agg	Intercept	1000	0.00420301	0.0974566	0.938
usdopt;0.5;5;10;9;0	usdopt	5	10	9	0.5	0	gee_agg	period1	1000	-0.0021592	0.0487153	0.934
usdopt;0.5;5;10;9;0	usdopt	5	10	9	0.5	0	gee_agg	period2	1000	-0.00050315	0.0500812	0.924
usdopt;0.5;5;10;9;0	usdopt	5	10	9	0.5	0	gee_agg	period3	1000	0	0	1
usdopt;0.5;5;10;9;0	usdopt	5	10	9	0.5	0	gee_agg	period4	1000	-4.2783e-05	0.0651928	0.918
usdopt;0.5;5;10;9;0	usdopt	5	10	9	0.5	0	gee_agg	period5	1000	0.00146089	0.116855	0.841
usdopt;0.5;5;10;9;0	usdopt	5	10	9	0.5	0	gee_agg	trt	1000	-0.0028398	0.0568439	0.946
usdopt;0.5;5;10;9;0	usdopt	5	10	9	0.5	0	gee_agg	trt*period1	1000	0.0031271	0.105988	0.894
usdopt;0.5;5;10;9;0	usdopt	5	10	9	0.5	0	gee_agg	trt*period2	1000	0.000872054	0.0744329	0.942
usdopt;0.5;5;10;9;0	usdopt	5	10	9	0.5	0	gee_agg	trt*period3	1000	0	0	1
usdopt;0.5;5;10;9;0	usdopt	5	10	9	0.5	0	gee_agg	trt*period4	1000	0.00278733	0.0795632	0.936
usdopt;0.5;5;10;9;0	usdopt	5	10	9	0.5	0	gee_agg	trt*period5	1000	0.000408042	0.125617	0.877
usdopt;0.5;5;10;9;0	usdopt	5	10	9	0.5	0	gee_ind	Intercept	1000	0.00415056	0.0974618	0.937
usdopt;0.5;5;10;9;0	usdopt	5	10	9	0.5	0	gee_ind	period1	1000	-0.0021092	0.0487506	0.935
usdopt;0.5;5;10;9;0	usdopt	5	10	9	0.5	0	gee_ind	period2	1000	-0.00047763	0.0500974	0.923
usdopt;0.5;5;10;9;0	usdopt	5	10	9	0.5	0	gee_ind	period3	1000	0	0	1
usdopt;0.5;5;10;9;0	usdopt	5	10	9	0.5	0	gee_ind	period4	1000	-9.75e-05	0.0652608	0.919
usdopt;0.5;5;10;9;0	usdopt	5	10	9	0.5	0	gee_ind	period5	1000	0.00120431	0.117284	0.839
usdopt;0.5;5;10;9;0	usdopt	5	10	9	0.5	0	gee_ind	trt	1000	-0.0027928	0.0568865	0.946
usdopt;0.5;5;10;9;0	usdopt	5	10	9	0.5	0	gee_ind	trt*period1	1000	0.00304	0.105847	0.895
usdopt;0.5;5;10;9;0	usdopt	5	10	9	0.5	0	gee_ind	trt*period2	1000	0.000851924	0.0744389	0.944
usdopt;0.5;5;10;9;0	usdopt	5	10	9	0.5	0	gee_ind	trt*period3	1000	0	0	1
usdopt;0.5;5;10;9;0	usdopt	5	10	9	0.5	0	gee_ind	trt*period4	1000	0.00283892	0.0796076	0.937
usdopt;0.5;5;10;9;0	usdopt	5	10	9	0.5	0	gee_ind	trt*period5	1000	0.000659749	0.126008	0.873
usdopt;0.5;5;10;9;0	usdopt	5	10	9	0.5	0	glmm_agg	Intercept	1000	0.000306418	0.113185	0.949
usdopt;0.5;5;10;9;0	usdopt	5	10	9	0.5	0	glmm_agg	period1	1000	-0.00036429	0.0558289	0.957
usdopt;0.5;5;10;9;0	usdopt	5	10	9	0.5	0	glmm_agg	period2	1000	0.000399749	0.0595635	0.95
usdopt;0.5;5;10;9;0	usdopt	5	10	9	0.5	0	glmm_agg	period3	1000	0	0
usdopt;0.5;5;10;9;0	usdopt	5	10	9	0.5	0	glmm_agg	period4	1000	-0.00015357	0.076427	0.955
usdopt;0.5;5;10;9;0	usdopt	5	10	9	0.5	0	glmm_agg	period5	1000	0.00421299	0.126817	0.965
usdopt;0.5;5;10;9;0	usdopt	5	10	9	0.5	0	glmm_agg	trt	1000	-0.0013463	0.0677602	0.966
usdopt;0.5;5;10;9;0	usdopt	5	10	9	0.5	0	glmm_agg	trt*period1	1000	0.00170308	0.114513	0.964
usdopt;0.5;5;10;9;0	usdopt	5	10	9	0.5	0	glmm_agg	trt*period2	1000	0.000655032	0.0881179	0.956
usdopt;0.5;5;10;9;0	usdopt	5	10	9	0.5	0	glmm_agg	trt*period3	1000	0	0
usdopt;0.5;5;10;9;0	usdopt	5	10	9	0.5	0	glmm_agg	trt*period4	1000	0.00250234	0.0939657	0.958
usdopt;0.5;5;10;9;0	usdopt	5	10	9	0.5	0	glmm_agg	trt*period5	1000	-0.0040525	0.137979	0.969
usdopt;0.5;5;10;9;0	usdopt	5	10	9	0.5	0	glmm_ind	Intercept	999	-0.0043011	0.112238	0.953954
usdopt;0.5;5;10;9;0	usdopt	5	10	9	0.5	0	glmm_ind	period1	999	0.000681167	0.0555639	0.95996
usdopt;0.5;5;10;9;0	usdopt	5	10	9	0.5	0	glmm_ind	period2	999	0.000904338	0.0593618	0.948949
usdopt;0.5;5;10;9;0	usdopt	5	10	9	0.5	0	glmm_ind	period3	999	0	0
usdopt;0.5;5;10;9;0	usdopt	5	10	9	0.5	0	glmm_ind	period4	999	-0.00079286	0.0762333	0.954955
usdopt;0.5;5;10;9;0	usdopt	5	10	9	0.5	0	glmm_ind	period5	999	0.00287699	0.126431	0.963964
usdopt;0.5;5;10;9;0	usdopt	5	10	9	0.5	0	glmm_ind	trt	999	-0.00038623	0.0673823	0.967968
usdopt;0.5;5;10;9;0	usdopt	5	10	9	0.5	0	glmm_ind	trt*period1	999	0.00163964	0.114218	0.964965
usdopt;0.5;5;10;9;0	usdopt	5	10	9	0.5	0	glmm_ind	trt*period2	999	0.000641533	0.0878815	0.956957
usdopt;0.5;5;10;9;0	usdopt	5	10	9	0.5	0	glmm_ind	trt*period3	999	0	0
usdopt;0.5;5;10;9;0	usdopt	5	10	9	0.5	0	glmm_ind	trt*period4	999	0.00262404	0.0937408	0.957958
usdopt;0.5;5;10;9;0	usdopt	5	10	9	0.5	0	glmm_ind	trt*period5	999	-0.0037403	0.137586	0.968969
usdopt;0.5;5;10;9;-0.1	usdopt	5	10	9	0.5	-0.1	gee_agg	Intercept	1000	0.00416251	0.0976941	0.941
usdopt;0.5;5;10;9;-0.1	usdopt	5	10	9	0.5	-0.1	gee_agg	period1	1000	-0.0021324	0.0490402	0.934
usdopt;0.5;5;10;9;-0.1	usdopt	5	10	9	0.5	-0.1	gee_agg	period2	1000	-0.00035148	0.0501342	0.927
usdopt;0.5;5;10;9;-0.1	usdopt	5	10	9	0.5	-0.1	gee_agg	period3	1000	0	0	1
usdopt;0.5;5;10;9;-0.1	usdopt	5	10	9	0.5	-0.1	gee_agg	period4	1000	-0.00021389	0.0656629	0.921
usdopt;0.5;5;10;9;-0.1	usdopt	5	10	9	0.5	-0.1	gee_agg	period5	1000	0.00140984	0.116782	0.844
usdopt;0.5;5;10;9;-0.1	usdopt	5	10	9	0.5	-0.1	gee_agg	trt	1000	-0.0028629	0.0575421	0.943
usdopt;0.5;5;10;9;-0.1	usdopt	5	10	9	0.5	-0.1	gee_agg	trt*period1	1000	0.0001419	0.111912	0.895
usdopt;0.5;5;10;9;-0.1	usdopt	5	10	9	0.5	-0.1	gee_agg	trt*period2	1000	0.000937351	0.0752687	0.942
usdopt;0.5;5;10;9;-0.1	usdopt	5	10	9	0.5	-0.1	gee_agg	trt*period3	1000	0	0	1
usdopt;0.5;5;10;9;-0.1	usdopt	5	10	9	0.5	-0.1	gee_agg	trt*period4	1000	0.00146908	0.0792427	0.94
usdopt;0.5;5;10;9;-0.1	usdopt	5	10	9	0.5	-0.1	gee_agg	trt*period5	1000	-0.0018044	0.12443	0.873
usdopt;0.5;5;10;9;-0.1	usdopt	5	10	9	0.5	-0.1	gee_ind	Intercept	1000	0.00411298	0.097704	0.941
usdopt;0.5;5;10;9;-0.1	usdopt	5	10	9	0.5	-0.1	gee_ind	period1	1000	-0.0020844	0.0490905	0.934
usdopt;0.5;5;10;9;-0.1	usdopt	5	10	9	0.5	-0.1	gee_ind	period2	1000	-0.00032378	0.0501597	0.925
usdopt;0.5;5;10;9;-0.1	usdopt	5	10	9	0.5	-0.1	gee_ind	period3	1000	0	0	1
usdopt;0.5;5;10;9;-0.1	usdopt	5	10	9	0.5	-0.1	gee_ind	period4	1000	-0.00026598	0.0657399	0.919
usdopt;0.5;5;10;9;-0.1	usdopt	5	10	9	0.5	-0.1	gee_ind	period5	1000	0.00117237	0.117186	0.841
usdopt;0.5;5;10;9;-0.1	usdopt	5	10	9	0.5	-0.1	gee_ind	trt	1000	-0.00282	0.0576656	0.941
usdopt;0.5;5;10;9;-0.1	usdopt	5	10	9	0.5	-0.1	gee_ind	trt*period1	1000	9.3083e-05	0.11183	0.895
usdopt;0.5;5;10;9;-0.1	usdopt	5	10	9	0.5	-0.1	gee_ind	trt*period2	1000	0.000914556	0.0752939	0.942
usdopt;0.5;5;10;9;-0.1	usdopt	5	10	9	0.5	-0.1	gee_ind	trt*period3	1000	0	0	1
usdopt;0.5;5;10;9;-0.1	usdopt	5	10	9	0.5	-0.1	gee_ind	trt*period4	1000	0.0015203	0.0793021	0.939
usdopt;0.5;5;10;9;-0.1	usdopt	5	10	9	0.5	-0.1	gee_ind	trt*period5	1000	-0.0015701	0.124796	0.872
usdopt;0.5;5;10;9;-0.1	usdopt	5	10	9	0.5	-0.1	glmm_agg	Intercept	1000	0.000360905	0.113365	0.948
usdopt;0.5;5;10;9;-0.1	usdopt	5	10	9	0.5	-0.1	glmm_agg	period1	1000	-0.00049803	0.0558201	0.955
usdopt;0.5;5;10;9;-0.1	usdopt	5	10	9	0.5	-0.1	glmm_agg	period2	1000	0.000437583	0.0594566	0.948
usdopt;0.5;5;10;9;-0.1	usdopt	5	10	9	0.5	-0.1	glmm_agg	period3	1000	0	0
usdopt;0.5;5;10;9;-0.1	usdopt	5	10	9	0.5	-0.1	glmm_agg	period4	1000	-0.00020517	0.0765914	0.953
usdopt;0.5;5;10;9;-0.1	usdopt	5	10	9	0.5	-0.1	glmm_agg	period5	1000	0.00418584	0.126726	0.965
usdopt;0.5;5;10;9;-0.1	usdopt	5	10	9	0.5	-0.1	glmm_agg	trt	1000	-0.00154	0.0683625	0.965
usdopt;0.5;5;10;9;-0.1	usdopt	5	10	9	0.5	-0.1	glmm_agg	trt*period1	1000	6.3393e-05	0.116625	0.958
usdopt;0.5;5;10;9;-0.1	usdopt	5	10	9	0.5	-0.1	glmm_agg	trt*period2	1000	0.0013042	0.0877071	0.958
usdopt;0.5;5;10;9;-0.1	usdopt	5	10	9	0.5	-0.1	glmm_agg	trt*period3	1000	0	0
usdopt;0.5;5;10;9;-0.1	usdopt	5	10	9	0.5	-0.1	glmm_agg	trt*period4	1000	0.00137181	0.0936909	0.95
usdopt;0.5;5;10;9;-0.1	usdopt	5	10	9	0.5	-0.1	glmm_agg	trt*period5	1000	-0.0056238	0.137332	0.969
usdopt;0.5;5;10;9;-0.1	usdopt	5	10	9	0.5	-0.1	glmm_ind	Intercept	1000	-0.0040322	0.11247	0.953
usdopt;0.5;5;10;9;-0.1	usdopt	5	10	9	0.5	-0.1	glmm_ind	period1	1000	0.000632324	0.0556671	0.958
usdopt;0.5;5;10;9;-0.1	usdopt	5	10	9	0.5	-0.1	glmm_ind	period2	1000	0.0010112	0.0592939	0.949
usdopt;0.5;5;10;9;-0.1	usdopt	5	10	9	0.5	-0.1	glmm_ind	period3	1000	0	0
usdopt;0.5;5;10;9;-0.1	usdopt	5	10	9	0.5	-0.1	glmm_ind	period4	1000	-0.00080951	0.0763719	0.954
usdopt;0.5;5;10;9;-0.1	usdopt	5	10	9	0.5	-0.1	glmm_ind	period5	1000	0.00282564	0.126276	0.965
usdopt;0.5;5;10;9;-0.1	usdopt	5	10	9	0.5	-0.1	glmm_ind	trt	1000	-0.00042421	0.0681832	0.968
usdopt;0.5;5;10;9;-0.1	usdopt	5	10	9	0.5	-0.1	glmm_ind	trt*period1	1000	0.000328259	0.116343	0.958
usdopt;0.5;5;10;9;-0.1	usdopt	5	10	9	0.5	-0.1	glmm_ind	trt*period2	1000	0.00143454	0.087485	0.958
usdopt;0.5;5;10;9;-0.1	usdopt	5	10	9	0.5	-0.1	glmm_ind	trt*period3	1000	0	0
usdopt;0.5;5;10;9;-0.1	usdopt	5	10	9	0.5	-0.1	glmm_ind	trt*period4	1000	0.0017282	0.0934366	0.95
usdopt;0.5;5;10;9;-0.1	usdopt	5	10	9	0.5	-0.1	glmm_ind	trt*period5	1000	-0.004762	0.136871	0.969
usdopt;0.8;5;10;9;0	usdopt	5	10	9	0.8	0	gee_agg	Intercept	1000	0.00446363	0.109826	0.94
usdopt;0.8;5;10;9;0	usdopt	5	10	9	0.8	0	gee_agg	period1	1000	-0.0020204	0.0457445	0.943
usdopt;0.8;5;10;9;0	usdopt	5	10	9	0.8	0	gee_agg	period2	1000	-0.00058697	0.0466619	0.937
usdopt;0.8;5;10;9;0	usdopt	5	10	9	0.8	0	gee_agg	period3	1000	0	0	1
usdopt;0.8;5;10;9;0	usdopt	5	10	9	0.8	0	gee_agg	period4	1000	-0.00018539	0.0614616	0.91
usdopt;0.8;5;10;9;0	usdopt	5	10	9	0.8	0	gee_agg	period5	1000	0.00350096	0.117014	0.848
usdopt;0.8;5;10;9;0	usdopt	5	10	9	0.8	0	gee_agg	trt	1000	-0.001167	0.0543827	0.945
usdopt;0.8;5;10;9;0	usdopt	5	10	9	0.8	0	gee_agg	trt*period1	1000	0.00145245	0.107005	0.907
usdopt;0.8;5;10;9;0	usdopt	5	10	9	0.8	0	gee_agg	trt*period2	1000	0.000510919	0.0715926	0.95
usdopt;0.8;5;10;9;0	usdopt	5	10	9	0.8	0	gee_agg	trt*period3	1000	0	0	1
usdopt;0.8;5;10;9;0	usdopt	5	10	9	0.8	0	gee_agg	trt*period4	1000	0.000621238	0.0732012	0.938
usdopt;0.8;5;10;9;0	usdopt	5	10	9	0.8	0	gee_agg	trt*period5	1000	-0.0033671	0.124242	0.883
usdopt;0.8;5;10;9;0	usdopt	5	10	9	0.8	0	gee_ind	Intercept	1000	0.00438715	0.109804	0.94
usdopt;0.8;5;10;9;0	usdopt	5	10	9	0.8	0	gee_ind	period1	1000	-0.0019452	0.0458014	0.944
usdopt;0.8;5;10;9;0	usdopt	5	10	9	0.8	0	gee_ind	period2	1000	-0.00054177	0.0466841	0.936
usdopt;0.8;5;10;9;0	usdopt	5	10	9	0.8	0	gee_ind	period3	1000	0	0	1
usdopt;0.8;5;10;9;0	usdopt	5	10	9	0.8	0	gee_ind	period4	1000	-0.00025969	0.0615485	0.91
usdopt;0.8;5;10;9;0	usdopt	5	10	9	0.8	0	gee_ind	period5	1000	0.00314927	0.117534	0.851
usdopt;0.8;5;10;9;0	usdopt	5	10	9	0.8	0	gee_ind	trt	1000	-0.0010928	0.0544554	0.943
usdopt;0.8;5;10;9;0	usdopt	5	10	9	0.8	0	gee_ind	trt*period1	1000	0.00129721	0.106864	0.908
usdopt;0.8;5;10;9;0	usdopt	5	10	9	0.8	0	gee_ind	trt*period2	1000	0.000456429	0.0716012	0.95
usdopt;0.8;5;10;9;0	usdopt	5	10	9	0.8	0	gee_ind	trt*period3	1000	0	0	1
usdopt;0.8;5;10;9;0	usdopt	5	10	9	0.8	0	gee_ind	trt*period4	1000	0.000688812	0.0732432	0.938
usdopt;0.8;5;10;9;0	usdopt	5	10	9	0.8	0	gee_ind	trt*period5	1000	-0.0030247	0.124661	0.884
usdopt;0.8;5;10;9;0	usdopt	5	10	9	0.8	0	glmm_agg	Intercept	1000	-3.7648e-05	0.138869	0.949
usdopt;0.8;5;10;9;0	usdopt	5	10	9	0.8	0	glmm_agg	period1	1000	0.000393251	0.055656	0.962
usdopt;0.8;5;10;9;0	usdopt	5	10	9	0.8	0	glmm_agg	period2	1000	0.000697386	0.0603623	0.953
usdopt;0.8;5;10;9;0	usdopt	5	10	9	0.8	0	glmm_agg	period3	1000	0	0
usdopt;0.8;5;10;9;0	usdopt	5	10	9	0.8	0	glmm_agg	period4	1000	-0.00057692	0.0775583	0.961
usdopt;0.8;5;10;9;0	usdopt	5	10	9	0.8	0	glmm_agg	period5	1000	0.00625619	0.130999	0.962
usdopt;0.8;5;10;9;0	usdopt	5	10	9	0.8	0	glmm_agg	trt	1000	0.00170358	0.0692266	0.964
usdopt;0.8;5;10;9;0	usdopt	5	10	9	0.8	0	glmm_agg	trt*period1	1000	-0.0015968	0.119137	0.958
usdopt;0.8;5;10;9;0	usdopt	5	10	9	0.8	0	glmm_agg	trt*period2	1000	-0.00072384	0.090385	0.96
usdopt;0.8;5;10;9;0	usdopt	5	10	9	0.8	0	glmm_agg	trt*period3	1000	0	0
usdopt;0.8;5;10;9;0	usdopt	5	10	9	0.8	0	glmm_agg	trt*period4	1000	-0.00044762	0.0936772	0.963
usdopt;0.8;5;10;9;0	usdopt	5	10	9	0.8	0	glmm_agg	trt*period5	1000	-0.009164	0.14069	0.96
usdopt;0.8;5;10;9;0	usdopt	5	10	9	0.8	0	glmm_ind	Intercept	995	-0.008014	0.136909	0.952764
usdopt;0.8;5;10;9;0	usdopt	5	10	9	0.8	0	glmm_ind	period1	995	0.00179311	0.0555058	0.960804
usdopt;0.8;5;10;9;0	usdopt	5	10	9	0.8	0	glmm_ind	period2	995	0.00134289	0.0602168	0.951759
usdopt;0.8;5;10;9;0	usdopt	5	10	9	0.8	0	glmm_ind	period3	995	0	0
usdopt;0.8;5;10;9;0	usdopt	5	10	9	0.8	0	glmm_ind	period4	995	-0.0012642	0.0774335	0.960804
usdopt;0.8;5;10;9;0	usdopt	5	10	9	0.8	0	glmm_ind	period5	995	0.00537144	0.130312	0.963819
usdopt;0.8;5;10;9;0	usdopt	5	10	9	0.8	0	glmm_ind	trt	995	0.0029235	0.0690213	0.961809
usdopt;0.8;5;10;9;0	usdopt	5	10	9	0.8	0	glmm_ind	trt*period1	995	-0.0016232	0.118932	0.957789
usdopt;0.8;5;10;9;0	usdopt	5	10	9	0.8	0	glmm_ind	trt*period2	995	-0.00083316	0.0902481	0.959799
usdopt;0.8;5;10;9;0	usdopt	5	10	9	0.8	0	glmm_ind	trt*period3	995	0	0
usdopt;0.8;5;10;9;0	usdopt	5	10	9	0.8	0	glmm_ind	trt*period4	995	-0.00036824	0.0935493	0.962814
usdopt;0.8;5;10;9;0	usdopt	5	10	9	0.8	0	glmm_ind	trt*period5	995	-0.009309	0.140037	0.958794
usdopt;0.8;5;10;9;-0.1	usdopt	5	10	9	0.8	-0.1	gee_agg	Intercept	1000	0.00458754	0.109791	0.942
usdopt;0.8;5;10;9;-0.1	usdopt	5	10	9	0.8	-0.1	gee_agg	period1	1000	-0.0020215	0.0462879	0.937
usdopt;0.8;5;10;9;-0.1	usdopt	5	10	9	0.8	-0.1	gee_agg	period2	1000	-0.00047414	0.0470107	0.935
usdopt;0.8;5;10;9;-0.1	usdopt	5	10	9	0.8	-0.1	gee_agg	period3	1000	0	0	1
usdopt;0.8;5;10;9;-0.1	usdopt	5	10	9	0.8	-0.1	gee_agg	period4	1000	-0.00025208	0.0620071	0.911
usdopt;0.8;5;10;9;-0.1	usdopt	5	10	9	0.8	-0.1	gee_agg	period5	1000	0.00350765	0.117024	0.852
usdopt;0.8;5;10;9;-0.1	usdopt	5	10	9	0.8	-0.1	gee_agg	trt	1000	-0.0014747	0.0546906	0.947
usdopt;0.8;5;10;9;-0.1	usdopt	5	10	9	0.8	-0.1	gee_agg	trt*period1	1000	-0.0029036	0.113541	0.903
usdopt;0.8;5;10;9;-0.1	usdopt	5	10	9	0.8	-0.1	gee_agg	trt*period2	1000	6.1625e-05	0.0739839	0.936
usdopt;0.8;5;10;9;-0.1	usdopt	5	10	9	0.8	-0.1	gee_agg	trt*period3	1000	0	0	1
usdopt;0.8;5;10;9;-0.1	usdopt	5	10	9	0.8	-0.1	gee_agg	trt*period4	1000	-0.00064353	0.0735167	0.928
usdopt;0.8;5;10;9;-0.1	usdopt	5	10	9	0.8	-0.1	gee_agg	trt*period5	1000	-0.0031537	0.122242	0.874
usdopt;0.8;5;10;9;-0.1	usdopt	5	10	9	0.8	-0.1	gee_ind	Intercept	1000	0.0045203	0.109774	0.942
usdopt;0.8;5;10;9;-0.1	usdopt	5	10	9	0.8	-0.1	gee_ind	period1	1000	-0.0019544	0.0463507	0.937
usdopt;0.8;5;10;9;-0.1	usdopt	5	10	9	0.8	-0.1	gee_ind	period2	1000	-0.0004322	0.0470349	0.934
usdopt;0.8;5;10;9;-0.1	usdopt	5	10	9	0.8	-0.1	gee_ind	period3	1000	0	0	1
usdopt;0.8;5;10;9;-0.1	usdopt	5	10	9	0.8	-0.1	gee_ind	period4	1000	-0.00032302	0.0620999	0.914
usdopt;0.8;5;10;9;-0.1	usdopt	5	10	9	0.8	-0.1	gee_ind	period5	1000	0.00318369	0.117527	0.853
usdopt;0.8;5;10;9;-0.1	usdopt	5	10	9	0.8	-0.1	gee_ind	trt	1000	-0.0014163	0.0548043	0.947
usdopt;0.8;5;10;9;-0.1	usdopt	5	10	9	0.8	-0.1	gee_ind	trt*period1	1000	-0.0029918	0.113505	0.903
usdopt;0.8;5;10;9;-0.1	usdopt	5	10	9	0.8	-0.1	gee_ind	trt*period2	1000	1.6101e-05	0.0739913	0.934
usdopt;0.8;5;10;9;-0.1	usdopt	5	10	9	0.8	-0.1	gee_ind	trt*period3	1000	0	0	1
usdopt;0.8;5;10;9;-0.1	usdopt	5	10	9	0.8	-0.1	gee_ind	trt*period4	1000	-0.00057332	0.0735665	0.93
usdopt;0.8;5;10;9;-0.1	usdopt	5	10	9	0.8	-0.1	gee_ind	trt*period5	1000	-0.0028324	0.122677	0.874
usdopt;0.8;5;10;9;-0.1	usdopt	5	10	9	0.8	-0.1	glmm_agg	Intercept	1000	0.000134158	0.138264	0.948
usdopt;0.8;5;10;9;-0.1	usdopt	5	10	9	0.8	-0.1	glmm_agg	period1	1000	0.000298061	0.0554452	0.966
usdopt;0.8;5;10;9;-0.1	usdopt	5	10	9	0.8	-0.1	glmm_agg	period2	1000	0.000717	0.0603702	0.95
usdopt;0.8;5;10;9;-0.1	usdopt	5	10	9	0.8	-0.1	glmm_agg	period3	1000	0	0
usdopt;0.8;5;10;9;-0.1	usdopt	5	10	9	0.8	-0.1	glmm_agg	period4	1000	-0.0006158	0.0776678	0.956
usdopt;0.8;5;10;9;-0.1	usdopt	5	10	9	0.8	-0.1	glmm_agg	period5	1000	0.00620846	0.130877	0.961
usdopt;0.8;5;10;9;-0.1	usdopt	5	10	9	0.8	-0.1	glmm_agg	trt	1000	0.00123487	0.0689339	0.966
usdopt;0.8;5;10;9;-0.1	usdopt	5	10	9	0.8	-0.1	glmm_agg	trt*period1	1000	-0.0050884	0.119175	0.96
usdopt;0.8;5;10;9;-0.1	usdopt	5	10	9	0.8	-0.1	glmm_agg	trt*period2	1000	-0.00058701	0.0916699	0.956
usdopt;0.8;5;10;9;-0.1	usdopt	5	10	9	0.8	-0.1	glmm_agg	trt*period3	1000	0	0
usdopt;0.8;5;10;9;-0.1	usdopt	5	10	9	0.8	-0.1	glmm_agg	trt*period4	1000	-0.0014543	0.0940697	0.967
usdopt;0.8;5;10;9;-0.1	usdopt	5	10	9	0.8	-0.1	glmm_agg	trt*period5	1000	-0.0076099	0.139309	0.962
usdopt;0.8;5;10;9;-0.1	usdopt	5	10	9	0.8	-0.1	glmm_ind	Intercept	996	-0.007893	0.136313	0.953815
usdopt;0.8;5;10;9;-0.1	usdopt	5	10	9	0.8	-0.1	glmm_ind	period1	996	0.00146781	0.0552805	0.962851
usdopt;0.8;5;10;9;-0.1	usdopt	5	10	9	0.8	-0.1	glmm_ind	period2	996	0.00116072	0.0602044	0.949799
usdopt;0.8;5;10;9;-0.1	usdopt	5	10	9	0.8	-0.1	glmm_ind	period3	996	0	0
usdopt;0.8;5;10;9;-0.1	usdopt	5	10	9	0.8	-0.1	glmm_ind	period4	996	-0.0012932	0.0775447	0.954819
usdopt;0.8;5;10;9;-0.1	usdopt	5	10	9	0.8	-0.1	glmm_ind	period5	996	0.00473179	0.130593	0.963855
usdopt;0.8;5;10;9;-0.1	usdopt	5	10	9	0.8	-0.1	glmm_ind	trt	996	0.00233239	0.0687927	0.968876
usdopt;0.8;5;10;9;-0.1	usdopt	5	10	9	0.8	-0.1	glmm_ind	trt*period1	996	-0.0048498	0.118944	0.959839
usdopt;0.8;5;10;9;-0.1	usdopt	5	10	9	0.8	-0.1	glmm_ind	trt*period2	996	-0.00028428	0.0915673	0.955823
usdopt;0.8;5;10;9;-0.1	usdopt	5	10	9	0.8	-0.1	glmm_ind	trt*period3	996	0	0
usdopt;0.8;5;10;9;-0.1	usdopt	5	10	9	0.8	-0.1	glmm_ind	trt*period4	996	-0.0009478	0.093889	0.967871
usdopt;0.8;5;10;9;-0.1	usdopt	5	10	9	0.8	-0.1	glmm_ind	trt*period5	996	-0.0065951	0.138965	0.961847

## Sheet: EXCH_pwr
Additional File 3(b). Simulation results (type I error and power) for symmetric interaction effects with M=48 and an exchangeable correlation structure
sheet	design	c0	c1	c2	vc	theta_j	method	parms	power
pgd;0.2;0;0;0;0	pgd	0	0	0	0.2	0	gee_agg	period	1
pgd;0.2;0;0;0;0	pgd	0	0	0	0.2	0	gee_agg	trt	0.828
pgd;0.2;0;0;0;0	pgd	0	0	0	0.2	0	gee_agg	trt*period	0.05
pgd;0.2;0;0;0;0	pgd	0	0	0	0.2	0	gee_ind	period	1
pgd;0.2;0;0;0;0	pgd	0	0	0	0.2	0	gee_ind	trt	0.828
pgd;0.2;0;0;0;0	pgd	0	0	0	0.2	0	gee_ind	trt*period	0.05
pgd;0.2;0;0;0;0	pgd	0	0	0	0.2	0	glmm_agg	period	1
pgd;0.2;0;0;0;0	pgd	0	0	0	0.2	0	glmm_agg	trt	0.864
pgd;0.2;0;0;0;0	pgd	0	0	0	0.2	0	glmm_agg	trt*period	0.053
pgd;0.2;0;0;0;0	pgd	0	0	0	0.2	0	glmm_ind	period	1
pgd;0.2;0;0;0;0	pgd	0	0	0	0.2	0	glmm_ind	trt	0.857715
pgd;0.2;0;0;0;0	pgd	0	0	0	0.2	0	glmm_ind	trt*period	0.0521042
pgd;0.2;0;0;0;-0.1	pgd	0	0	0	0.2	-0.1	gee_agg	period	1
pgd;0.2;0;0;0;-0.1	pgd	0	0	0	0.2	-0.1	gee_agg	trt	0.971
pgd;0.2;0;0;0;-0.1	pgd	0	0	0	0.2	-0.1	gee_agg	trt*period	0.513
pgd;0.2;0;0;0;-0.1	pgd	0	0	0	0.2	-0.1	gee_ind	period	1
pgd;0.2;0;0;0;-0.1	pgd	0	0	0	0.2	-0.1	gee_ind	trt	0.971
pgd;0.2;0;0;0;-0.1	pgd	0	0	0	0.2	-0.1	gee_ind	trt*period	0.512
pgd;0.2;0;0;0;-0.1	pgd	0	0	0	0.2	-0.1	glmm_agg	period	1
pgd;0.2;0;0;0;-0.1	pgd	0	0	0	0.2	-0.1	glmm_agg	trt	0.977
pgd;0.2;0;0;0;-0.1	pgd	0	0	0	0.2	-0.1	glmm_agg	trt*period	0.594
pgd;0.2;0;0;0;-0.1	pgd	0	0	0	0.2	-0.1	glmm_ind	period	1
pgd;0.2;0;0;0;-0.1	pgd	0	0	0	0.2	-0.1	glmm_ind	trt	0.974
pgd;0.2;0;0;0;-0.1	pgd	0	0	0	0.2	-0.1	glmm_ind	trt*period	0.593
pgd;0.5;0;0;0;0	pgd	0	0	0	0.5	0	gee_agg	period	1
pgd;0.5;0;0;0;0	pgd	0	0	0	0.5	0	gee_agg	trt	0.469
pgd;0.5;0;0;0;0	pgd	0	0	0	0.5	0	gee_agg	trt*period	0.044
pgd;0.5;0;0;0;0	pgd	0	0	0	0.5	0	gee_ind	period	1
pgd;0.5;0;0;0;0	pgd	0	0	0	0.5	0	gee_ind	trt	0.469
pgd;0.5;0;0;0;0	pgd	0	0	0	0.5	0	gee_ind	trt*period	0.042
pgd;0.5;0;0;0;0	pgd	0	0	0	0.5	0	glmm_agg	period	1
pgd;0.5;0;0;0;0	pgd	0	0	0	0.5	0	glmm_agg	trt	0.533
pgd;0.5;0;0;0;0	pgd	0	0	0	0.5	0	glmm_agg	trt*period	0.04
pgd;0.5;0;0;0;0	pgd	0	0	0	0.5	0	glmm_ind	period	1
pgd;0.5;0;0;0;0	pgd	0	0	0	0.5	0	glmm_ind	trt	0.516
pgd;0.5;0;0;0;0	pgd	0	0	0	0.5	0	glmm_ind	trt*period	0.039
pgd;0.5;0;0;0;-0.1	pgd	0	0	0	0.5	-0.1	gee_agg	period	1
pgd;0.5;0;0;0;-0.1	pgd	0	0	0	0.5	-0.1	gee_agg	trt	0.686
pgd;0.5;0;0;0;-0.1	pgd	0	0	0	0.5	-0.1	gee_agg	trt*period	0.464
pgd;0.5;0;0;0;-0.1	pgd	0	0	0	0.5	-0.1	gee_ind	period	1
pgd;0.5;0;0;0;-0.1	pgd	0	0	0	0.5	-0.1	gee_ind	trt	0.686
pgd;0.5;0;0;0;-0.1	pgd	0	0	0	0.5	-0.1	gee_ind	trt*period	0.463
pgd;0.5;0;0;0;-0.1	pgd	0	0	0	0.5	-0.1	glmm_agg	period	1
pgd;0.5;0;0;0;-0.1	pgd	0	0	0	0.5	-0.1	glmm_agg	trt	0.736
pgd;0.5;0;0;0;-0.1	pgd	0	0	0	0.5	-0.1	glmm_agg	trt*period	0.561
pgd;0.5;0;0;0;-0.1	pgd	0	0	0	0.5	-0.1	glmm_ind	period	1
pgd;0.5;0;0;0;-0.1	pgd	0	0	0	0.5	-0.1	glmm_ind	trt	0.722723
pgd;0.5;0;0;0;-0.1	pgd	0	0	0	0.5	-0.1	glmm_ind	trt*period	0.557558
pgd;0.8;0;0;0;0	pgd	0	0	0	0.8	0	gee_agg	period	1
pgd;0.8;0;0;0;0	pgd	0	0	0	0.8	0	gee_agg	trt	0.303
pgd;0.8;0;0;0;0	pgd	0	0	0	0.8	0	gee_agg	trt*period	0.056
pgd;0.8;0;0;0;0	pgd	0	0	0	0.8	0	gee_ind	period	1
pgd;0.8;0;0;0;0	pgd	0	0	0	0.8	0	gee_ind	trt	0.303
pgd;0.8;0;0;0;0	pgd	0	0	0	0.8	0	gee_ind	trt*period	0.055332
pgd;0.8;0;0;0;0	pgd	0	0	0	0.8	0	glmm_agg	period	1
pgd;0.8;0;0;0;0	pgd	0	0	0	0.8	0	glmm_agg	trt	0.347
pgd;0.8;0;0;0;0	pgd	0	0	0	0.8	0	glmm_agg	trt*period	0.06
pgd;0.8;0;0;0;0	pgd	0	0	0	0.8	0	glmm_ind	period	1
pgd;0.8;0;0;0;0	pgd	0	0	0	0.8	0	glmm_ind	trt	0.333667
pgd;0.8;0;0;0;0	pgd	0	0	0	0.8	0	glmm_ind	trt*period	0.0601202
pgd;0.8;0;0;0;-0.1	pgd	0	0	0	0.8	-0.1	gee_agg	period	1
pgd;0.8;0;0;0;-0.1	pgd	0	0	0	0.8	-0.1	gee_agg	trt	0.49
pgd;0.8;0;0;0;-0.1	pgd	0	0	0	0.8	-0.1	gee_agg	trt*period	0.46
pgd;0.8;0;0;0;-0.1	pgd	0	0	0	0.8	-0.1	gee_ind	period	1
pgd;0.8;0;0;0;-0.1	pgd	0	0	0	0.8	-0.1	gee_ind	trt	0.49
pgd;0.8;0;0;0;-0.1	pgd	0	0	0	0.8	-0.1	gee_ind	trt*period	0.452261
pgd;0.8;0;0;0;-0.1	pgd	0	0	0	0.8	-0.1	glmm_agg	period	1
pgd;0.8;0;0;0;-0.1	pgd	0	0	0	0.8	-0.1	glmm_agg	trt	0.545
pgd;0.8;0;0;0;-0.1	pgd	0	0	0	0.8	-0.1	glmm_agg	trt*period	0.551
pgd;0.8;0;0;0;-0.1	pgd	0	0	0	0.8	-0.1	glmm_ind	period	1
pgd;0.8;0;0;0;-0.1	pgd	0	0	0	0.8	-0.1	glmm_ind	trt	0.529648
pgd;0.8;0;0;0;-0.1	pgd	0	0	0	0.8	-0.1	glmm_ind	trt*period	0.550754
dsd;0.2;0;0;0;0	dsd	0	0	0	0.2	0	gee_agg	period	1
dsd;0.2;0;0;0;0	dsd	0	0	0	0.2	0	gee_agg	trt	1
dsd;0.2;0;0;0;0	dsd	0	0	0	0.2	0	gee_agg	trt*period	0.04
dsd;0.2;0;0;0;0	dsd	0	0	0	0.2	0	gee_ind	period	1
dsd;0.2;0;0;0;0	dsd	0	0	0	0.2	0	gee_ind	trt	1
dsd;0.2;0;0;0;0	dsd	0	0	0	0.2	0	gee_ind	trt*period	0.039
dsd;0.2;0;0;0;0	dsd	0	0	0	0.2	0	glmm_agg	period	1
dsd;0.2;0;0;0;0	dsd	0	0	0	0.2	0	glmm_agg	trt	1
dsd;0.2;0;0;0;0	dsd	0	0	0	0.2	0	glmm_agg	trt*period	0.043
dsd;0.2;0;0;0;0	dsd	0	0	0	0.2	0	glmm_ind	period	1
dsd;0.2;0;0;0;0	dsd	0	0	0	0.2	0	glmm_ind	trt	1
dsd;0.2;0;0;0;0	dsd	0	0	0	0.2	0	glmm_ind	trt*period	0.043
dsd;0.2;0;0;0;-0.1	dsd	0	0	0	0.2	-0.1	gee_agg	period	1
dsd;0.2;0;0;0;-0.1	dsd	0	0	0	0.2	-0.1	gee_agg	trt	1
dsd;0.2;0;0;0;-0.1	dsd	0	0	0	0.2	-0.1	gee_agg	trt*period	0.396
dsd;0.2;0;0;0;-0.1	dsd	0	0	0	0.2	-0.1	gee_ind	period	1
dsd;0.2;0;0;0;-0.1	dsd	0	0	0	0.2	-0.1	gee_ind	trt	1
dsd;0.2;0;0;0;-0.1	dsd	0	0	0	0.2	-0.1	gee_ind	trt*period	0.395
dsd;0.2;0;0;0;-0.1	dsd	0	0	0	0.2	-0.1	glmm_agg	period	1
dsd;0.2;0;0;0;-0.1	dsd	0	0	0	0.2	-0.1	glmm_agg	trt	1
dsd;0.2;0;0;0;-0.1	dsd	0	0	0	0.2	-0.1	glmm_agg	trt*period	0.541
dsd;0.2;0;0;0;-0.1	dsd	0	0	0	0.2	-0.1	glmm_ind	period	1
dsd;0.2;0;0;0;-0.1	dsd	0	0	0	0.2	-0.1	glmm_ind	trt	1
dsd;0.2;0;0;0;-0.1	dsd	0	0	0	0.2	-0.1	glmm_ind	trt*period	0.537
dsd;0.5;0;0;0;0	dsd	0	0	0	0.5	0	gee_agg	period	1
dsd;0.5;0;0;0;0	dsd	0	0	0	0.5	0	gee_agg	trt	1
dsd;0.5;0;0;0;0	dsd	0	0	0	0.5	0	gee_agg	trt*period	0.037
dsd;0.5;0;0;0;0	dsd	0	0	0	0.5	0	gee_ind	period	0.999
dsd;0.5;0;0;0;0	dsd	0	0	0	0.5	0	gee_ind	trt	1
dsd;0.5;0;0;0;0	dsd	0	0	0	0.5	0	gee_ind	trt*period	0.037
dsd;0.5;0;0;0;0	dsd	0	0	0	0.5	0	glmm_agg	period	1
dsd;0.5;0;0;0;0	dsd	0	0	0	0.5	0	glmm_agg	trt	1
dsd;0.5;0;0;0;0	dsd	0	0	0	0.5	0	glmm_agg	trt*period	0.04
dsd;0.5;0;0;0;0	dsd	0	0	0	0.5	0	glmm_ind	period	1
dsd;0.5;0;0;0;0	dsd	0	0	0	0.5	0	glmm_ind	trt	1
dsd;0.5;0;0;0;0	dsd	0	0	0	0.5	0	glmm_ind	trt*period	0.039039
dsd;0.5;0;0;0;-0.1	dsd	0	0	0	0.5	-0.1	gee_agg	period	1
dsd;0.5;0;0;0;-0.1	dsd	0	0	0	0.5	-0.1	gee_agg	trt	1
dsd;0.5;0;0;0;-0.1	dsd	0	0	0	0.5	-0.1	gee_agg	trt*period	0.344
dsd;0.5;0;0;0;-0.1	dsd	0	0	0	0.5	-0.1	gee_ind	period	0.999
dsd;0.5;0;0;0;-0.1	dsd	0	0	0	0.5	-0.1	gee_ind	trt	1
dsd;0.5;0;0;0;-0.1	dsd	0	0	0	0.5	-0.1	gee_ind	trt*period	0.346
dsd;0.5;0;0;0;-0.1	dsd	0	0	0	0.5	-0.1	glmm_agg	period	1
dsd;0.5;0;0;0;-0.1	dsd	0	0	0	0.5	-0.1	glmm_agg	trt	1
dsd;0.5;0;0;0;-0.1	dsd	0	0	0	0.5	-0.1	glmm_agg	trt*period	0.512
dsd;0.5;0;0;0;-0.1	dsd	0	0	0	0.5	-0.1	glmm_ind	period	1
dsd;0.5;0;0;0;-0.1	dsd	0	0	0	0.5	-0.1	glmm_ind	trt	1
dsd;0.5;0;0;0;-0.1	dsd	0	0	0	0.5	-0.1	glmm_ind	trt*period	0.511022
dsd;0.8;0;0;0;0	dsd	0	0	0	0.8	0	gee_agg	period	0.999
dsd;0.8;0;0;0;0	dsd	0	0	0	0.8	0	gee_agg	trt	1
dsd;0.8;0;0;0;0	dsd	0	0	0	0.8	0	gee_agg	trt*period	0.051
dsd;0.8;0;0;0;0	dsd	0	0	0	0.8	0	gee_ind	period	0.999
dsd;0.8;0;0;0;0	dsd	0	0	0	0.8	0	gee_ind	trt	1
dsd;0.8;0;0;0;0	dsd	0	0	0	0.8	0	gee_ind	trt*period	0.051
dsd;0.8;0;0;0;0	dsd	0	0	0	0.8	0	glmm_agg	period	1
dsd;0.8;0;0;0;0	dsd	0	0	0	0.8	0	glmm_agg	trt	1
dsd;0.8;0;0;0;0	dsd	0	0	0	0.8	0	glmm_agg	trt*period	0.046
dsd;0.8;0;0;0;0	dsd	0	0	0	0.8	0	glmm_ind	period	1
dsd;0.8;0;0;0;0	dsd	0	0	0	0.8	0	glmm_ind	trt	1
dsd;0.8;0;0;0;0	dsd	0	0	0	0.8	0	glmm_ind	trt*period	0.0461384
dsd;0.8;0;0;0;-0.1	dsd	0	0	0	0.8	-0.1	gee_agg	period	0.999
dsd;0.8;0;0;0;-0.1	dsd	0	0	0	0.8	-0.1	gee_agg	trt	1
dsd;0.8;0;0;0;-0.1	dsd	0	0	0	0.8	-0.1	gee_agg	trt*period	0.332
dsd;0.8;0;0;0;-0.1	dsd	0	0	0	0.8	-0.1	gee_ind	period	0.999
dsd;0.8;0;0;0;-0.1	dsd	0	0	0	0.8	-0.1	gee_ind	trt	1
dsd;0.8;0;0;0;-0.1	dsd	0	0	0	0.8	-0.1	gee_ind	trt*period	0.334
dsd;0.8;0;0;0;-0.1	dsd	0	0	0	0.8	-0.1	glmm_agg	period	1
dsd;0.8;0;0;0;-0.1	dsd	0	0	0	0.8	-0.1	glmm_agg	trt	1
dsd;0.8;0;0;0;-0.1	dsd	0	0	0	0.8	-0.1	glmm_agg	trt*period	0.482
dsd;0.8;0;0;0;-0.1	dsd	0	0	0	0.8	-0.1	glmm_ind	period	1
dsd;0.8;0;0;0;-0.1	dsd	0	0	0	0.8	-0.1	glmm_ind	trt	1
dsd;0.8;0;0;0;-0.1	dsd	0	0	0	0.8	-0.1	glmm_ind	trt*period	0.482932
usd;0.2;0;0;0;0	usd	0	0	0	0.2	0	gee_agg	period	1
usd;0.2;0;0;0;0	usd	0	0	0	0.2	0	gee_agg	trt	1
usd;0.2;0;0;0;0	usd	0	0	0	0.2	0	gee_agg	trt*period	0.036
usd;0.2;0;0;0;0	usd	0	0	0	0.2	0	gee_ind	period	1
usd;0.2;0;0;0;0	usd	0	0	0	0.2	0	gee_ind	trt	1
usd;0.2;0;0;0;0	usd	0	0	0	0.2	0	gee_ind	trt*period	0.036
usd;0.2;0;0;0;0	usd	0	0	0	0.2	0	glmm_agg	period	1
usd;0.2;0;0;0;0	usd	0	0	0	0.2	0	glmm_agg	trt	1
usd;0.2;0;0;0;0	usd	0	0	0	0.2	0	glmm_agg	trt*period	0.047
usd;0.2;0;0;0;0	usd	0	0	0	0.2	0	glmm_ind	period	1
usd;0.2;0;0;0;0	usd	0	0	0	0.2	0	glmm_ind	trt	1
usd;0.2;0;0;0;0	usd	0	0	0	0.2	0	glmm_ind	trt*period	0.047
usd;0.2;0;0;0;-0.1	usd	0	0	0	0.2	-0.1	gee_agg	period	1
usd;0.2;0;0;0;-0.1	usd	0	0	0	0.2	-0.1	gee_agg	trt	1
usd;0.2;0;0;0;-0.1	usd	0	0	0	0.2	-0.1	gee_agg	trt*period	0.286
usd;0.2;0;0;0;-0.1	usd	0	0	0	0.2	-0.1	gee_ind	period	1
usd;0.2;0;0;0;-0.1	usd	0	0	0	0.2	-0.1	gee_ind	trt	1
usd;0.2;0;0;0;-0.1	usd	0	0	0	0.2	-0.1	gee_ind	trt*period	0.289
usd;0.2;0;0;0;-0.1	usd	0	0	0	0.2	-0.1	glmm_agg	period	1
usd;0.2;0;0;0;-0.1	usd	0	0	0	0.2	-0.1	glmm_agg	trt	1
usd;0.2;0;0;0;-0.1	usd	0	0	0	0.2	-0.1	glmm_agg	trt*period	0.417
usd;0.2;0;0;0;-0.1	usd	0	0	0	0.2	-0.1	glmm_ind	period	1
usd;0.2;0;0;0;-0.1	usd	0	0	0	0.2	-0.1	glmm_ind	trt	1
usd;0.2;0;0;0;-0.1	usd	0	0	0	0.2	-0.1	glmm_ind	trt*period	0.416
usd;0.5;0;0;0;0	usd	0	0	0	0.5	0	gee_agg	period	1
usd;0.5;0;0;0;0	usd	0	0	0	0.5	0	gee_agg	trt	1
usd;0.5;0;0;0;0	usd	0	0	0	0.5	0	gee_agg	trt*period	0.037
usd;0.5;0;0;0;0	usd	0	0	0	0.5	0	gee_ind	period	1
usd;0.5;0;0;0;0	usd	0	0	0	0.5	0	gee_ind	trt	1
usd;0.5;0;0;0;0	usd	0	0	0	0.5	0	gee_ind	trt*period	0.037
usd;0.5;0;0;0;0	usd	0	0	0	0.5	0	glmm_agg	period	1
usd;0.5;0;0;0;0	usd	0	0	0	0.5	0	glmm_agg	trt	1
usd;0.5;0;0;0;0	usd	0	0	0	0.5	0	glmm_agg	trt*period	0.032
usd;0.5;0;0;0;0	usd	0	0	0	0.5	0	glmm_ind	period	1
usd;0.5;0;0;0;0	usd	0	0	0	0.5	0	glmm_ind	trt	1
usd;0.5;0;0;0;0	usd	0	0	0	0.5	0	glmm_ind	trt*period	0.032032
usd;0.5;0;0;0;-0.1	usd	0	0	0	0.5	-0.1	gee_agg	period	1
usd;0.5;0;0;0;-0.1	usd	0	0	0	0.5	-0.1	gee_agg	trt	1
usd;0.5;0;0;0;-0.1	usd	0	0	0	0.5	-0.1	gee_agg	trt*period	0.233
usd;0.5;0;0;0;-0.1	usd	0	0	0	0.5	-0.1	gee_ind	period	1
usd;0.5;0;0;0;-0.1	usd	0	0	0	0.5	-0.1	gee_ind	trt	1
usd;0.5;0;0;0;-0.1	usd	0	0	0	0.5	-0.1	gee_ind	trt*period	0.232
usd;0.5;0;0;0;-0.1	usd	0	0	0	0.5	-0.1	glmm_agg	period	1
usd;0.5;0;0;0;-0.1	usd	0	0	0	0.5	-0.1	glmm_agg	trt	1
usd;0.5;0;0;0;-0.1	usd	0	0	0	0.5	-0.1	glmm_agg	trt*period	0.389
usd;0.5;0;0;0;-0.1	usd	0	0	0	0.5	-0.1	glmm_ind	period	1
usd;0.5;0;0;0;-0.1	usd	0	0	0	0.5	-0.1	glmm_ind	trt	1
usd;0.5;0;0;0;-0.1	usd	0	0	0	0.5	-0.1	glmm_ind	trt*period	0.388388
usd;0.8;0;0;0;0	usd	0	0	0	0.8	0	gee_agg	period	1
usd;0.8;0;0;0;0	usd	0	0	0	0.8	0	gee_agg	trt	1
usd;0.8;0;0;0;0	usd	0	0	0	0.8	0	gee_agg	trt*period	0.046
usd;0.8;0;0;0;0	usd	0	0	0	0.8	0	gee_ind	period	1
usd;0.8;0;0;0;0	usd	0	0	0	0.8	0	gee_ind	trt	1
usd;0.8;0;0;0;0	usd	0	0	0	0.8	0	gee_ind	trt*period	0.046
usd;0.8;0;0;0;0	usd	0	0	0	0.8	0	glmm_agg	period	1
usd;0.8;0;0;0;0	usd	0	0	0	0.8	0	glmm_agg	trt	1
usd;0.8;0;0;0;0	usd	0	0	0	0.8	0	glmm_agg	trt*period	0.059
usd;0.8;0;0;0;0	usd	0	0	0	0.8	0	glmm_ind	period	1
usd;0.8;0;0;0;0	usd	0	0	0	0.8	0	glmm_ind	trt	1
usd;0.8;0;0;0;0	usd	0	0	0	0.8	0	glmm_ind	trt*period	0.0581162
usd;0.8;0;0;0;-0.1	usd	0	0	0	0.8	-0.1	gee_agg	period	1
usd;0.8;0;0;0;-0.1	usd	0	0	0	0.8	-0.1	gee_agg	trt	1
usd;0.8;0;0;0;-0.1	usd	0	0	0	0.8	-0.1	gee_agg	trt*period	0.192
usd;0.8;0;0;0;-0.1	usd	0	0	0	0.8	-0.1	gee_ind	period	1
usd;0.8;0;0;0;-0.1	usd	0	0	0	0.8	-0.1	gee_ind	trt	1
usd;0.8;0;0;0;-0.1	usd	0	0	0	0.8	-0.1	gee_ind	trt*period	0.189
usd;0.8;0;0;0;-0.1	usd	0	0	0	0.8	-0.1	glmm_agg	period	1
usd;0.8;0;0;0;-0.1	usd	0	0	0	0.8	-0.1	glmm_agg	trt	1
usd;0.8;0;0;0;-0.1	usd	0	0	0	0.8	-0.1	glmm_agg	trt*period	0.374
usd;0.8;0;0;0;-0.1	usd	0	0	0	0.8	-0.1	glmm_ind	period	1
usd;0.8;0;0;0;-0.1	usd	0	0	0	0.8	-0.1	glmm_ind	trt	1
usd;0.8;0;0;0;-0.1	usd	0	0	0	0.8	-0.1	glmm_ind	trt*period	0.369739
dsdopt;0.2;14;24;0;0	dsdopt	14	24	0	0.2	0	gee_agg	period	1
dsdopt;0.2;14;24;0;0	dsdopt	14	24	0	0.2	0	gee_agg	trt	1
dsdopt;0.2;14;24;0;0	dsdopt	14	24	0	0.2	0	gee_agg	trt*period	0.035
dsdopt;0.2;14;24;0;0	dsdopt	14	24	0	0.2	0	gee_ind	period	1
dsdopt;0.2;14;24;0;0	dsdopt	14	24	0	0.2	0	gee_ind	trt	1
dsdopt;0.2;14;24;0;0	dsdopt	14	24	0	0.2	0	gee_ind	trt*period	0.034
dsdopt;0.2;14;24;0;0	dsdopt	14	24	0	0.2	0	glmm_agg	period	1
dsdopt;0.2;14;24;0;0	dsdopt	14	24	0	0.2	0	glmm_agg	trt	1
dsdopt;0.2;14;24;0;0	dsdopt	14	24	0	0.2	0	glmm_agg	trt*period	0.049
dsdopt;0.2;14;24;0;0	dsdopt	14	24	0	0.2	0	glmm_ind	period	1
dsdopt;0.2;14;24;0;0	dsdopt	14	24	0	0.2	0	glmm_ind	trt	1
dsdopt;0.2;14;24;0;0	dsdopt	14	24	0	0.2	0	glmm_ind	trt*period	0.0500501
dsdopt;0.2;14;24;0;-0.1	dsdopt	14	24	0	0.2	-0.1	gee_agg	period	1
dsdopt;0.2;14;24;0;-0.1	dsdopt	14	24	0	0.2	-0.1	gee_agg	trt	1
dsdopt;0.2;14;24;0;-0.1	dsdopt	14	24	0	0.2	-0.1	gee_agg	trt*period	0.281
dsdopt;0.2;14;24;0;-0.1	dsdopt	14	24	0	0.2	-0.1	gee_ind	period	1
dsdopt;0.2;14;24;0;-0.1	dsdopt	14	24	0	0.2	-0.1	gee_ind	trt	1
dsdopt;0.2;14;24;0;-0.1	dsdopt	14	24	0	0.2	-0.1	gee_ind	trt*period	0.283
dsdopt;0.2;14;24;0;-0.1	dsdopt	14	24	0	0.2	-0.1	glmm_agg	period	1
dsdopt;0.2;14;24;0;-0.1	dsdopt	14	24	0	0.2	-0.1	glmm_agg	trt	1
dsdopt;0.2;14;24;0;-0.1	dsdopt	14	24	0	0.2	-0.1	glmm_agg	trt*period	0.447
dsdopt;0.2;14;24;0;-0.1	dsdopt	14	24	0	0.2	-0.1	glmm_ind	period	1
dsdopt;0.2;14;24;0;-0.1	dsdopt	14	24	0	0.2	-0.1	glmm_ind	trt	1
dsdopt;0.2;14;24;0;-0.1	dsdopt	14	24	0	0.2	-0.1	glmm_ind	trt*period	0.447
dsdopt;0.5;14;24;0;0	dsdopt	14	24	0	0.5	0	gee_agg	period	1
dsdopt;0.5;14;24;0;0	dsdopt	14	24	0	0.5	0	gee_agg	trt	1
dsdopt;0.5;14;24;0;0	dsdopt	14	24	0	0.5	0	gee_agg	trt*period	0.024
dsdopt;0.5;14;24;0;0	dsdopt	14	24	0	0.5	0	gee_ind	period	0.999
dsdopt;0.5;14;24;0;0	dsdopt	14	24	0	0.5	0	gee_ind	trt	1
dsdopt;0.5;14;24;0;0	dsdopt	14	24	0	0.5	0	gee_ind	trt*period	0.022
dsdopt;0.5;14;24;0;0	dsdopt	14	24	0	0.5	0	glmm_agg	period	1
dsdopt;0.5;14;24;0;0	dsdopt	14	24	0	0.5	0	glmm_agg	trt	1
dsdopt;0.5;14;24;0;0	dsdopt	14	24	0	0.5	0	glmm_agg	trt*period	0.042
dsdopt;0.5;14;24;0;0	dsdopt	14	24	0	0.5	0	glmm_ind	period	1
dsdopt;0.5;14;24;0;0	dsdopt	14	24	0	0.5	0	glmm_ind	trt	1
dsdopt;0.5;14;24;0;0	dsdopt	14	24	0	0.5	0	glmm_ind	trt*period	0.041041
dsdopt;0.5;14;24;0;-0.1	dsdopt	14	24	0	0.5	-0.1	gee_agg	period	1
dsdopt;0.5;14;24;0;-0.1	dsdopt	14	24	0	0.5	-0.1	gee_agg	trt	1
dsdopt;0.5;14;24;0;-0.1	dsdopt	14	24	0	0.5	-0.1	gee_agg	trt*period	0.235
dsdopt;0.5;14;24;0;-0.1	dsdopt	14	24	0	0.5	-0.1	gee_ind	period	0.999
dsdopt;0.5;14;24;0;-0.1	dsdopt	14	24	0	0.5	-0.1	gee_ind	trt	1
dsdopt;0.5;14;24;0;-0.1	dsdopt	14	24	0	0.5	-0.1	gee_ind	trt*period	0.238
dsdopt;0.5;14;24;0;-0.1	dsdopt	14	24	0	0.5	-0.1	glmm_agg	period	1
dsdopt;0.5;14;24;0;-0.1	dsdopt	14	24	0	0.5	-0.1	glmm_agg	trt	1
dsdopt;0.5;14;24;0;-0.1	dsdopt	14	24	0	0.5	-0.1	glmm_agg	trt*period	0.43
dsdopt;0.5;14;24;0;-0.1	dsdopt	14	24	0	0.5	-0.1	glmm_ind	period	1
dsdopt;0.5;14;24;0;-0.1	dsdopt	14	24	0	0.5	-0.1	glmm_ind	trt	1
dsdopt;0.5;14;24;0;-0.1	dsdopt	14	24	0	0.5	-0.1	glmm_ind	trt*period	0.428858
dsdopt;0.8;14;24;0;0	dsdopt	14	24	0	0.8	0	gee_agg	period	0.996
dsdopt;0.8;14;24;0;0	dsdopt	14	24	0	0.8	0	gee_agg	trt	1
dsdopt;0.8;14;24;0;0	dsdopt	14	24	0	0.8	0	gee_agg	trt*period	0.037
dsdopt;0.8;14;24;0;0	dsdopt	14	24	0	0.8	0	gee_ind	period	0.996
dsdopt;0.8;14;24;0;0	dsdopt	14	24	0	0.8	0	gee_ind	trt	1
dsdopt;0.8;14;24;0;0	dsdopt	14	24	0	0.8	0	gee_ind	trt*period	0.038
dsdopt;0.8;14;24;0;0	dsdopt	14	24	0	0.8	0	glmm_agg	period	1
dsdopt;0.8;14;24;0;0	dsdopt	14	24	0	0.8	0	glmm_agg	trt	1
dsdopt;0.8;14;24;0;0	dsdopt	14	24	0	0.8	0	glmm_agg	trt*period	0.043
dsdopt;0.8;14;24;0;0	dsdopt	14	24	0	0.8	0	glmm_ind	period	1
dsdopt;0.8;14;24;0;0	dsdopt	14	24	0	0.8	0	glmm_ind	trt	1
dsdopt;0.8;14;24;0;0	dsdopt	14	24	0	0.8	0	glmm_ind	trt*period	0.0421264
dsdopt;0.8;14;24;0;-0.1	dsdopt	14	24	0	0.8	-0.1	gee_agg	period	0.996
dsdopt;0.8;14;24;0;-0.1	dsdopt	14	24	0	0.8	-0.1	gee_agg	trt	1
dsdopt;0.8;14;24;0;-0.1	dsdopt	14	24	0	0.8	-0.1	gee_agg	trt*period	0.208
dsdopt;0.8;14;24;0;-0.1	dsdopt	14	24	0	0.8	-0.1	gee_ind	period	0.996
dsdopt;0.8;14;24;0;-0.1	dsdopt	14	24	0	0.8	-0.1	gee_ind	trt	1
dsdopt;0.8;14;24;0;-0.1	dsdopt	14	24	0	0.8	-0.1	gee_ind	trt*period	0.213
dsdopt;0.8;14;24;0;-0.1	dsdopt	14	24	0	0.8	-0.1	glmm_agg	period	1
dsdopt;0.8;14;24;0;-0.1	dsdopt	14	24	0	0.8	-0.1	glmm_agg	trt	1
dsdopt;0.8;14;24;0;-0.1	dsdopt	14	24	0	0.8	-0.1	glmm_agg	trt*period	0.395
dsdopt;0.8;14;24;0;-0.1	dsdopt	14	24	0	0.8	-0.1	glmm_ind	period	1
dsdopt;0.8;14;24;0;-0.1	dsdopt	14	24	0	0.8	-0.1	glmm_ind	trt	1
dsdopt;0.8;14;24;0;-0.1	dsdopt	14	24	0	0.8	-0.1	glmm_ind	trt*period	0.392786
usdopt;0.2;6;9;9;0	usdopt	6	9	9	0.2	0	gee_agg	period	1
usdopt;0.2;6;9;9;0	usdopt	6	9	9	0.2	0	gee_agg	trt	1
usdopt;0.2;6;9;9;0	usdopt	6	9	9	0.2	0	gee_agg	trt*period	0.034
usdopt;0.2;6;9;9;0	usdopt	6	9	9	0.2	0	gee_ind	period	1
usdopt;0.2;6;9;9;0	usdopt	6	9	9	0.2	0	gee_ind	trt	1
usdopt;0.2;6;9;9;0	usdopt	6	9	9	0.2	0	gee_ind	trt*period	0.034
usdopt;0.2;6;9;9;0	usdopt	6	9	9	0.2	0	glmm_agg	period	1
usdopt;0.2;6;9;9;0	usdopt	6	9	9	0.2	0	glmm_agg	trt	1
usdopt;0.2;6;9;9;0	usdopt	6	9	9	0.2	0	glmm_agg	trt*period	0.039
usdopt;0.2;6;9;9;0	usdopt	6	9	9	0.2	0	glmm_ind	period	1
usdopt;0.2;6;9;9;0	usdopt	6	9	9	0.2	0	glmm_ind	trt	1
usdopt;0.2;6;9;9;0	usdopt	6	9	9	0.2	0	glmm_ind	trt*period	0.038038
usdopt;0.2;6;9;9;-0.1	usdopt	6	9	9	0.2	-0.1	gee_agg	period	1
usdopt;0.2;6;9;9;-0.1	usdopt	6	9	9	0.2	-0.1	gee_agg	trt	1
usdopt;0.2;6;9;9;-0.1	usdopt	6	9	9	0.2	-0.1	gee_agg	trt*period	0.212
usdopt;0.2;6;9;9;-0.1	usdopt	6	9	9	0.2	-0.1	gee_ind	period	1
usdopt;0.2;6;9;9;-0.1	usdopt	6	9	9	0.2	-0.1	gee_ind	trt	1
usdopt;0.2;6;9;9;-0.1	usdopt	6	9	9	0.2	-0.1	gee_ind	trt*period	0.211
usdopt;0.2;6;9;9;-0.1	usdopt	6	9	9	0.2	-0.1	glmm_agg	period	1
usdopt;0.2;6;9;9;-0.1	usdopt	6	9	9	0.2	-0.1	glmm_agg	trt	1
usdopt;0.2;6;9;9;-0.1	usdopt	6	9	9	0.2	-0.1	glmm_agg	trt*period	0.355
usdopt;0.2;6;9;9;-0.1	usdopt	6	9	9	0.2	-0.1	glmm_ind	period	1
usdopt;0.2;6;9;9;-0.1	usdopt	6	9	9	0.2	-0.1	glmm_ind	trt	1
usdopt;0.2;6;9;9;-0.1	usdopt	6	9	9	0.2	-0.1	glmm_ind	trt*period	0.356
usdopt;0.5;6;9;9;0	usdopt	6	9	9	0.5	0	gee_agg	period	1
usdopt;0.5;6;9;9;0	usdopt	6	9	9	0.5	0	gee_agg	trt	1
usdopt;0.5;6;9;9;0	usdopt	6	9	9	0.5	0	gee_agg	trt*period	0.022
usdopt;0.5;6;9;9;0	usdopt	6	9	9	0.5	0	gee_ind	period	1
usdopt;0.5;6;9;9;0	usdopt	6	9	9	0.5	0	gee_ind	trt	1
usdopt;0.5;6;9;9;0	usdopt	6	9	9	0.5	0	gee_ind	trt*period	0.022
usdopt;0.5;6;9;9;0	usdopt	6	9	9	0.5	0	glmm_agg	period	1
usdopt;0.5;6;9;9;0	usdopt	6	9	9	0.5	0	glmm_agg	trt	1
usdopt;0.5;6;9;9;0	usdopt	6	9	9	0.5	0	glmm_agg	trt*period	0.032
usdopt;0.5;6;9;9;0	usdopt	6	9	9	0.5	0	glmm_ind	period	1
usdopt;0.5;6;9;9;0	usdopt	6	9	9	0.5	0	glmm_ind	trt	1
usdopt;0.5;6;9;9;0	usdopt	6	9	9	0.5	0	glmm_ind	trt*period	0.031031
usdopt;0.5;6;9;9;-0.1	usdopt	6	9	9	0.5	-0.1	gee_agg	period	1
usdopt;0.5;6;9;9;-0.1	usdopt	6	9	9	0.5	-0.1	gee_agg	trt	1
usdopt;0.5;6;9;9;-0.1	usdopt	6	9	9	0.5	-0.1	gee_agg	trt*period	0.177
usdopt;0.5;6;9;9;-0.1	usdopt	6	9	9	0.5	-0.1	gee_ind	period	1
usdopt;0.5;6;9;9;-0.1	usdopt	6	9	9	0.5	-0.1	gee_ind	trt	1
usdopt;0.5;6;9;9;-0.1	usdopt	6	9	9	0.5	-0.1	gee_ind	trt*period	0.175
usdopt;0.5;6;9;9;-0.1	usdopt	6	9	9	0.5	-0.1	glmm_agg	period	1
usdopt;0.5;6;9;9;-0.1	usdopt	6	9	9	0.5	-0.1	glmm_agg	trt	1
usdopt;0.5;6;9;9;-0.1	usdopt	6	9	9	0.5	-0.1	glmm_agg	trt*period	0.339
usdopt;0.5;6;9;9;-0.1	usdopt	6	9	9	0.5	-0.1	glmm_ind	period	1
usdopt;0.5;6;9;9;-0.1	usdopt	6	9	9	0.5	-0.1	glmm_ind	trt	1
usdopt;0.5;6;9;9;-0.1	usdopt	6	9	9	0.5	-0.1	glmm_ind	trt*period	0.340681
usdopt;0.8;6;9;9;0	usdopt	6	9	9	0.8	0	gee_agg	period	1
usdopt;0.8;6;9;9;0	usdopt	6	9	9	0.8	0	gee_agg	trt	1
usdopt;0.8;6;9;9;0	usdopt	6	9	9	0.8	0	gee_agg	trt*period	0.03
usdopt;0.8;6;9;9;0	usdopt	6	9	9	0.8	0	gee_ind	period	1
usdopt;0.8;6;9;9;0	usdopt	6	9	9	0.8	0	gee_ind	trt	1
usdopt;0.8;6;9;9;0	usdopt	6	9	9	0.8	0	gee_ind	trt*period	0.031
usdopt;0.8;6;9;9;0	usdopt	6	9	9	0.8	0	glmm_agg	period	1
usdopt;0.8;6;9;9;0	usdopt	6	9	9	0.8	0	glmm_agg	trt	1
usdopt;0.8;6;9;9;0	usdopt	6	9	9	0.8	0	glmm_agg	trt*period	0.035
usdopt;0.8;6;9;9;0	usdopt	6	9	9	0.8	0	glmm_ind	period	1
usdopt;0.8;6;9;9;0	usdopt	6	9	9	0.8	0	glmm_ind	trt	1
usdopt;0.8;6;9;9;0	usdopt	6	9	9	0.8	0	glmm_ind	trt*period	0.034
usdopt;0.8;6;9;9;-0.1	usdopt	6	9	9	0.8	-0.1	gee_agg	period	1
usdopt;0.8;6;9;9;-0.1	usdopt	6	9	9	0.8	-0.1	gee_agg	trt	1
usdopt;0.8;6;9;9;-0.1	usdopt	6	9	9	0.8	-0.1	gee_agg	trt*period	0.138
usdopt;0.8;6;9;9;-0.1	usdopt	6	9	9	0.8	-0.1	gee_ind	period	1
usdopt;0.8;6;9;9;-0.1	usdopt	6	9	9	0.8	-0.1	gee_ind	trt	1
usdopt;0.8;6;9;9;-0.1	usdopt	6	9	9	0.8	-0.1	gee_ind	trt*period	0.133
usdopt;0.8;6;9;9;-0.1	usdopt	6	9	9	0.8	-0.1	glmm_agg	period	1
usdopt;0.8;6;9;9;-0.1	usdopt	6	9	9	0.8	-0.1	glmm_agg	trt	1
usdopt;0.8;6;9;9;-0.1	usdopt	6	9	9	0.8	-0.1	glmm_agg	trt*period	0.328
usdopt;0.8;6;9;9;-0.1	usdopt	6	9	9	0.8	-0.1	glmm_ind	period	1
usdopt;0.8;6;9;9;-0.1	usdopt	6	9	9	0.8	-0.1	glmm_ind	trt	1
usdopt;0.8;6;9;9;-0.1	usdopt	6	9	9	0.8	-0.1	glmm_ind	trt*period	0.329329
usdopt;0.2;5;10;9;0	usdopt	5	10	9	0.2	0	gee_agg	period	1
usdopt;0.2;5;10;9;0	usdopt	5	10	9	0.2	0	gee_agg	trt	1
usdopt;0.2;5;10;9;0	usdopt	5	10	9	0.2	0	gee_agg	trt*period	0.029
usdopt;0.2;5;10;9;0	usdopt	5	10	9	0.2	0	gee_ind	period	1
usdopt;0.2;5;10;9;0	usdopt	5	10	9	0.2	0	gee_ind	trt	1
usdopt;0.2;5;10;9;0	usdopt	5	10	9	0.2	0	gee_ind	trt*period	0.029
usdopt;0.2;5;10;9;0	usdopt	5	10	9	0.2	0	glmm_agg	period	1
usdopt;0.2;5;10;9;0	usdopt	5	10	9	0.2	0	glmm_agg	trt	1
usdopt;0.2;5;10;9;0	usdopt	5	10	9	0.2	0	glmm_agg	trt*period	0.036
usdopt;0.2;5;10;9;0	usdopt	5	10	9	0.2	0	glmm_ind	period	1
usdopt;0.2;5;10;9;0	usdopt	5	10	9	0.2	0	glmm_ind	trt	1
usdopt;0.2;5;10;9;0	usdopt	5	10	9	0.2	0	glmm_ind	trt*period	0.036
usdopt;0.2;5;10;9;-0.1	usdopt	5	10	9	0.2	-0.1	gee_agg	period	1
usdopt;0.2;5;10;9;-0.1	usdopt	5	10	9	0.2	-0.1	gee_agg	trt	1
usdopt;0.2;5;10;9;-0.1	usdopt	5	10	9	0.2	-0.1	gee_agg	trt*period	0.174
usdopt;0.2;5;10;9;-0.1	usdopt	5	10	9	0.2	-0.1	gee_ind	period	1
usdopt;0.2;5;10;9;-0.1	usdopt	5	10	9	0.2	-0.1	gee_ind	trt	1
usdopt;0.2;5;10;9;-0.1	usdopt	5	10	9	0.2	-0.1	gee_ind	trt*period	0.174
usdopt;0.2;5;10;9;-0.1	usdopt	5	10	9	0.2	-0.1	glmm_agg	period	1
usdopt;0.2;5;10;9;-0.1	usdopt	5	10	9	0.2	-0.1	glmm_agg	trt	1
usdopt;0.2;5;10;9;-0.1	usdopt	5	10	9	0.2	-0.1	glmm_agg	trt*period	0.339
usdopt;0.2;5;10;9;-0.1	usdopt	5	10	9	0.2	-0.1	glmm_ind	period	1
usdopt;0.2;5;10;9;-0.1	usdopt	5	10	9	0.2	-0.1	glmm_ind	trt	1
usdopt;0.2;5;10;9;-0.1	usdopt	5	10	9	0.2	-0.1	glmm_ind	trt*period	0.336
usdopt;0.5;5;10;9;0	usdopt	5	10	9	0.5	0	gee_agg	period	1
usdopt;0.5;5;10;9;0	usdopt	5	10	9	0.5	0	gee_agg	trt	1
usdopt;0.5;5;10;9;0	usdopt	5	10	9	0.5	0	gee_agg	trt*period	0.021
usdopt;0.5;5;10;9;0	usdopt	5	10	9	0.5	0	gee_ind	period	1
usdopt;0.5;5;10;9;0	usdopt	5	10	9	0.5	0	gee_ind	trt	1
usdopt;0.5;5;10;9;0	usdopt	5	10	9	0.5	0	gee_ind	trt*period	0.022
usdopt;0.5;5;10;9;0	usdopt	5	10	9	0.5	0	glmm_agg	period	1
usdopt;0.5;5;10;9;0	usdopt	5	10	9	0.5	0	glmm_agg	trt	1
usdopt;0.5;5;10;9;0	usdopt	5	10	9	0.5	0	glmm_agg	trt*period	0.035
usdopt;0.5;5;10;9;0	usdopt	5	10	9	0.5	0	glmm_ind	period	1
usdopt;0.5;5;10;9;0	usdopt	5	10	9	0.5	0	glmm_ind	trt	1
usdopt;0.5;5;10;9;0	usdopt	5	10	9	0.5	0	glmm_ind	trt*period	0.035035
usdopt;0.5;5;10;9;-0.1	usdopt	5	10	9	0.5	-0.1	gee_agg	period	1
usdopt;0.5;5;10;9;-0.1	usdopt	5	10	9	0.5	-0.1	gee_agg	trt	1
usdopt;0.5;5;10;9;-0.1	usdopt	5	10	9	0.5	-0.1	gee_agg	trt*period	0.15
usdopt;0.5;5;10;9;-0.1	usdopt	5	10	9	0.5	-0.1	gee_ind	period	1
usdopt;0.5;5;10;9;-0.1	usdopt	5	10	9	0.5	-0.1	gee_ind	trt	1
usdopt;0.5;5;10;9;-0.1	usdopt	5	10	9	0.5	-0.1	gee_ind	trt*period	0.15
usdopt;0.5;5;10;9;-0.1	usdopt	5	10	9	0.5	-0.1	glmm_agg	period	1
usdopt;0.5;5;10;9;-0.1	usdopt	5	10	9	0.5	-0.1	glmm_agg	trt	1
usdopt;0.5;5;10;9;-0.1	usdopt	5	10	9	0.5	-0.1	glmm_agg	trt*period	0.302
usdopt;0.5;5;10;9;-0.1	usdopt	5	10	9	0.5	-0.1	glmm_ind	period	1
usdopt;0.5;5;10;9;-0.1	usdopt	5	10	9	0.5	-0.1	glmm_ind	trt	1
usdopt;0.5;5;10;9;-0.1	usdopt	5	10	9	0.5	-0.1	glmm_ind	trt*period	0.301
usdopt;0.8;5;10;9;0	usdopt	5	10	9	0.8	0	gee_agg	period	1
usdopt;0.8;5;10;9;0	usdopt	5	10	9	0.8	0	gee_agg	trt	1
usdopt;0.8;5;10;9;0	usdopt	5	10	9	0.8	0	gee_agg	trt*period	0.034034
usdopt;0.8;5;10;9;0	usdopt	5	10	9	0.8	0	gee_ind	period	1
usdopt;0.8;5;10;9;0	usdopt	5	10	9	0.8	0	gee_ind	trt	1
usdopt;0.8;5;10;9;0	usdopt	5	10	9	0.8	0	gee_ind	trt*period	0.035035
usdopt;0.8;5;10;9;0	usdopt	5	10	9	0.8	0	glmm_agg	period	1
usdopt;0.8;5;10;9;0	usdopt	5	10	9	0.8	0	glmm_agg	trt	1
usdopt;0.8;5;10;9;0	usdopt	5	10	9	0.8	0	glmm_agg	trt*period	0.036
usdopt;0.8;5;10;9;0	usdopt	5	10	9	0.8	0	glmm_ind	period	1
usdopt;0.8;5;10;9;0	usdopt	5	10	9	0.8	0	glmm_ind	trt	1
usdopt;0.8;5;10;9;0	usdopt	5	10	9	0.8	0	glmm_ind	trt*period	0.0341709
usdopt;0.8;5;10;9;-0.1	usdopt	5	10	9	0.8	-0.1	gee_agg	period	1
usdopt;0.8;5;10;9;-0.1	usdopt	5	10	9	0.8	-0.1	gee_agg	trt	1
usdopt;0.8;5;10;9;-0.1	usdopt	5	10	9	0.8	-0.1	gee_agg	trt*period	0.119
usdopt;0.8;5;10;9;-0.1	usdopt	5	10	9	0.8	-0.1	gee_ind	period	1
usdopt;0.8;5;10;9;-0.1	usdopt	5	10	9	0.8	-0.1	gee_ind	trt	1
usdopt;0.8;5;10;9;-0.1	usdopt	5	10	9	0.8	-0.1	gee_ind	trt*period	0.117
usdopt;0.8;5;10;9;-0.1	usdopt	5	10	9	0.8	-0.1	glmm_agg	period	1
usdopt;0.8;5;10;9;-0.1	usdopt	5	10	9	0.8	-0.1	glmm_agg	trt	1
usdopt;0.8;5;10;9;-0.1	usdopt	5	10	9	0.8	-0.1	glmm_agg	trt*period	0.284
usdopt;0.8;5;10;9;-0.1	usdopt	5	10	9	0.8	-0.1	glmm_ind	period	1
usdopt;0.8;5;10;9;-0.1	usdopt	5	10	9	0.8	-0.1	glmm_ind	trt	1
usdopt;0.8;5;10;9;-0.1	usdopt	5	10	9	0.8	-0.1	glmm_ind	trt*period	0.283133

## Sheet: AR1_est
Additional File 3(c). Simulation results (bias and coverage probability) for symmetric interaction effects with M=48 and an AR(1) correlation structure
sheet	design	c0	c1	c2	vc	rho	theta_j	method	parms	N	bias	SE	cp
pgd;0.2;0;0;0;0.5;0	pgd	0	0	0	0.2	0.5	0	gee_agg	Intercept	1000	0.00320911	0.0968217	0.925
pgd;0.2;0;0;0;0.5;0	pgd	0	0	0	0.2	0.5	0	gee_agg	period1	1000	0.00355079	0.11743	0.925
pgd;0.2;0;0;0;0.5;0	pgd	0	0	0	0.2	0.5	0	gee_agg	period2	1000	0.00572852	0.108623	0.918
pgd;0.2;0;0;0;0.5;0	pgd	0	0	0	0.2	0.5	0	gee_agg	period3	1000	0	0	1
pgd;0.2;0;0;0;0.5;0	pgd	0	0	0	0.2	0.5	0	gee_agg	period4	1000	0.00633608	0.107371	0.923
pgd;0.2;0;0;0;0.5;0	pgd	0	0	0	0.2	0.5	0	gee_agg	period5	1000	0.00581051	0.122035	0.937
pgd;0.2;0;0;0;0.5;0	pgd	0	0	0	0.2	0.5	0	gee_agg	trt	1000	0.000157738	0.133439	0.94
pgd;0.2;0;0;0;0.5;0	pgd	0	0	0	0.2	0.5	0	gee_agg	trt*period1	1000	-0.0064701	0.160408	0.948
pgd;0.2;0;0;0;0.5;0	pgd	0	0	0	0.2	0.5	0	gee_agg	trt*period2	1000	-0.0050459	0.146953	0.92
pgd;0.2;0;0;0;0.5;0	pgd	0	0	0	0.2	0.5	0	gee_agg	trt*period3	1000	0	0	1
pgd;0.2;0;0;0;0.5;0	pgd	0	0	0	0.2	0.5	0	gee_agg	trt*period4	1000	-0.009974	0.148446	0.938
pgd;0.2;0;0;0;0.5;0	pgd	0	0	0	0.2	0.5	0	gee_agg	trt*period5	1000	-0.0064395	0.175148	0.926
pgd;0.2;0;0;0;0.5;0	pgd	0	0	0	0.2	0.5	0	glmm_agg	Intercept	1000	-0.0016755	0.104179	0.947
pgd;0.2;0;0;0;0.5;0	pgd	0	0	0	0.2	0.5	0	glmm_agg	period1	1000	0.00580684	0.126123	0.967
pgd;0.2;0;0;0;0.5;0	pgd	0	0	0	0.2	0.5	0	glmm_agg	period2	1000	0.00659936	0.116384	0.976
pgd;0.2;0;0;0;0.5;0	pgd	0	0	0	0.2	0.5	0	glmm_agg	period3	1000	0	0
pgd;0.2;0;0;0;0.5;0	pgd	0	0	0	0.2	0.5	0	glmm_agg	period4	1000	0.00573095	0.114292	0.977
pgd;0.2;0;0;0;0.5;0	pgd	0	0	0	0.2	0.5	0	glmm_agg	period5	1000	0.00467031	0.129405	0.928
pgd;0.2;0;0;0;0.5;0	pgd	0	0	0	0.2	0.5	0	glmm_agg	trt	1000	0.00230623	0.143926	0.939
pgd;0.2;0;0;0;0.5;0	pgd	0	0	0	0.2	0.5	0	glmm_agg	trt*period1	1000	-0.0065444	0.173003	0.975
pgd;0.2;0;0;0;0.5;0	pgd	0	0	0	0.2	0.5	0	glmm_agg	trt*period2	1000	-0.0046609	0.158428	0.983
pgd;0.2;0;0;0;0.5;0	pgd	0	0	0	0.2	0.5	0	glmm_agg	trt*period3	1000	0	0
pgd;0.2;0;0;0;0.5;0	pgd	0	0	0	0.2	0.5	0	glmm_agg	trt*period4	1000	-0.009559	0.159766	0.981
pgd;0.2;0;0;0;0.5;0	pgd	0	0	0	0.2	0.5	0	glmm_agg	trt*period5	1000	-0.006207	0.186938	0.914
pgd;0.2;0;0;0;0.5;-0.1	pgd	0	0	0	0.2	0.5	-0.1	gee_agg	Intercept	1000	0.00320911	0.0968217	0.925
pgd;0.2;0;0;0;0.5;-0.1	pgd	0	0	0	0.2	0.5	-0.1	gee_agg	period1	1000	0.00355079	0.11743	0.925
pgd;0.2;0;0;0;0.5;-0.1	pgd	0	0	0	0.2	0.5	-0.1	gee_agg	period2	1000	0.00572852	0.108623	0.918
pgd;0.2;0;0;0;0.5;-0.1	pgd	0	0	0	0.2	0.5	-0.1	gee_agg	period3	1000	0	0	1
pgd;0.2;0;0;0;0.5;-0.1	pgd	0	0	0	0.2	0.5	-0.1	gee_agg	period4	1000	0.00633608	0.107371	0.923
pgd;0.2;0;0;0;0.5;-0.1	pgd	0	0	0	0.2	0.5	-0.1	gee_agg	period5	1000	0.00581051	0.122035	0.937
pgd;0.2;0;0;0;0.5;-0.1	pgd	0	0	0	0.2	0.5	-0.1	gee_agg	trt	1000	0.000157738	0.133439	0.94
pgd;0.2;0;0;0;0.5;-0.1	pgd	0	0	0	0.2	0.5	-0.1	gee_agg	trt*period1	1000	-0.0070864	0.160716	0.95
pgd;0.2;0;0;0;0.5;-0.1	pgd	0	0	0	0.2	0.5	-0.1	gee_agg	trt*period2	1000	-0.0055151	0.147123	0.926
pgd;0.2;0;0;0;0.5;-0.1	pgd	0	0	0	0.2	0.5	-0.1	gee_agg	trt*period3	1000	0	0	1
pgd;0.2;0;0;0;0.5;-0.1	pgd	0	0	0	0.2	0.5	-0.1	gee_agg	trt*period4	1000	-0.010814	0.148333	0.934
pgd;0.2;0;0;0;0.5;-0.1	pgd	0	0	0	0.2	0.5	-0.1	gee_agg	trt*period5	1000	-0.007318	0.17391	0.93
pgd;0.2;0;0;0;0.5;-0.1	pgd	0	0	0	0.2	0.5	-0.1	glmm_agg	Intercept	1000	-0.0016416	0.104152	0.946
pgd;0.2;0;0;0;0.5;-0.1	pgd	0	0	0	0.2	0.5	-0.1	glmm_agg	period1	1000	0.00579709	0.126104	0.967
pgd;0.2;0;0;0;0.5;-0.1	pgd	0	0	0	0.2	0.5	-0.1	glmm_agg	period2	1000	0.00661319	0.11637	0.976
pgd;0.2;0;0;0;0.5;-0.1	pgd	0	0	0	0.2	0.5	-0.1	glmm_agg	period3	1000	0	0
pgd;0.2;0;0;0;0.5;-0.1	pgd	0	0	0	0.2	0.5	-0.1	glmm_agg	period4	1000	0.00576972	0.114313	0.977
pgd;0.2;0;0;0;0.5;-0.1	pgd	0	0	0	0.2	0.5	-0.1	glmm_agg	period5	1000	0.00470996	0.129418	0.93
pgd;0.2;0;0;0;0.5;-0.1	pgd	0	0	0	0.2	0.5	-0.1	glmm_agg	trt	1000	0.00225397	0.143896	0.94
pgd;0.2;0;0;0;0.5;-0.1	pgd	0	0	0	0.2	0.5	-0.1	glmm_agg	trt*period1	1000	-0.0064086	0.173392	0.978
pgd;0.2;0;0;0;0.5;-0.1	pgd	0	0	0	0.2	0.5	-0.1	glmm_agg	trt*period2	1000	-0.0047968	0.158487	0.984
pgd;0.2;0;0;0;0.5;-0.1	pgd	0	0	0	0.2	0.5	-0.1	glmm_agg	trt*period3	1000	0	0
pgd;0.2;0;0;0;0.5;-0.1	pgd	0	0	0	0.2	0.5	-0.1	glmm_agg	trt*period4	1000	-0.009934	0.159612	0.981
pgd;0.2;0;0;0;0.5;-0.1	pgd	0	0	0	0.2	0.5	-0.1	glmm_agg	trt*period5	1000	-0.0060392	0.186106	0.916
pgd;0.5;0;0;0;0.5;0	pgd	0	0	0	0.5	0.5	0	gee_agg	Intercept	1000	0.0094871	0.131783	0.929
pgd;0.5;0;0;0;0.5;0	pgd	0	0	0	0.5	0.5	0	gee_agg	period1	1000	0.000442629	0.158389	0.926
pgd;0.5;0;0;0;0.5;0	pgd	0	0	0	0.5	0.5	0	gee_agg	period2	1000	0.00359391	0.139597	0.925
pgd;0.5;0;0;0;0.5;0	pgd	0	0	0	0.5	0.5	0	gee_agg	period3	1000	0	0	1
pgd;0.5;0;0;0;0.5;0	pgd	0	0	0	0.5	0.5	0	gee_agg	period4	1000	0.00426873	0.143239	0.921
pgd;0.5;0;0;0;0.5;0	pgd	0	0	0	0.5	0.5	0	gee_agg	period5	1000	0.00468249	0.16545	0.927
pgd;0.5;0;0;0;0.5;0	pgd	0	0	0	0.5	0.5	0	gee_agg	trt	1000	-0.0045086	0.182982	0.931
pgd;0.5;0;0;0;0.5;0	pgd	0	0	0	0.5	0.5	0	gee_agg	trt*period1	1000	-0.0047654	0.219102	0.948
pgd;0.5;0;0;0;0.5;0	pgd	0	0	0	0.5	0.5	0	gee_agg	trt*period2	1000	-0.0026677	0.194579	0.938
pgd;0.5;0;0;0;0.5;0	pgd	0	0	0	0.5	0.5	0	gee_agg	trt*period3	1000	0	0	1
pgd;0.5;0;0;0;0.5;0	pgd	0	0	0	0.5	0.5	0	gee_agg	trt*period4	1000	-0.010284	0.200952	0.933
pgd;0.5;0;0;0;0.5;0	pgd	0	0	0	0.5	0.5	0	gee_agg	trt*period5	1000	-0.0038332	0.237519	0.929
pgd;0.5;0;0;0;0.5;0	pgd	0	0	0	0.5	0.5	0	glmm_agg	Intercept	1000	0.000697098	0.154482	0.945
pgd;0.5;0;0;0;0.5;0	pgd	0	0	0	0.5	0.5	0	glmm_agg	period1	1000	0.00542733	0.185877	0.968
pgd;0.5;0;0;0;0.5;0	pgd	0	0	0	0.5	0.5	0	glmm_agg	period2	1000	0.00691021	0.164289	0.982
pgd;0.5;0;0;0;0.5;0	pgd	0	0	0	0.5	0.5	0	glmm_agg	period3	1000	0	0
pgd;0.5;0;0;0;0.5;0	pgd	0	0	0	0.5	0.5	0	glmm_agg	period4	1000	0.00537259	0.161853	0.983
pgd;0.5;0;0;0;0.5;0	pgd	0	0	0	0.5	0.5	0	glmm_agg	period5	1000	0.00488993	0.187938	0.93
pgd;0.5;0;0;0;0.5;0	pgd	0	0	0	0.5	0.5	0	glmm_agg	trt	1000	8.018e-06	0.21523	0.934
pgd;0.5;0;0;0;0.5;0	pgd	0	0	0	0.5	0.5	0	glmm_agg	trt*period1	1000	-0.0061203	0.258318	0.976
pgd;0.5;0;0;0;0.5;0	pgd	0	0	0	0.5	0.5	0	glmm_agg	trt*period2	1000	-0.0043142	0.228872	0.984
pgd;0.5;0;0;0;0.5;0	pgd	0	0	0	0.5	0.5	0	glmm_agg	trt*period3	1000	0	0
pgd;0.5;0;0;0;0.5;0	pgd	0	0	0	0.5	0.5	0	glmm_agg	trt*period4	1000	-0.012269	0.233355	0.985
pgd;0.5;0;0;0;0.5;0	pgd	0	0	0	0.5	0.5	0	glmm_agg	trt*period5	1000	-0.0059073	0.27609	0.909
pgd;0.5;0;0;0;0.5;-0.1	pgd	0	0	0	0.5	0.5	-0.1	gee_agg	Intercept	1000	0.0094871	0.131783	0.929
pgd;0.5;0;0;0;0.5;-0.1	pgd	0	0	0	0.5	0.5	-0.1	gee_agg	period1	1000	0.000442629	0.158389	0.926
pgd;0.5;0;0;0;0.5;-0.1	pgd	0	0	0	0.5	0.5	-0.1	gee_agg	period2	1000	0.00359391	0.139597	0.925
pgd;0.5;0;0;0;0.5;-0.1	pgd	0	0	0	0.5	0.5	-0.1	gee_agg	period3	1000	0	0	1
pgd;0.5;0;0;0;0.5;-0.1	pgd	0	0	0	0.5	0.5	-0.1	gee_agg	period4	1000	0.00426873	0.143239	0.921
pgd;0.5;0;0;0;0.5;-0.1	pgd	0	0	0	0.5	0.5	-0.1	gee_agg	period5	1000	0.00468249	0.16545	0.927
pgd;0.5;0;0;0;0.5;-0.1	pgd	0	0	0	0.5	0.5	-0.1	gee_agg	trt	1000	-0.0045086	0.182982	0.931
pgd;0.5;0;0;0;0.5;-0.1	pgd	0	0	0	0.5	0.5	-0.1	gee_agg	trt*period1	1000	-0.0058916	0.219114	0.953
pgd;0.5;0;0;0;0.5;-0.1	pgd	0	0	0	0.5	0.5	-0.1	gee_agg	trt*period2	1000	-0.0039718	0.195453	0.935
pgd;0.5;0;0;0;0.5;-0.1	pgd	0	0	0	0.5	0.5	-0.1	gee_agg	trt*period3	1000	0	0	1
pgd;0.5;0;0;0;0.5;-0.1	pgd	0	0	0	0.5	0.5	-0.1	gee_agg	trt*period4	1000	-0.010046	0.200757	0.933
pgd;0.5;0;0;0;0.5;-0.1	pgd	0	0	0	0.5	0.5	-0.1	gee_agg	trt*period5	1000	-0.0051219	0.235781	0.929
pgd;0.5;0;0;0;0.5;-0.1	pgd	0	0	0	0.5	0.5	-0.1	glmm_agg	Intercept	1000	0.000723174	0.154548	0.945
pgd;0.5;0;0;0;0.5;-0.1	pgd	0	0	0	0.5	0.5	-0.1	glmm_agg	period1	1000	0.0054207	0.185887	0.968
pgd;0.5;0;0;0;0.5;-0.1	pgd	0	0	0	0.5	0.5	-0.1	glmm_agg	period2	1000	0.00690864	0.164302	0.982
pgd;0.5;0;0;0;0.5;-0.1	pgd	0	0	0	0.5	0.5	-0.1	glmm_agg	period3	1000	0	0
pgd;0.5;0;0;0;0.5;-0.1	pgd	0	0	0	0.5	0.5	-0.1	glmm_agg	period4	1000	0.00537905	0.161879	0.984
pgd;0.5;0;0;0;0.5;-0.1	pgd	0	0	0	0.5	0.5	-0.1	glmm_agg	period5	1000	0.00491963	0.187962	0.929
pgd;0.5;0;0;0;0.5;-0.1	pgd	0	0	0	0.5	0.5	-0.1	glmm_agg	trt	1000	-6.878e-05	0.215271	0.934
pgd;0.5;0;0;0;0.5;-0.1	pgd	0	0	0	0.5	0.5	-0.1	glmm_agg	trt*period1	1000	-0.0061173	0.258384	0.973
pgd;0.5;0;0;0;0.5;-0.1	pgd	0	0	0	0.5	0.5	-0.1	glmm_agg	trt*period2	1000	-0.004993	0.230072	0.981
pgd;0.5;0;0;0;0.5;-0.1	pgd	0	0	0	0.5	0.5	-0.1	glmm_agg	trt*period3	1000	0	0
pgd;0.5;0;0;0;0.5;-0.1	pgd	0	0	0	0.5	0.5	-0.1	glmm_agg	trt*period4	1000	-0.01127	0.233421	0.984
pgd;0.5;0;0;0;0.5;-0.1	pgd	0	0	0	0.5	0.5	-0.1	glmm_agg	trt*period5	1000	-0.0057563	0.274952	0.913
pgd;0.8;0;0;0;0.5;0	pgd	0	0	0	0.8	0.5	0	gee_agg	Intercept	1000	0.0122097	0.153742	0.927
pgd;0.8;0;0;0;0.5;0	pgd	0	0	0	0.8	0.5	0	gee_agg	period1	1000	0.000521709	0.182915	0.929
pgd;0.8;0;0;0;0.5;0	pgd	0	0	0	0.8	0.5	0	gee_agg	period2	1000	0.00300284	0.15975	0.926
pgd;0.8;0;0;0;0.5;0	pgd	0	0	0	0.8	0.5	0	gee_agg	period3	1000	0	0	1
pgd;0.8;0;0;0;0.5;0	pgd	0	0	0	0.8	0.5	0	gee_agg	period4	1000	0.00356993	0.16663	0.915
pgd;0.8;0;0;0;0.5;0	pgd	0	0	0	0.8	0.5	0	gee_agg	period5	1000	0.00500533	0.191849	0.929
pgd;0.8;0;0;0;0.5;0	pgd	0	0	0	0.8	0.5	0	gee_agg	trt	1000	-0.0049102	0.211976	0.935
pgd;0.8;0;0;0;0.5;0	pgd	0	0	0	0.8	0.5	0	gee_agg	trt*period1	1000	-0.0071155	0.252683	0.943
pgd;0.8;0;0;0;0.5;0	pgd	0	0	0	0.8	0.5	0	gee_agg	trt*period2	1000	-0.0035993	0.223735	0.929
pgd;0.8;0;0;0;0.5;0	pgd	0	0	0	0.8	0.5	0	gee_agg	trt*period3	1000	0	0	1
pgd;0.8;0;0;0;0.5;0	pgd	0	0	0	0.8	0.5	0	gee_agg	trt*period4	1000	-0.011109	0.232758	0.925
pgd;0.8;0;0;0;0.5;0	pgd	0	0	0	0.8	0.5	0	gee_agg	trt*period5	1000	-0.0043964	0.273718	0.93
pgd;0.8;0;0;0;0.5;0	pgd	0	0	0	0.8	0.5	0	glmm_agg	Intercept	1000	0.00189572	0.194581	0.943
pgd;0.8;0;0;0;0.5;0	pgd	0	0	0	0.8	0.5	0	glmm_agg	period1	1000	0.00636699	0.232103	0.965
pgd;0.8;0;0;0;0.5;0	pgd	0	0	0	0.8	0.5	0	glmm_agg	period2	1000	0.00745021	0.202727	0.988
pgd;0.8;0;0;0;0.5;0	pgd	0	0	0	0.8	0.5	0	glmm_agg	period3	1000	0	0
pgd;0.8;0;0;0;0.5;0	pgd	0	0	0	0.8	0.5	0	glmm_agg	period4	1000	0.00543542	0.202569	0.984
pgd;0.8;0;0;0;0.5;0	pgd	0	0	0	0.8	0.5	0	glmm_agg	period5	1000	0.00718058	0.235696	0.923
pgd;0.8;0;0;0;0.5;0	pgd	0	0	0	0.8	0.5	0	glmm_agg	trt	1000	7.7479e-05	0.26928	0.938
pgd;0.8;0;0;0;0.5;0	pgd	0	0	0	0.8	0.5	0	glmm_agg	trt*period1	1000	-0.008412	0.321006	0.977
pgd;0.8;0;0;0;0.5;0	pgd	0	0	0	0.8	0.5	0	glmm_agg	trt*period2	1000	-0.0061981	0.283058	0.986
pgd;0.8;0;0;0;0.5;0	pgd	0	0	0	0.8	0.5	0	glmm_agg	trt*period3	1000	0	0
pgd;0.8;0;0;0;0.5;0	pgd	0	0	0	0.8	0.5	0	glmm_agg	trt*period4	1000	-0.0139	0.292656	0.982
pgd;0.8;0;0;0;0.5;0	pgd	0	0	0	0.8	0.5	0	glmm_agg	trt*period5	1000	-0.008649	0.345553	0.913
pgd;0.8;0;0;0;0.5;-0.1	pgd	0	0	0	0.8	0.5	-0.1	gee_agg	Intercept	1000	0.0122097	0.153742	0.927
pgd;0.8;0;0;0;0.5;-0.1	pgd	0	0	0	0.8	0.5	-0.1	gee_agg	period1	1000	0.000521709	0.182915	0.929
pgd;0.8;0;0;0;0.5;-0.1	pgd	0	0	0	0.8	0.5	-0.1	gee_agg	period2	1000	0.00300284	0.15975	0.926
pgd;0.8;0;0;0;0.5;-0.1	pgd	0	0	0	0.8	0.5	-0.1	gee_agg	period3	1000	0	0	1
pgd;0.8;0;0;0;0.5;-0.1	pgd	0	0	0	0.8	0.5	-0.1	gee_agg	period4	1000	0.00356993	0.16663	0.915
pgd;0.8;0;0;0;0.5;-0.1	pgd	0	0	0	0.8	0.5	-0.1	gee_agg	period5	1000	0.00500533	0.191849	0.929
pgd;0.8;0;0;0;0.5;-0.1	pgd	0	0	0	0.8	0.5	-0.1	gee_agg	trt	1000	-0.0049102	0.211976	0.935
pgd;0.8;0;0;0;0.5;-0.1	pgd	0	0	0	0.8	0.5	-0.1	gee_agg	trt*period1	1000	-0.008437	0.252539	0.944
pgd;0.8;0;0;0;0.5;-0.1	pgd	0	0	0	0.8	0.5	-0.1	gee_agg	trt*period2	1000	-0.0045289	0.223161	0.929
pgd;0.8;0;0;0;0.5;-0.1	pgd	0	0	0	0.8	0.5	-0.1	gee_agg	trt*period3	1000	0	0	1
pgd;0.8;0;0;0;0.5;-0.1	pgd	0	0	0	0.8	0.5	-0.1	gee_agg	trt*period4	1000	-0.010803	0.232708	0.925
pgd;0.8;0;0;0;0.5;-0.1	pgd	0	0	0	0.8	0.5	-0.1	gee_agg	trt*period5	1000	-0.0071134	0.271243	0.929
pgd;0.8;0;0;0;0.5;-0.1	pgd	0	0	0	0.8	0.5	-0.1	glmm_agg	Intercept	1000	0.00191248	0.194615	0.94
pgd;0.8;0;0;0;0.5;-0.1	pgd	0	0	0	0.8	0.5	-0.1	glmm_agg	period1	1000	0.00636268	0.232127	0.964
pgd;0.8;0;0;0;0.5;-0.1	pgd	0	0	0	0.8	0.5	-0.1	glmm_agg	period2	1000	0.00744588	0.202731	0.987
pgd;0.8;0;0;0;0.5;-0.1	pgd	0	0	0	0.8	0.5	-0.1	glmm_agg	period3	1000	0	0
pgd;0.8;0;0;0;0.5;-0.1	pgd	0	0	0	0.8	0.5	-0.1	glmm_agg	period4	1000	0.00548353	0.202551	0.985
pgd;0.8;0;0;0;0.5;-0.1	pgd	0	0	0	0.8	0.5	-0.1	glmm_agg	period5	1000	0.00720742	0.235679	0.924
pgd;0.8;0;0;0;0.5;-0.1	pgd	0	0	0	0.8	0.5	-0.1	glmm_agg	trt	1000	2.5826e-05	0.269325	0.936
pgd;0.8;0;0;0;0.5;-0.1	pgd	0	0	0	0.8	0.5	-0.1	glmm_agg	trt*period1	1000	-0.008622	0.321183	0.975
pgd;0.8;0;0;0;0.5;-0.1	pgd	0	0	0	0.8	0.5	-0.1	glmm_agg	trt*period2	1000	-0.0064556	0.282564	0.985
pgd;0.8;0;0;0;0.5;-0.1	pgd	0	0	0	0.8	0.5	-0.1	glmm_agg	trt*period3	1000	0	0
pgd;0.8;0;0;0;0.5;-0.1	pgd	0	0	0	0.8	0.5	-0.1	glmm_agg	trt*period4	1000	-0.012865	0.292739	0.98
pgd;0.8;0;0;0;0.5;-0.1	pgd	0	0	0	0.8	0.5	-0.1	glmm_agg	trt*period5	1000	-0.009364	0.34414	0.913
pgd;0.2;0;0;0;0.8;0	pgd	0	0	0	0.2	0.8	0	gee_agg	Intercept	1000	0.00479873	0.0975563	0.923
pgd;0.2;0;0;0;0.8;0	pgd	0	0	0	0.2	0.8	0	gee_agg	period1	1000	0.00196117	0.0918555	0.921
pgd;0.2;0;0;0;0.8;0	pgd	0	0	0	0.2	0.8	0	gee_agg	period2	1000	0.00477473	0.082202	0.922
pgd;0.2;0;0;0;0.8;0	pgd	0	0	0	0.2	0.8	0	gee_agg	period3	1000	0	0	1
pgd;0.2;0;0;0;0.8;0	pgd	0	0	0	0.2	0.8	0	gee_agg	period4	1000	0.00710725	0.08257	0.924
pgd;0.2;0;0;0;0.8;0	pgd	0	0	0	0.2	0.8	0	gee_agg	period5	1000	0.00744287	0.0972521	0.934
pgd;0.2;0;0;0;0.8;0	pgd	0	0	0	0.2	0.8	0	gee_agg	trt	1000	-0.0016272	0.13732	0.931
pgd;0.2;0;0;0;0.8;0	pgd	0	0	0	0.2	0.8	0	gee_agg	trt*period1	1000	-0.0046852	0.12465	0.941
pgd;0.2;0;0;0;0.8;0	pgd	0	0	0	0.2	0.8	0	gee_agg	trt*period2	1000	-0.0049953	0.109601	0.931
pgd;0.2;0;0;0;0.8;0	pgd	0	0	0	0.2	0.8	0	gee_agg	trt*period3	1000	0	0	1
pgd;0.2;0;0;0;0.8;0	pgd	0	0	0	0.2	0.8	0	gee_agg	trt*period4	1000	-0.008295	0.113503	0.949
pgd;0.2;0;0;0;0.8;0	pgd	0	0	0	0.2	0.8	0	gee_agg	trt*period5	1000	-0.0076127	0.138391	0.924
pgd;0.2;0;0;0;0.8;0	pgd	0	0	0	0.2	0.8	0	glmm_agg	Intercept	1000	0.000277582	0.104447	0.941
pgd;0.2;0;0;0;0.8;0	pgd	0	0	0	0.2	0.8	0	glmm_agg	period1	1000	0.00335566	0.0984944	0.982
pgd;0.2;0;0;0;0.8;0	pgd	0	0	0	0.2	0.8	0	glmm_agg	period2	1000	0.00421555	0.0885368	0.981
pgd;0.2;0;0;0;0.8;0	pgd	0	0	0	0.2	0.8	0	glmm_agg	period3	1000	0	0
pgd;0.2;0;0;0;0.8;0	pgd	0	0	0	0.2	0.8	0	glmm_agg	period4	1000	0.00496907	0.0883355	0.973
pgd;0.2;0;0;0;0.8;0	pgd	0	0	0	0.2	0.8	0	glmm_agg	period5	1000	0.00360144	0.103722	0.916
pgd;0.2;0;0;0;0.8;0	pgd	0	0	0	0.2	0.8	0	glmm_agg	trt	1000	0.000194242	0.147475	0.93
pgd;0.2;0;0;0;0.8;0	pgd	0	0	0	0.2	0.8	0	glmm_agg	trt*period1	1000	-0.0040528	0.133864	0.985
pgd;0.2;0;0;0;0.8;0	pgd	0	0	0	0.2	0.8	0	glmm_agg	trt*period2	1000	-0.0036547	0.118985	0.987
pgd;0.2;0;0;0;0.8;0	pgd	0	0	0	0.2	0.8	0	glmm_agg	trt*period3	1000	0	0
pgd;0.2;0;0;0;0.8;0	pgd	0	0	0	0.2	0.8	0	glmm_agg	trt*period4	1000	-0.0074702	0.121788	0.984
pgd;0.2;0;0;0;0.8;0	pgd	0	0	0	0.2	0.8	0	glmm_agg	trt*period5	1000	-0.0063029	0.147567	0.905
pgd;0.2;0;0;0;0.8;-0.1	pgd	0	0	0	0.2	0.8	-0.1	gee_agg	Intercept	1000	0.00479873	0.0975563	0.923
pgd;0.2;0;0;0;0.8;-0.1	pgd	0	0	0	0.2	0.8	-0.1	gee_agg	period1	1000	0.00196117	0.0918555	0.921
pgd;0.2;0;0;0;0.8;-0.1	pgd	0	0	0	0.2	0.8	-0.1	gee_agg	period2	1000	0.00477473	0.082202	0.922
pgd;0.2;0;0;0;0.8;-0.1	pgd	0	0	0	0.2	0.8	-0.1	gee_agg	period3	1000	0	0	1
pgd;0.2;0;0;0;0.8;-0.1	pgd	0	0	0	0.2	0.8	-0.1	gee_agg	period4	1000	0.00710725	0.08257	0.924
pgd;0.2;0;0;0;0.8;-0.1	pgd	0	0	0	0.2	0.8	-0.1	gee_agg	period5	1000	0.00744287	0.0972521	0.934
pgd;0.2;0;0;0;0.8;-0.1	pgd	0	0	0	0.2	0.8	-0.1	gee_agg	trt	1000	-0.0016272	0.13732	0.931
pgd;0.2;0;0;0;0.8;-0.1	pgd	0	0	0	0.2	0.8	-0.1	gee_agg	trt*period1	1000	-0.0053014	0.124716	0.946
pgd;0.2;0;0;0;0.8;-0.1	pgd	0	0	0	0.2	0.8	-0.1	gee_agg	trt*period2	1000	-0.0043789	0.108295	0.943
pgd;0.2;0;0;0;0.8;-0.1	pgd	0	0	0	0.2	0.8	-0.1	gee_agg	trt*period3	1000	0	0	1
pgd;0.2;0;0;0;0.8;-0.1	pgd	0	0	0	0.2	0.8	-0.1	gee_agg	trt*period4	1000	-0.008852	0.112871	0.939
pgd;0.2;0;0;0;0.8;-0.1	pgd	0	0	0	0.2	0.8	-0.1	gee_agg	trt*period5	1000	-0.00896	0.136691	0.924
pgd;0.2;0;0;0;0.8;-0.1	pgd	0	0	0	0.2	0.8	-0.1	glmm_agg	Intercept	1000	0.000393059	0.104474	0.94
pgd;0.2;0;0;0;0.8;-0.1	pgd	0	0	0	0.2	0.8	-0.1	glmm_agg	period1	1000	0.00328715	0.0985112	0.982
pgd;0.2;0;0;0;0.8;-0.1	pgd	0	0	0	0.2	0.8	-0.1	glmm_agg	period2	1000	0.00419952	0.0885516	0.981
pgd;0.2;0;0;0;0.8;-0.1	pgd	0	0	0	0.2	0.8	-0.1	glmm_agg	period3	1000	0	0
pgd;0.2;0;0;0;0.8;-0.1	pgd	0	0	0	0.2	0.8	-0.1	glmm_agg	period4	1000	0.00505759	0.0884186	0.974
pgd;0.2;0;0;0;0.8;-0.1	pgd	0	0	0	0.2	0.8	-0.1	glmm_agg	period5	1000	0.00375336	0.103794	0.917
pgd;0.2;0;0;0;0.8;-0.1	pgd	0	0	0	0.2	0.8	-0.1	glmm_agg	trt	1000	-3.799e-05	0.147482	0.931
pgd;0.2;0;0;0;0.8;-0.1	pgd	0	0	0	0.2	0.8	-0.1	glmm_agg	trt*period1	1000	-0.0036206	0.133725	0.986
pgd;0.2;0;0;0;0.8;-0.1	pgd	0	0	0	0.2	0.8	-0.1	glmm_agg	trt*period2	1000	-0.0023584	0.11734	0.988
pgd;0.2;0;0;0;0.8;-0.1	pgd	0	0	0	0.2	0.8	-0.1	glmm_agg	trt*period3	1000	0	0
pgd;0.2;0;0;0;0.8;-0.1	pgd	0	0	0	0.2	0.8	-0.1	glmm_agg	trt*period4	1000	-0.0074529	0.121349	0.982
pgd;0.2;0;0;0;0.8;-0.1	pgd	0	0	0	0.2	0.8	-0.1	glmm_agg	trt*period5	1000	-0.0062168	0.146058	0.9
pgd;0.5;0;0;0;0.8;0	pgd	0	0	0	0.5	0.8	0	gee_agg	Intercept	1000	0.0108495	0.13506	0.92
pgd;0.5;0;0;0;0.8;0	pgd	0	0	0	0.5	0.8	0	gee_agg	period1	1000	-0.00091976	0.119154	0.926
pgd;0.5;0;0;0;0.8;0	pgd	0	0	0	0.5	0.8	0	gee_agg	period2	1000	0.00300852	0.101181	0.924
pgd;0.5;0;0;0;0.8;0	pgd	0	0	0	0.5	0.8	0	gee_agg	period3	1000	0	0	1
pgd;0.5;0;0;0;0.8;0	pgd	0	0	0	0.5	0.8	0	gee_agg	period4	1000	0.00685662	0.10259	0.919
pgd;0.5;0;0;0;0.8;0	pgd	0	0	0	0.5	0.8	0	gee_agg	period5	1000	0.00703346	0.125467	0.931
pgd;0.5;0;0;0;0.8;0	pgd	0	0	0	0.5	0.8	0	gee_agg	trt	1000	-0.0059774	0.190057	0.919
pgd;0.5;0;0;0;0.8;0	pgd	0	0	0	0.5	0.8	0	gee_agg	trt*period1	1000	-0.0032966	0.163175	0.942
pgd;0.5;0;0;0;0.8;0	pgd	0	0	0	0.5	0.8	0	gee_agg	trt*period2	1000	-0.0019632	0.137919	0.925
pgd;0.5;0;0;0;0.8;0	pgd	0	0	0	0.5	0.8	0	gee_agg	trt*period3	1000	0	0	1
pgd;0.5;0;0;0;0.8;0	pgd	0	0	0	0.5	0.8	0	gee_agg	trt*period4	1000	-0.008803	0.143172	0.927
pgd;0.5;0;0;0;0.8;0	pgd	0	0	0	0.5	0.8	0	gee_agg	trt*period5	1000	-0.0072456	0.180182	0.925
pgd;0.5;0;0;0;0.8;0	pgd	0	0	0	0.5	0.8	0	glmm_agg	Intercept	1000	0.0035124	0.156502	0.945
pgd;0.5;0;0;0;0.8;0	pgd	0	0	0	0.5	0.8	0	glmm_agg	period1	1000	0.00254243	0.138343	0.983
pgd;0.5;0;0;0;0.8;0	pgd	0	0	0	0.5	0.8	0	glmm_agg	period2	1000	0.00393646	0.118515	0.991
pgd;0.5;0;0;0;0.8;0	pgd	0	0	0	0.5	0.8	0	glmm_agg	period3	1000	0	0
pgd;0.5;0;0;0;0.8;0	pgd	0	0	0	0.5	0.8	0	glmm_agg	period4	1000	0.00595308	0.118009	0.986
pgd;0.5;0;0;0;0.8;0	pgd	0	0	0	0.5	0.8	0	glmm_agg	period5	1000	0.00433822	0.143277	0.914
pgd;0.5;0;0;0;0.8;0	pgd	0	0	0	0.5	0.8	0	glmm_agg	trt	1000	-0.0029262	0.222439	0.931
pgd;0.5;0;0;0;0.8;0	pgd	0	0	0	0.5	0.8	0	glmm_agg	trt*period1	1000	-0.0030144	0.190337	0.991
pgd;0.5;0;0;0;0.8;0	pgd	0	0	0	0.5	0.8	0	glmm_agg	trt*period2	1000	-0.00086389	0.161916	0.997
pgd;0.5;0;0;0;0.8;0	pgd	0	0	0	0.5	0.8	0	glmm_agg	trt*period3	1000	0	0
pgd;0.5;0;0;0;0.8;0	pgd	0	0	0	0.5	0.8	0	glmm_agg	trt*period4	1000	-0.009321	0.166822	0.99
pgd;0.5;0;0;0;0.8;0	pgd	0	0	0	0.5	0.8	0	glmm_agg	trt*period5	1000	-0.0073494	0.207917	0.882
pgd;0.5;0;0;0;0.8;-0.1	pgd	0	0	0	0.5	0.8	-0.1	gee_agg	Intercept	1000	0.0108495	0.13506	0.92
pgd;0.5;0;0;0;0.8;-0.1	pgd	0	0	0	0.5	0.8	-0.1	gee_agg	period1	1000	-0.00091976	0.119154	0.926
pgd;0.5;0;0;0;0.8;-0.1	pgd	0	0	0	0.5	0.8	-0.1	gee_agg	period2	1000	0.00300852	0.101181	0.924
pgd;0.5;0;0;0;0.8;-0.1	pgd	0	0	0	0.5	0.8	-0.1	gee_agg	period3	1000	0	0	1
pgd;0.5;0;0;0;0.8;-0.1	pgd	0	0	0	0.5	0.8	-0.1	gee_agg	period4	1000	0.00685662	0.10259	0.919
pgd;0.5;0;0;0;0.8;-0.1	pgd	0	0	0	0.5	0.8	-0.1	gee_agg	period5	1000	0.00703346	0.125467	0.931
pgd;0.5;0;0;0;0.8;-0.1	pgd	0	0	0	0.5	0.8	-0.1	gee_agg	trt	1000	-0.0059774	0.190057	0.919
pgd;0.5;0;0;0;0.8;-0.1	pgd	0	0	0	0.5	0.8	-0.1	gee_agg	trt*period1	1000	-0.0044228	0.163623	0.949
pgd;0.5;0;0;0;0.8;-0.1	pgd	0	0	0	0.5	0.8	-0.1	gee_agg	trt*period2	1000	-0.0024235	0.137279	0.928
pgd;0.5;0;0;0;0.8;-0.1	pgd	0	0	0	0.5	0.8	-0.1	gee_agg	trt*period3	1000	0	0	1
pgd;0.5;0;0;0;0.8;-0.1	pgd	0	0	0	0.5	0.8	-0.1	gee_agg	trt*period4	1000	-0.010302	0.143016	0.929
pgd;0.5;0;0;0;0.8;-0.1	pgd	0	0	0	0.5	0.8	-0.1	gee_agg	trt*period5	1000	-0.009594	0.178323	0.92
pgd;0.5;0;0;0;0.8;-0.1	pgd	0	0	0	0.5	0.8	-0.1	glmm_agg	Intercept	1000	0.00362654	0.156557	0.946
pgd;0.5;0;0;0;0.8;-0.1	pgd	0	0	0	0.5	0.8	-0.1	glmm_agg	period1	1000	0.00248147	0.13837	0.982
pgd;0.5;0;0;0;0.8;-0.1	pgd	0	0	0	0.5	0.8	-0.1	glmm_agg	period2	1000	0.00392934	0.11853	0.99
pgd;0.5;0;0;0;0.8;-0.1	pgd	0	0	0	0.5	0.8	-0.1	glmm_agg	period3	1000	0	0
pgd;0.5;0;0;0;0.8;-0.1	pgd	0	0	0	0.5	0.8	-0.1	glmm_agg	period4	1000	0.00605434	0.118033	0.988
pgd;0.5;0;0;0;0.8;-0.1	pgd	0	0	0	0.5	0.8	-0.1	glmm_agg	period5	1000	0.00449808	0.143329	0.915
pgd;0.5;0;0;0;0.8;-0.1	pgd	0	0	0	0.5	0.8	-0.1	glmm_agg	trt	1000	-0.0032112	0.222424	0.931
pgd;0.5;0;0;0;0.8;-0.1	pgd	0	0	0	0.5	0.8	-0.1	glmm_agg	trt*period1	1000	-0.0028351	0.190109	0.992
pgd;0.5;0;0;0;0.8;-0.1	pgd	0	0	0	0.5	0.8	-0.1	glmm_agg	trt*period2	1000	-0.00041033	0.160996	0.996
pgd;0.5;0;0;0;0.8;-0.1	pgd	0	0	0	0.5	0.8	-0.1	glmm_agg	trt*period3	1000	0	0
pgd;0.5;0;0;0;0.8;-0.1	pgd	0	0	0	0.5	0.8	-0.1	glmm_agg	trt*period4	1000	-0.009641	0.16656	0.989
pgd;0.5;0;0;0;0.8;-0.1	pgd	0	0	0	0.5	0.8	-0.1	glmm_agg	trt*period5	1000	-0.0072541	0.206982	0.893
pgd;0.8;0;0;0;0.8;0	pgd	0	0	0	0.8	0.8	0	gee_agg	Intercept	1000	0.0152774	0.154843	0.924
pgd;0.8;0;0;0;0.8;0	pgd	0	0	0	0.8	0.8	0	gee_agg	period1	1000	-0.002546	0.133894	0.933
pgd;0.8;0;0;0;0.8;0	pgd	0	0	0	0.8	0.8	0	gee_agg	period2	1000	0.000581052	0.111918	0.925
pgd;0.8;0;0;0;0.8;0	pgd	0	0	0	0.8	0.8	0	gee_agg	period3	1000	0	0	1
pgd;0.8;0;0;0;0.8;0	pgd	0	0	0	0.8	0.8	0	gee_agg	period4	1000	0.00434418	0.11524	0.918
pgd;0.8;0;0;0;0.8;0	pgd	0	0	0	0.8	0.8	0	gee_agg	period5	1000	0.00731442	0.141479	0.939
pgd;0.8;0;0;0;0.8;0	pgd	0	0	0	0.8	0.8	0	gee_agg	trt	1000	-0.009494	0.217612	0.926
pgd;0.8;0;0;0;0.8;0	pgd	0	0	0	0.8	0.8	0	gee_agg	trt*period1	1000	-0.0025316	0.185395	0.939
pgd;0.8;0;0;0;0.8;0	pgd	0	0	0	0.8	0.8	0	gee_agg	trt*period2	1000	0.000243205	0.154598	0.925
pgd;0.8;0;0;0;0.8;0	pgd	0	0	0	0.8	0.8	0	gee_agg	trt*period3	1000	0	0	1
pgd;0.8;0;0;0;0.8;0	pgd	0	0	0	0.8	0.8	0	gee_agg	trt*period4	1000	-0.0071887	0.158063	0.933
pgd;0.8;0;0;0;0.8;0	pgd	0	0	0	0.8	0.8	0	gee_agg	trt*period5	1000	-0.00795	0.201642	0.93
pgd;0.8;0;0;0;0.8;0	pgd	0	0	0	0.8	0.8	0	glmm_agg	Intercept	1000	0.00723043	0.194706	0.945
pgd;0.8;0;0;0;0.8;0	pgd	0	0	0	0.8	0.8	0	glmm_agg	period1	1000	0.00135641	0.167898	0.987
pgd;0.8;0;0;0;0.8;0	pgd	0	0	0	0.8	0.8	0	glmm_agg	period2	1000	0.00211549	0.141161	0.996
pgd;0.8;0;0;0;0.8;0	pgd	0	0	0	0.8	0.8	0	glmm_agg	period3	1000	0	0
pgd;0.8;0;0;0;0.8;0	pgd	0	0	0	0.8	0.8	0	glmm_agg	period4	1000	0.0050113	0.141759	0.99
pgd;0.8;0;0;0;0.8;0	pgd	0	0	0	0.8	0.8	0	glmm_agg	period5	1000	0.00560519	0.172047	0.911
pgd;0.8;0;0;0;0.8;0	pgd	0	0	0	0.8	0.8	0	glmm_agg	trt	1000	-0.005871	0.277322	0.931
pgd;0.8;0;0;0;0.8;0	pgd	0	0	0	0.8	0.8	0	glmm_agg	trt*period1	1000	-0.0024614	0.231683	0.993
pgd;0.8;0;0;0;0.8;0	pgd	0	0	0	0.8	0.8	0	glmm_agg	trt*period2	1000	0.000717204	0.193873	0.997
pgd;0.8;0;0;0;0.8;0	pgd	0	0	0	0.8	0.8	0	glmm_agg	trt*period3	1000	0	0
pgd;0.8;0;0;0;0.8;0	pgd	0	0	0	0.8	0.8	0	glmm_agg	trt*period4	1000	-0.009404	0.199009	0.99
pgd;0.8;0;0;0;0.8;0	pgd	0	0	0	0.8	0.8	0	glmm_agg	trt*period5	1000	-0.008969	0.2507	0.903
pgd;0.8;0;0;0;0.8;-0.1	pgd	0	0	0	0.8	0.8	-0.1	gee_agg	Intercept	1000	0.0152774	0.154843	0.924
pgd;0.8;0;0;0;0.8;-0.1	pgd	0	0	0	0.8	0.8	-0.1	gee_agg	period1	1000	-0.002546	0.133894	0.933
pgd;0.8;0;0;0;0.8;-0.1	pgd	0	0	0	0.8	0.8	-0.1	gee_agg	period2	1000	0.000581052	0.111918	0.925
pgd;0.8;0;0;0;0.8;-0.1	pgd	0	0	0	0.8	0.8	-0.1	gee_agg	period3	1000	0	0	1
pgd;0.8;0;0;0;0.8;-0.1	pgd	0	0	0	0.8	0.8	-0.1	gee_agg	period4	1000	0.00434418	0.11524	0.918
pgd;0.8;0;0;0;0.8;-0.1	pgd	0	0	0	0.8	0.8	-0.1	gee_agg	period5	1000	0.00731442	0.141479	0.939
pgd;0.8;0;0;0;0.8;-0.1	pgd	0	0	0	0.8	0.8	-0.1	gee_agg	trt	1000	-0.009494	0.217612	0.926
pgd;0.8;0;0;0;0.8;-0.1	pgd	0	0	0	0.8	0.8	-0.1	gee_agg	trt*period1	1000	-0.0038535	0.185735	0.942
pgd;0.8;0;0;0;0.8;-0.1	pgd	0	0	0	0.8	0.8	-0.1	gee_agg	trt*period2	1000	-0.001356	0.155647	0.923
pgd;0.8;0;0;0;0.8;-0.1	pgd	0	0	0	0.8	0.8	-0.1	gee_agg	trt*period3	1000	0	0	1
pgd;0.8;0;0;0;0.8;-0.1	pgd	0	0	0	0.8	0.8	-0.1	gee_agg	trt*period4	1000	-0.0072668	0.157363	0.927
pgd;0.8;0;0;0;0.8;-0.1	pgd	0	0	0	0.8	0.8	-0.1	gee_agg	trt*period5	1000	-0.008823	0.199575	0.932
pgd;0.8;0;0;0;0.8;-0.1	pgd	0	0	0	0.8	0.8	-0.1	glmm_agg	Intercept	1000	0.0072649	0.194679	0.945
pgd;0.8;0;0;0;0.8;-0.1	pgd	0	0	0	0.8	0.8	-0.1	glmm_agg	period1	1000	0.00135366	0.167872	0.987
pgd;0.8;0;0;0;0.8;-0.1	pgd	0	0	0	0.8	0.8	-0.1	glmm_agg	period2	1000	0.00216007	0.141146	0.996
pgd;0.8;0;0;0;0.8;-0.1	pgd	0	0	0	0.8	0.8	-0.1	glmm_agg	period3	1000	0	0
pgd;0.8;0;0;0;0.8;-0.1	pgd	0	0	0	0.8	0.8	-0.1	glmm_agg	period4	1000	0.00512238	0.14187	0.99
pgd;0.8;0;0;0;0.8;-0.1	pgd	0	0	0	0.8	0.8	-0.1	glmm_agg	period5	1000	0.00576054	0.172095	0.912
pgd;0.8;0;0;0;0.8;-0.1	pgd	0	0	0	0.8	0.8	-0.1	glmm_agg	trt	1000	-0.0063697	0.277248	0.931
pgd;0.8;0;0;0;0.8;-0.1	pgd	0	0	0	0.8	0.8	-0.1	glmm_agg	trt*period1	1000	-0.0024495	0.231495	0.994
pgd;0.8;0;0;0;0.8;-0.1	pgd	0	0	0	0.8	0.8	-0.1	glmm_agg	trt*period2	1000	0.000303968	0.194522	0.997
pgd;0.8;0;0;0;0.8;-0.1	pgd	0	0	0	0.8	0.8	-0.1	glmm_agg	trt*period3	1000	0	0
pgd;0.8;0;0;0;0.8;-0.1	pgd	0	0	0	0.8	0.8	-0.1	glmm_agg	trt*period4	1000	-0.008682	0.198405	0.99
pgd;0.8;0;0;0;0.8;-0.1	pgd	0	0	0	0.8	0.8	-0.1	glmm_agg	trt*period5	1000	-0.0077645	0.248229	0.902
dsd;0.2;0;0;0;0.5;0	dsd	0	0	0	0.2	0.5	0	gee_agg	Intercept	1000	0.00625447	0.1144	0.923
dsd;0.2;0;0;0;0.5;0	dsd	0	0	0	0.2	0.5	0	gee_agg	period1	1000	0.00156426	0.129254	0.926
dsd;0.2;0;0;0;0.5;0	dsd	0	0	0	0.2	0.5	0	gee_agg	period2	1000	0.00209013	0.118909	0.926
dsd;0.2;0;0;0;0.5;0	dsd	0	0	0	0.2	0.5	0	gee_agg	period3	1000	0	0	1
dsd;0.2;0;0;0;0.5;0	dsd	0	0	0	0.2	0.5	0	gee_agg	period4	1000	0.00513493	0.131979	0.919
dsd;0.2;0;0;0;0.5;0	dsd	0	0	0	0.2	0.5	0	gee_agg	period5	1000	0.009025	0.15374	0.918
dsd;0.2;0;0;0;0.5;0	dsd	0	0	0	0.2	0.5	0	gee_agg	trt	1000	-0.0036872	0.137009	0.931
dsd;0.2;0;0;0;0.5;0	dsd	0	0	0	0.2	0.5	0	gee_agg	trt*period1	1000	-0.008744	0.181767	0.931
dsd;0.2;0;0;0;0.5;0	dsd	0	0	0	0.2	0.5	0	gee_agg	trt*period2	1000	-0.0020025	0.167235	0.94
dsd;0.2;0;0;0;0.5;0	dsd	0	0	0	0.2	0.5	0	gee_agg	trt*period3	1000	0	0	1
dsd;0.2;0;0;0;0.5;0	dsd	0	0	0	0.2	0.5	0	gee_agg	trt*period4	1000	-0.0063034	0.164213	0.918
dsd;0.2;0;0;0;0.5;0	dsd	0	0	0	0.2	0.5	0	gee_agg	trt*period5	1000	-0.010144	0.193219	0.915
dsd;0.2;0;0;0;0.5;0	dsd	0	0	0	0.2	0.5	0	glmm_agg	Intercept	1000	-0.0011902	0.124325	0.947
dsd;0.2;0;0;0;0.5;0	dsd	0	0	0	0.2	0.5	0	glmm_agg	period1	1000	0.00728865	0.140791	0.966
dsd;0.2;0;0;0;0.5;0	dsd	0	0	0	0.2	0.5	0	glmm_agg	period2	1000	0.00653002	0.130165	0.968
dsd;0.2;0;0;0;0.5;0	dsd	0	0	0	0.2	0.5	0	glmm_agg	period3	1000	0	0
dsd;0.2;0;0;0;0.5;0	dsd	0	0	0	0.2	0.5	0	glmm_agg	period4	1000	0.00509596	0.145902	0.963
dsd;0.2;0;0;0;0.5;0	dsd	0	0	0	0.2	0.5	0	glmm_agg	period5	1000	0.00758001	0.163207	0.929
dsd;0.2;0;0;0;0.5;0	dsd	0	0	0	0.2	0.5	0	glmm_agg	trt	1000	0.00215853	0.15059	0.954
dsd;0.2;0;0;0;0.5;0	dsd	0	0	0	0.2	0.5	0	glmm_agg	trt*period1	1000	-0.014304	0.198793	0.961
dsd;0.2;0;0;0;0.5;0	dsd	0	0	0	0.2	0.5	0	glmm_agg	trt*period2	1000	-0.0071484	0.186553	0.967
dsd;0.2;0;0;0;0.5;0	dsd	0	0	0	0.2	0.5	0	glmm_agg	trt*period3	1000	0	0
dsd;0.2;0;0;0;0.5;0	dsd	0	0	0	0.2	0.5	0	glmm_agg	trt*period4	1000	-0.0070517	0.184364	0.96
dsd;0.2;0;0;0;0.5;0	dsd	0	0	0	0.2	0.5	0	glmm_agg	trt*period5	1000	-0.009656	0.206862	0.904
dsd;0.2;0;0;0;0.5;-0.1	dsd	0	0	0	0.2	0.5	-0.1	gee_agg	Intercept	1000	0.00619087	0.114426	0.922
dsd;0.2;0;0;0;0.5;-0.1	dsd	0	0	0	0.2	0.5	-0.1	gee_agg	period1	1000	0.00160825	0.129228	0.927
dsd;0.2;0;0;0;0.5;-0.1	dsd	0	0	0	0.2	0.5	-0.1	gee_agg	period2	1000	0.00213183	0.118915	0.926
dsd;0.2;0;0;0;0.5;-0.1	dsd	0	0	0	0.2	0.5	-0.1	gee_agg	period3	1000	0	0	1
dsd;0.2;0;0;0;0.5;-0.1	dsd	0	0	0	0.2	0.5	-0.1	gee_agg	period4	1000	0.00512864	0.131971	0.919
dsd;0.2;0;0;0;0.5;-0.1	dsd	0	0	0	0.2	0.5	-0.1	gee_agg	period5	1000	0.0090079	0.15372	0.917
dsd;0.2;0;0;0;0.5;-0.1	dsd	0	0	0	0.2	0.5	-0.1	gee_agg	trt	1000	-0.0035957	0.137095	0.933
dsd;0.2;0;0;0;0.5;-0.1	dsd	0	0	0	0.2	0.5	-0.1	gee_agg	trt*period1	1000	-0.009469	0.18172	0.945
dsd;0.2;0;0;0;0.5;-0.1	dsd	0	0	0	0.2	0.5	-0.1	gee_agg	trt*period2	1000	-0.0028804	0.16693	0.94
dsd;0.2;0;0;0;0.5;-0.1	dsd	0	0	0	0.2	0.5	-0.1	gee_agg	trt*period3	1000	0	0	1
dsd;0.2;0;0;0;0.5;-0.1	dsd	0	0	0	0.2	0.5	-0.1	gee_agg	trt*period4	1000	-0.0068609	0.164007	0.915
dsd;0.2;0;0;0;0.5;-0.1	dsd	0	0	0	0.2	0.5	-0.1	gee_agg	trt*period5	1000	-0.011061	0.19246	0.916
dsd;0.2;0;0;0;0.5;-0.1	dsd	0	0	0	0.2	0.5	-0.1	glmm_agg	Intercept	1000	-0.0011693	0.12432	0.947
dsd;0.2;0;0;0;0.5;-0.1	dsd	0	0	0	0.2	0.5	-0.1	glmm_agg	period1	1000	0.00724939	0.140799	0.964
dsd;0.2;0;0;0;0.5;-0.1	dsd	0	0	0	0.2	0.5	-0.1	glmm_agg	period2	1000	0.00647618	0.130083	0.968
dsd;0.2;0;0;0;0.5;-0.1	dsd	0	0	0	0.2	0.5	-0.1	glmm_agg	period3	1000	0	0
dsd;0.2;0;0;0;0.5;-0.1	dsd	0	0	0	0.2	0.5	-0.1	glmm_agg	period4	1000	0.00512519	0.145932	0.963
dsd;0.2;0;0;0;0.5;-0.1	dsd	0	0	0	0.2	0.5	-0.1	glmm_agg	period5	1000	0.00763714	0.163215	0.93
dsd;0.2;0;0;0;0.5;-0.1	dsd	0	0	0	0.2	0.5	-0.1	glmm_agg	trt	1000	0.00215716	0.150597	0.956
dsd;0.2;0;0;0;0.5;-0.1	dsd	0	0	0	0.2	0.5	-0.1	glmm_agg	trt*period1	1000	-0.013911	0.198449	0.964
dsd;0.2;0;0;0;0.5;-0.1	dsd	0	0	0	0.2	0.5	-0.1	glmm_agg	trt*period2	1000	-0.0073163	0.186395	0.966
dsd;0.2;0;0;0;0.5;-0.1	dsd	0	0	0	0.2	0.5	-0.1	glmm_agg	trt*period3	1000	0	0
dsd;0.2;0;0;0;0.5;-0.1	dsd	0	0	0	0.2	0.5	-0.1	glmm_agg	trt*period4	1000	-0.0072561	0.18411	0.958
dsd;0.2;0;0;0;0.5;-0.1	dsd	0	0	0	0.2	0.5	-0.1	glmm_agg	trt*period5	1000	-0.009622	0.206309	0.905
dsd;0.5;0;0;0;0.5;0	dsd	0	0	0	0.5	0.5	0	gee_agg	Intercept	1000	0.0136125	0.154596	0.926
dsd;0.5;0;0;0;0.5;0	dsd	0	0	0	0.5	0.5	0	gee_agg	period1	1000	-0.0028568	0.174535	0.93
dsd;0.5;0;0;0;0.5;0	dsd	0	0	0	0.5	0.5	0	gee_agg	period2	1000	-0.0019011	0.155306	0.927
dsd;0.5;0;0;0;0.5;0	dsd	0	0	0	0.5	0.5	0	gee_agg	period3	1000	0	0	1
dsd;0.5;0;0;0;0.5;0	dsd	0	0	0	0.5	0.5	0	gee_agg	period4	1000	0.00251073	0.177008	0.909
dsd;0.5;0;0;0;0.5;0	dsd	0	0	0	0.5	0.5	0	gee_agg	period5	1000	0.0103527	0.209023	0.917
dsd;0.5;0;0;0;0.5;0	dsd	0	0	0	0.5	0.5	0	gee_agg	trt	1000	-0.009586	0.186085	0.935
dsd;0.5;0;0;0;0.5;0	dsd	0	0	0	0.5	0.5	0	gee_agg	trt*period1	1000	-0.0066656	0.247571	0.93
dsd;0.5;0;0;0;0.5;0	dsd	0	0	0	0.5	0.5	0	gee_agg	trt*period2	1000	0.00202572	0.22314	0.935
dsd;0.5;0;0;0;0.5;0	dsd	0	0	0	0.5	0.5	0	gee_agg	trt*period3	1000	0	0	1
dsd;0.5;0;0;0;0.5;0	dsd	0	0	0	0.5	0.5	0	gee_agg	trt*period4	1000	-0.0061266	0.219542	0.919
dsd;0.5;0;0;0;0.5;0	dsd	0	0	0	0.5	0.5	0	gee_agg	trt*period5	1000	-0.011043	0.261358	0.921
dsd;0.5;0;0;0;0.5;0	dsd	0	0	0	0.5	0.5	0	glmm_agg	Intercept	1000	0.000369278	0.18433	0.95
dsd;0.5;0;0;0;0.5;0	dsd	0	0	0	0.5	0.5	0	glmm_agg	period1	1000	0.0085624	0.2079	0.962
dsd;0.5;0;0;0;0.5;0	dsd	0	0	0	0.5	0.5	0	glmm_agg	period2	1000	0.00748603	0.187045	0.976
dsd;0.5;0;0;0;0.5;0	dsd	0	0	0	0.5	0.5	0	glmm_agg	period3	1000	0	0
dsd;0.5;0;0;0;0.5;0	dsd	0	0	0	0.5	0.5	0	glmm_agg	period4	1000	0.00442058	0.210661	0.973
dsd;0.5;0;0;0;0.5;0	dsd	0	0	0	0.5	0.5	0	glmm_agg	period5	1000	0.0101082	0.238185	0.919
dsd;0.5;0;0;0;0.5;0	dsd	0	0	0	0.5	0.5	0	glmm_agg	trt	1000	0.00162369	0.2252	0.951
dsd;0.5;0;0;0;0.5;0	dsd	0	0	0	0.5	0.5	0	glmm_agg	trt*period1	1000	-0.019095	0.297115	0.967
dsd;0.5;0;0;0;0.5;0	dsd	0	0	0	0.5	0.5	0	glmm_agg	trt*period2	1000	-0.009634	0.274401	0.973
dsd;0.5;0;0;0;0.5;0	dsd	0	0	0	0.5	0.5	0	glmm_agg	trt*period3	1000	0	0
dsd;0.5;0;0;0;0.5;0	dsd	0	0	0	0.5	0.5	0	glmm_agg	trt*period4	1000	-0.009527	0.269275	0.968
dsd;0.5;0;0;0;0.5;0	dsd	0	0	0	0.5	0.5	0	glmm_agg	trt*period5	1000	-0.012802	0.304355	0.902
dsd;0.5;0;0;0;0.5;-0.1	dsd	0	0	0	0.5	0.5	-0.1	gee_agg	Intercept	1000	0.0135892	0.154624	0.926
dsd;0.5;0;0;0;0.5;-0.1	dsd	0	0	0	0.5	0.5	-0.1	gee_agg	period1	1000	-0.0027752	0.174515	0.929
dsd;0.5;0;0;0;0.5;-0.1	dsd	0	0	0	0.5	0.5	-0.1	gee_agg	period2	1000	-0.0018183	0.155306	0.927
dsd;0.5;0;0;0;0.5;-0.1	dsd	0	0	0	0.5	0.5	-0.1	gee_agg	period3	1000	0	0	1
dsd;0.5;0;0;0;0.5;-0.1	dsd	0	0	0	0.5	0.5	-0.1	gee_agg	period4	1000	0.0025121	0.177008	0.909
dsd;0.5;0;0;0;0.5;-0.1	dsd	0	0	0	0.5	0.5	-0.1	gee_agg	period5	1000	0.010342	0.209009	0.917
dsd;0.5;0;0;0;0.5;-0.1	dsd	0	0	0	0.5	0.5	-0.1	gee_agg	trt	1000	-0.009554	0.186158	0.932
dsd;0.5;0;0;0;0.5;-0.1	dsd	0	0	0	0.5	0.5	-0.1	gee_agg	trt*period1	1000	-0.008602	0.248445	0.933
dsd;0.5;0;0;0;0.5;-0.1	dsd	0	0	0	0.5	0.5	-0.1	gee_agg	trt*period2	1000	0.000352304	0.222978	0.936
dsd;0.5;0;0;0;0.5;-0.1	dsd	0	0	0	0.5	0.5	-0.1	gee_agg	trt*period3	1000	0	0	1
dsd;0.5;0;0;0;0.5;-0.1	dsd	0	0	0	0.5	0.5	-0.1	gee_agg	trt*period4	1000	-0.0059513	0.218995	0.915
dsd;0.5;0;0;0;0.5;-0.1	dsd	0	0	0	0.5	0.5	-0.1	gee_agg	trt*period5	1000	-0.01187	0.260172	0.922
dsd;0.5;0;0;0;0.5;-0.1	dsd	0	0	0	0.5	0.5	-0.1	glmm_agg	Intercept	1000	0.000417225	0.184316	0.948
dsd;0.5;0;0;0;0.5;-0.1	dsd	0	0	0	0.5	0.5	-0.1	glmm_agg	period1	1000	0.0085293	0.207878	0.961
dsd;0.5;0;0;0;0.5;-0.1	dsd	0	0	0	0.5	0.5	-0.1	glmm_agg	period2	1000	0.00749071	0.186944	0.977
dsd;0.5;0;0;0;0.5;-0.1	dsd	0	0	0	0.5	0.5	-0.1	glmm_agg	period3	1000	0	0
dsd;0.5;0;0;0;0.5;-0.1	dsd	0	0	0	0.5	0.5	-0.1	glmm_agg	period4	1000	0.00439823	0.210675	0.973
dsd;0.5;0;0;0;0.5;-0.1	dsd	0	0	0	0.5	0.5	-0.1	glmm_agg	period5	1000	0.0100911	0.238178	0.919
dsd;0.5;0;0;0;0.5;-0.1	dsd	0	0	0	0.5	0.5	-0.1	glmm_agg	trt	1000	0.00153123	0.225135	0.951
dsd;0.5;0;0;0;0.5;-0.1	dsd	0	0	0	0.5	0.5	-0.1	glmm_agg	trt*period1	1000	-0.019308	0.297781	0.97
dsd;0.5;0;0;0;0.5;-0.1	dsd	0	0	0	0.5	0.5	-0.1	glmm_agg	trt*period2	1000	-0.010387	0.274342	0.972
dsd;0.5;0;0;0;0.5;-0.1	dsd	0	0	0	0.5	0.5	-0.1	glmm_agg	trt*period3	1000	0	0
dsd;0.5;0;0;0;0.5;-0.1	dsd	0	0	0	0.5	0.5	-0.1	glmm_agg	trt*period4	1000	-0.008801	0.268736	0.965
dsd;0.5;0;0;0;0.5;-0.1	dsd	0	0	0	0.5	0.5	-0.1	glmm_agg	trt*period5	1000	-0.01243	0.303397	0.906
dsd;0.8;0;0;0;0.5;0	dsd	0	0	0	0.8	0.5	0	gee_agg	Intercept	1000	0.0176011	0.180336	0.924
dsd;0.8;0;0;0;0.5;0	dsd	0	0	0	0.8	0.5	0	gee_agg	period1	1000	-0.0043028	0.200961	0.933
dsd;0.8;0;0;0;0.5;0	dsd	0	0	0	0.8	0.5	0	gee_agg	period2	1000	-0.0042327	0.179972	0.928
dsd;0.8;0;0;0;0.5;0	dsd	0	0	0	0.8	0.5	0	gee_agg	period3	1000	0	0	1
dsd;0.8;0;0;0;0.5;0	dsd	0	0	0	0.8	0.5	0	gee_agg	period4	1000	0.00158943	0.204519	0.9
dsd;0.8;0;0;0;0.5;0	dsd	0	0	0	0.8	0.5	0	gee_agg	period5	1000	0.0106378	0.241819	0.918
dsd;0.8;0;0;0;0.5;0	dsd	0	0	0	0.8	0.5	0	gee_agg	trt	1000	-0.011613	0.215448	0.922
dsd;0.8;0;0;0;0.5;0	dsd	0	0	0	0.8	0.5	0	gee_agg	trt*period1	1000	-0.008014	0.286331	0.935
dsd;0.8;0;0;0;0.5;0	dsd	0	0	0	0.8	0.5	0	gee_agg	trt*period2	1000	0.00311908	0.25966	0.933
dsd;0.8;0;0;0;0.5;0	dsd	0	0	0	0.8	0.5	0	gee_agg	trt*period3	1000	0	0	1
dsd;0.8;0;0;0;0.5;0	dsd	0	0	0	0.8	0.5	0	gee_agg	trt*period4	1000	-0.0063988	0.251867	0.921
dsd;0.8;0;0;0;0.5;0	dsd	0	0	0	0.8	0.5	0	gee_agg	trt*period5	1000	-0.011662	0.301518	0.921
dsd;0.8;0;0;0;0.5;0	dsd	0	0	0	0.8	0.5	0	glmm_agg	Intercept	1000	0.00167502	0.23183	0.954
dsd;0.8;0;0;0;0.5;0	dsd	0	0	0	0.8	0.5	0	glmm_agg	period1	1000	0.0096097	0.259245	0.963
dsd;0.8;0;0;0;0.5;0	dsd	0	0	0	0.8	0.5	0	glmm_agg	period2	1000	0.00758151	0.233783	0.975
dsd;0.8;0;0;0;0.5;0	dsd	0	0	0	0.8	0.5	0	glmm_agg	period3	1000	0	0
dsd;0.8;0;0;0;0.5;0	dsd	0	0	0	0.8	0.5	0	glmm_agg	period4	1000	0.00484735	0.263174	0.979
dsd;0.8;0;0;0;0.5;0	dsd	0	0	0	0.8	0.5	0	glmm_agg	period5	1000	0.0141602	0.299754	0.92
dsd;0.8;0;0;0;0.5;0	dsd	0	0	0	0.8	0.5	0	glmm_agg	trt	1000	0.00190117	0.282636	0.952
dsd;0.8;0;0;0;0.5;0	dsd	0	0	0	0.8	0.5	0	glmm_agg	trt*period1	1000	-0.024162	0.372045	0.971
dsd;0.8;0;0;0;0.5;0	dsd	0	0	0	0.8	0.5	0	glmm_agg	trt*period2	1000	-0.012399	0.343761	0.971
dsd;0.8;0;0;0;0.5;0	dsd	0	0	0	0.8	0.5	0	glmm_agg	trt*period3	1000	0	0
dsd;0.8;0;0;0;0.5;0	dsd	0	0	0	0.8	0.5	0	glmm_agg	trt*period4	1000	-0.011698	0.337473	0.965
dsd;0.8;0;0;0;0.5;0	dsd	0	0	0	0.8	0.5	0	glmm_agg	trt*period5	1000	-0.017597	0.382913	0.897
dsd;0.8;0;0;0;0.5;-0.1	dsd	0	0	0	0.8	0.5	-0.1	gee_agg	Intercept	1000	0.0176086	0.180407	0.925
dsd;0.8;0;0;0;0.5;-0.1	dsd	0	0	0	0.8	0.5	-0.1	gee_agg	period1	1000	-0.0043548	0.201023	0.931
dsd;0.8;0;0;0;0.5;-0.1	dsd	0	0	0	0.8	0.5	-0.1	gee_agg	period2	1000	-0.0042895	0.180003	0.927
dsd;0.8;0;0;0;0.5;-0.1	dsd	0	0	0	0.8	0.5	-0.1	gee_agg	period3	1000	0	0	1
dsd;0.8;0;0;0;0.5;-0.1	dsd	0	0	0	0.8	0.5	-0.1	gee_agg	period4	1000	0.0015839	0.204519	0.9
dsd;0.8;0;0;0;0.5;-0.1	dsd	0	0	0	0.8	0.5	-0.1	gee_agg	period5	1000	0.0106294	0.241801	0.918
dsd;0.8;0;0;0;0.5;-0.1	dsd	0	0	0	0.8	0.5	-0.1	gee_agg	trt	1000	-0.011626	0.215542	0.923
dsd;0.8;0;0;0;0.5;-0.1	dsd	0	0	0	0.8	0.5	-0.1	gee_agg	trt*period1	1000	-0.0098	0.286995	0.934
dsd;0.8;0;0;0;0.5;-0.1	dsd	0	0	0	0.8	0.5	-0.1	gee_agg	trt*period2	1000	0.00224749	0.258134	0.934
dsd;0.8;0;0;0;0.5;-0.1	dsd	0	0	0	0.8	0.5	-0.1	gee_agg	trt*period3	1000	0	0	1
dsd;0.8;0;0;0;0.5;-0.1	dsd	0	0	0	0.8	0.5	-0.1	gee_agg	trt*period4	1000	-0.0057678	0.252022	0.919
dsd;0.8;0;0;0;0.5;-0.1	dsd	0	0	0	0.8	0.5	-0.1	gee_agg	trt*period5	1000	-0.013637	0.30031	0.919
dsd;0.8;0;0;0;0.5;-0.1	dsd	0	0	0	0.8	0.5	-0.1	glmm_agg	Intercept	1000	0.00175203	0.2318	0.953
dsd;0.8;0;0;0;0.5;-0.1	dsd	0	0	0	0.8	0.5	-0.1	glmm_agg	period1	1000	0.0095188	0.259194	0.963
dsd;0.8;0;0;0;0.5;-0.1	dsd	0	0	0	0.8	0.5	-0.1	glmm_agg	period2	1000	0.00745248	0.233724	0.975
dsd;0.8;0;0;0;0.5;-0.1	dsd	0	0	0	0.8	0.5	-0.1	glmm_agg	period3	1000	0	0
dsd;0.8;0;0;0;0.5;-0.1	dsd	0	0	0	0.8	0.5	-0.1	glmm_agg	period4	1000	0.0048222	0.263146	0.979
dsd;0.8;0;0;0;0.5;-0.1	dsd	0	0	0	0.8	0.5	-0.1	glmm_agg	period5	1000	0.0141447	0.299759	0.92
dsd;0.8;0;0;0;0.5;-0.1	dsd	0	0	0	0.8	0.5	-0.1	glmm_agg	trt	1000	0.00175206	0.28262	0.951
dsd;0.8;0;0;0;0.5;-0.1	dsd	0	0	0	0.8	0.5	-0.1	glmm_agg	trt*period1	1000	-0.024328	0.372422	0.969
dsd;0.8;0;0;0;0.5;-0.1	dsd	0	0	0	0.8	0.5	-0.1	glmm_agg	trt*period2	1000	-0.012069	0.342685	0.97
dsd;0.8;0;0;0;0.5;-0.1	dsd	0	0	0	0.8	0.5	-0.1	glmm_agg	trt*period3	1000	0	0
dsd;0.8;0;0;0;0.5;-0.1	dsd	0	0	0	0.8	0.5	-0.1	glmm_agg	trt*period4	1000	-0.010451	0.337638	0.965
dsd;0.8;0;0;0;0.5;-0.1	dsd	0	0	0	0.8	0.5	-0.1	glmm_agg	trt*period5	1000	-0.018066	0.382243	0.9
dsd;0.2;0;0;0;0.8;0	dsd	0	0	0	0.2	0.8	0	gee_agg	Intercept	1000	0.00545072	0.104107	0.919
dsd;0.2;0;0;0;0.8;0	dsd	0	0	0	0.2	0.8	0	gee_agg	period1	1000	0.00120733	0.103041	0.936
dsd;0.2;0;0;0;0.8;0	dsd	0	0	0	0.2	0.8	0	gee_agg	period2	1000	0.00279181	0.0930958	0.922
dsd;0.2;0;0;0;0.8;0	dsd	0	0	0	0.2	0.8	0	gee_agg	period3	1000	0	0	1
dsd;0.2;0;0;0;0.8;0	dsd	0	0	0	0.2	0.8	0	gee_agg	period4	1000	0.00614569	0.101263	0.919
dsd;0.2;0;0;0;0.8;0	dsd	0	0	0	0.2	0.8	0	gee_agg	period5	1000	0.0108417	0.124408	0.912
dsd;0.2;0;0;0;0.8;0	dsd	0	0	0	0.2	0.8	0	gee_agg	trt	1000	-0.0025401	0.115785	0.937
dsd;0.2;0;0;0;0.8;0	dsd	0	0	0	0.2	0.8	0	gee_agg	trt*period1	1000	-0.0069954	0.14646	0.932
dsd;0.2;0;0;0;0.8;0	dsd	0	0	0	0.2	0.8	0	gee_agg	trt*period2	1000	-0.0051598	0.12984	0.929
dsd;0.2;0;0;0;0.8;0	dsd	0	0	0	0.2	0.8	0	gee_agg	trt*period3	1000	0	0	1
dsd;0.2;0;0;0;0.8;0	dsd	0	0	0	0.2	0.8	0	gee_agg	trt*period4	1000	-0.0056272	0.1244	0.927
dsd;0.2;0;0;0;0.8;0	dsd	0	0	0	0.2	0.8	0	gee_agg	trt*period5	1000	-0.011517	0.154518	0.921
dsd;0.2;0;0;0;0.8;0	dsd	0	0	0	0.2	0.8	0	glmm_agg	Intercept	1000	0.000105446	0.112515	0.959
dsd;0.2;0;0;0;0.8;0	dsd	0	0	0	0.2	0.8	0	glmm_agg	period1	1000	0.00486524	0.112583	0.977
dsd;0.2;0;0;0;0.8;0	dsd	0	0	0	0.2	0.8	0	glmm_agg	period2	1000	0.00461829	0.102816	0.977
dsd;0.2;0;0;0;0.8;0	dsd	0	0	0	0.2	0.8	0	glmm_agg	period3	1000	0	0
dsd;0.2;0;0;0;0.8;0	dsd	0	0	0	0.2	0.8	0	glmm_agg	period4	1000	0.00466792	0.11391	0.965
dsd;0.2;0;0;0;0.8;0	dsd	0	0	0	0.2	0.8	0	glmm_agg	period5	1000	0.00680089	0.133095	0.899
dsd;0.2;0;0;0;0.8;0	dsd	0	0	0	0.2	0.8	0	glmm_agg	trt	1000	0.00124528	0.128041	0.971
dsd;0.2;0;0;0;0.8;0	dsd	0	0	0	0.2	0.8	0	glmm_agg	trt*period1	1000	-0.011006	0.161583	0.965
dsd;0.2;0;0;0;0.8;0	dsd	0	0	0	0.2	0.8	0	glmm_agg	trt*period2	1000	-0.008086	0.148939	0.973
dsd;0.2;0;0;0;0.8;0	dsd	0	0	0	0.2	0.8	0	glmm_agg	trt*period3	1000	0	0
dsd;0.2;0;0;0;0.8;0	dsd	0	0	0	0.2	0.8	0	glmm_agg	trt*period4	1000	-0.0058604	0.142477	0.956
dsd;0.2;0;0;0;0.8;0	dsd	0	0	0	0.2	0.8	0	glmm_agg	trt*period5	1000	-0.009876	0.165711	0.888
dsd;0.2;0;0;0;0.8;-0.1	dsd	0	0	0	0.2	0.8	-0.1	gee_agg	Intercept	1000	0.00528636	0.104354	0.918
dsd;0.2;0;0;0;0.8;-0.1	dsd	0	0	0	0.2	0.8	-0.1	gee_agg	period1	1000	0.00124717	0.103028	0.935
dsd;0.2;0;0;0;0.8;-0.1	dsd	0	0	0	0.2	0.8	-0.1	gee_agg	period2	1000	0.00282336	0.0931089	0.921
dsd;0.2;0;0;0;0.8;-0.1	dsd	0	0	0	0.2	0.8	-0.1	gee_agg	period3	1000	0	0	1
dsd;0.2;0;0;0;0.8;-0.1	dsd	0	0	0	0.2	0.8	-0.1	gee_agg	period4	1000	0.00613247	0.101253	0.919
dsd;0.2;0;0;0;0.8;-0.1	dsd	0	0	0	0.2	0.8	-0.1	gee_agg	period5	1000	0.0108145	0.124408	0.913
dsd;0.2;0;0;0;0.8;-0.1	dsd	0	0	0	0.2	0.8	-0.1	gee_agg	trt	1000	-0.0023034	0.116122	0.936
dsd;0.2;0;0;0;0.8;-0.1	dsd	0	0	0	0.2	0.8	-0.1	gee_agg	trt*period1	1000	-0.0073812	0.146392	0.936
dsd;0.2;0;0;0;0.8;-0.1	dsd	0	0	0	0.2	0.8	-0.1	gee_agg	trt*period2	1000	-0.0040503	0.128653	0.935
dsd;0.2;0;0;0;0.8;-0.1	dsd	0	0	0	0.2	0.8	-0.1	gee_agg	trt*period3	1000	0	0	1
dsd;0.2;0;0;0;0.8;-0.1	dsd	0	0	0	0.2	0.8	-0.1	gee_agg	trt*period4	1000	-0.0058832	0.123741	0.927
dsd;0.2;0;0;0;0.8;-0.1	dsd	0	0	0	0.2	0.8	-0.1	gee_agg	trt*period5	1000	-0.012433	0.152598	0.919
dsd;0.2;0;0;0;0.8;-0.1	dsd	0	0	0	0.2	0.8	-0.1	glmm_agg	Intercept	1000	-2.2714e-05	0.112819	0.958
dsd;0.2;0;0;0;0.8;-0.1	dsd	0	0	0	0.2	0.8	-0.1	glmm_agg	period1	1000	0.00493883	0.112746	0.979
dsd;0.2;0;0;0;0.8;-0.1	dsd	0	0	0	0.2	0.8	-0.1	glmm_agg	period2	1000	0.00467745	0.102969	0.977
dsd;0.2;0;0;0;0.8;-0.1	dsd	0	0	0	0.2	0.8	-0.1	glmm_agg	period3	1000	0	0
dsd;0.2;0;0;0;0.8;-0.1	dsd	0	0	0	0.2	0.8	-0.1	glmm_agg	period4	1000	0.00481924	0.114055	0.963
dsd;0.2;0;0;0;0.8;-0.1	dsd	0	0	0	0.2	0.8	-0.1	glmm_agg	period5	1000	0.00699724	0.133189	0.899
dsd;0.2;0;0;0;0.8;-0.1	dsd	0	0	0	0.2	0.8	-0.1	glmm_agg	trt	1000	0.00137674	0.128582	0.968
dsd;0.2;0;0;0;0.8;-0.1	dsd	0	0	0	0.2	0.8	-0.1	glmm_agg	trt*period1	1000	-0.010412	0.16123	0.974
dsd;0.2;0;0;0;0.8;-0.1	dsd	0	0	0	0.2	0.8	-0.1	glmm_agg	trt*period2	1000	-0.0062789	0.148006	0.97
dsd;0.2;0;0;0;0.8;-0.1	dsd	0	0	0	0.2	0.8	-0.1	glmm_agg	trt*period3	1000	0	0
dsd;0.2;0;0;0;0.8;-0.1	dsd	0	0	0	0.2	0.8	-0.1	glmm_agg	trt*period4	1000	-0.0057389	0.142217	0.958
dsd;0.2;0;0;0;0.8;-0.1	dsd	0	0	0	0.2	0.8	-0.1	glmm_agg	trt*period5	1000	-0.009794	0.164384	0.896
dsd;0.5;0;0;0;0.8;0	dsd	0	0	0	0.5	0.8	0	gee_agg	Intercept	1000	0.0120697	0.139126	0.921
dsd;0.5;0;0;0;0.8;0	dsd	0	0	0	0.5	0.8	0	gee_agg	period1	1000	-0.0032224	0.132976	0.934
dsd;0.5;0;0;0;0.8;0	dsd	0	0	0	0.5	0.8	0	gee_agg	period2	1000	-0.00061451	0.115847	0.926
dsd;0.5;0;0;0;0.8;0	dsd	0	0	0	0.5	0.8	0	gee_agg	period3	1000	0	0	1
dsd;0.5;0;0;0;0.8;0	dsd	0	0	0	0.5	0.8	0	gee_agg	period4	1000	0.00584275	0.126073	0.914
dsd;0.5;0;0;0;0.8;0	dsd	0	0	0	0.5	0.8	0	gee_agg	period5	1000	0.0124893	0.159555	0.913
dsd;0.5;0;0;0;0.8;0	dsd	0	0	0	0.5	0.8	0	gee_agg	trt	1000	-0.0070745	0.152132	0.938
dsd;0.5;0;0;0;0.8;0	dsd	0	0	0	0.5	0.8	0	gee_agg	trt*period1	1000	-0.0045353	0.190637	0.928
dsd;0.5;0;0;0;0.8;0	dsd	0	0	0	0.5	0.8	0	gee_agg	trt*period2	1000	-0.00022521	0.164236	0.938
dsd;0.5;0;0;0;0.8;0	dsd	0	0	0	0.5	0.8	0	gee_agg	trt*period3	1000	0	0	1
dsd;0.5;0;0;0;0.8;0	dsd	0	0	0	0.5	0.8	0	gee_agg	trt*period4	1000	-0.0069562	0.154265	0.928
dsd;0.5;0;0;0;0.8;0	dsd	0	0	0	0.5	0.8	0	gee_agg	trt*period5	1000	-0.014657	0.198166	0.92
dsd;0.5;0;0;0;0.8;0	dsd	0	0	0	0.5	0.8	0	glmm_agg	Intercept	1000	0.0029805	0.164853	0.964
dsd;0.5;0;0;0;0.8;0	dsd	0	0	0	0.5	0.8	0	glmm_agg	period1	1000	0.00466329	0.15893	0.987
dsd;0.5;0;0;0;0.8;0	dsd	0	0	0	0.5	0.8	0	glmm_agg	period2	1000	0.00450818	0.142435	0.991
dsd;0.5;0;0;0;0.8;0	dsd	0	0	0	0.5	0.8	0	glmm_agg	period3	1000	0	0
dsd;0.5;0;0;0;0.8;0	dsd	0	0	0	0.5	0.8	0	glmm_agg	period4	1000	0.00609638	0.157491	0.974
dsd;0.5;0;0;0;0.8;0	dsd	0	0	0	0.5	0.8	0	glmm_agg	period5	1000	0.0093872	0.184714	0.895
dsd;0.5;0;0;0;0.8;0	dsd	0	0	0	0.5	0.8	0	glmm_agg	trt	1000	0.000416322	0.185886	0.977
dsd;0.5;0;0;0;0.8;0	dsd	0	0	0	0.5	0.8	0	glmm_agg	trt*period1	1000	-0.013933	0.231333	0.984
dsd;0.5;0;0;0;0.8;0	dsd	0	0	0	0.5	0.8	0	glmm_agg	trt*period2	1000	-0.007463	0.211436	0.973
dsd;0.5;0;0;0;0.8;0	dsd	0	0	0	0.5	0.8	0	glmm_agg	trt*period3	1000	0	0
dsd;0.5;0;0;0;0.8;0	dsd	0	0	0	0.5	0.8	0	glmm_agg	trt*period4	1000	-0.009438	0.199615	0.969
dsd;0.5;0;0;0;0.8;0	dsd	0	0	0	0.5	0.8	0	glmm_agg	trt*period5	1000	-0.014599	0.232755	0.875
dsd;0.5;0;0;0;0.8;-0.1	dsd	0	0	0	0.5	0.8	-0.1	gee_agg	Intercept	1000	0.0118575	0.139071	0.922
dsd;0.5;0;0;0;0.8;-0.1	dsd	0	0	0	0.5	0.8	-0.1	gee_agg	period1	1000	-0.0032345	0.132995	0.934
dsd;0.5;0;0;0;0.8;-0.1	dsd	0	0	0	0.5	0.8	-0.1	gee_agg	period2	1000	-0.00063648	0.115877	0.926
dsd;0.5;0;0;0;0.8;-0.1	dsd	0	0	0	0.5	0.8	-0.1	gee_agg	period3	1000	0	0	1
dsd;0.5;0;0;0;0.8;-0.1	dsd	0	0	0	0.5	0.8	-0.1	gee_agg	period4	1000	0.00583548	0.126076	0.914
dsd;0.5;0;0;0;0.8;-0.1	dsd	0	0	0	0.5	0.8	-0.1	gee_agg	period5	1000	0.0124531	0.159535	0.913
dsd;0.5;0;0;0;0.8;-0.1	dsd	0	0	0	0.5	0.8	-0.1	gee_agg	trt	1000	-0.0067703	0.15205	0.936
dsd;0.5;0;0;0;0.8;-0.1	dsd	0	0	0	0.5	0.8	-0.1	gee_agg	trt*period1	1000	-0.0055572	0.191642	0.924
dsd;0.5;0;0;0;0.8;-0.1	dsd	0	0	0	0.5	0.8	-0.1	gee_agg	trt*period2	1000	-0.00056993	0.164691	0.934
dsd;0.5;0;0;0;0.8;-0.1	dsd	0	0	0	0.5	0.8	-0.1	gee_agg	trt*period3	1000	0	0	1
dsd;0.5;0;0;0;0.8;-0.1	dsd	0	0	0	0.5	0.8	-0.1	gee_agg	trt*period4	1000	-0.0077619	0.153814	0.929
dsd;0.5;0;0;0;0.8;-0.1	dsd	0	0	0	0.5	0.8	-0.1	gee_agg	trt*period5	1000	-0.015607	0.19697	0.926
dsd;0.5;0;0;0;0.8;-0.1	dsd	0	0	0	0.5	0.8	-0.1	glmm_agg	Intercept	1000	0.00297448	0.165087	0.964
dsd;0.5;0;0;0;0.8;-0.1	dsd	0	0	0	0.5	0.8	-0.1	glmm_agg	period1	1000	0.00460367	0.159054	0.987
dsd;0.5;0;0;0;0.8;-0.1	dsd	0	0	0	0.5	0.8	-0.1	glmm_agg	period2	1000	0.00440987	0.142645	0.99
dsd;0.5;0;0;0;0.8;-0.1	dsd	0	0	0	0.5	0.8	-0.1	glmm_agg	period3	1000	0	0
dsd;0.5;0;0;0;0.8;-0.1	dsd	0	0	0	0.5	0.8	-0.1	glmm_agg	period4	1000	0.00618073	0.157669	0.973
dsd;0.5;0;0;0;0.8;-0.1	dsd	0	0	0	0.5	0.8	-0.1	glmm_agg	period5	1000	0.0095593	0.184828	0.897
dsd;0.5;0;0;0;0.8;-0.1	dsd	0	0	0	0.5	0.8	-0.1	glmm_agg	trt	1000	0.000295175	0.186185	0.977
dsd;0.5;0;0;0;0.8;-0.1	dsd	0	0	0	0.5	0.8	-0.1	glmm_agg	trt*period1	1000	-0.013779	0.231382	0.985
dsd;0.5;0;0;0;0.8;-0.1	dsd	0	0	0	0.5	0.8	-0.1	glmm_agg	trt*period2	1000	-0.0067879	0.212374	0.973
dsd;0.5;0;0;0;0.8;-0.1	dsd	0	0	0	0.5	0.8	-0.1	glmm_agg	trt*period3	1000	0	0
dsd;0.5;0;0;0;0.8;-0.1	dsd	0	0	0	0.5	0.8	-0.1	glmm_agg	trt*period4	1000	-0.009335	0.199443	0.967
dsd;0.5;0;0;0;0.8;-0.1	dsd	0	0	0	0.5	0.8	-0.1	glmm_agg	trt*period5	1000	-0.013753	0.232321	0.88
dsd;0.8;0;0;0;0.8;0	dsd	0	0	0	0.8	0.8	0	gee_agg	Intercept	1000	0.0158719	0.157524	0.921
dsd;0.8;0;0;0;0.8;0	dsd	0	0	0	0.8	0.8	0	gee_agg	period1	1000	-0.0051392	0.14839	0.925
dsd;0.8;0;0;0;0.8;0	dsd	0	0	0	0.8	0.8	0	gee_agg	period2	1000	-0.0034547	0.128253	0.929
dsd;0.8;0;0;0;0.8;0	dsd	0	0	0	0.8	0.8	0	gee_agg	period3	1000	0	0	1
dsd;0.8;0;0;0;0.8;0	dsd	0	0	0	0.8	0.8	0	gee_agg	period4	1000	0.00413795	0.140239	0.914
dsd;0.8;0;0;0;0.8;0	dsd	0	0	0	0.8	0.8	0	gee_agg	period5	1000	0.0143739	0.178481	0.918
dsd;0.8;0;0;0;0.8;0	dsd	0	0	0	0.8	0.8	0	gee_agg	trt	1000	-0.010235	0.172133	0.931
dsd;0.8;0;0;0;0.8;0	dsd	0	0	0	0.8	0.8	0	gee_agg	trt*period1	1000	-0.0030512	0.21795	0.927
dsd;0.8;0;0;0;0.8;0	dsd	0	0	0	0.8	0.8	0	gee_agg	trt*period2	1000	0.00342293	0.186011	0.934
dsd;0.8;0;0;0;0.8;0	dsd	0	0	0	0.8	0.8	0	gee_agg	trt*period3	1000	0	0	1
dsd;0.8;0;0;0;0.8;0	dsd	0	0	0	0.8	0.8	0	gee_agg	trt*period4	1000	-0.005421	0.168822	0.932
dsd;0.8;0;0;0;0.8;0	dsd	0	0	0	0.8	0.8	0	gee_agg	trt*period5	1000	-0.016307	0.221719	0.924
dsd;0.8;0;0;0;0.8;0	dsd	0	0	0	0.8	0.8	0	glmm_agg	Intercept	1000	0.005462	0.203301	0.968
dsd;0.8;0;0;0;0.8;0	dsd	0	0	0	0.8	0.8	0	glmm_agg	period1	1000	0.00462834	0.192866	0.986
dsd;0.8;0;0;0;0.8;0	dsd	0	0	0	0.8	0.8	0	glmm_agg	period2	1000	0.00331539	0.171767	0.991
dsd;0.8;0;0;0;0.8;0	dsd	0	0	0	0.8	0.8	0	glmm_agg	period3	1000	0	0
dsd;0.8;0;0;0;0.8;0	dsd	0	0	0	0.8	0.8	0	glmm_agg	period4	1000	0.00671439	0.190776	0.981
dsd;0.8;0;0;0;0.8;0	dsd	0	0	0	0.8	0.8	0	glmm_agg	period5	1000	0.0129857	0.222883	0.909
dsd;0.8;0;0;0;0.8;0	dsd	0	0	0	0.8	0.8	0	glmm_agg	trt	1000	-0.0010192	0.229848	0.974
dsd;0.8;0;0;0;0.8;0	dsd	0	0	0	0.8	0.8	0	glmm_agg	trt*period1	1000	-0.016328	0.28446	0.985
dsd;0.8;0;0;0;0.8;0	dsd	0	0	0	0.8	0.8	0	glmm_agg	trt*period2	1000	-0.0069864	0.259687	0.979
dsd;0.8;0;0;0;0.8;0	dsd	0	0	0	0.8	0.8	0	glmm_agg	trt*period3	1000	0	0
dsd;0.8;0;0;0;0.8;0	dsd	0	0	0	0.8	0.8	0	glmm_agg	trt*period4	1000	-0.010279	0.241392	0.967
dsd;0.8;0;0;0;0.8;0	dsd	0	0	0	0.8	0.8	0	glmm_agg	trt*period5	1000	-0.018146	0.28332	0.883
dsd;0.8;0;0;0;0.8;-0.1	dsd	0	0	0	0.8	0.8	-0.1	gee_agg	Intercept	1000	0.0157959	0.157448	0.922
dsd;0.8;0;0;0;0.8;-0.1	dsd	0	0	0	0.8	0.8	-0.1	gee_agg	period1	1000	-0.0050559	0.148384	0.923
dsd;0.8;0;0;0;0.8;-0.1	dsd	0	0	0	0.8	0.8	-0.1	gee_agg	period2	1000	-0.0033728	0.12828	0.93
dsd;0.8;0;0;0;0.8;-0.1	dsd	0	0	0	0.8	0.8	-0.1	gee_agg	period3	1000	0	0	1
dsd;0.8;0;0;0;0.8;-0.1	dsd	0	0	0	0.8	0.8	-0.1	gee_agg	period4	1000	0.0041232	0.140222	0.915
dsd;0.8;0;0;0;0.8;-0.1	dsd	0	0	0	0.8	0.8	-0.1	gee_agg	period5	1000	0.014352	0.17847	0.918
dsd;0.8;0;0;0;0.8;-0.1	dsd	0	0	0	0.8	0.8	-0.1	gee_agg	trt	1000	-0.010132	0.172078	0.934
dsd;0.8;0;0;0;0.8;-0.1	dsd	0	0	0	0.8	0.8	-0.1	gee_agg	trt*period1	1000	-0.0046398	0.218508	0.929
dsd;0.8;0;0;0;0.8;-0.1	dsd	0	0	0	0.8	0.8	-0.1	gee_agg	trt*period2	1000	0.00171383	0.186354	0.929
dsd;0.8;0;0;0;0.8;-0.1	dsd	0	0	0	0.8	0.8	-0.1	gee_agg	trt*period3	1000	0	0	1
dsd;0.8;0;0;0;0.8;-0.1	dsd	0	0	0	0.8	0.8	-0.1	gee_agg	trt*period4	1000	-0.0054936	0.167669	0.928
dsd;0.8;0;0;0;0.8;-0.1	dsd	0	0	0	0.8	0.8	-0.1	gee_agg	trt*period5	1000	-0.01638	0.219644	0.923
dsd;0.8;0;0;0;0.8;-0.1	dsd	0	0	0	0.8	0.8	-0.1	glmm_agg	Intercept	1000	0.00530615	0.203414	0.97
dsd;0.8;0;0;0;0.8;-0.1	dsd	0	0	0	0.8	0.8	-0.1	glmm_agg	period1	1000	0.00478612	0.192819	0.985
dsd;0.8;0;0;0;0.8;-0.1	dsd	0	0	0	0.8	0.8	-0.1	glmm_agg	period2	1000	0.00347064	0.171894	0.992
dsd;0.8;0;0;0;0.8;-0.1	dsd	0	0	0	0.8	0.8	-0.1	glmm_agg	period3	1000	0	0
dsd;0.8;0;0;0;0.8;-0.1	dsd	0	0	0	0.8	0.8	-0.1	glmm_agg	period4	1000	0.00690396	0.190927	0.982
dsd;0.8;0;0;0;0.8;-0.1	dsd	0	0	0	0.8	0.8	-0.1	glmm_agg	period5	1000	0.0131748	0.222975	0.91
dsd;0.8;0;0;0;0.8;-0.1	dsd	0	0	0	0.8	0.8	-0.1	glmm_agg	trt	1000	-0.001252	0.229968	0.976
dsd;0.8;0;0;0;0.8;-0.1	dsd	0	0	0	0.8	0.8	-0.1	glmm_agg	trt*period1	1000	-0.016688	0.284442	0.984
dsd;0.8;0;0;0;0.8;-0.1	dsd	0	0	0	0.8	0.8	-0.1	glmm_agg	trt*period2	1000	-0.0074894	0.259431	0.974
dsd;0.8;0;0;0;0.8;-0.1	dsd	0	0	0	0.8	0.8	-0.1	glmm_agg	trt*period3	1000	0	0
dsd;0.8;0;0;0;0.8;-0.1	dsd	0	0	0	0.8	0.8	-0.1	glmm_agg	trt*period4	1000	-0.009928	0.24035	0.967
dsd;0.8;0;0;0;0.8;-0.1	dsd	0	0	0	0.8	0.8	-0.1	glmm_agg	trt*period5	1000	-0.016753	0.28167	0.885
usd;0.2;0;0;0;0.5;0	usd	0	0	0	0.2	0.5	0	gee_agg	Intercept	1000	0.00231831	0.0932695	0.929
usd;0.2;0;0;0;0.5;0	usd	0	0	0	0.2	0.5	0	gee_agg	period1	1000	0.00314021	0.107713	0.93
usd;0.2;0;0;0;0.5;0	usd	0	0	0	0.2	0.5	0	gee_agg	period2	1000	0.00558887	0.101219	0.932
usd;0.2;0;0;0;0.5;0	usd	0	0	0	0.2	0.5	0	gee_agg	period3	1000	0	0	1
usd;0.2;0;0;0;0.5;0	usd	0	0	0	0.2	0.5	0	gee_agg	period4	1000	0.00775342	0.123469	0.909
usd;0.2;0;0;0;0.5;0	usd	0	0	0	0.2	0.5	0	gee_agg	period5	1000	0.0208076	0.195087	0.886
usd;0.2;0;0;0;0.5;0	usd	0	0	0	0.2	0.5	0	gee_agg	trt	1000	0.00147002	0.123738	0.94
usd;0.2;0;0;0;0.5;0	usd	0	0	0	0.2	0.5	0	gee_agg	trt*period1	1000	-0.011929	0.19613	0.932
usd;0.2;0;0;0;0.5;0	usd	0	0	0	0.2	0.5	0	gee_agg	trt*period2	1000	-0.005963	0.154311	0.939
usd;0.2;0;0;0;0.5;0	usd	0	0	0	0.2	0.5	0	gee_agg	trt*period3	1000	0	0	1
usd;0.2;0;0;0;0.5;0	usd	0	0	0	0.2	0.5	0	gee_agg	trt*period4	1000	-0.009733	0.162551	0.924
usd;0.2;0;0;0;0.5;0	usd	0	0	0	0.2	0.5	0	gee_agg	trt*period5	1000	-0.022305	0.226809	0.902
usd;0.2;0;0;0;0.5;0	usd	0	0	0	0.2	0.5	0	glmm_agg	Intercept	1000	-0.0020319	0.103235	0.942
usd;0.2;0;0;0;0.5;0	usd	0	0	0	0.2	0.5	0	glmm_agg	period1	1000	0.00593046	0.117568	0.957
usd;0.2;0;0;0;0.5;0	usd	0	0	0	0.2	0.5	0	glmm_agg	period2	1000	0.00670099	0.111347	0.978
usd;0.2;0;0;0;0.5;0	usd	0	0	0	0.2	0.5	0	glmm_agg	period3	1000	0	0
usd;0.2;0;0;0;0.5;0	usd	0	0	0	0.2	0.5	0	glmm_agg	period4	1000	0.00522981	0.134644	0.968
usd;0.2;0;0;0;0.5;0	usd	0	0	0	0.2	0.5	0	glmm_agg	period5	1000	0.0118499	0.202739	0.905
usd;0.2;0;0;0;0.5;0	usd	0	0	0	0.2	0.5	0	glmm_agg	trt	1000	0.00306575	0.142255	0.938
usd;0.2;0;0;0;0.5;0	usd	0	0	0	0.2	0.5	0	glmm_agg	trt*period1	1000	-0.01417	0.209828	0.96
usd;0.2;0;0;0;0.5;0	usd	0	0	0	0.2	0.5	0	glmm_agg	trt*period2	1000	-0.0059457	0.173268	0.966
usd;0.2;0;0;0;0.5;0	usd	0	0	0	0.2	0.5	0	glmm_agg	trt*period3	1000	0	0
usd;0.2;0;0;0;0.5;0	usd	0	0	0	0.2	0.5	0	glmm_agg	trt*period4	1000	-0.0068073	0.183154	0.954
usd;0.2;0;0;0;0.5;0	usd	0	0	0	0.2	0.5	0	glmm_agg	trt*period5	1000	-0.012727	0.239726	0.921
usd;0.2;0;0;0;0.5;-0.1	usd	0	0	0	0.2	0.5	-0.1	gee_agg	Intercept	1000	0.00233464	0.0934096	0.929
usd;0.2;0;0;0;0.5;-0.1	usd	0	0	0	0.2	0.5	-0.1	gee_agg	period1	1000	0.00313644	0.107826	0.93
usd;0.2;0;0;0;0.5;-0.1	usd	0	0	0	0.2	0.5	-0.1	gee_agg	period2	1000	0.00557227	0.10122	0.934
usd;0.2;0;0;0;0.5;-0.1	usd	0	0	0	0.2	0.5	-0.1	gee_agg	period3	1000	0	0	1
usd;0.2;0;0;0;0.5;-0.1	usd	0	0	0	0.2	0.5	-0.1	gee_agg	period4	1000	0.00769888	0.123506	0.909
usd;0.2;0;0;0;0.5;-0.1	usd	0	0	0	0.2	0.5	-0.1	gee_agg	period5	1000	0.0206989	0.195038	0.886
usd;0.2;0;0;0;0.5;-0.1	usd	0	0	0	0.2	0.5	-0.1	gee_agg	trt	1000	0.00143215	0.123825	0.939
usd;0.2;0;0;0;0.5;-0.1	usd	0	0	0	0.2	0.5	-0.1	gee_agg	trt*period1	1000	-0.013335	0.195166	0.925
usd;0.2;0;0;0;0.5;-0.1	usd	0	0	0	0.2	0.5	-0.1	gee_agg	trt*period2	1000	-0.0067721	0.154012	0.933
usd;0.2;0;0;0;0.5;-0.1	usd	0	0	0	0.2	0.5	-0.1	gee_agg	trt*period3	1000	0	0	1
usd;0.2;0;0;0;0.5;-0.1	usd	0	0	0	0.2	0.5	-0.1	gee_agg	trt*period4	1000	-0.010215	0.16249	0.923
usd;0.2;0;0;0;0.5;-0.1	usd	0	0	0	0.2	0.5	-0.1	gee_agg	trt*period5	1000	-0.023085	0.225095	0.906
usd;0.2;0;0;0;0.5;-0.1	usd	0	0	0	0.2	0.5	-0.1	glmm_agg	Intercept	1000	-0.0018974	0.103384	0.941
usd;0.2;0;0;0;0.5;-0.1	usd	0	0	0	0.2	0.5	-0.1	glmm_agg	period1	1000	0.00584601	0.11765	0.956
usd;0.2;0;0;0;0.5;-0.1	usd	0	0	0	0.2	0.5	-0.1	glmm_agg	period2	1000	0.00655541	0.111297	0.978
usd;0.2;0;0;0;0.5;-0.1	usd	0	0	0	0.2	0.5	-0.1	glmm_agg	period3	1000	0	0
usd;0.2;0;0;0;0.5;-0.1	usd	0	0	0	0.2	0.5	-0.1	glmm_agg	period4	1000	0.00525336	0.134692	0.968
usd;0.2;0;0;0;0.5;-0.1	usd	0	0	0	0.2	0.5	-0.1	glmm_agg	period5	1000	0.0118472	0.202698	0.904
usd;0.2;0;0;0;0.5;-0.1	usd	0	0	0	0.2	0.5	-0.1	glmm_agg	trt	1000	0.00284326	0.142488	0.939
usd;0.2;0;0;0;0.5;-0.1	usd	0	0	0	0.2	0.5	-0.1	glmm_agg	trt*period1	1000	-0.013865	0.208257	0.961
usd;0.2;0;0;0;0.5;-0.1	usd	0	0	0	0.2	0.5	-0.1	glmm_agg	trt*period2	1000	-0.0059375	0.173536	0.963
usd;0.2;0;0;0;0.5;-0.1	usd	0	0	0	0.2	0.5	-0.1	glmm_agg	trt*period3	1000	0	0
usd;0.2;0;0;0;0.5;-0.1	usd	0	0	0	0.2	0.5	-0.1	glmm_agg	trt*period4	1000	-0.0069354	0.183156	0.952
usd;0.2;0;0;0;0.5;-0.1	usd	0	0	0	0.2	0.5	-0.1	glmm_agg	trt*period5	1000	-0.012629	0.238598	0.925
usd;0.5;0;0;0;0.5;0	usd	0	0	0	0.5	0.5	0	gee_agg	Intercept	1000	0.0081994	0.125929	0.924
usd;0.5;0;0;0;0.5;0	usd	0	0	0	0.5	0.5	0	gee_agg	period1	1000	-0.00077569	0.144601	0.928
usd;0.5;0;0;0;0.5;0	usd	0	0	0	0.5	0.5	0	gee_agg	period2	1000	0.00290445	0.130939	0.924
usd;0.5;0;0;0;0.5;0	usd	0	0	0	0.5	0.5	0	gee_agg	period3	1000	0	0	1
usd;0.5;0;0;0;0.5;0	usd	0	0	0	0.5	0.5	0	gee_agg	period4	1000	0.00611958	0.165908	0.907
usd;0.5;0;0;0;0.5;0	usd	0	0	0	0.5	0.5	0	gee_agg	period5	1000	0.0300467	0.263154	0.885
usd;0.5;0;0;0;0.5;0	usd	0	0	0	0.5	0.5	0	gee_agg	trt	1000	-0.0027801	0.168085	0.937
usd;0.5;0;0;0;0.5;0	usd	0	0	0	0.5	0.5	0	gee_agg	trt*period1	1000	-0.010609	0.265779	0.93
usd;0.5;0;0;0;0.5;0	usd	0	0	0	0.5	0.5	0	gee_agg	trt*period2	1000	-0.0031293	0.205624	0.934
usd;0.5;0;0;0;0.5;0	usd	0	0	0	0.5	0.5	0	gee_agg	trt*period3	1000	0	0	1
usd;0.5;0;0;0;0.5;0	usd	0	0	0	0.5	0.5	0	gee_agg	trt*period4	1000	-0.010641	0.219376	0.928
usd;0.5;0;0;0;0.5;0	usd	0	0	0	0.5	0.5	0	gee_agg	trt*period5	1000	-0.031674	0.305982	0.896
usd;0.5;0;0;0;0.5;0	usd	0	0	0	0.5	0.5	0	glmm_agg	Intercept	1000	0.000341335	0.153073	0.94
usd;0.5;0;0;0;0.5;0	usd	0	0	0	0.5	0.5	0	glmm_agg	period1	1000	0.00535178	0.172929	0.962
usd;0.5;0;0;0;0.5;0	usd	0	0	0	0.5	0.5	0	glmm_agg	period2	1000	0.00641077	0.159081	0.984
usd;0.5;0;0;0;0.5;0	usd	0	0	0	0.5	0.5	0	glmm_agg	period3	1000	0	0
usd;0.5;0;0;0;0.5;0	usd	0	0	0	0.5	0.5	0	glmm_agg	period4	1000	0.00348274	0.193658	0.97
usd;0.5;0;0;0;0.5;0	usd	0	0	0	0.5	0.5	0	glmm_agg	period5	1000	0.0162829	0.291865	0.911
usd;0.5;0;0;0;0.5;0	usd	0	0	0	0.5	0.5	0	glmm_agg	trt	1000	0.000910185	0.213202	0.936
usd;0.5;0;0;0;0.5;0	usd	0	0	0	0.5	0.5	0	glmm_agg	trt*period1	1000	-0.017755	0.311688	0.961
usd;0.5;0;0;0;0.5;0	usd	0	0	0	0.5	0.5	0	glmm_agg	trt*period2	1000	-0.0055449	0.254794	0.972
usd;0.5;0;0;0;0.5;0	usd	0	0	0	0.5	0.5	0	glmm_agg	trt*period3	1000	0	0
usd;0.5;0;0;0;0.5;0	usd	0	0	0	0.5	0.5	0	glmm_agg	trt*period4	1000	-0.007299	0.26943	0.959
usd;0.5;0;0;0;0.5;0	usd	0	0	0	0.5	0.5	0	glmm_agg	trt*period5	1000	-0.01693	0.349561	0.917
usd;0.5;0;0;0;0.5;-0.1	usd	0	0	0	0.5	0.5	-0.1	gee_agg	Intercept	1000	0.0081636	0.126001	0.927
usd;0.5;0;0;0;0.5;-0.1	usd	0	0	0	0.5	0.5	-0.1	gee_agg	period1	1000	-0.00072614	0.144582	0.931
usd;0.5;0;0;0;0.5;-0.1	usd	0	0	0	0.5	0.5	-0.1	gee_agg	period2	1000	0.00297807	0.130917	0.924
usd;0.5;0;0;0;0.5;-0.1	usd	0	0	0	0.5	0.5	-0.1	gee_agg	period3	1000	0	0	1
usd;0.5;0;0;0;0.5;-0.1	usd	0	0	0	0.5	0.5	-0.1	gee_agg	period4	1000	0.00598871	0.166036	0.907
usd;0.5;0;0;0;0.5;-0.1	usd	0	0	0	0.5	0.5	-0.1	gee_agg	period5	1000	0.0298869	0.263293	0.884
usd;0.5;0;0;0;0.5;-0.1	usd	0	0	0	0.5	0.5	-0.1	gee_agg	trt	1000	-0.0027233	0.168151	0.939
usd;0.5;0;0;0;0.5;-0.1	usd	0	0	0	0.5	0.5	-0.1	gee_agg	trt*period1	1000	-0.013362	0.266071	0.919
usd;0.5;0;0;0;0.5;-0.1	usd	0	0	0	0.5	0.5	-0.1	gee_agg	trt*period2	1000	-0.0047567	0.205605	0.93
usd;0.5;0;0;0;0.5;-0.1	usd	0	0	0	0.5	0.5	-0.1	gee_agg	trt*period3	1000	0	0	1
usd;0.5;0;0;0;0.5;-0.1	usd	0	0	0	0.5	0.5	-0.1	gee_agg	trt*period4	1000	-0.010286	0.218956	0.925
usd;0.5;0;0;0;0.5;-0.1	usd	0	0	0	0.5	0.5	-0.1	gee_agg	trt*period5	1000	-0.031894	0.304532	0.895
usd;0.5;0;0;0;0.5;-0.1	usd	0	0	0	0.5	0.5	-0.1	glmm_agg	Intercept	1000	0.000243134	0.153216	0.941
usd;0.5;0;0;0;0.5;-0.1	usd	0	0	0	0.5	0.5	-0.1	glmm_agg	period1	1000	0.00560354	0.172845	0.96
usd;0.5;0;0;0;0.5;-0.1	usd	0	0	0	0.5	0.5	-0.1	glmm_agg	period2	1000	0.00662032	0.159075	0.983
usd;0.5;0;0;0;0.5;-0.1	usd	0	0	0	0.5	0.5	-0.1	glmm_agg	period3	1000	0	0
usd;0.5;0;0;0;0.5;-0.1	usd	0	0	0	0.5	0.5	-0.1	glmm_agg	period4	1000	0.00343661	0.193891	0.969
usd;0.5;0;0;0;0.5;-0.1	usd	0	0	0	0.5	0.5	-0.1	glmm_agg	period5	1000	0.0161995	0.292083	0.91
usd;0.5;0;0;0;0.5;-0.1	usd	0	0	0	0.5	0.5	-0.1	glmm_agg	trt	1000	0.0010408	0.213468	0.935
usd;0.5;0;0;0;0.5;-0.1	usd	0	0	0	0.5	0.5	-0.1	glmm_agg	trt*period1	1000	-0.018577	0.31126	0.961
usd;0.5;0;0;0;0.5;-0.1	usd	0	0	0	0.5	0.5	-0.1	glmm_agg	trt*period2	1000	-0.0066487	0.254787	0.97
usd;0.5;0;0;0;0.5;-0.1	usd	0	0	0	0.5	0.5	-0.1	glmm_agg	trt*period3	1000	0	0
usd;0.5;0;0;0;0.5;-0.1	usd	0	0	0	0.5	0.5	-0.1	glmm_agg	trt*period4	1000	-0.0065224	0.269589	0.959
usd;0.5;0;0;0;0.5;-0.1	usd	0	0	0	0.5	0.5	-0.1	glmm_agg	trt*period5	1000	-0.016165	0.348794	0.919
usd;0.8;0;0;0;0.5;0	usd	0	0	0	0.8	0.5	0	gee_agg	Intercept	1000	0.0104725	0.146493	0.928
usd;0.8;0;0;0;0.5;0	usd	0	0	0	0.8	0.5	0	gee_agg	period1	1000	-0.0014966	0.167049	0.933
usd;0.8;0;0;0;0.5;0	usd	0	0	0	0.8	0.5	0	gee_agg	period2	1000	0.00208564	0.150601	0.924
usd;0.8;0;0;0;0.5;0	usd	0	0	0	0.8	0.5	0	gee_agg	period3	1000	0	0	1
usd;0.8;0;0;0;0.5;0	usd	0	0	0	0.8	0.5	0	gee_agg	period4	1000	0.00634929	0.192365	0.909
usd;0.8;0;0;0;0.5;0	usd	0	0	0	0.8	0.5	0	gee_agg	period5	1000	0.0369045	0.307116	0.873
usd;0.8;0;0;0;0.5;0	usd	0	0	0	0.8	0.5	0	gee_agg	trt	1000	-0.0025156	0.193413	0.944
usd;0.8;0;0;0;0.5;0	usd	0	0	0	0.8	0.5	0	gee_agg	trt*period1	1000	-0.012398	0.310047	0.928
usd;0.8;0;0;0;0.5;0	usd	0	0	0	0.8	0.5	0	gee_agg	trt*period2	1000	-0.0037546	0.238398	0.929
usd;0.8;0;0;0;0.5;0	usd	0	0	0	0.8	0.5	0	gee_agg	trt*period3	1000	0	0	1
usd;0.8;0;0;0;0.5;0	usd	0	0	0	0.8	0.5	0	gee_agg	trt*period4	1000	-0.012458	0.25231	0.924
usd;0.8;0;0;0;0.5;0	usd	0	0	0	0.8	0.5	0	gee_agg	trt*period5	1000	-0.039319	0.355941	0.896
usd;0.8;0;0;0;0.5;0	usd	0	0	0	0.8	0.5	0	glmm_agg	Intercept	1000	0.00134637	0.192522	0.937
usd;0.8;0;0;0;0.5;0	usd	0	0	0	0.8	0.5	0	glmm_agg	period1	1000	0.00584431	0.215551	0.963
usd;0.8;0;0;0;0.5;0	usd	0	0	0	0.8	0.5	0	glmm_agg	period2	1000	0.00645426	0.197515	0.983
usd;0.8;0;0;0;0.5;0	usd	0	0	0	0.8	0.5	0	glmm_agg	period3	1000	0	0
usd;0.8;0;0;0;0.5;0	usd	0	0	0	0.8	0.5	0	glmm_agg	period4	1000	0.00371801	0.241706	0.971
usd;0.8;0;0;0;0.5;0	usd	0	0	0	0.8	0.5	0	glmm_agg	period5	1000	0.0228767	0.369373	0.909
usd;0.8;0;0;0;0.5;0	usd	0	0	0	0.8	0.5	0	glmm_agg	trt	1000	0.0013974	0.266422	0.927
usd;0.8;0;0;0;0.5;0	usd	0	0	0	0.8	0.5	0	glmm_agg	trt*period1	1000	-0.022857	0.391199	0.962
usd;0.8;0;0;0;0.5;0	usd	0	0	0	0.8	0.5	0	glmm_agg	trt*period2	1000	-0.0075132	0.316608	0.971
usd;0.8;0;0;0;0.5;0	usd	0	0	0	0.8	0.5	0	glmm_agg	trt*period3	1000	0	0
usd;0.8;0;0;0;0.5;0	usd	0	0	0	0.8	0.5	0	glmm_agg	trt*period4	1000	-0.008982	0.336635	0.96
usd;0.8;0;0;0;0.5;0	usd	0	0	0	0.8	0.5	0	glmm_agg	trt*period5	1000	-0.023748	0.440507	0.911
usd;0.8;0;0;0;0.5;-0.1	usd	0	0	0	0.8	0.5	-0.1	gee_agg	Intercept	1000	0.0103709	0.146426	0.924
usd;0.8;0;0;0;0.5;-0.1	usd	0	0	0	0.8	0.5	-0.1	gee_agg	period1	1000	-0.0013776	0.167139	0.931
usd;0.8;0;0;0;0.5;-0.1	usd	0	0	0	0.8	0.5	-0.1	gee_agg	period2	1000	0.00213032	0.1505	0.923
usd;0.8;0;0;0;0.5;-0.1	usd	0	0	0	0.8	0.5	-0.1	gee_agg	period3	1000	0	0	1
usd;0.8;0;0;0;0.5;-0.1	usd	0	0	0	0.8	0.5	-0.1	gee_agg	period4	1000	0.00634073	0.192353	0.91
usd;0.8;0;0;0;0.5;-0.1	usd	0	0	0	0.8	0.5	-0.1	gee_agg	period5	1000	0.036961	0.307068	0.873
usd;0.8;0;0;0;0.5;-0.1	usd	0	0	0	0.8	0.5	-0.1	gee_agg	trt	1000	-0.0023328	0.193312	0.946
usd;0.8;0;0;0;0.5;-0.1	usd	0	0	0	0.8	0.5	-0.1	gee_agg	trt*period1	1000	-0.016055	0.310502	0.921
usd;0.8;0;0;0;0.5;-0.1	usd	0	0	0	0.8	0.5	-0.1	gee_agg	trt*period2	1000	-0.0047941	0.236795	0.931
usd;0.8;0;0;0;0.5;-0.1	usd	0	0	0	0.8	0.5	-0.1	gee_agg	trt*period3	1000	0	0	1
usd;0.8;0;0;0;0.5;-0.1	usd	0	0	0	0.8	0.5	-0.1	gee_agg	trt*period4	1000	-0.011864	0.25245	0.927
usd;0.8;0;0;0;0.5;-0.1	usd	0	0	0	0.8	0.5	-0.1	gee_agg	trt*period5	1000	-0.040946	0.354771	0.89
usd;0.8;0;0;0;0.5;-0.1	usd	0	0	0	0.8	0.5	-0.1	glmm_agg	Intercept	1000	0.00132252	0.192574	0.937
usd;0.8;0;0;0;0.5;-0.1	usd	0	0	0	0.8	0.5	-0.1	glmm_agg	period1	1000	0.00595426	0.215736	0.964
usd;0.8;0;0;0;0.5;-0.1	usd	0	0	0	0.8	0.5	-0.1	glmm_agg	period2	1000	0.00651773	0.197643	0.983
usd;0.8;0;0;0;0.5;-0.1	usd	0	0	0	0.8	0.5	-0.1	glmm_agg	period3	1000	0	0
usd;0.8;0;0;0;0.5;-0.1	usd	0	0	0	0.8	0.5	-0.1	glmm_agg	period4	1000	0.00388088	0.241725	0.97
usd;0.8;0;0;0;0.5;-0.1	usd	0	0	0	0.8	0.5	-0.1	glmm_agg	period5	1000	0.0230387	0.369447	0.906
usd;0.8;0;0;0;0.5;-0.1	usd	0	0	0	0.8	0.5	-0.1	glmm_agg	trt	1000	0.00139133	0.266543	0.928
usd;0.8;0;0;0;0.5;-0.1	usd	0	0	0	0.8	0.5	-0.1	glmm_agg	trt*period1	1000	-0.024036	0.390516	0.96
usd;0.8;0;0;0;0.5;-0.1	usd	0	0	0	0.8	0.5	-0.1	glmm_agg	trt*period2	1000	-0.0074945	0.31598	0.968
usd;0.8;0;0;0;0.5;-0.1	usd	0	0	0	0.8	0.5	-0.1	glmm_agg	trt*period3	1000	0	0
usd;0.8;0;0;0;0.5;-0.1	usd	0	0	0	0.8	0.5	-0.1	glmm_agg	trt*period4	1000	-0.007941	0.336984	0.961
usd;0.8;0;0;0;0.5;-0.1	usd	0	0	0	0.8	0.5	-0.1	glmm_agg	trt*period5	1000	-0.024173	0.439834	0.911
usd;0.2;0;0;0;0.8;0	usd	0	0	0	0.2	0.8	0	gee_agg	Intercept	1000	0.00238052	0.0848206	0.927
usd;0.2;0;0;0;0.8;0	usd	0	0	0	0.2	0.8	0	gee_agg	period1	1000	0.00223565	0.0845907	0.928
usd;0.2;0;0;0;0.8;0	usd	0	0	0	0.2	0.8	0	gee_agg	period2	1000	0.00523067	0.0774232	0.929
usd;0.2;0;0;0;0.8;0	usd	0	0	0	0.2	0.8	0	gee_agg	period3	1000	0	0	1
usd;0.2;0;0;0;0.8;0	usd	0	0	0	0.2	0.8	0	gee_agg	period4	1000	0.00724099	0.0957878	0.926
usd;0.2;0;0;0;0.8;0	usd	0	0	0	0.2	0.8	0	gee_agg	period5	1000	0.0195403	0.162881	0.891
usd;0.2;0;0;0;0.8;0	usd	0	0	0	0.2	0.8	0	gee_agg	trt	1000	0.00160889	0.0995051	0.942
usd;0.2;0;0;0;0.8;0	usd	0	0	0	0.2	0.8	0	gee_agg	trt*period1	1000	-0.008009	0.157458	0.931
usd;0.2;0;0;0;0.8;0	usd	0	0	0	0.2	0.8	0	gee_agg	trt*period2	1000	-0.0075972	0.117479	0.934
usd;0.2;0;0;0;0.8;0	usd	0	0	0	0.2	0.8	0	gee_agg	trt*period3	1000	0	0	1
usd;0.2;0;0;0;0.8;0	usd	0	0	0	0.2	0.8	0	gee_agg	trt*period4	1000	-0.0072141	0.125058	0.934
usd;0.2;0;0;0;0.8;0	usd	0	0	0	0.2	0.8	0	gee_agg	trt*period5	1000	-0.020509	0.186973	0.913
usd;0.2;0;0;0;0.8;0	usd	0	0	0	0.2	0.8	0	glmm_agg	Intercept	1000	-0.001145	0.0947261	0.937
usd;0.2;0;0;0;0.8;0	usd	0	0	0	0.2	0.8	0	glmm_agg	period1	1000	0.00374955	0.0946519	0.962
usd;0.2;0;0;0;0.8;0	usd	0	0	0	0.2	0.8	0	glmm_agg	period2	1000	0.00481741	0.087629	0.975
usd;0.2;0;0;0;0.8;0	usd	0	0	0	0.2	0.8	0	glmm_agg	period3	1000	0	0
usd;0.2;0;0;0;0.8;0	usd	0	0	0	0.2	0.8	0	glmm_agg	period4	1000	0.00452641	0.106234	0.954
usd;0.2;0;0;0;0.8;0	usd	0	0	0	0.2	0.8	0	glmm_agg	period5	1000	0.0123955	0.169294	0.891
usd;0.2;0;0;0;0.8;0	usd	0	0	0	0.2	0.8	0	glmm_agg	trt	1000	0.00309861	0.120239	0.93
usd;0.2;0;0;0;0.8;0	usd	0	0	0	0.2	0.8	0	glmm_agg	trt*period1	1000	-0.008591	0.16823	0.967
usd;0.2;0;0;0;0.8;0	usd	0	0	0	0.2	0.8	0	glmm_agg	trt*period2	1000	-0.0065886	0.136819	0.968
usd;0.2;0;0;0;0.8;0	usd	0	0	0	0.2	0.8	0	glmm_agg	trt*period3	1000	0	0
usd;0.2;0;0;0;0.8;0	usd	0	0	0	0.2	0.8	0	glmm_agg	trt*period4	1000	-0.0054985	0.145497	0.942
usd;0.2;0;0;0;0.8;0	usd	0	0	0	0.2	0.8	0	glmm_agg	trt*period5	1000	-0.014882	0.198057	0.895
usd;0.2;0;0;0;0.8;-0.1	usd	0	0	0	0.2	0.8	-0.1	gee_agg	Intercept	1000	0.00226701	0.084946	0.93
usd;0.2;0;0;0;0.8;-0.1	usd	0	0	0	0.2	0.8	-0.1	gee_agg	period1	1000	0.00242261	0.0845479	0.926
usd;0.2;0;0;0;0.8;-0.1	usd	0	0	0	0.2	0.8	-0.1	gee_agg	period2	1000	0.00527538	0.0774246	0.932
usd;0.2;0;0;0;0.8;-0.1	usd	0	0	0	0.2	0.8	-0.1	gee_agg	period3	1000	0	0	1
usd;0.2;0;0;0;0.8;-0.1	usd	0	0	0	0.2	0.8	-0.1	gee_agg	period4	1000	0.00728184	0.0958955	0.927
usd;0.2;0;0;0;0.8;-0.1	usd	0	0	0	0.2	0.8	-0.1	gee_agg	period5	1000	0.0195278	0.162909	0.892
usd;0.2;0;0;0;0.8;-0.1	usd	0	0	0	0.2	0.8	-0.1	gee_agg	trt	1000	0.00179987	0.0995088	0.941
usd;0.2;0;0;0;0.8;-0.1	usd	0	0	0	0.2	0.8	-0.1	gee_agg	trt*period1	1000	-0.009476	0.15649	0.932
usd;0.2;0;0;0;0.8;-0.1	usd	0	0	0	0.2	0.8	-0.1	gee_agg	trt*period2	1000	-0.0066245	0.115893	0.937
usd;0.2;0;0;0;0.8;-0.1	usd	0	0	0	0.2	0.8	-0.1	gee_agg	trt*period3	1000	0	0	1
usd;0.2;0;0;0;0.8;-0.1	usd	0	0	0	0.2	0.8	-0.1	gee_agg	trt*period4	1000	-0.0075865	0.12466	0.931
usd;0.2;0;0;0;0.8;-0.1	usd	0	0	0	0.2	0.8	-0.1	gee_agg	trt*period5	1000	-0.021507	0.185291	0.913
usd;0.2;0;0;0;0.8;-0.1	usd	0	0	0	0.2	0.8	-0.1	glmm_agg	Intercept	1000	-0.0011676	0.0950448	0.934
usd;0.2;0;0;0;0.8;-0.1	usd	0	0	0	0.2	0.8	-0.1	glmm_agg	period1	1000	0.00399689	0.0947501	0.961
usd;0.2;0;0;0;0.8;-0.1	usd	0	0	0	0.2	0.8	-0.1	glmm_agg	period2	1000	0.00491317	0.0879054	0.979
usd;0.2;0;0;0;0.8;-0.1	usd	0	0	0	0.2	0.8	-0.1	glmm_agg	period3	1000	0	0
usd;0.2;0;0;0;0.8;-0.1	usd	0	0	0	0.2	0.8	-0.1	glmm_agg	period4	1000	0.00478346	0.106447	0.955
usd;0.2;0;0;0;0.8;-0.1	usd	0	0	0	0.2	0.8	-0.1	glmm_agg	period5	1000	0.0126455	0.169351	0.893
usd;0.2;0;0;0;0.8;-0.1	usd	0	0	0	0.2	0.8	-0.1	glmm_agg	trt	1000	0.00298627	0.120646	0.929
usd;0.2;0;0;0;0.8;-0.1	usd	0	0	0	0.2	0.8	-0.1	glmm_agg	trt*period1	1000	-0.009138	0.16699	0.968
usd;0.2;0;0;0;0.8;-0.1	usd	0	0	0	0.2	0.8	-0.1	glmm_agg	trt*period2	1000	-0.0049778	0.135686	0.968
usd;0.2;0;0;0;0.8;-0.1	usd	0	0	0	0.2	0.8	-0.1	glmm_agg	trt*period3	1000	0	0
usd;0.2;0;0;0;0.8;-0.1	usd	0	0	0	0.2	0.8	-0.1	glmm_agg	trt*period4	1000	-0.0054462	0.145547	0.945
usd;0.2;0;0;0;0.8;-0.1	usd	0	0	0	0.2	0.8	-0.1	glmm_agg	trt*period5	1000	-0.014871	0.196904	0.893
usd;0.5;0;0;0;0.8;0	usd	0	0	0	0.5	0.8	0	gee_agg	Intercept	1000	0.00680228	0.11423	0.93
usd;0.5;0;0;0;0.8;0	usd	0	0	0	0.5	0.8	0	gee_agg	period1	1000	-0.00059961	0.109204	0.927
usd;0.5;0;0;0;0.8;0	usd	0	0	0	0.5	0.8	0	gee_agg	period2	1000	0.00380255	0.0953073	0.924
usd;0.5;0;0;0;0.8;0	usd	0	0	0	0.5	0.8	0	gee_agg	period3	1000	0	0	1
usd;0.5;0;0;0;0.8;0	usd	0	0	0	0.5	0.8	0	gee_agg	period4	1000	0.00773323	0.120982	0.912
usd;0.5;0;0;0;0.8;0	usd	0	0	0	0.5	0.8	0	gee_agg	period5	1000	0.025994	0.21123	0.882
usd;0.5;0;0;0;0.8;0	usd	0	0	0	0.5	0.8	0	gee_agg	trt	1000	-0.00087937	0.128915	0.929
usd;0.5;0;0;0;0.8;0	usd	0	0	0	0.5	0.8	0	gee_agg	trt*period1	1000	-0.0068897	0.207131	0.933
usd;0.5;0;0;0;0.8;0	usd	0	0	0	0.5	0.8	0	gee_agg	trt*period2	1000	-0.0041148	0.147823	0.93
usd;0.5;0;0;0;0.8;0	usd	0	0	0	0.5	0.8	0	gee_agg	trt*period3	1000	0	0	1
usd;0.5;0;0;0;0.8;0	usd	0	0	0	0.5	0.8	0	gee_agg	trt*period4	1000	-0.00876	0.158814	0.928
usd;0.5;0;0;0;0.8;0	usd	0	0	0	0.5	0.8	0	gee_agg	trt*period5	1000	-0.027559	0.242085	0.91
usd;0.5;0;0;0;0.8;0	usd	0	0	0	0.5	0.8	0	glmm_agg	Intercept	1000	0.000706326	0.140367	0.934
usd;0.5;0;0;0;0.8;0	usd	0	0	0	0.5	0.8	0	glmm_agg	period1	1000	0.00368255	0.134697	0.976
usd;0.5;0;0;0;0.8;0	usd	0	0	0	0.5	0.8	0	glmm_agg	period2	1000	0.00506834	0.120667	0.987
usd;0.5;0;0;0;0.8;0	usd	0	0	0	0.5	0.8	0	glmm_agg	period3	1000	0	0
usd;0.5;0;0;0;0.8;0	usd	0	0	0	0.5	0.8	0	glmm_agg	period4	1000	0.00539039	0.148076	0.966
usd;0.5;0;0;0;0.8;0	usd	0	0	0	0.5	0.8	0	glmm_agg	period5	1000	0.0155802	0.233003	0.884
usd;0.5;0;0;0;0.8;0	usd	0	0	0	0.5	0.8	0	glmm_agg	trt	1000	0.00237694	0.178852	0.926
usd;0.5;0;0;0;0.8;0	usd	0	0	0	0.5	0.8	0	glmm_agg	trt*period1	1000	-0.011107	0.24285	0.968
usd;0.5;0;0;0;0.8;0	usd	0	0	0	0.5	0.8	0	glmm_agg	trt*period2	1000	-0.0042957	0.193744	0.969
usd;0.5;0;0;0;0.8;0	usd	0	0	0	0.5	0.8	0	glmm_agg	trt*period3	1000	0	0
usd;0.5;0;0;0;0.8;0	usd	0	0	0	0.5	0.8	0	glmm_agg	trt*period4	1000	-0.0070261	0.211481	0.946
usd;0.5;0;0;0;0.8;0	usd	0	0	0	0.5	0.8	0	glmm_agg	trt*period5	1000	-0.018233	0.27785	0.894
usd;0.5;0;0;0;0.8;-0.1	usd	0	0	0	0.5	0.8	-0.1	gee_agg	Intercept	1000	0.00637042	0.114285	0.931
usd;0.5;0;0;0;0.8;-0.1	usd	0	0	0	0.5	0.8	-0.1	gee_agg	period1	1000	-0.00037285	0.109315	0.925
usd;0.5;0;0;0;0.8;-0.1	usd	0	0	0	0.5	0.8	-0.1	gee_agg	period2	1000	0.00397948	0.0952401	0.922
usd;0.5;0;0;0;0.8;-0.1	usd	0	0	0	0.5	0.8	-0.1	gee_agg	period3	1000	0	0	1
usd;0.5;0;0;0;0.8;-0.1	usd	0	0	0	0.5	0.8	-0.1	gee_agg	period4	1000	0.0079154	0.121004	0.912
usd;0.5;0;0;0;0.8;-0.1	usd	0	0	0	0.5	0.8	-0.1	gee_agg	period5	1000	0.026124	0.211241	0.881
usd;0.5;0;0;0;0.8;-0.1	usd	0	0	0	0.5	0.8	-0.1	gee_agg	trt	1000	-8.725e-05	0.128897	0.931
usd;0.5;0;0;0;0.8;-0.1	usd	0	0	0	0.5	0.8	-0.1	gee_agg	trt*period1	1000	-0.008095	0.208492	0.924
usd;0.5;0;0;0;0.8;-0.1	usd	0	0	0	0.5	0.8	-0.1	gee_agg	trt*period2	1000	-0.0048795	0.147237	0.927
usd;0.5;0;0;0;0.8;-0.1	usd	0	0	0	0.5	0.8	-0.1	gee_agg	trt*period3	1000	0	0	1
usd;0.5;0;0;0;0.8;-0.1	usd	0	0	0	0.5	0.8	-0.1	gee_agg	trt*period4	1000	-0.010033	0.158593	0.93
usd;0.5;0;0;0;0.8;-0.1	usd	0	0	0	0.5	0.8	-0.1	gee_agg	trt*period5	1000	-0.028935	0.240079	0.913
usd;0.5;0;0;0;0.8;-0.1	usd	0	0	0	0.5	0.8	-0.1	glmm_agg	Intercept	1000	0.000319831	0.141035	0.935
usd;0.5;0;0;0;0.8;-0.1	usd	0	0	0	0.5	0.8	-0.1	glmm_agg	period1	1000	0.00416604	0.13535	0.973
usd;0.5;0;0;0;0.8;-0.1	usd	0	0	0	0.5	0.8	-0.1	glmm_agg	period2	1000	0.00545922	0.121321	0.986
usd;0.5;0;0;0;0.8;-0.1	usd	0	0	0	0.5	0.8	-0.1	glmm_agg	period3	1000	0	0
usd;0.5;0;0;0;0.8;-0.1	usd	0	0	0	0.5	0.8	-0.1	glmm_agg	period4	1000	0.00604409	0.148405	0.969
usd;0.5;0;0;0;0.8;-0.1	usd	0	0	0	0.5	0.8	-0.1	glmm_agg	period5	1000	0.0160644	0.233025	0.884
usd;0.5;0;0;0;0.8;-0.1	usd	0	0	0	0.5	0.8	-0.1	glmm_agg	trt	1000	0.00283316	0.179833	0.924
usd;0.5;0;0;0;0.8;-0.1	usd	0	0	0	0.5	0.8	-0.1	glmm_agg	trt*period1	1000	-0.011654	0.241705	0.972
usd;0.5;0;0;0;0.8;-0.1	usd	0	0	0	0.5	0.8	-0.1	glmm_agg	trt*period2	1000	-0.0045121	0.195085	0.968
usd;0.5;0;0;0;0.8;-0.1	usd	0	0	0	0.5	0.8	-0.1	glmm_agg	trt*period3	1000	0	0
usd;0.5;0;0;0;0.8;-0.1	usd	0	0	0	0.5	0.8	-0.1	glmm_agg	trt*period4	1000	-0.0077766	0.212029	0.949
usd;0.5;0;0;0;0.8;-0.1	usd	0	0	0	0.5	0.8	-0.1	glmm_agg	trt*period5	1000	-0.018048	0.276573	0.892
usd;0.8;0;0;0;0.8;0	usd	0	0	0	0.8	0.8	0	gee_agg	Intercept	1000	0.0097886	0.129198	0.936
usd;0.8;0;0;0;0.8;0	usd	0	0	0	0.8	0.8	0	gee_agg	period1	1000	-0.0025734	0.121875	0.928
usd;0.8;0;0;0;0.8;0	usd	0	0	0	0.8	0.8	0	gee_agg	period2	1000	0.00146264	0.105076	0.924
usd;0.8;0;0;0;0.8;0	usd	0	0	0	0.8	0.8	0	gee_agg	period3	1000	0	0	1
usd;0.8;0;0;0;0.8;0	usd	0	0	0	0.8	0.8	0	gee_agg	period4	1000	0.0061162	0.136062	0.916
usd;0.8;0;0;0;0.8;0	usd	0	0	0	0.8	0.8	0	gee_agg	period5	1000	0.0288795	0.237399	0.881
usd;0.8;0;0;0;0.8;0	usd	0	0	0	0.8	0.8	0	gee_agg	trt	1000	-0.0022735	0.143805	0.938
usd;0.8;0;0;0;0.8;0	usd	0	0	0	0.8	0.8	0	gee_agg	trt*period1	1000	-0.0041791	0.239817	0.928
usd;0.8;0;0;0;0.8;0	usd	0	0	0	0.8	0.8	0	gee_agg	trt*period2	1000	-0.0013197	0.165968	0.935
usd;0.8;0;0;0;0.8;0	usd	0	0	0	0.8	0.8	0	gee_agg	trt*period3	1000	0	0	1
usd;0.8;0;0;0;0.8;0	usd	0	0	0	0.8	0.8	0	gee_agg	trt*period4	1000	-0.008061	0.174745	0.938
usd;0.8;0;0;0;0.8;0	usd	0	0	0	0.8	0.8	0	gee_agg	trt*period5	1000	-0.030991	0.270475	0.907
usd;0.8;0;0;0;0.8;0	usd	0	0	0	0.8	0.8	0	glmm_agg	Intercept	1000	0.00338544	0.173776	0.937
usd;0.8;0;0;0;0.8;0	usd	0	0	0	0.8	0.8	0	glmm_agg	period1	1000	0.0024718	0.164122	0.981
usd;0.8;0;0;0;0.8;0	usd	0	0	0	0.8	0.8	0	glmm_agg	period2	1000	0.0031307	0.146105	0.989
usd;0.8;0;0;0;0.8;0	usd	0	0	0	0.8	0.8	0	glmm_agg	period3	1000	0	0
usd;0.8;0;0;0;0.8;0	usd	0	0	0	0.8	0.8	0	glmm_agg	period4	1000	0.00498638	0.180094	0.964
usd;0.8;0;0;0;0.8;0	usd	0	0	0	0.8	0.8	0	glmm_agg	period5	1000	0.0187164	0.282328	0.888
usd;0.8;0;0;0;0.8;0	usd	0	0	0	0.8	0.8	0	glmm_agg	trt	1000	0.00158601	0.22067	0.928
usd;0.8;0;0;0;0.8;0	usd	0	0	0	0.8	0.8	0	glmm_agg	trt*period1	1000	-0.012106	0.299935	0.972
usd;0.8;0;0;0;0.8;0	usd	0	0	0	0.8	0.8	0	glmm_agg	trt*period2	1000	-0.0028799	0.238287	0.969
usd;0.8;0;0;0;0.8;0	usd	0	0	0	0.8	0.8	0	glmm_agg	trt*period3	1000	0	0
usd;0.8;0;0;0;0.8;0	usd	0	0	0	0.8	0.8	0	glmm_agg	trt*period4	1000	-0.0072559	0.256963	0.949
usd;0.8;0;0;0;0.8;0	usd	0	0	0	0.8	0.8	0	glmm_agg	trt*period5	1000	-0.021393	0.336172	0.894
usd;0.8;0;0;0;0.8;-0.1	usd	0	0	0	0.8	0.8	-0.1	gee_agg	Intercept	1000	0.0099277	0.129028	0.936
usd;0.8;0;0;0;0.8;-0.1	usd	0	0	0	0.8	0.8	-0.1	gee_agg	period1	1000	-0.0026344	0.12184	0.925
usd;0.8;0;0;0;0.8;-0.1	usd	0	0	0	0.8	0.8	-0.1	gee_agg	period2	1000	0.00142165	0.104978	0.926
usd;0.8;0;0;0;0.8;-0.1	usd	0	0	0	0.8	0.8	-0.1	gee_agg	period3	1000	0	0	1
usd;0.8;0;0;0;0.8;-0.1	usd	0	0	0	0.8	0.8	-0.1	gee_agg	period4	1000	0.0061762	0.136368	0.913
usd;0.8;0;0;0;0.8;-0.1	usd	0	0	0	0.8	0.8	-0.1	gee_agg	period5	1000	0.0287678	0.23758	0.879
usd;0.8;0;0;0;0.8;-0.1	usd	0	0	0	0.8	0.8	-0.1	gee_agg	trt	1000	-0.0025903	0.143744	0.936
usd;0.8;0;0;0;0.8;-0.1	usd	0	0	0	0.8	0.8	-0.1	gee_agg	trt*period1	1000	-0.0064071	0.240627	0.92
usd;0.8;0;0;0;0.8;-0.1	usd	0	0	0	0.8	0.8	-0.1	gee_agg	trt*period2	1000	-0.0028816	0.166508	0.936
usd;0.8;0;0;0;0.8;-0.1	usd	0	0	0	0.8	0.8	-0.1	gee_agg	trt*period3	1000	0	0	1
usd;0.8;0;0;0;0.8;-0.1	usd	0	0	0	0.8	0.8	-0.1	gee_agg	trt*period4	1000	-0.008143	0.174226	0.937
usd;0.8;0;0;0;0.8;-0.1	usd	0	0	0	0.8	0.8	-0.1	gee_agg	trt*period5	1000	-0.031112	0.26975	0.907
usd;0.8;0;0;0;0.8;-0.1	usd	0	0	0	0.8	0.8	-0.1	glmm_agg	Intercept	1000	0.00340405	0.173112	0.936
usd;0.8;0;0;0;0.8;-0.1	usd	0	0	0	0.8	0.8	-0.1	glmm_agg	period1	1000	0.00264677	0.163331	0.984
usd;0.8;0;0;0;0.8;-0.1	usd	0	0	0	0.8	0.8	-0.1	glmm_agg	period2	1000	0.00330408	0.14518	0.989
usd;0.8;0;0;0;0.8;-0.1	usd	0	0	0	0.8	0.8	-0.1	glmm_agg	period3	1000	0	0
usd;0.8;0;0;0;0.8;-0.1	usd	0	0	0	0.8	0.8	-0.1	glmm_agg	period4	1000	0.00559736	0.180946	0.964
usd;0.8;0;0;0;0.8;-0.1	usd	0	0	0	0.8	0.8	-0.1	glmm_agg	period5	1000	0.0190972	0.282614	0.891
usd;0.8;0;0;0;0.8;-0.1	usd	0	0	0	0.8	0.8	-0.1	glmm_agg	trt	1000	0.000642173	0.21997	0.918
usd;0.8;0;0;0;0.8;-0.1	usd	0	0	0	0.8	0.8	-0.1	glmm_agg	trt*period1	1000	-0.013031	0.297716	0.978
usd;0.8;0;0;0;0.8;-0.1	usd	0	0	0	0.8	0.8	-0.1	glmm_agg	trt*period2	1000	-0.0031622	0.23764	0.974
usd;0.8;0;0;0;0.8;-0.1	usd	0	0	0	0.8	0.8	-0.1	glmm_agg	trt*period3	1000	0	0
usd;0.8;0;0;0;0.8;-0.1	usd	0	0	0	0.8	0.8	-0.1	glmm_agg	trt*period4	1000	-0.0070776	0.257329	0.951
usd;0.8;0;0;0;0.8;-0.1	usd	0	0	0	0.8	0.8	-0.1	glmm_agg	trt*period5	1000	-0.020294	0.335785	0.897
dsdopt;0.2;14;24;0;0.5;0	dsdopt	14	24	0	0.2	0.5	0	gee_agg	Intercept	1000	0.0074972	0.12114	0.923
dsdopt;0.2;14;24;0;0.5;0	dsdopt	14	24	0	0.2	0.5	0	gee_agg	period1	1000	-0.0032146	0.132212	0.927
dsdopt;0.2;14;24;0;0.5;0	dsdopt	14	24	0	0.2	0.5	0	gee_agg	period2	1000	-0.0016356	0.125724	0.916
dsdopt;0.2;14;24;0;0.5;0	dsdopt	14	24	0	0.2	0.5	0	gee_agg	period3	1000	0	0	1
dsdopt;0.2;14;24;0;0.5;0	dsdopt	14	24	0	0.2	0.5	0	gee_agg	period4	1000	-0.0042878	0.14134	0.907
dsdopt;0.2;14;24;0;0.5;0	dsdopt	14	24	0	0.2	0.5	0	gee_agg	period5	1000	0.0067905	0.169326	0.889
dsdopt;0.2;14;24;0;0.5;0	dsdopt	14	24	0	0.2	0.5	0	gee_agg	trt	1000	-0.0052136	0.140898	0.929
dsdopt;0.2;14;24;0;0.5;0	dsdopt	14	24	0	0.2	0.5	0	gee_agg	trt*period1	1000	-0.0012469	0.204802	0.93
dsdopt;0.2;14;24;0;0.5;0	dsdopt	14	24	0	0.2	0.5	0	gee_agg	trt*period2	1000	0.00237539	0.193349	0.924
dsdopt;0.2;14;24;0;0.5;0	dsdopt	14	24	0	0.2	0.5	0	gee_agg	trt*period3	1000	0	0	1
dsdopt;0.2;14;24;0;0.5;0	dsdopt	14	24	0	0.2	0.5	0	gee_agg	trt*period4	1000	0.00613071	0.167537	0.926
dsdopt;0.2;14;24;0;0.5;0	dsdopt	14	24	0	0.2	0.5	0	gee_agg	trt*period5	1000	-0.0061817	0.195181	0.913
dsdopt;0.2;14;24;0;0.5;0	dsdopt	14	24	0	0.2	0.5	0	glmm_agg	Intercept	1000	-0.0015814	0.13629	0.942
dsdopt;0.2;14;24;0;0.5;0	dsdopt	14	24	0	0.2	0.5	0	glmm_agg	period1	1000	0.0043612	0.146504	0.954
dsdopt;0.2;14;24;0;0.5;0	dsdopt	14	24	0	0.2	0.5	0	glmm_agg	period2	1000	0.00490173	0.140291	0.962
dsdopt;0.2;14;24;0;0.5;0	dsdopt	14	24	0	0.2	0.5	0	glmm_agg	period3	1000	0	0
dsdopt;0.2;14;24;0;0.5;0	dsdopt	14	24	0	0.2	0.5	0	glmm_agg	period4	1000	-0.0037907	0.160643	0.959
dsdopt;0.2;14;24;0;0.5;0	dsdopt	14	24	0	0.2	0.5	0	glmm_agg	period5	1000	0.00519396	0.179145	0.911
dsdopt;0.2;14;24;0;0.5;0	dsdopt	14	24	0	0.2	0.5	0	glmm_agg	trt	1000	0.0028195	0.159587	0.947
dsdopt;0.2;14;24;0;0.5;0	dsdopt	14	24	0	0.2	0.5	0	glmm_agg	trt*period1	1000	-0.009577	0.225797	0.948
dsdopt;0.2;14;24;0;0.5;0	dsdopt	14	24	0	0.2	0.5	0	glmm_agg	trt*period2	1000	-0.0059467	0.220708	0.947
dsdopt;0.2;14;24;0;0.5;0	dsdopt	14	24	0	0.2	0.5	0	glmm_agg	trt*period3	1000	0	0
dsdopt;0.2;14;24;0;0.5;0	dsdopt	14	24	0	0.2	0.5	0	glmm_agg	trt*period4	1000	0.00491388	0.19171	0.96
dsdopt;0.2;14;24;0;0.5;0	dsdopt	14	24	0	0.2	0.5	0	glmm_agg	trt*period5	1000	-0.0054674	0.207667	0.91
dsdopt;0.2;14;24;0;0.5;-0.1	dsdopt	14	24	0	0.2	0.5	-0.1	gee_agg	Intercept	1000	0.00753396	0.121096	0.923
dsdopt;0.2;14;24;0;0.5;-0.1	dsdopt	14	24	0	0.2	0.5	-0.1	gee_agg	period1	1000	-0.0032423	0.132179	0.927
dsdopt;0.2;14;24;0;0.5;-0.1	dsdopt	14	24	0	0.2	0.5	-0.1	gee_agg	period2	1000	-0.0016625	0.125699	0.913
dsdopt;0.2;14;24;0;0.5;-0.1	dsdopt	14	24	0	0.2	0.5	-0.1	gee_agg	period3	1000	0	0	1
dsdopt;0.2;14;24;0;0.5;-0.1	dsdopt	14	24	0	0.2	0.5	-0.1	gee_agg	period4	1000	-0.0042817	0.141353	0.907
dsdopt;0.2;14;24;0;0.5;-0.1	dsdopt	14	24	0	0.2	0.5	-0.1	gee_agg	period5	1000	0.00679863	0.169338	0.89
dsdopt;0.2;14;24;0;0.5;-0.1	dsdopt	14	24	0	0.2	0.5	-0.1	gee_agg	trt	1000	-0.0052659	0.140819	0.928
dsdopt;0.2;14;24;0;0.5;-0.1	dsdopt	14	24	0	0.2	0.5	-0.1	gee_agg	trt*period1	1000	-0.0042765	0.201131	0.93
dsdopt;0.2;14;24;0;0.5;-0.1	dsdopt	14	24	0	0.2	0.5	-0.1	gee_agg	trt*period2	1000	0.00234799	0.192891	0.919
dsdopt;0.2;14;24;0;0.5;-0.1	dsdopt	14	24	0	0.2	0.5	-0.1	gee_agg	trt*period3	1000	0	0	1
dsdopt;0.2;14;24;0;0.5;-0.1	dsdopt	14	24	0	0.2	0.5	-0.1	gee_agg	trt*period4	1000	0.00584268	0.167327	0.923
dsdopt;0.2;14;24;0;0.5;-0.1	dsdopt	14	24	0	0.2	0.5	-0.1	gee_agg	trt*period5	1000	-0.0075423	0.194355	0.914
dsdopt;0.2;14;24;0;0.5;-0.1	dsdopt	14	24	0	0.2	0.5	-0.1	glmm_agg	Intercept	1000	-0.0015262	0.13637	0.94
dsdopt;0.2;14;24;0;0.5;-0.1	dsdopt	14	24	0	0.2	0.5	-0.1	glmm_agg	period1	1000	0.00433491	0.146587	0.953
dsdopt;0.2;14;24;0;0.5;-0.1	dsdopt	14	24	0	0.2	0.5	-0.1	glmm_agg	period2	1000	0.00488691	0.140414	0.963
dsdopt;0.2;14;24;0;0.5;-0.1	dsdopt	14	24	0	0.2	0.5	-0.1	glmm_agg	period3	1000	0	0
dsdopt;0.2;14;24;0;0.5;-0.1	dsdopt	14	24	0	0.2	0.5	-0.1	glmm_agg	period4	1000	-0.0037595	0.160677	0.958
dsdopt;0.2;14;24;0;0.5;-0.1	dsdopt	14	24	0	0.2	0.5	-0.1	glmm_agg	period5	1000	0.00525644	0.179172	0.912
dsdopt;0.2;14;24;0;0.5;-0.1	dsdopt	14	24	0	0.2	0.5	-0.1	glmm_agg	trt	1000	0.00278256	0.159664	0.949
dsdopt;0.2;14;24;0;0.5;-0.1	dsdopt	14	24	0	0.2	0.5	-0.1	glmm_agg	trt*period1	1000	-0.011089	0.222439	0.948
dsdopt;0.2;14;24;0;0.5;-0.1	dsdopt	14	24	0	0.2	0.5	-0.1	glmm_agg	trt*period2	1000	-0.0051042	0.219944	0.953
dsdopt;0.2;14;24;0;0.5;-0.1	dsdopt	14	24	0	0.2	0.5	-0.1	glmm_agg	trt*period3	1000	0	0
dsdopt;0.2;14;24;0;0.5;-0.1	dsdopt	14	24	0	0.2	0.5	-0.1	glmm_agg	trt*period4	1000	0.00491137	0.192007	0.957
dsdopt;0.2;14;24;0;0.5;-0.1	dsdopt	14	24	0	0.2	0.5	-0.1	glmm_agg	trt*period5	1000	-0.0057703	0.20714	0.914
dsdopt;0.5;14;24;0;0.5;0	dsdopt	14	24	0	0.5	0.5	0	gee_agg	Intercept	1000	0.0134571	0.165636	0.915
dsdopt;0.5;14;24;0;0.5;0	dsdopt	14	24	0	0.5	0.5	0	gee_agg	period1	1000	-0.0074148	0.179478	0.926
dsdopt;0.5;14;24;0;0.5;0	dsdopt	14	24	0	0.5	0.5	0	gee_agg	period2	1000	-0.0047015	0.167992	0.912
dsdopt;0.5;14;24;0;0.5;0	dsdopt	14	24	0	0.5	0.5	0	gee_agg	period3	1000	0	0	1
dsdopt;0.5;14;24;0;0.5;0	dsdopt	14	24	0	0.5	0.5	0	gee_agg	period4	1000	-0.0059777	0.193213	0.904
dsdopt;0.5;14;24;0;0.5;0	dsdopt	14	24	0	0.5	0.5	0	gee_agg	period5	1000	0.0094784	0.234284	0.89
dsdopt;0.5;14;24;0;0.5;0	dsdopt	14	24	0	0.5	0.5	0	gee_agg	trt	1000	-0.008826	0.19154	0.921
dsdopt;0.5;14;24;0;0.5;0	dsdopt	14	24	0	0.5	0.5	0	gee_agg	trt*period1	1000	0.00210999	0.281961	0.929
dsdopt;0.5;14;24;0;0.5;0	dsdopt	14	24	0	0.5	0.5	0	gee_agg	trt*period2	1000	0.00679297	0.26142	0.913
dsdopt;0.5;14;24;0;0.5;0	dsdopt	14	24	0	0.5	0.5	0	gee_agg	trt*period3	1000	0	0	1
dsdopt;0.5;14;24;0;0.5;0	dsdopt	14	24	0	0.5	0.5	0	gee_agg	trt*period4	1000	0.00662754	0.226447	0.913
dsdopt;0.5;14;24;0;0.5;0	dsdopt	14	24	0	0.5	0.5	0	gee_agg	trt*period5	1000	-0.009782	0.267203	0.912
dsdopt;0.5;14;24;0;0.5;0	dsdopt	14	24	0	0.5	0.5	0	glmm_agg	Intercept	1000	-0.0011397	0.204387	0.936
dsdopt;0.5;14;24;0;0.5;0	dsdopt	14	24	0	0.5	0.5	0	glmm_agg	period1	1000	0.0052964	0.218414	0.96
dsdopt;0.5;14;24;0;0.5;0	dsdopt	14	24	0	0.5	0.5	0	glmm_agg	period2	1000	0.00599916	0.206247	0.969
dsdopt;0.5;14;24;0;0.5;0	dsdopt	14	24	0	0.5	0.5	0	glmm_agg	period3	1000	0	0
dsdopt;0.5;14;24;0;0.5;0	dsdopt	14	24	0	0.5	0.5	0	glmm_agg	period4	1000	-0.0059796	0.239816	0.961
dsdopt;0.5;14;24;0;0.5;0	dsdopt	14	24	0	0.5	0.5	0	glmm_agg	period5	1000	0.00766171	0.266997	0.895
dsdopt;0.5;14;24;0;0.5;0	dsdopt	14	24	0	0.5	0.5	0	glmm_agg	trt	1000	0.00382743	0.240204	0.949
dsdopt;0.5;14;24;0;0.5;0	dsdopt	14	24	0	0.5	0.5	0	glmm_agg	trt*period1	1000	-0.012208	0.34293	0.941
dsdopt;0.5;14;24;0;0.5;0	dsdopt	14	24	0	0.5	0.5	0	glmm_agg	trt*period2	1000	-0.0057926	0.33138	0.952
dsdopt;0.5;14;24;0;0.5;0	dsdopt	14	24	0	0.5	0.5	0	glmm_agg	trt*period3	1000	0	0
dsdopt;0.5;14;24;0;0.5;0	dsdopt	14	24	0	0.5	0.5	0	glmm_agg	trt*period4	1000	0.00643588	0.285794	0.956
dsdopt;0.5;14;24;0;0.5;0	dsdopt	14	24	0	0.5	0.5	0	glmm_agg	trt*period5	1000	-0.008966	0.308986	0.899
dsdopt;0.5;14;24;0;0.5;-0.1	dsdopt	14	24	0	0.5	0.5	-0.1	gee_agg	Intercept	1000	0.0134343	0.165627	0.915
dsdopt;0.5;14;24;0;0.5;-0.1	dsdopt	14	24	0	0.5	0.5	-0.1	gee_agg	period1	1000	-0.0074254	0.17936	0.926
dsdopt;0.5;14;24;0;0.5;-0.1	dsdopt	14	24	0	0.5	0.5	-0.1	gee_agg	period2	1000	-0.0047159	0.167884	0.912
dsdopt;0.5;14;24;0;0.5;-0.1	dsdopt	14	24	0	0.5	0.5	-0.1	gee_agg	period3	1000	0	0	1
dsdopt;0.5;14;24;0;0.5;-0.1	dsdopt	14	24	0	0.5	0.5	-0.1	gee_agg	period4	1000	-0.0059718	0.193216	0.904
dsdopt;0.5;14;24;0;0.5;-0.1	dsdopt	14	24	0	0.5	0.5	-0.1	gee_agg	period5	1000	0.0094757	0.234293	0.89
dsdopt;0.5;14;24;0;0.5;-0.1	dsdopt	14	24	0	0.5	0.5	-0.1	gee_agg	trt	1000	-0.008794	0.1915	0.921
dsdopt;0.5;14;24;0;0.5;-0.1	dsdopt	14	24	0	0.5	0.5	-0.1	gee_agg	trt*period1	1000	-0.0027632	0.278362	0.926
dsdopt;0.5;14;24;0;0.5;-0.1	dsdopt	14	24	0	0.5	0.5	-0.1	gee_agg	trt*period2	1000	0.00700694	0.260388	0.916
dsdopt;0.5;14;24;0;0.5;-0.1	dsdopt	14	24	0	0.5	0.5	-0.1	gee_agg	trt*period3	1000	0	0	1
dsdopt;0.5;14;24;0;0.5;-0.1	dsdopt	14	24	0	0.5	0.5	-0.1	gee_agg	trt*period4	1000	0.00645632	0.225916	0.915
dsdopt;0.5;14;24;0;0.5;-0.1	dsdopt	14	24	0	0.5	0.5	-0.1	gee_agg	trt*period5	1000	-0.010655	0.265756	0.912
dsdopt;0.5;14;24;0;0.5;-0.1	dsdopt	14	24	0	0.5	0.5	-0.1	glmm_agg	Intercept	1000	-0.0011708	0.204433	0.936
dsdopt;0.5;14;24;0;0.5;-0.1	dsdopt	14	24	0	0.5	0.5	-0.1	glmm_agg	period1	1000	0.00537202	0.218444	0.96
dsdopt;0.5;14;24;0;0.5;-0.1	dsdopt	14	24	0	0.5	0.5	-0.1	glmm_agg	period2	1000	0.00610548	0.20617	0.969
dsdopt;0.5;14;24;0;0.5;-0.1	dsdopt	14	24	0	0.5	0.5	-0.1	glmm_agg	period3	1000	0	0
dsdopt;0.5;14;24;0;0.5;-0.1	dsdopt	14	24	0	0.5	0.5	-0.1	glmm_agg	period4	1000	-0.0059008	0.239787	0.958
dsdopt;0.5;14;24;0;0.5;-0.1	dsdopt	14	24	0	0.5	0.5	-0.1	glmm_agg	period5	1000	0.00777255	0.266988	0.893
dsdopt;0.5;14;24;0;0.5;-0.1	dsdopt	14	24	0	0.5	0.5	-0.1	glmm_agg	trt	1000	0.00385111	0.240248	0.948
dsdopt;0.5;14;24;0;0.5;-0.1	dsdopt	14	24	0	0.5	0.5	-0.1	glmm_agg	trt*period1	1000	-0.014977	0.340094	0.941
dsdopt;0.5;14;24;0;0.5;-0.1	dsdopt	14	24	0	0.5	0.5	-0.1	glmm_agg	trt*period2	1000	-0.0047785	0.33003	0.95
dsdopt;0.5;14;24;0;0.5;-0.1	dsdopt	14	24	0	0.5	0.5	-0.1	glmm_agg	trt*period3	1000	0	0
dsdopt;0.5;14;24;0;0.5;-0.1	dsdopt	14	24	0	0.5	0.5	-0.1	glmm_agg	trt*period4	1000	0.00663278	0.285616	0.958
dsdopt;0.5;14;24;0;0.5;-0.1	dsdopt	14	24	0	0.5	0.5	-0.1	glmm_agg	trt*period5	1000	-0.008618	0.308476	0.899
dsdopt;0.8;14;24;0;0.5;0	dsdopt	14	24	0	0.8	0.5	0	gee_agg	Intercept	1000	0.0170515	0.192044	0.915
dsdopt;0.8;14;24;0;0.5;0	dsdopt	14	24	0	0.8	0.5	0	gee_agg	period1	1000	-0.009285	0.20784	0.921
dsdopt;0.8;14;24;0;0.5;0	dsdopt	14	24	0	0.8	0.5	0	gee_agg	period2	1000	-0.006009	0.192876	0.912
dsdopt;0.8;14;24;0;0.5;0	dsdopt	14	24	0	0.8	0.5	0	gee_agg	period3	1000	0	0	1
dsdopt;0.8;14;24;0;0.5;0	dsdopt	14	24	0	0.8	0.5	0	gee_agg	period4	1000	-0.010483	0.222648	0.905
dsdopt;0.8;14;24;0;0.5;0	dsdopt	14	24	0	0.8	0.5	0	gee_agg	period5	1000	0.0107866	0.270153	0.892
dsdopt;0.8;14;24;0;0.5;0	dsdopt	14	24	0	0.8	0.5	0	gee_agg	trt	1000	-0.009813	0.221474	0.919
dsdopt;0.8;14;24;0;0.5;0	dsdopt	14	24	0	0.8	0.5	0	gee_agg	trt*period1	1000	0.0022758	0.326917	0.931
dsdopt;0.8;14;24;0;0.5;0	dsdopt	14	24	0	0.8	0.5	0	gee_agg	trt*period2	1000	0.0083699	0.300807	0.916
dsdopt;0.8;14;24;0;0.5;0	dsdopt	14	24	0	0.8	0.5	0	gee_agg	trt*period3	1000	0	0	1
dsdopt;0.8;14;24;0;0.5;0	dsdopt	14	24	0	0.8	0.5	0	gee_agg	trt*period4	1000	0.0099626	0.259778	0.915
dsdopt;0.8;14;24;0;0.5;0	dsdopt	14	24	0	0.8	0.5	0	gee_agg	trt*period5	1000	-0.012137	0.306317	0.907
dsdopt;0.8;14;24;0;0.5;0	dsdopt	14	24	0	0.8	0.5	0	glmm_agg	Intercept	1000	0.000444144	0.255498	0.942
dsdopt;0.8;14;24;0;0.5;0	dsdopt	14	24	0	0.8	0.5	0	glmm_agg	period1	1000	0.00545816	0.27169	0.958
dsdopt;0.8;14;24;0;0.5;0	dsdopt	14	24	0	0.8	0.5	0	glmm_agg	period2	1000	0.005931	0.254977	0.968
dsdopt;0.8;14;24;0;0.5;0	dsdopt	14	24	0	0.8	0.5	0	glmm_agg	period3	1000	0	0
dsdopt;0.8;14;24;0;0.5;0	dsdopt	14	24	0	0.8	0.5	0	glmm_agg	period4	1000	-0.011216	0.299106	0.958
dsdopt;0.8;14;24;0;0.5;0	dsdopt	14	24	0	0.8	0.5	0	glmm_agg	period5	1000	0.0080897	0.332981	0.899
dsdopt;0.8;14;24;0;0.5;0	dsdopt	14	24	0	0.8	0.5	0	glmm_agg	trt	1000	0.004429	0.299266	0.951
dsdopt;0.8;14;24;0;0.5;0	dsdopt	14	24	0	0.8	0.5	0	glmm_agg	trt*period1	1000	-0.015046	0.429402	0.945
dsdopt;0.8;14;24;0;0.5;0	dsdopt	14	24	0	0.8	0.5	0	glmm_agg	trt*period2	1000	-0.0049808	0.413861	0.953
dsdopt;0.8;14;24;0;0.5;0	dsdopt	14	24	0	0.8	0.5	0	glmm_agg	trt*period3	1000	0	0
dsdopt;0.8;14;24;0;0.5;0	dsdopt	14	24	0	0.8	0.5	0	glmm_agg	trt*period4	1000	0.0108939	0.3555	0.96
dsdopt;0.8;14;24;0;0.5;0	dsdopt	14	24	0	0.8	0.5	0	glmm_agg	trt*period5	1000	-0.009839	0.383947	0.898
dsdopt;0.8;14;24;0;0.5;-0.1	dsdopt	14	24	0	0.8	0.5	-0.1	gee_agg	Intercept	1000	0.017032	0.19207	0.914
dsdopt;0.8;14;24;0;0.5;-0.1	dsdopt	14	24	0	0.8	0.5	-0.1	gee_agg	period1	1000	-0.00932	0.207849	0.921
dsdopt;0.8;14;24;0;0.5;-0.1	dsdopt	14	24	0	0.8	0.5	-0.1	gee_agg	period2	1000	-0.0060475	0.192847	0.912
dsdopt;0.8;14;24;0;0.5;-0.1	dsdopt	14	24	0	0.8	0.5	-0.1	gee_agg	period3	1000	0	0	1
dsdopt;0.8;14;24;0;0.5;-0.1	dsdopt	14	24	0	0.8	0.5	-0.1	gee_agg	period4	1000	-0.010477	0.22265	0.905
dsdopt;0.8;14;24;0;0.5;-0.1	dsdopt	14	24	0	0.8	0.5	-0.1	gee_agg	period5	1000	0.0107941	0.270169	0.892
dsdopt;0.8;14;24;0;0.5;-0.1	dsdopt	14	24	0	0.8	0.5	-0.1	gee_agg	trt	1000	-0.009788	0.221486	0.919
dsdopt;0.8;14;24;0;0.5;-0.1	dsdopt	14	24	0	0.8	0.5	-0.1	gee_agg	trt*period1	1000	-0.0033217	0.323815	0.93
dsdopt;0.8;14;24;0;0.5;-0.1	dsdopt	14	24	0	0.8	0.5	-0.1	gee_agg	trt*period2	1000	0.00752368	0.300794	0.922
dsdopt;0.8;14;24;0;0.5;-0.1	dsdopt	14	24	0	0.8	0.5	-0.1	gee_agg	trt*period3	1000	0	0	1
dsdopt;0.8;14;24;0;0.5;-0.1	dsdopt	14	24	0	0.8	0.5	-0.1	gee_agg	trt*period4	1000	0.0101704	0.258819	0.911
dsdopt;0.8;14;24;0;0.5;-0.1	dsdopt	14	24	0	0.8	0.5	-0.1	gee_agg	trt*period5	1000	-0.014038	0.305411	0.909
dsdopt;0.8;14;24;0;0.5;-0.1	dsdopt	14	24	0	0.8	0.5	-0.1	glmm_agg	Intercept	1000	0.000418362	0.255604	0.941
dsdopt;0.8;14;24;0;0.5;-0.1	dsdopt	14	24	0	0.8	0.5	-0.1	glmm_agg	period1	1000	0.00543433	0.271866	0.958
dsdopt;0.8;14;24;0;0.5;-0.1	dsdopt	14	24	0	0.8	0.5	-0.1	glmm_agg	period2	1000	0.00589494	0.255148	0.968
dsdopt;0.8;14;24;0;0.5;-0.1	dsdopt	14	24	0	0.8	0.5	-0.1	glmm_agg	period3	1000	0	0
dsdopt;0.8;14;24;0;0.5;-0.1	dsdopt	14	24	0	0.8	0.5	-0.1	glmm_agg	period4	1000	-0.011149	0.299127	0.956
dsdopt;0.8;14;24;0;0.5;-0.1	dsdopt	14	24	0	0.8	0.5	-0.1	glmm_agg	period5	1000	0.0081615	0.333025	0.899
dsdopt;0.8;14;24;0;0.5;-0.1	dsdopt	14	24	0	0.8	0.5	-0.1	glmm_agg	trt	1000	0.00438438	0.299396	0.95
dsdopt;0.8;14;24;0;0.5;-0.1	dsdopt	14	24	0	0.8	0.5	-0.1	glmm_agg	trt*period1	1000	-0.017369	0.42664	0.941
dsdopt;0.8;14;24;0;0.5;-0.1	dsdopt	14	24	0	0.8	0.5	-0.1	glmm_agg	trt*period2	1000	-0.0042759	0.413352	0.953
dsdopt;0.8;14;24;0;0.5;-0.1	dsdopt	14	24	0	0.8	0.5	-0.1	glmm_agg	trt*period3	1000	0	0
dsdopt;0.8;14;24;0;0.5;-0.1	dsdopt	14	24	0	0.8	0.5	-0.1	glmm_agg	trt*period4	1000	0.0115599	0.355271	0.96
dsdopt;0.8;14;24;0;0.5;-0.1	dsdopt	14	24	0	0.8	0.5	-0.1	glmm_agg	trt*period5	1000	-0.010667	0.383582	0.897
dsdopt;0.2;14;24;0;0.8;0	dsdopt	14	24	0	0.2	0.8	0	gee_agg	Intercept	1000	0.00686721	0.109311	0.921
dsdopt;0.2;14;24;0;0.8;0	dsdopt	14	24	0	0.2	0.8	0	gee_agg	period1	1000	-0.0027815	0.106259	0.922
dsdopt;0.2;14;24;0;0.8;0	dsdopt	14	24	0	0.2	0.8	0	gee_agg	period2	1000	-0.00052219	0.101487	0.914
dsdopt;0.2;14;24;0;0.8;0	dsdopt	14	24	0	0.2	0.8	0	gee_agg	period3	1000	0	0	1
dsdopt;0.2;14;24;0;0.8;0	dsdopt	14	24	0	0.2	0.8	0	gee_agg	period4	1000	-0.00096756	0.107697	0.92
dsdopt;0.2;14;24;0;0.8;0	dsdopt	14	24	0	0.2	0.8	0	gee_agg	period5	1000	0.00554395	0.134492	0.908
dsdopt;0.2;14;24;0;0.8;0	dsdopt	14	24	0	0.2	0.8	0	gee_agg	trt	1000	-0.0044301	0.117704	0.924
dsdopt;0.2;14;24;0;0.8;0	dsdopt	14	24	0	0.2	0.8	0	gee_agg	trt*period1	1000	-0.0017273	0.168232	0.929
dsdopt;0.2;14;24;0;0.8;0	dsdopt	14	24	0	0.2	0.8	0	gee_agg	trt*period2	1000	-0.0011889	0.155815	0.915
dsdopt;0.2;14;24;0;0.8;0	dsdopt	14	24	0	0.2	0.8	0	gee_agg	trt*period3	1000	0	0	1
dsdopt;0.2;14;24;0;0.8;0	dsdopt	14	24	0	0.2	0.8	0	gee_agg	trt*period4	1000	0.00421959	0.128351	0.932
dsdopt;0.2;14;24;0;0.8;0	dsdopt	14	24	0	0.2	0.8	0	gee_agg	trt*period5	1000	-0.0038591	0.156492	0.92
dsdopt;0.2;14;24;0;0.8;0	dsdopt	14	24	0	0.2	0.8	0	glmm_agg	Intercept	1000	-9.692e-06	0.122971	0.954
dsdopt;0.2;14;24;0;0.8;0	dsdopt	14	24	0	0.2	0.8	0	glmm_agg	period1	1000	0.00219448	0.118915	0.977
dsdopt;0.2;14;24;0;0.8;0	dsdopt	14	24	0	0.2	0.8	0	glmm_agg	period2	1000	0.00294773	0.114431	0.976
dsdopt;0.2;14;24;0;0.8;0	dsdopt	14	24	0	0.2	0.8	0	glmm_agg	period3	1000	0	0
dsdopt;0.2;14;24;0;0.8;0	dsdopt	14	24	0	0.2	0.8	0	glmm_agg	period4	1000	-0.0014045	0.123673	0.968
dsdopt;0.2;14;24;0;0.8;0	dsdopt	14	24	0	0.2	0.8	0	glmm_agg	period5	1000	0.00188988	0.141854	0.911
dsdopt;0.2;14;24;0;0.8;0	dsdopt	14	24	0	0.2	0.8	0	glmm_agg	trt	1000	0.00158433	0.134567	0.968
dsdopt;0.2;14;24;0;0.8;0	dsdopt	14	24	0	0.2	0.8	0	glmm_agg	trt*period1	1000	-0.0070897	0.189134	0.958
dsdopt;0.2;14;24;0;0.8;0	dsdopt	14	24	0	0.2	0.8	0	glmm_agg	trt*period2	1000	-0.0063969	0.180544	0.947
dsdopt;0.2;14;24;0;0.8;0	dsdopt	14	24	0	0.2	0.8	0	glmm_agg	trt*period3	1000	0	0
dsdopt;0.2;14;24;0;0.8;0	dsdopt	14	24	0	0.2	0.8	0	glmm_agg	trt*period4	1000	0.00261415	0.149553	0.963
dsdopt;0.2;14;24;0;0.8;0	dsdopt	14	24	0	0.2	0.8	0	glmm_agg	trt*period5	1000	-0.002832	0.165441	0.897
dsdopt;0.2;14;24;0;0.8;-0.1	dsdopt	14	24	0	0.2	0.8	-0.1	gee_agg	Intercept	1000	0.0068541	0.109309	0.922
dsdopt;0.2;14;24;0;0.8;-0.1	dsdopt	14	24	0	0.2	0.8	-0.1	gee_agg	period1	1000	-0.0028095	0.10627	0.922
dsdopt;0.2;14;24;0;0.8;-0.1	dsdopt	14	24	0	0.2	0.8	-0.1	gee_agg	period2	1000	-0.00055441	0.101495	0.913
dsdopt;0.2;14;24;0;0.8;-0.1	dsdopt	14	24	0	0.2	0.8	-0.1	gee_agg	period3	1000	0	0	1
dsdopt;0.2;14;24;0;0.8;-0.1	dsdopt	14	24	0	0.2	0.8	-0.1	gee_agg	period4	1000	-0.00096715	0.107707	0.92
dsdopt;0.2;14;24;0;0.8;-0.1	dsdopt	14	24	0	0.2	0.8	-0.1	gee_agg	period5	1000	0.0055425	0.134501	0.909
dsdopt;0.2;14;24;0;0.8;-0.1	dsdopt	14	24	0	0.2	0.8	-0.1	gee_agg	trt	1000	-0.0044147	0.117679	0.925
dsdopt;0.2;14;24;0;0.8;-0.1	dsdopt	14	24	0	0.2	0.8	-0.1	gee_agg	trt*period1	1000	-0.00426	0.164462	0.931
dsdopt;0.2;14;24;0;0.8;-0.1	dsdopt	14	24	0	0.2	0.8	-0.1	gee_agg	trt*period2	1000	-0.0014494	0.154644	0.915
dsdopt;0.2;14;24;0;0.8;-0.1	dsdopt	14	24	0	0.2	0.8	-0.1	gee_agg	trt*period3	1000	0	0	1
dsdopt;0.2;14;24;0;0.8;-0.1	dsdopt	14	24	0	0.2	0.8	-0.1	gee_agg	trt*period4	1000	0.00410865	0.127742	0.931
dsdopt;0.2;14;24;0;0.8;-0.1	dsdopt	14	24	0	0.2	0.8	-0.1	gee_agg	trt*period5	1000	-0.0047097	0.155054	0.917
dsdopt;0.2;14;24;0;0.8;-0.1	dsdopt	14	24	0	0.2	0.8	-0.1	glmm_agg	Intercept	1000	7.71e-07	0.123331	0.954
dsdopt;0.2;14;24;0;0.8;-0.1	dsdopt	14	24	0	0.2	0.8	-0.1	glmm_agg	period1	1000	0.00222459	0.119183	0.975
dsdopt;0.2;14;24;0;0.8;-0.1	dsdopt	14	24	0	0.2	0.8	-0.1	glmm_agg	period2	1000	0.00297468	0.1147	0.978
dsdopt;0.2;14;24;0;0.8;-0.1	dsdopt	14	24	0	0.2	0.8	-0.1	glmm_agg	period3	1000	0	0
dsdopt;0.2;14;24;0;0.8;-0.1	dsdopt	14	24	0	0.2	0.8	-0.1	glmm_agg	period4	1000	-0.0012527	0.123832	0.967
dsdopt;0.2;14;24;0;0.8;-0.1	dsdopt	14	24	0	0.2	0.8	-0.1	glmm_agg	period5	1000	0.00215231	0.141915	0.908
dsdopt;0.2;14;24;0;0.8;-0.1	dsdopt	14	24	0	0.2	0.8	-0.1	glmm_agg	trt	1000	0.00152341	0.134956	0.967
dsdopt;0.2;14;24;0;0.8;-0.1	dsdopt	14	24	0	0.2	0.8	-0.1	glmm_agg	trt*period1	1000	-0.008384	0.185495	0.96
dsdopt;0.2;14;24;0;0.8;-0.1	dsdopt	14	24	0	0.2	0.8	-0.1	glmm_agg	trt*period2	1000	-0.0059032	0.180022	0.948
dsdopt;0.2;14;24;0;0.8;-0.1	dsdopt	14	24	0	0.2	0.8	-0.1	glmm_agg	trt*period3	1000	0	0
dsdopt;0.2;14;24;0;0.8;-0.1	dsdopt	14	24	0	0.2	0.8	-0.1	glmm_agg	trt*period4	1000	0.00293955	0.149644	0.964
dsdopt;0.2;14;24;0;0.8;-0.1	dsdopt	14	24	0	0.2	0.8	-0.1	glmm_agg	trt*period5	1000	-0.0028388	0.165041	0.9
dsdopt;0.5;14;24;0;0.8;0	dsdopt	14	24	0	0.5	0.8	0	gee_agg	Intercept	1000	0.0116026	0.14466	0.915
dsdopt;0.5;14;24;0;0.8;0	dsdopt	14	24	0	0.5	0.8	0	gee_agg	period1	1000	-0.0056584	0.13643	0.92
dsdopt;0.5;14;24;0;0.8;0	dsdopt	14	24	0	0.5	0.8	0	gee_agg	period2	1000	-0.002333	0.125823	0.912
dsdopt;0.5;14;24;0;0.8;0	dsdopt	14	24	0	0.5	0.8	0	gee_agg	period3	1000	0	0	1
dsdopt;0.5;14;24;0;0.8;0	dsdopt	14	24	0	0.5	0.8	0	gee_agg	period4	1000	-0.0016126	0.13563	0.905
dsdopt;0.5;14;24;0;0.8;0	dsdopt	14	24	0	0.5	0.8	0	gee_agg	period5	1000	0.00617187	0.177513	0.888
dsdopt;0.5;14;24;0;0.8;0	dsdopt	14	24	0	0.5	0.8	0	gee_agg	trt	1000	-0.0055717	0.150364	0.937
dsdopt;0.5;14;24;0;0.8;0	dsdopt	14	24	0	0.5	0.8	0	gee_agg	trt*period1	1000	-0.0019486	0.220348	0.924
dsdopt;0.5;14;24;0;0.8;0	dsdopt	14	24	0	0.5	0.8	0	gee_agg	trt*period2	1000	-0.00054147	0.19583	0.914
dsdopt;0.5;14;24;0;0.8;0	dsdopt	14	24	0	0.5	0.8	0	gee_agg	trt*period3	1000	0	0	1
dsdopt;0.5;14;24;0;0.8;0	dsdopt	14	24	0	0.5	0.8	0	gee_agg	trt*period4	1000	0.00255084	0.160181	0.915
dsdopt;0.5;14;24;0;0.8;0	dsdopt	14	24	0	0.5	0.8	0	gee_agg	trt*period5	1000	-0.0053289	0.205128	0.918
dsdopt;0.5;14;24;0;0.8;0	dsdopt	14	24	0	0.5	0.8	0	glmm_agg	Intercept	1000	-0.00053444	0.181975	0.954
dsdopt;0.5;14;24;0;0.8;0	dsdopt	14	24	0	0.5	0.8	0	glmm_agg	period1	1000	0.00456773	0.170992	0.978
dsdopt;0.5;14;24;0;0.8;0	dsdopt	14	24	0	0.5	0.8	0	glmm_agg	period2	1000	0.00561822	0.160512	0.987
dsdopt;0.5;14;24;0;0.8;0	dsdopt	14	24	0	0.5	0.8	0	glmm_agg	period3	1000	0	0
dsdopt;0.5;14;24;0;0.8;0	dsdopt	14	24	0	0.5	0.8	0	glmm_agg	period4	1000	-4.654e-05	0.176485	0.971
dsdopt;0.5;14;24;0;0.8;0	dsdopt	14	24	0	0.5	0.8	0	glmm_agg	period5	1000	0.00343643	0.202216	0.893
dsdopt;0.5;14;24;0;0.8;0	dsdopt	14	24	0	0.5	0.8	0	glmm_agg	trt	1000	0.00567688	0.194382	0.973
dsdopt;0.5;14;24;0;0.8;0	dsdopt	14	24	0	0.5	0.8	0	glmm_agg	trt*period1	1000	-0.012966	0.276768	0.964
dsdopt;0.5;14;24;0;0.8;0	dsdopt	14	24	0	0.5	0.8	0	glmm_agg	trt*period2	1000	-0.011044	0.260298	0.96
dsdopt;0.5;14;24;0;0.8;0	dsdopt	14	24	0	0.5	0.8	0	glmm_agg	trt*period3	1000	0	0
dsdopt;0.5;14;24;0;0.8;0	dsdopt	14	24	0	0.5	0.8	0	glmm_agg	trt*period4	1000	-0.0009903	0.213129	0.964
dsdopt;0.5;14;24;0;0.8;0	dsdopt	14	24	0	0.5	0.8	0	glmm_agg	trt*period5	1000	-0.0055506	0.235963	0.884
dsdopt;0.5;14;24;0;0.8;-0.1	dsdopt	14	24	0	0.5	0.8	-0.1	gee_agg	Intercept	1000	0.0114474	0.144755	0.915
dsdopt;0.5;14;24;0;0.8;-0.1	dsdopt	14	24	0	0.5	0.8	-0.1	gee_agg	period1	1000	-0.005667	0.13642	0.922
dsdopt;0.5;14;24;0;0.8;-0.1	dsdopt	14	24	0	0.5	0.8	-0.1	gee_agg	period2	1000	-0.0023511	0.125808	0.913
dsdopt;0.5;14;24;0;0.8;-0.1	dsdopt	14	24	0	0.5	0.8	-0.1	gee_agg	period3	1000	0	0	1
dsdopt;0.5;14;24;0;0.8;-0.1	dsdopt	14	24	0	0.5	0.8	-0.1	gee_agg	period4	1000	-0.0016235	0.135613	0.905
dsdopt;0.5;14;24;0;0.8;-0.1	dsdopt	14	24	0	0.5	0.8	-0.1	gee_agg	period5	1000	0.00615729	0.17752	0.887
dsdopt;0.5;14;24;0;0.8;-0.1	dsdopt	14	24	0	0.5	0.8	-0.1	gee_agg	trt	1000	-0.0053609	0.150483	0.937
dsdopt;0.5;14;24;0;0.8;-0.1	dsdopt	14	24	0	0.5	0.8	-0.1	gee_agg	trt*period1	1000	-0.0056958	0.217161	0.925
dsdopt;0.5;14;24;0;0.8;-0.1	dsdopt	14	24	0	0.5	0.8	-0.1	gee_agg	trt*period2	1000	-0.0017313	0.194766	0.917
dsdopt;0.5;14;24;0;0.8;-0.1	dsdopt	14	24	0	0.5	0.8	-0.1	gee_agg	trt*period3	1000	0	0	1
dsdopt;0.5;14;24;0;0.8;-0.1	dsdopt	14	24	0	0.5	0.8	-0.1	gee_agg	trt*period4	1000	0.00220753	0.158934	0.921
dsdopt;0.5;14;24;0;0.8;-0.1	dsdopt	14	24	0	0.5	0.8	-0.1	gee_agg	trt*period5	1000	-0.0068724	0.203498	0.922
dsdopt;0.5;14;24;0;0.8;-0.1	dsdopt	14	24	0	0.5	0.8	-0.1	glmm_agg	Intercept	1000	-0.00053611	0.182423	0.954
dsdopt;0.5;14;24;0;0.8;-0.1	dsdopt	14	24	0	0.5	0.8	-0.1	glmm_agg	period1	1000	0.00465322	0.171242	0.976
dsdopt;0.5;14;24;0;0.8;-0.1	dsdopt	14	24	0	0.5	0.8	-0.1	glmm_agg	period2	1000	0.00571982	0.16075	0.987
dsdopt;0.5;14;24;0;0.8;-0.1	dsdopt	14	24	0	0.5	0.8	-0.1	glmm_agg	period3	1000	0	0
dsdopt;0.5;14;24;0;0.8;-0.1	dsdopt	14	24	0	0.5	0.8	-0.1	glmm_agg	period4	1000	0.000166444	0.176631	0.97
dsdopt;0.5;14;24;0;0.8;-0.1	dsdopt	14	24	0	0.5	0.8	-0.1	glmm_agg	period5	1000	0.00377592	0.202307	0.894
dsdopt;0.5;14;24;0;0.8;-0.1	dsdopt	14	24	0	0.5	0.8	-0.1	glmm_agg	trt	1000	0.00556322	0.195082	0.971
dsdopt;0.5;14;24;0;0.8;-0.1	dsdopt	14	24	0	0.5	0.8	-0.1	glmm_agg	trt*period1	1000	-0.01551	0.273311	0.96
dsdopt;0.5;14;24;0;0.8;-0.1	dsdopt	14	24	0	0.5	0.8	-0.1	glmm_agg	trt*period2	1000	-0.011364	0.258992	0.963
dsdopt;0.5;14;24;0;0.8;-0.1	dsdopt	14	24	0	0.5	0.8	-0.1	glmm_agg	trt*period3	1000	0	0
dsdopt;0.5;14;24;0;0.8;-0.1	dsdopt	14	24	0	0.5	0.8	-0.1	glmm_agg	trt*period4	1000	-0.00059816	0.212545	0.967
dsdopt;0.5;14;24;0;0.8;-0.1	dsdopt	14	24	0	0.5	0.8	-0.1	glmm_agg	trt*period5	1000	-0.005706	0.235886	0.884
dsdopt;0.8;14;24;0;0.8;0	dsdopt	14	24	0	0.8	0.8	0	gee_agg	Intercept	1000	0.0163351	0.166048	0.911
dsdopt;0.8;14;24;0;0.8;0	dsdopt	14	24	0	0.8	0.8	0	gee_agg	period1	1000	-0.008844	0.15566	0.925
dsdopt;0.8;14;24;0;0.8;0	dsdopt	14	24	0	0.8	0.8	0	gee_agg	period2	1000	-0.0058223	0.14141	0.916
dsdopt;0.8;14;24;0;0.8;0	dsdopt	14	24	0	0.8	0.8	0	gee_agg	period3	1000	0	0	1
dsdopt;0.8;14;24;0;0.8;0	dsdopt	14	24	0	0.8	0.8	0	gee_agg	period4	1000	-0.0062511	0.150135	0.909
dsdopt;0.8;14;24;0;0.8;0	dsdopt	14	24	0	0.8	0.8	0	gee_agg	period5	1000	0.00466127	0.202109	0.896
dsdopt;0.8;14;24;0;0.8;0	dsdopt	14	24	0	0.8	0.8	0	gee_agg	trt	1000	-0.009108	0.173148	0.929
dsdopt;0.8;14;24;0;0.8;0	dsdopt	14	24	0	0.8	0.8	0	gee_agg	trt*period1	1000	0.00121975	0.253868	0.936
dsdopt;0.8;14;24;0;0.8;0	dsdopt	14	24	0	0.8	0.8	0	gee_agg	trt*period2	1000	0.00314014	0.220763	0.923
dsdopt;0.8;14;24;0;0.8;0	dsdopt	14	24	0	0.8	0.8	0	gee_agg	trt*period3	1000	0	0	1
dsdopt;0.8;14;24;0;0.8;0	dsdopt	14	24	0	0.8	0.8	0	gee_agg	trt*period4	1000	0.00714961	0.177559	0.917
dsdopt;0.8;14;24;0;0.8;0	dsdopt	14	24	0	0.8	0.8	0	gee_agg	trt*period5	1000	-0.0040807	0.232762	0.922
dsdopt;0.8;14;24;0;0.8;0	dsdopt	14	24	0	0.8	0.8	0	glmm_agg	Intercept	1000	0.00302321	0.226636	0.959
dsdopt;0.8;14;24;0;0.8;0	dsdopt	14	24	0	0.8	0.8	0	glmm_agg	period1	1000	0.00312605	0.211204	0.979
dsdopt;0.8;14;24;0;0.8;0	dsdopt	14	24	0	0.8	0.8	0	glmm_agg	period2	1000	0.0035358	0.195997	0.988
dsdopt;0.8;14;24;0;0.8;0	dsdopt	14	24	0	0.8	0.8	0	glmm_agg	period3	1000	0	0
dsdopt;0.8;14;24;0;0.8;0	dsdopt	14	24	0	0.8	0.8	0	glmm_agg	period4	1000	-0.0048435	0.215218	0.974
dsdopt;0.8;14;24;0;0.8;0	dsdopt	14	24	0	0.8	0.8	0	glmm_agg	period5	1000	0.00137832	0.249837	0.889
dsdopt;0.8;14;24;0;0.8;0	dsdopt	14	24	0	0.8	0.8	0	glmm_agg	trt	1000	0.00404838	0.24251	0.971
dsdopt;0.8;14;24;0;0.8;0	dsdopt	14	24	0	0.8	0.8	0	glmm_agg	trt*period1	1000	-0.013604	0.3448	0.963
dsdopt;0.8;14;24;0;0.8;0	dsdopt	14	24	0	0.8	0.8	0	glmm_agg	trt*period2	1000	-0.010242	0.319044	0.966
dsdopt;0.8;14;24;0;0.8;0	dsdopt	14	24	0	0.8	0.8	0	glmm_agg	trt*period3	1000	0	0
dsdopt;0.8;14;24;0;0.8;0	dsdopt	14	24	0	0.8	0.8	0	glmm_agg	trt*period4	1000	0.00425798	0.260261	0.962
dsdopt;0.8;14;24;0;0.8;0	dsdopt	14	24	0	0.8	0.8	0	glmm_agg	trt*period5	1000	-0.0035521	0.290726	0.878
dsdopt;0.8;14;24;0;0.8;-0.1	dsdopt	14	24	0	0.8	0.8	-0.1	gee_agg	Intercept	1000	0.0161204	0.166089	0.912
dsdopt;0.8;14;24;0;0.8;-0.1	dsdopt	14	24	0	0.8	0.8	-0.1	gee_agg	period1	1000	-0.008871	0.155565	0.926
dsdopt;0.8;14;24;0;0.8;-0.1	dsdopt	14	24	0	0.8	0.8	-0.1	gee_agg	period2	1000	-0.0058563	0.14132	0.915
dsdopt;0.8;14;24;0;0.8;-0.1	dsdopt	14	24	0	0.8	0.8	-0.1	gee_agg	period3	1000	0	0	1
dsdopt;0.8;14;24;0;0.8;-0.1	dsdopt	14	24	0	0.8	0.8	-0.1	gee_agg	period4	1000	-0.0062493	0.150141	0.908
dsdopt;0.8;14;24;0;0.8;-0.1	dsdopt	14	24	0	0.8	0.8	-0.1	gee_agg	period5	1000	0.00465274	0.202102	0.896
dsdopt;0.8;14;24;0;0.8;-0.1	dsdopt	14	24	0	0.8	0.8	-0.1	gee_agg	trt	1000	-0.008818	0.173146	0.927
dsdopt;0.8;14;24;0;0.8;-0.1	dsdopt	14	24	0	0.8	0.8	-0.1	gee_agg	trt*period1	1000	-0.0028462	0.250827	0.934
dsdopt;0.8;14;24;0;0.8;-0.1	dsdopt	14	24	0	0.8	0.8	-0.1	gee_agg	trt*period2	1000	0.00296921	0.218945	0.922
dsdopt;0.8;14;24;0;0.8;-0.1	dsdopt	14	24	0	0.8	0.8	-0.1	gee_agg	trt*period3	1000	0	0	1
dsdopt;0.8;14;24;0;0.8;-0.1	dsdopt	14	24	0	0.8	0.8	-0.1	gee_agg	trt*period4	1000	0.00673988	0.17661	0.92
dsdopt;0.8;14;24;0;0.8;-0.1	dsdopt	14	24	0	0.8	0.8	-0.1	gee_agg	trt*period5	1000	-0.0052401	0.231177	0.922
dsdopt;0.8;14;24;0;0.8;-0.1	dsdopt	14	24	0	0.8	0.8	-0.1	glmm_agg	Intercept	1000	0.00289744	0.226636	0.959
dsdopt;0.8;14;24;0;0.8;-0.1	dsdopt	14	24	0	0.8	0.8	-0.1	glmm_agg	period1	1000	0.00315525	0.21141	0.979
dsdopt;0.8;14;24;0;0.8;-0.1	dsdopt	14	24	0	0.8	0.8	-0.1	glmm_agg	period2	1000	0.00348761	0.1963	0.989
dsdopt;0.8;14;24;0;0.8;-0.1	dsdopt	14	24	0	0.8	0.8	-0.1	glmm_agg	period3	1000	0	0
dsdopt;0.8;14;24;0;0.8;-0.1	dsdopt	14	24	0	0.8	0.8	-0.1	glmm_agg	period4	1000	-0.00473	0.215356	0.973
dsdopt;0.8;14;24;0;0.8;-0.1	dsdopt	14	24	0	0.8	0.8	-0.1	glmm_agg	period5	1000	0.00154203	0.249942	0.89
dsdopt;0.8;14;24;0;0.8;-0.1	dsdopt	14	24	0	0.8	0.8	-0.1	glmm_agg	trt	1000	0.00372717	0.242593	0.97
dsdopt;0.8;14;24;0;0.8;-0.1	dsdopt	14	24	0	0.8	0.8	-0.1	glmm_agg	trt*period1	1000	-0.015454	0.342534	0.957
dsdopt;0.8;14;24;0;0.8;-0.1	dsdopt	14	24	0	0.8	0.8	-0.1	glmm_agg	trt*period2	1000	-0.008671	0.31855	0.966
dsdopt;0.8;14;24;0;0.8;-0.1	dsdopt	14	24	0	0.8	0.8	-0.1	glmm_agg	trt*period3	1000	0	0
dsdopt;0.8;14;24;0;0.8;-0.1	dsdopt	14	24	0	0.8	0.8	-0.1	glmm_agg	trt*period4	1000	0.00455647	0.260376	0.961
dsdopt;0.8;14;24;0;0.8;-0.1	dsdopt	14	24	0	0.8	0.8	-0.1	glmm_agg	trt*period5	1000	-0.0033202	0.290777	0.877
usdopt;0.2;6;9;9;0.5;0	usdopt	6	9	9	0.2	0.5	0	gee_agg	Intercept	1000	0.00694491	0.0924819	0.938
usdopt;0.2;6;9;9;0.5;0	usdopt	6	9	9	0.2	0.5	0	gee_agg	period1	1000	-0.0024644	0.105969	0.939
usdopt;0.2;6;9;9;0.5;0	usdopt	6	9	9	0.2	0.5	0	gee_agg	period2	1000	-0.00079625	0.100121	0.929
usdopt;0.2;6;9;9;0.5;0	usdopt	6	9	9	0.2	0.5	0	gee_agg	period3	1000	0	0	1
usdopt;0.2;6;9;9;0.5;0	usdopt	6	9	9	0.2	0.5	0	gee_agg	period4	1000	-0.0015315	0.129346	0.916
usdopt;0.2;6;9;9;0.5;0	usdopt	6	9	9	0.2	0.5	0	gee_agg	period5	1000	0.0282694	0.223185	0.858
usdopt;0.2;6;9;9;0.5;0	usdopt	6	9	9	0.2	0.5	0	gee_agg	trt	1000	-0.0055923	0.123205	0.93
usdopt;0.2;6;9;9;0.5;0	usdopt	6	9	9	0.2	0.5	0	gee_agg	trt*period1	1000	-0.0025547	0.226381	0.9
usdopt;0.2;6;9;9;0.5;0	usdopt	6	9	9	0.2	0.5	0	gee_agg	trt*period2	1000	0.00222403	0.156967	0.927
usdopt;0.2;6;9;9;0.5;0	usdopt	6	9	9	0.2	0.5	0	gee_agg	trt*period3	1000	0	0	1
usdopt;0.2;6;9;9;0.5;0	usdopt	6	9	9	0.2	0.5	0	gee_agg	trt*period4	1000	0.00316005	0.166882	0.934
usdopt;0.2;6;9;9;0.5;0	usdopt	6	9	9	0.2	0.5	0	gee_agg	trt*period5	1000	-0.027725	0.248908	0.888
usdopt;0.2;6;9;9;0.5;0	usdopt	6	9	9	0.2	0.5	0	glmm_agg	Intercept	1000	0.00152218	0.102367	0.947
usdopt;0.2;6;9;9;0.5;0	usdopt	6	9	9	0.2	0.5	0	glmm_agg	period1	1000	0.00150653	0.11549	0.964
usdopt;0.2;6;9;9;0.5;0	usdopt	6	9	9	0.2	0.5	0	glmm_agg	period2	1000	0.00203229	0.11025	0.977
usdopt;0.2;6;9;9;0.5;0	usdopt	6	9	9	0.2	0.5	0	glmm_agg	period3	1000	0	0
usdopt;0.2;6;9;9;0.5;0	usdopt	6	9	9	0.2	0.5	0	glmm_agg	period4	1000	-0.0037063	0.142415	0.963
usdopt;0.2;6;9;9;0.5;0	usdopt	6	9	9	0.2	0.5	0	glmm_agg	period5	1000	0.017228	0.229916	0.916
usdopt;0.2;6;9;9;0.5;0	usdopt	6	9	9	0.2	0.5	0	glmm_agg	trt	1000	-0.0021181	0.141918	0.934
usdopt;0.2;6;9;9;0.5;0	usdopt	6	9	9	0.2	0.5	0	glmm_agg	trt*period1	1000	-0.0075384	0.241556	0.943
usdopt;0.2;6;9;9;0.5;0	usdopt	6	9	9	0.2	0.5	0	glmm_agg	trt*period2	1000	-0.00093399	0.176369	0.962
usdopt;0.2;6;9;9;0.5;0	usdopt	6	9	9	0.2	0.5	0	glmm_agg	trt*period3	1000	0	0
usdopt;0.2;6;9;9;0.5;0	usdopt	6	9	9	0.2	0.5	0	glmm_agg	trt*period4	1000	0.00540378	0.187496	0.959
usdopt;0.2;6;9;9;0.5;0	usdopt	6	9	9	0.2	0.5	0	glmm_agg	trt*period5	1000	-0.017076	0.26111	0.918
usdopt;0.2;6;9;9;0.5;-0.1	usdopt	6	9	9	0.2	0.5	-0.1	gee_agg	Intercept	1000	0.00695553	0.0924467	0.938
usdopt;0.2;6;9;9;0.5;-0.1	usdopt	6	9	9	0.2	0.5	-0.1	gee_agg	period1	1000	-0.0024958	0.105907	0.937
usdopt;0.2;6;9;9;0.5;-0.1	usdopt	6	9	9	0.2	0.5	-0.1	gee_agg	period2	1000	-0.00083122	0.100071	0.929
usdopt;0.2;6;9;9;0.5;-0.1	usdopt	6	9	9	0.2	0.5	-0.1	gee_agg	period3	1000	0	0	1
usdopt;0.2;6;9;9;0.5;-0.1	usdopt	6	9	9	0.2	0.5	-0.1	gee_agg	period4	1000	-0.0016391	0.129347	0.917
usdopt;0.2;6;9;9;0.5;-0.1	usdopt	6	9	9	0.2	0.5	-0.1	gee_agg	period5	1000	0.0282177	0.223123	0.859
usdopt;0.2;6;9;9;0.5;-0.1	usdopt	6	9	9	0.2	0.5	-0.1	gee_agg	trt	1000	-0.0056184	0.123216	0.929
usdopt;0.2;6;9;9;0.5;-0.1	usdopt	6	9	9	0.2	0.5	-0.1	gee_agg	trt*period1	1000	-0.0066383	0.21936	0.907
usdopt;0.2;6;9;9;0.5;-0.1	usdopt	6	9	9	0.2	0.5	-0.1	gee_agg	trt*period2	1000	0.00297768	0.156628	0.93
usdopt;0.2;6;9;9;0.5;-0.1	usdopt	6	9	9	0.2	0.5	-0.1	gee_agg	trt*period3	1000	0	0	1
usdopt;0.2;6;9;9;0.5;-0.1	usdopt	6	9	9	0.2	0.5	-0.1	gee_agg	trt*period4	1000	0.0030257	0.166844	0.93
usdopt;0.2;6;9;9;0.5;-0.1	usdopt	6	9	9	0.2	0.5	-0.1	gee_agg	trt*period5	1000	-0.028589	0.248438	0.89
usdopt;0.2;6;9;9;0.5;-0.1	usdopt	6	9	9	0.2	0.5	-0.1	glmm_agg	Intercept	1000	0.00150328	0.10251	0.946
usdopt;0.2;6;9;9;0.5;-0.1	usdopt	6	9	9	0.2	0.5	-0.1	glmm_agg	period1	1000	0.00147257	0.115637	0.963
usdopt;0.2;6;9;9;0.5;-0.1	usdopt	6	9	9	0.2	0.5	-0.1	glmm_agg	period2	1000	0.00204627	0.110382	0.977
usdopt;0.2;6;9;9;0.5;-0.1	usdopt	6	9	9	0.2	0.5	-0.1	glmm_agg	period3	1000	0	0
usdopt;0.2;6;9;9;0.5;-0.1	usdopt	6	9	9	0.2	0.5	-0.1	glmm_agg	period4	1000	-0.0036948	0.142492	0.964
usdopt;0.2;6;9;9;0.5;-0.1	usdopt	6	9	9	0.2	0.5	-0.1	glmm_agg	period5	1000	0.0172923	0.229795	0.915
usdopt;0.2;6;9;9;0.5;-0.1	usdopt	6	9	9	0.2	0.5	-0.1	glmm_agg	trt	1000	-0.0020422	0.142198	0.932
usdopt;0.2;6;9;9;0.5;-0.1	usdopt	6	9	9	0.2	0.5	-0.1	glmm_agg	trt*period1	1000	-0.008794	0.235912	0.948
usdopt;0.2;6;9;9;0.5;-0.1	usdopt	6	9	9	0.2	0.5	-0.1	glmm_agg	trt*period2	1000	0.000472108	0.176223	0.962
usdopt;0.2;6;9;9;0.5;-0.1	usdopt	6	9	9	0.2	0.5	-0.1	glmm_agg	trt*period3	1000	0	0
usdopt;0.2;6;9;9;0.5;-0.1	usdopt	6	9	9	0.2	0.5	-0.1	glmm_agg	trt*period4	1000	0.00540962	0.188093	0.954
usdopt;0.2;6;9;9;0.5;-0.1	usdopt	6	9	9	0.2	0.5	-0.1	glmm_agg	trt*period5	1000	-0.017194	0.260621	0.92
usdopt;0.5;6;9;9;0.5;0	usdopt	6	9	9	0.5	0.5	0	gee_agg	Intercept	1000	0.0107399	0.126642	0.941
usdopt;0.5;6;9;9;0.5;0	usdopt	6	9	9	0.5	0.5	0	gee_agg	period1	1000	-0.0045211	0.143168	0.933
usdopt;0.5;6;9;9;0.5;0	usdopt	6	9	9	0.5	0.5	0	gee_agg	period2	1000	-0.0016542	0.131946	0.933
usdopt;0.5;6;9;9;0.5;0	usdopt	6	9	9	0.5	0.5	0	gee_agg	period3	1000	0	0	1
usdopt;0.5;6;9;9;0.5;0	usdopt	6	9	9	0.5	0.5	0	gee_agg	period4	1000	-0.00017386	0.175223	0.912
usdopt;0.5;6;9;9;0.5;0	usdopt	6	9	9	0.5	0.5	0	gee_agg	period5	1000	0.0457968	0.307941	0.833
usdopt;0.5;6;9;9;0.5;0	usdopt	6	9	9	0.5	0.5	0	gee_agg	trt	1000	-0.0063494	0.164364	0.936
usdopt;0.5;6;9;9;0.5;0	usdopt	6	9	9	0.5	0.5	0	gee_agg	trt*period1	1000	-0.0040238	0.305848	0.907
usdopt;0.5;6;9;9;0.5;0	usdopt	6	9	9	0.5	0.5	0	gee_agg	trt*period2	1000	0.00448357	0.209793	0.928
usdopt;0.5;6;9;9;0.5;0	usdopt	6	9	9	0.5	0.5	0	gee_agg	trt*period3	1000	0	0	1
usdopt;0.5;6;9;9;0.5;0	usdopt	6	9	9	0.5	0.5	0	gee_agg	trt*period4	1000	-0.00066908	0.223599	0.933
usdopt;0.5;6;9;9;0.5;0	usdopt	6	9	9	0.5	0.5	0	gee_agg	trt*period5	1000	-0.047314	0.341036	0.88
usdopt;0.5;6;9;9;0.5;0	usdopt	6	9	9	0.5	0.5	0	glmm_agg	Intercept	1000	0.00278658	0.153603	0.953
usdopt;0.5;6;9;9;0.5;0	usdopt	6	9	9	0.5	0.5	0	glmm_agg	period1	1000	0.00152137	0.171216	0.965
usdopt;0.5;6;9;9;0.5;0	usdopt	6	9	9	0.5	0.5	0	glmm_agg	period2	1000	0.00228827	0.159589	0.981
usdopt;0.5;6;9;9;0.5;0	usdopt	6	9	9	0.5	0.5	0	glmm_agg	period3	1000	0	0
usdopt;0.5;6;9;9;0.5;0	usdopt	6	9	9	0.5	0.5	0	glmm_agg	period4	1000	-0.0046814	0.209977	0.963
usdopt;0.5;6;9;9;0.5;0	usdopt	6	9	9	0.5	0.5	0	glmm_agg	period5	1000	0.0268603	0.340516	0.917
usdopt;0.5;6;9;9;0.5;0	usdopt	6	9	9	0.5	0.5	0	glmm_agg	trt	1000	-0.0021163	0.212272	0.931
usdopt;0.5;6;9;9;0.5;0	usdopt	6	9	9	0.5	0.5	0	glmm_agg	trt*period1	1000	-0.011555	0.35888	0.942
usdopt;0.5;6;9;9;0.5;0	usdopt	6	9	9	0.5	0.5	0	glmm_agg	trt*period2	1000	0.00127382	0.261083	0.968
usdopt;0.5;6;9;9;0.5;0	usdopt	6	9	9	0.5	0.5	0	glmm_agg	trt*period3	1000	0	0
usdopt;0.5;6;9;9;0.5;0	usdopt	6	9	9	0.5	0.5	0	glmm_agg	trt*period4	1000	0.00497014	0.278344	0.958
usdopt;0.5;6;9;9;0.5;0	usdopt	6	9	9	0.5	0.5	0	glmm_agg	trt*period5	1000	-0.028343	0.385334	0.916
usdopt;0.5;6;9;9;0.5;-0.1	usdopt	6	9	9	0.5	0.5	-0.1	gee_agg	Intercept	1000	0.0106502	0.126561	0.939
usdopt;0.5;6;9;9;0.5;-0.1	usdopt	6	9	9	0.5	0.5	-0.1	gee_agg	period1	1000	-0.004472	0.143106	0.932
usdopt;0.5;6;9;9;0.5;-0.1	usdopt	6	9	9	0.5	0.5	-0.1	gee_agg	period2	1000	-0.0016269	0.131903	0.933
usdopt;0.5;6;9;9;0.5;-0.1	usdopt	6	9	9	0.5	0.5	-0.1	gee_agg	period3	1000	0	0	1
usdopt;0.5;6;9;9;0.5;-0.1	usdopt	6	9	9	0.5	0.5	-0.1	gee_agg	period4	1000	-0.00028044	0.175203	0.912
usdopt;0.5;6;9;9;0.5;-0.1	usdopt	6	9	9	0.5	0.5	-0.1	gee_agg	period5	1000	0.0457925	0.307909	0.833
usdopt;0.5;6;9;9;0.5;-0.1	usdopt	6	9	9	0.5	0.5	-0.1	gee_agg	trt	1000	-0.006193	0.164152	0.938
usdopt;0.5;6;9;9;0.5;-0.1	usdopt	6	9	9	0.5	0.5	-0.1	gee_agg	trt*period1	1000	-0.009955	0.300166	0.916
usdopt;0.5;6;9;9;0.5;-0.1	usdopt	6	9	9	0.5	0.5	-0.1	gee_agg	trt*period2	1000	0.00494148	0.208478	0.929
usdopt;0.5;6;9;9;0.5;-0.1	usdopt	6	9	9	0.5	0.5	-0.1	gee_agg	trt*period3	1000	0	0	1
usdopt;0.5;6;9;9;0.5;-0.1	usdopt	6	9	9	0.5	0.5	-0.1	gee_agg	trt*period4	1000	-0.0007419	0.222589	0.934
usdopt;0.5;6;9;9;0.5;-0.1	usdopt	6	9	9	0.5	0.5	-0.1	gee_agg	trt*period5	1000	-0.04771	0.340015	0.88
usdopt;0.5;6;9;9;0.5;-0.1	usdopt	6	9	9	0.5	0.5	-0.1	glmm_agg	Intercept	1000	0.00265825	0.153568	0.949
usdopt;0.5;6;9;9;0.5;-0.1	usdopt	6	9	9	0.5	0.5	-0.1	glmm_agg	period1	1000	0.00168678	0.171424	0.962
usdopt;0.5;6;9;9;0.5;-0.1	usdopt	6	9	9	0.5	0.5	-0.1	glmm_agg	period2	1000	0.0024471	0.159851	0.983
usdopt;0.5;6;9;9;0.5;-0.1	usdopt	6	9	9	0.5	0.5	-0.1	glmm_agg	period3	1000	0	0
usdopt;0.5;6;9;9;0.5;-0.1	usdopt	6	9	9	0.5	0.5	-0.1	glmm_agg	period4	1000	-0.0046858	0.20991	0.96
usdopt;0.5;6;9;9;0.5;-0.1	usdopt	6	9	9	0.5	0.5	-0.1	glmm_agg	period5	1000	0.0268311	0.340487	0.912
usdopt;0.5;6;9;9;0.5;-0.1	usdopt	6	9	9	0.5	0.5	-0.1	glmm_agg	trt	1000	-0.0019361	0.21245	0.93
usdopt;0.5;6;9;9;0.5;-0.1	usdopt	6	9	9	0.5	0.5	-0.1	glmm_agg	trt*period1	1000	-0.014064	0.35538	0.944
usdopt;0.5;6;9;9;0.5;-0.1	usdopt	6	9	9	0.5	0.5	-0.1	glmm_agg	trt*period2	1000	0.00254941	0.260951	0.966
usdopt;0.5;6;9;9;0.5;-0.1	usdopt	6	9	9	0.5	0.5	-0.1	glmm_agg	trt*period3	1000	0	0
usdopt;0.5;6;9;9;0.5;-0.1	usdopt	6	9	9	0.5	0.5	-0.1	glmm_agg	trt*period4	1000	0.00525124	0.278242	0.959
usdopt;0.5;6;9;9;0.5;-0.1	usdopt	6	9	9	0.5	0.5	-0.1	glmm_agg	trt*period5	1000	-0.027665	0.385516	0.913
usdopt;0.8;6;9;9;0.5;0	usdopt	6	9	9	0.8	0.5	0	gee_agg	Intercept	1000	0.0128963	0.147239	0.94
usdopt;0.8;6;9;9;0.5;0	usdopt	6	9	9	0.8	0.5	0	gee_agg	period1	1000	-0.0052537	0.165526	0.935
usdopt;0.8;6;9;9;0.5;0	usdopt	6	9	9	0.8	0.5	0	gee_agg	period2	1000	-0.001486	0.150595	0.925
usdopt;0.8;6;9;9;0.5;0	usdopt	6	9	9	0.8	0.5	0	gee_agg	period3	1000	0	0	1
usdopt;0.8;6;9;9;0.5;0	usdopt	6	9	9	0.8	0.5	0	gee_agg	period4	1000	-0.0024462	0.201372	0.917
usdopt;0.8;6;9;9;0.5;0	usdopt	6	9	9	0.8	0.5	0	gee_agg	period5	1000	0.0558115	0.358256	0.844
usdopt;0.8;6;9;9;0.5;0	usdopt	6	9	9	0.8	0.5	0	gee_agg	trt	1000	-0.0054878	0.189279	0.938
usdopt;0.8;6;9;9;0.5;0	usdopt	6	9	9	0.8	0.5	0	gee_agg	trt*period1	1000	-0.0049972	0.353412	0.912
usdopt;0.8;6;9;9;0.5;0	usdopt	6	9	9	0.8	0.5	0	gee_agg	trt*period2	1000	0.00435403	0.240145	0.932
usdopt;0.8;6;9;9;0.5;0	usdopt	6	9	9	0.8	0.5	0	gee_agg	trt*period3	1000	0	0	1
usdopt;0.8;6;9;9;0.5;0	usdopt	6	9	9	0.8	0.5	0	gee_agg	trt*period4	1000	-0.00027976	0.256073	0.934
usdopt;0.8;6;9;9;0.5;0	usdopt	6	9	9	0.8	0.5	0	gee_agg	trt*period5	1000	-0.058787	0.395353	0.873
usdopt;0.8;6;9;9;0.5;0	usdopt	6	9	9	0.8	0.5	0	glmm_agg	Intercept	1000	0.00510053	0.193362	0.945
usdopt;0.8;6;9;9;0.5;0	usdopt	6	9	9	0.8	0.5	0	glmm_agg	period1	1000	0.000671128	0.213732	0.963
usdopt;0.8;6;9;9;0.5;0	usdopt	6	9	9	0.8	0.5	0	glmm_agg	period2	1000	0.0016368	0.197554	0.984
usdopt;0.8;6;9;9;0.5;0	usdopt	6	9	9	0.8	0.5	0	glmm_agg	period3	1000	0	0
usdopt;0.8;6;9;9;0.5;0	usdopt	6	9	9	0.8	0.5	0	glmm_agg	period4	1000	-0.008669	0.261776	0.964
usdopt;0.8;6;9;9;0.5;0	usdopt	6	9	9	0.8	0.5	0	glmm_agg	period5	1000	0.0317942	0.424168	0.925
usdopt;0.8;6;9;9;0.5;0	usdopt	6	9	9	0.8	0.5	0	glmm_agg	trt	1000	-0.0025662	0.265349	0.927
usdopt;0.8;6;9;9;0.5;0	usdopt	6	9	9	0.8	0.5	0	glmm_agg	trt*period1	1000	-0.013768	0.448284	0.945
usdopt;0.8;6;9;9;0.5;0	usdopt	6	9	9	0.8	0.5	0	glmm_agg	trt*period2	1000	0.00305896	0.326034	0.967
usdopt;0.8;6;9;9;0.5;0	usdopt	6	9	9	0.8	0.5	0	glmm_agg	trt*period3	1000	0	0
usdopt;0.8;6;9;9;0.5;0	usdopt	6	9	9	0.8	0.5	0	glmm_agg	trt*period4	1000	0.0078598	0.346714	0.964
usdopt;0.8;6;9;9;0.5;0	usdopt	6	9	9	0.8	0.5	0	glmm_agg	trt*period5	1000	-0.033925	0.478614	0.92
usdopt;0.8;6;9;9;0.5;-0.1	usdopt	6	9	9	0.8	0.5	-0.1	gee_agg	Intercept	1000	0.0128326	0.147327	0.939
usdopt;0.8;6;9;9;0.5;-0.1	usdopt	6	9	9	0.8	0.5	-0.1	gee_agg	period1	1000	-0.0052004	0.165558	0.936
usdopt;0.8;6;9;9;0.5;-0.1	usdopt	6	9	9	0.8	0.5	-0.1	gee_agg	period2	1000	-0.0015128	0.150582	0.924
usdopt;0.8;6;9;9;0.5;-0.1	usdopt	6	9	9	0.8	0.5	-0.1	gee_agg	period3	1000	0	0	1
usdopt;0.8;6;9;9;0.5;-0.1	usdopt	6	9	9	0.8	0.5	-0.1	gee_agg	period4	1000	-0.0024373	0.201304	0.918
usdopt;0.8;6;9;9;0.5;-0.1	usdopt	6	9	9	0.8	0.5	-0.1	gee_agg	period5	1000	0.0558008	0.358145	0.843
usdopt;0.8;6;9;9;0.5;-0.1	usdopt	6	9	9	0.8	0.5	-0.1	gee_agg	trt	1000	-0.0053704	0.189409	0.936
usdopt;0.8;6;9;9;0.5;-0.1	usdopt	6	9	9	0.8	0.5	-0.1	gee_agg	trt*period1	1000	-0.012657	0.348577	0.922
usdopt;0.8;6;9;9;0.5;-0.1	usdopt	6	9	9	0.8	0.5	-0.1	gee_agg	trt*period2	1000	0.00323578	0.24004	0.933
usdopt;0.8;6;9;9;0.5;-0.1	usdopt	6	9	9	0.8	0.5	-0.1	gee_agg	trt*period3	1000	0	0	1
usdopt;0.8;6;9;9;0.5;-0.1	usdopt	6	9	9	0.8	0.5	-0.1	gee_agg	trt*period4	1000	-4.0597e-05	0.25503	0.936
usdopt;0.8;6;9;9;0.5;-0.1	usdopt	6	9	9	0.8	0.5	-0.1	gee_agg	trt*period5	1000	-0.060545	0.394989	0.869
usdopt;0.8;6;9;9;0.5;-0.1	usdopt	6	9	9	0.8	0.5	-0.1	glmm_agg	Intercept	1000	0.00492907	0.193499	0.945
usdopt;0.8;6;9;9;0.5;-0.1	usdopt	6	9	9	0.8	0.5	-0.1	glmm_agg	period1	1000	0.000821513	0.213884	0.966
usdopt;0.8;6;9;9;0.5;-0.1	usdopt	6	9	9	0.8	0.5	-0.1	glmm_agg	period2	1000	0.001621	0.197835	0.982
usdopt;0.8;6;9;9;0.5;-0.1	usdopt	6	9	9	0.8	0.5	-0.1	glmm_agg	period3	1000	0	0
usdopt;0.8;6;9;9;0.5;-0.1	usdopt	6	9	9	0.8	0.5	-0.1	glmm_agg	period4	1000	-0.008469	0.261962	0.965
usdopt;0.8;6;9;9;0.5;-0.1	usdopt	6	9	9	0.8	0.5	-0.1	glmm_agg	period5	1000	0.0317674	0.424316	0.922
usdopt;0.8;6;9;9;0.5;-0.1	usdopt	6	9	9	0.8	0.5	-0.1	glmm_agg	trt	1000	-0.0023034	0.265632	0.928
usdopt;0.8;6;9;9;0.5;-0.1	usdopt	6	9	9	0.8	0.5	-0.1	glmm_agg	trt*period1	1000	-0.01673	0.445083	0.949
usdopt;0.8;6;9;9;0.5;-0.1	usdopt	6	9	9	0.8	0.5	-0.1	glmm_agg	trt*period2	1000	0.00345297	0.32598	0.967
usdopt;0.8;6;9;9;0.5;-0.1	usdopt	6	9	9	0.8	0.5	-0.1	glmm_agg	trt*period3	1000	0	0
usdopt;0.8;6;9;9;0.5;-0.1	usdopt	6	9	9	0.8	0.5	-0.1	glmm_agg	trt*period4	1000	0.0081819	0.346688	0.963
usdopt;0.8;6;9;9;0.5;-0.1	usdopt	6	9	9	0.8	0.5	-0.1	glmm_agg	trt*period5	1000	-0.03482	0.479285	0.913
usdopt;0.2;6;9;9;0.8;0	usdopt	6	9	9	0.2	0.8	0	gee_agg	Intercept	1000	0.00687801	0.0860202	0.933
usdopt;0.2;6;9;9;0.8;0	usdopt	6	9	9	0.2	0.8	0	gee_agg	period1	1000	-0.0025675	0.0824882	0.938
usdopt;0.2;6;9;9;0.8;0	usdopt	6	9	9	0.2	0.8	0	gee_agg	period2	1000	-0.0002621	0.07706	0.925
usdopt;0.2;6;9;9;0.8;0	usdopt	6	9	9	0.2	0.8	0	gee_agg	period3	1000	0	0	1
usdopt;0.2;6;9;9;0.8;0	usdopt	6	9	9	0.2	0.8	0	gee_agg	period4	1000	0.000644256	0.0996625	0.93
usdopt;0.2;6;9;9;0.8;0	usdopt	6	9	9	0.2	0.8	0	gee_agg	period5	1000	0.020886	0.188266	0.865
usdopt;0.2;6;9;9;0.8;0	usdopt	6	9	9	0.2	0.8	0	gee_agg	trt	1000	-0.005643	0.0994692	0.926
usdopt;0.2;6;9;9;0.8;0	usdopt	6	9	9	0.2	0.8	0	gee_agg	trt*period1	1000	-0.0021714	0.183788	0.894
usdopt;0.2;6;9;9;0.8;0	usdopt	6	9	9	0.2	0.8	0	gee_agg	trt*period2	1000	-0.00021385	0.121401	0.928
usdopt;0.2;6;9;9;0.8;0	usdopt	6	9	9	0.2	0.8	0	gee_agg	trt*period3	1000	0	0	1
usdopt;0.2;6;9;9;0.8;0	usdopt	6	9	9	0.2	0.8	0	gee_agg	trt*period4	1000	0.00296093	0.128921	0.928
usdopt;0.2;6;9;9;0.8;0	usdopt	6	9	9	0.2	0.8	0	gee_agg	trt*period5	1000	-0.01897	0.207935	0.894
usdopt;0.2;6;9;9;0.8;0	usdopt	6	9	9	0.2	0.8	0	glmm_agg	Intercept	1000	0.00274302	0.0964935	0.943
usdopt;0.2;6;9;9;0.8;0	usdopt	6	9	9	0.2	0.8	0	glmm_agg	period1	1000	-0.00030766	0.0917766	0.975
usdopt;0.2;6;9;9;0.8;0	usdopt	6	9	9	0.2	0.8	0	glmm_agg	period2	1000	0.000599863	0.0863519	0.979
usdopt;0.2;6;9;9;0.8;0	usdopt	6	9	9	0.2	0.8	0	glmm_agg	period3	1000	0	0
usdopt;0.2;6;9;9;0.8;0	usdopt	6	9	9	0.2	0.8	0	glmm_agg	period4	1000	-0.0015437	0.110855	0.961
usdopt;0.2;6;9;9;0.8;0	usdopt	6	9	9	0.2	0.8	0	glmm_agg	period5	1000	0.0121438	0.19274	0.891
usdopt;0.2;6;9;9;0.8;0	usdopt	6	9	9	0.2	0.8	0	glmm_agg	trt	1000	-0.0034642	0.121422	0.924
usdopt;0.2;6;9;9;0.8;0	usdopt	6	9	9	0.2	0.8	0	glmm_agg	trt*period1	1000	-0.0040831	0.195546	0.945
usdopt;0.2;6;9;9;0.8;0	usdopt	6	9	9	0.2	0.8	0	glmm_agg	trt*period2	1000	-0.0016031	0.139416	0.963
usdopt;0.2;6;9;9;0.8;0	usdopt	6	9	9	0.2	0.8	0	glmm_agg	trt*period3	1000	0	0
usdopt;0.2;6;9;9;0.8;0	usdopt	6	9	9	0.2	0.8	0	glmm_agg	trt*period4	1000	0.00391408	0.149821	0.942
usdopt;0.2;6;9;9;0.8;0	usdopt	6	9	9	0.2	0.8	0	glmm_agg	trt*period5	1000	-0.012154	0.217705	0.897
usdopt;0.2;6;9;9;0.8;-0.1	usdopt	6	9	9	0.2	0.8	-0.1	gee_agg	Intercept	1000	0.00689738	0.0858985	0.935
usdopt;0.2;6;9;9;0.8;-0.1	usdopt	6	9	9	0.2	0.8	-0.1	gee_agg	period1	1000	-0.0025791	0.0823611	0.94
usdopt;0.2;6;9;9;0.8;-0.1	usdopt	6	9	9	0.2	0.8	-0.1	gee_agg	period2	1000	-0.00029197	0.0769756	0.924
usdopt;0.2;6;9;9;0.8;-0.1	usdopt	6	9	9	0.2	0.8	-0.1	gee_agg	period3	1000	0	0	1
usdopt;0.2;6;9;9;0.8;-0.1	usdopt	6	9	9	0.2	0.8	-0.1	gee_agg	period4	1000	0.000584687	0.0995981	0.927
usdopt;0.2;6;9;9;0.8;-0.1	usdopt	6	9	9	0.2	0.8	-0.1	gee_agg	period5	1000	0.0208302	0.188354	0.864
usdopt;0.2;6;9;9;0.8;-0.1	usdopt	6	9	9	0.2	0.8	-0.1	gee_agg	trt	1000	-0.0057203	0.0987914	0.922
usdopt;0.2;6;9;9;0.8;-0.1	usdopt	6	9	9	0.2	0.8	-0.1	gee_agg	trt*period1	1000	-0.0057261	0.176366	0.913
usdopt;0.2;6;9;9;0.8;-0.1	usdopt	6	9	9	0.2	0.8	-0.1	gee_agg	trt*period2	1000	-0.00010361	0.121045	0.928
usdopt;0.2;6;9;9;0.8;-0.1	usdopt	6	9	9	0.2	0.8	-0.1	gee_agg	trt*period3	1000	0	0	1
usdopt;0.2;6;9;9;0.8;-0.1	usdopt	6	9	9	0.2	0.8	-0.1	gee_agg	trt*period4	1000	0.00297652	0.127925	0.926
usdopt;0.2;6;9;9;0.8;-0.1	usdopt	6	9	9	0.2	0.8	-0.1	gee_agg	trt*period5	1000	-0.019506	0.207307	0.886
usdopt;0.2;6;9;9;0.8;-0.1	usdopt	6	9	9	0.2	0.8	-0.1	glmm_agg	Intercept	1000	0.00260966	0.0964222	0.942
usdopt;0.2;6;9;9;0.8;-0.1	usdopt	6	9	9	0.2	0.8	-0.1	glmm_agg	period1	1000	-0.00010945	0.0916437	0.975
usdopt;0.2;6;9;9;0.8;-0.1	usdopt	6	9	9	0.2	0.8	-0.1	glmm_agg	period2	1000	0.00079031	0.0864097	0.979
usdopt;0.2;6;9;9;0.8;-0.1	usdopt	6	9	9	0.2	0.8	-0.1	glmm_agg	period3	1000	0	0
usdopt;0.2;6;9;9;0.8;-0.1	usdopt	6	9	9	0.2	0.8	-0.1	glmm_agg	period4	1000	-0.0013281	0.110898	0.961
usdopt;0.2;6;9;9;0.8;-0.1	usdopt	6	9	9	0.2	0.8	-0.1	glmm_agg	period5	1000	0.0123675	0.192673	0.894
usdopt;0.2;6;9;9;0.8;-0.1	usdopt	6	9	9	0.2	0.8	-0.1	glmm_agg	trt	1000	-0.0033599	0.121093	0.923
usdopt;0.2;6;9;9;0.8;-0.1	usdopt	6	9	9	0.2	0.8	-0.1	glmm_agg	trt*period1	1000	-0.0059616	0.18868	0.963
usdopt;0.2;6;9;9;0.8;-0.1	usdopt	6	9	9	0.2	0.8	-0.1	glmm_agg	trt*period2	1000	-0.0010297	0.139595	0.966
usdopt;0.2;6;9;9;0.8;-0.1	usdopt	6	9	9	0.2	0.8	-0.1	glmm_agg	trt*period3	1000	0	0
usdopt;0.2;6;9;9;0.8;-0.1	usdopt	6	9	9	0.2	0.8	-0.1	glmm_agg	trt*period4	1000	0.00418629	0.149451	0.943
usdopt;0.2;6;9;9;0.8;-0.1	usdopt	6	9	9	0.2	0.8	-0.1	glmm_agg	trt*period5	1000	-0.012007	0.217356	0.898
usdopt;0.5;6;9;9;0.8;0	usdopt	6	9	9	0.5	0.8	0	gee_agg	Intercept	1000	0.0103582	0.11577	0.934
usdopt;0.5;6;9;9;0.8;0	usdopt	6	9	9	0.5	0.8	0	gee_agg	period1	1000	-0.0042247	0.106374	0.927
usdopt;0.5;6;9;9;0.8;0	usdopt	6	9	9	0.5	0.8	0	gee_agg	period2	1000	-0.00090766	0.0931728	0.931
usdopt;0.5;6;9;9;0.8;0	usdopt	6	9	9	0.5	0.8	0	gee_agg	period3	1000	0	0	1
usdopt;0.5;6;9;9;0.8;0	usdopt	6	9	9	0.5	0.8	0	gee_agg	period4	1000	0.00203978	0.126232	0.912
usdopt;0.5;6;9;9;0.8;0	usdopt	6	9	9	0.5	0.8	0	gee_agg	period5	1000	0.0279103	0.24973	0.846
usdopt;0.5;6;9;9;0.8;0	usdopt	6	9	9	0.5	0.8	0	gee_agg	trt	1000	-0.0041999	0.122366	0.93
usdopt;0.5;6;9;9;0.8;0	usdopt	6	9	9	0.5	0.8	0	gee_agg	trt*period1	1000	-0.0074487	0.237674	0.902
usdopt;0.5;6;9;9;0.8;0	usdopt	6	9	9	0.5	0.8	0	gee_agg	trt*period2	1000	-0.0013532	0.147911	0.934
usdopt;0.5;6;9;9;0.8;0	usdopt	6	9	9	0.5	0.8	0	gee_agg	trt*period3	1000	0	0	1
usdopt;0.5;6;9;9;0.8;0	usdopt	6	9	9	0.5	0.8	0	gee_agg	trt*period4	1000	-0.002707	0.159855	0.926
usdopt;0.5;6;9;9;0.8;0	usdopt	6	9	9	0.5	0.8	0	gee_agg	trt*period5	1000	-0.029021	0.271987	0.868
usdopt;0.5;6;9;9;0.8;0	usdopt	6	9	9	0.5	0.8	0	glmm_agg	Intercept	1000	0.00355454	0.144514	0.93
usdopt;0.5;6;9;9;0.8;0	usdopt	6	9	9	0.5	0.8	0	glmm_agg	period1	1000	0.000504433	0.132108	0.972
usdopt;0.5;6;9;9;0.8;0	usdopt	6	9	9	0.5	0.8	0	glmm_agg	period2	1000	0.00144409	0.119215	0.98
usdopt;0.5;6;9;9;0.8;0	usdopt	6	9	9	0.5	0.8	0	glmm_agg	period3	1000	0	0
usdopt;0.5;6;9;9;0.8;0	usdopt	6	9	9	0.5	0.8	0	glmm_agg	period4	1000	0.000117603	0.156184	0.961
usdopt;0.5;6;9;9;0.8;0	usdopt	6	9	9	0.5	0.8	0	glmm_agg	period5	1000	0.0150813	0.267418	0.887
usdopt;0.5;6;9;9;0.8;0	usdopt	6	9	9	0.5	0.8	0	glmm_agg	trt	1000	-0.00040336	0.176122	0.916
usdopt;0.5;6;9;9;0.8;0	usdopt	6	9	9	0.5	0.8	0	glmm_agg	trt*period1	1000	-0.010438	0.27832	0.952
usdopt;0.5;6;9;9;0.8;0	usdopt	6	9	9	0.5	0.8	0	glmm_agg	trt*period2	1000	-0.0034223	0.197287	0.968
usdopt;0.5;6;9;9;0.8;0	usdopt	6	9	9	0.5	0.8	0	glmm_agg	trt*period3	1000	0	0
usdopt;0.5;6;9;9;0.8;0	usdopt	6	9	9	0.5	0.8	0	glmm_agg	trt*period4	1000	-0.0012914	0.21403	0.951
usdopt;0.5;6;9;9;0.8;0	usdopt	6	9	9	0.5	0.8	0	glmm_agg	trt*period5	1000	-0.017785	0.303453	0.876
usdopt;0.5;6;9;9;0.8;-0.1	usdopt	6	9	9	0.5	0.8	-0.1	gee_agg	Intercept	1000	0.0101618	0.115924	0.936
usdopt;0.5;6;9;9;0.8;-0.1	usdopt	6	9	9	0.5	0.8	-0.1	gee_agg	period1	1000	-0.004156	0.106393	0.926
usdopt;0.5;6;9;9;0.8;-0.1	usdopt	6	9	9	0.5	0.8	-0.1	gee_agg	period2	1000	-0.0009786	0.0933072	0.926
usdopt;0.5;6;9;9;0.8;-0.1	usdopt	6	9	9	0.5	0.8	-0.1	gee_agg	period3	1000	0	0	1
usdopt;0.5;6;9;9;0.8;-0.1	usdopt	6	9	9	0.5	0.8	-0.1	gee_agg	period4	1000	0.00177058	0.126044	0.912
usdopt;0.5;6;9;9;0.8;-0.1	usdopt	6	9	9	0.5	0.8	-0.1	gee_agg	period5	1000	0.0278331	0.249576	0.843
usdopt;0.5;6;9;9;0.8;-0.1	usdopt	6	9	9	0.5	0.8	-0.1	gee_agg	trt	1000	-0.0038486	0.122616	0.935
usdopt;0.5;6;9;9;0.8;-0.1	usdopt	6	9	9	0.5	0.8	-0.1	gee_agg	trt*period1	1000	-0.011458	0.233792	0.911
usdopt;0.5;6;9;9;0.8;-0.1	usdopt	6	9	9	0.5	0.8	-0.1	gee_agg	trt*period2	1000	-0.0019553	0.148141	0.934
usdopt;0.5;6;9;9;0.8;-0.1	usdopt	6	9	9	0.5	0.8	-0.1	gee_agg	trt*period3	1000	0	0	1
usdopt;0.5;6;9;9;0.8;-0.1	usdopt	6	9	9	0.5	0.8	-0.1	gee_agg	trt*period4	1000	-0.0027048	0.158711	0.925
usdopt;0.5;6;9;9;0.8;-0.1	usdopt	6	9	9	0.5	0.8	-0.1	gee_agg	trt*period5	1000	-0.029917	0.271019	0.868
usdopt;0.5;6;9;9;0.8;-0.1	usdopt	6	9	9	0.5	0.8	-0.1	glmm_agg	Intercept	1000	0.00301683	0.14457	0.927
usdopt;0.5;6;9;9;0.8;-0.1	usdopt	6	9	9	0.5	0.8	-0.1	glmm_agg	period1	1000	0.00108599	0.131909	0.973
usdopt;0.5;6;9;9;0.8;-0.1	usdopt	6	9	9	0.5	0.8	-0.1	glmm_agg	period2	1000	0.00199592	0.119509	0.983
usdopt;0.5;6;9;9;0.8;-0.1	usdopt	6	9	9	0.5	0.8	-0.1	glmm_agg	period3	1000	0	0
usdopt;0.5;6;9;9;0.8;-0.1	usdopt	6	9	9	0.5	0.8	-0.1	glmm_agg	period4	1000	0.000277725	0.155881	0.963
usdopt;0.5;6;9;9;0.8;-0.1	usdopt	6	9	9	0.5	0.8	-0.1	glmm_agg	period5	1000	0.0154192	0.267286	0.886
usdopt;0.5;6;9;9;0.8;-0.1	usdopt	6	9	9	0.5	0.8	-0.1	glmm_agg	trt	1000	0.00035794	0.176965	0.915
usdopt;0.5;6;9;9;0.8;-0.1	usdopt	6	9	9	0.5	0.8	-0.1	glmm_agg	trt*period1	1000	-0.013014	0.274723	0.954
usdopt;0.5;6;9;9;0.8;-0.1	usdopt	6	9	9	0.5	0.8	-0.1	glmm_agg	trt*period2	1000	-0.0039039	0.197201	0.971
usdopt;0.5;6;9;9;0.8;-0.1	usdopt	6	9	9	0.5	0.8	-0.1	glmm_agg	trt*period3	1000	0	0
usdopt;0.5;6;9;9;0.8;-0.1	usdopt	6	9	9	0.5	0.8	-0.1	glmm_agg	trt*period4	1000	-0.00090616	0.21335	0.948
usdopt;0.5;6;9;9;0.8;-0.1	usdopt	6	9	9	0.5	0.8	-0.1	glmm_agg	trt*period5	1000	-0.017643	0.302991	0.882
usdopt;0.8;6;9;9;0.8;0	usdopt	6	9	9	0.8	0.8	0	gee_agg	Intercept	1000	0.0132061	0.133764	0.922
usdopt;0.8;6;9;9;0.8;0	usdopt	6	9	9	0.8	0.8	0	gee_agg	period1	1000	-0.0057119	0.120801	0.931
usdopt;0.8;6;9;9;0.8;0	usdopt	6	9	9	0.8	0.8	0	gee_agg	period2	1000	-0.0024753	0.10415	0.927
usdopt;0.8;6;9;9;0.8;0	usdopt	6	9	9	0.8	0.8	0	gee_agg	period3	1000	0	0	1
usdopt;0.8;6;9;9;0.8;0	usdopt	6	9	9	0.8	0.8	0	gee_agg	period4	1000	-0.00050672	0.13953	0.926
usdopt;0.8;6;9;9;0.8;0	usdopt	6	9	9	0.8	0.8	0	gee_agg	period5	1000	0.0332825	0.286778	0.838
usdopt;0.8;6;9;9;0.8;0	usdopt	6	9	9	0.8	0.8	0	gee_agg	trt	1000	-0.0057776	0.138642	0.936
usdopt;0.8;6;9;9;0.8;0	usdopt	6	9	9	0.8	0.8	0	gee_agg	trt*period1	1000	-0.0060418	0.272864	0.913
usdopt;0.8;6;9;9;0.8;0	usdopt	6	9	9	0.8	0.8	0	gee_agg	trt*period2	1000	0.000775407	0.166321	0.935
usdopt;0.8;6;9;9;0.8;0	usdopt	6	9	9	0.8	0.8	0	gee_agg	trt*period3	1000	0	0	1
usdopt;0.8;6;9;9;0.8;0	usdopt	6	9	9	0.8	0.8	0	gee_agg	trt*period4	1000	-0.00025801	0.176263	0.935
usdopt;0.8;6;9;9;0.8;0	usdopt	6	9	9	0.8	0.8	0	gee_agg	trt*period5	1000	-0.034477	0.311501	0.878
usdopt;0.8;6;9;9;0.8;0	usdopt	6	9	9	0.8	0.8	0	glmm_agg	Intercept	1000	0.00616471	0.180608	0.931
usdopt;0.8;6;9;9;0.8;0	usdopt	6	9	9	0.8	0.8	0	glmm_agg	period1	1000	-0.00047602	0.162833	0.977
usdopt;0.8;6;9;9;0.8;0	usdopt	6	9	9	0.8	0.8	0	glmm_agg	period2	1000	0.000197499	0.145592	0.986
usdopt;0.8;6;9;9;0.8;0	usdopt	6	9	9	0.8	0.8	0	glmm_agg	period3	1000	0	0
usdopt;0.8;6;9;9;0.8;0	usdopt	6	9	9	0.8	0.8	0	glmm_agg	period4	1000	-0.0028649	0.188809	0.965
usdopt;0.8;6;9;9;0.8;0	usdopt	6	9	9	0.8	0.8	0	glmm_agg	period5	1000	0.0185585	0.329608	0.878
usdopt;0.8;6;9;9;0.8;0	usdopt	6	9	9	0.8	0.8	0	glmm_agg	trt	1000	-0.0016724	0.21957	0.913
usdopt;0.8;6;9;9;0.8;0	usdopt	6	9	9	0.8	0.8	0	glmm_agg	trt*period1	1000	-0.010145	0.34478	0.953
usdopt;0.8;6;9;9;0.8;0	usdopt	6	9	9	0.8	0.8	0	glmm_agg	trt*period2	1000	-0.0019839	0.242292	0.974
usdopt;0.8;6;9;9;0.8;0	usdopt	6	9	9	0.8	0.8	0	glmm_agg	trt*period3	1000	0	0
usdopt;0.8;6;9;9;0.8;0	usdopt	6	9	9	0.8	0.8	0	glmm_agg	trt*period4	1000	0.00233021	0.260952	0.952
usdopt;0.8;6;9;9;0.8;0	usdopt	6	9	9	0.8	0.8	0	glmm_agg	trt*period5	1000	-0.021027	0.37268	0.871
usdopt;0.8;6;9;9;0.8;-0.1	usdopt	6	9	9	0.8	0.8	-0.1	gee_agg	Intercept	1000	0.0128764	0.134054	0.922
usdopt;0.8;6;9;9;0.8;-0.1	usdopt	6	9	9	0.8	0.8	-0.1	gee_agg	period1	1000	-0.0054656	0.121002	0.935
usdopt;0.8;6;9;9;0.8;-0.1	usdopt	6	9	9	0.8	0.8	-0.1	gee_agg	period2	1000	-0.0024495	0.104249	0.926
usdopt;0.8;6;9;9;0.8;-0.1	usdopt	6	9	9	0.8	0.8	-0.1	gee_agg	period3	1000	0	0	1
usdopt;0.8;6;9;9;0.8;-0.1	usdopt	6	9	9	0.8	0.8	-0.1	gee_agg	period4	1000	-0.00054981	0.139629	0.926
usdopt;0.8;6;9;9;0.8;-0.1	usdopt	6	9	9	0.8	0.8	-0.1	gee_agg	period5	1000	0.0333407	0.286789	0.84
usdopt;0.8;6;9;9;0.8;-0.1	usdopt	6	9	9	0.8	0.8	-0.1	gee_agg	trt	1000	-0.0051859	0.138479	0.94
usdopt;0.8;6;9;9;0.8;-0.1	usdopt	6	9	9	0.8	0.8	-0.1	gee_agg	trt*period1	1000	-0.011761	0.269234	0.918
usdopt;0.8;6;9;9;0.8;-0.1	usdopt	6	9	9	0.8	0.8	-0.1	gee_agg	trt*period2	1000	0.00069871	0.16624	0.928
usdopt;0.8;6;9;9;0.8;-0.1	usdopt	6	9	9	0.8	0.8	-0.1	gee_agg	trt*period3	1000	0	0	1
usdopt;0.8;6;9;9;0.8;-0.1	usdopt	6	9	9	0.8	0.8	-0.1	gee_agg	trt*period4	1000	-0.000707	0.175621	0.94
usdopt;0.8;6;9;9;0.8;-0.1	usdopt	6	9	9	0.8	0.8	-0.1	gee_agg	trt*period5	1000	-0.03559	0.309929	0.878
usdopt;0.8;6;9;9;0.8;-0.1	usdopt	6	9	9	0.8	0.8	-0.1	glmm_agg	Intercept	1000	0.00510826	0.180406	0.933
usdopt;0.8;6;9;9;0.8;-0.1	usdopt	6	9	9	0.8	0.8	-0.1	glmm_agg	period1	1000	0.000567337	0.16286	0.976
usdopt;0.8;6;9;9;0.8;-0.1	usdopt	6	9	9	0.8	0.8	-0.1	glmm_agg	period2	1000	0.00104847	0.145642	0.985
usdopt;0.8;6;9;9;0.8;-0.1	usdopt	6	9	9	0.8	0.8	-0.1	glmm_agg	period3	1000	0	0
usdopt;0.8;6;9;9;0.8;-0.1	usdopt	6	9	9	0.8	0.8	-0.1	glmm_agg	period4	1000	-0.0021675	0.189148	0.965
usdopt;0.8;6;9;9;0.8;-0.1	usdopt	6	9	9	0.8	0.8	-0.1	glmm_agg	period5	1000	0.0190853	0.329464	0.881
usdopt;0.8;6;9;9;0.8;-0.1	usdopt	6	9	9	0.8	0.8	-0.1	glmm_agg	trt	1000	-0.00050953	0.219086	0.916
usdopt;0.8;6;9;9;0.8;-0.1	usdopt	6	9	9	0.8	0.8	-0.1	glmm_agg	trt*period1	1000	-0.013617	0.341912	0.954
usdopt;0.8;6;9;9;0.8;-0.1	usdopt	6	9	9	0.8	0.8	-0.1	glmm_agg	trt*period2	1000	-0.0015099	0.242575	0.973
usdopt;0.8;6;9;9;0.8;-0.1	usdopt	6	9	9	0.8	0.8	-0.1	glmm_agg	trt*period3	1000	0	0
usdopt;0.8;6;9;9;0.8;-0.1	usdopt	6	9	9	0.8	0.8	-0.1	glmm_agg	trt*period4	1000	0.00156751	0.261681	0.953
usdopt;0.8;6;9;9;0.8;-0.1	usdopt	6	9	9	0.8	0.8	-0.1	glmm_agg	trt*period5	1000	-0.021565	0.372033	0.866
usdopt;0.2;5;10;9;0.5;0	usdopt	5	10	9	0.2	0.5	0	gee_agg	Intercept	1000	0.00681519	0.092612	0.936
usdopt;0.2;5;10;9;0.5;0	usdopt	5	10	9	0.2	0.5	0	gee_agg	period1	1000	-0.0025938	0.105379	0.937
usdopt;0.2;5;10;9;0.5;0	usdopt	5	10	9	0.2	0.5	0	gee_agg	period2	1000	-0.00074719	0.100159	0.93
usdopt;0.2;5;10;9;0.5;0	usdopt	5	10	9	0.2	0.5	0	gee_agg	period3	1000	0	0	1
usdopt;0.2;5;10;9;0.5;0	usdopt	5	10	9	0.2	0.5	0	gee_agg	period4	1000	-0.0016477	0.129162	0.917
usdopt;0.2;5;10;9;0.5;0	usdopt	5	10	9	0.2	0.5	0	gee_agg	period5	1000	0.0278006	0.240419	0.854
usdopt;0.2;5;10;9;0.5;0	usdopt	5	10	9	0.2	0.5	0	gee_agg	trt	1000	-0.0053427	0.12351	0.93
usdopt;0.2;5;10;9;0.5;0	usdopt	5	10	9	0.2	0.5	0	gee_agg	trt*period1	1000	-0.0016512	0.239931	0.881
usdopt;0.2;5;10;9;0.5;0	usdopt	5	10	9	0.2	0.5	0	gee_agg	trt*period2	1000	0.00221476	0.156874	0.929
usdopt;0.2;5;10;9;0.5;0	usdopt	5	10	9	0.2	0.5	0	gee_agg	trt*period3	1000	0	0	1
usdopt;0.2;5;10;9;0.5;0	usdopt	5	10	9	0.2	0.5	0	gee_agg	trt*period4	1000	0.00325049	0.166702	0.934
usdopt;0.2;5;10;9;0.5;0	usdopt	5	10	9	0.2	0.5	0	gee_agg	trt*period5	1000	-0.02682	0.261631	0.891
usdopt;0.2;5;10;9;0.5;0	usdopt	5	10	9	0.2	0.5	0	glmm_agg	Intercept	1000	0.00130306	0.102655	0.949
usdopt;0.2;5;10;9;0.5;0	usdopt	5	10	9	0.2	0.5	0	glmm_agg	period1	1000	0.00142929	0.115049	0.966
usdopt;0.2;5;10;9;0.5;0	usdopt	5	10	9	0.2	0.5	0	glmm_agg	period2	1000	0.00212507	0.110232	0.977
usdopt;0.2;5;10;9;0.5;0	usdopt	5	10	9	0.2	0.5	0	glmm_agg	period3	1000	0	0
usdopt;0.2;5;10;9;0.5;0	usdopt	5	10	9	0.2	0.5	0	glmm_agg	period4	1000	-0.0038971	0.142156	0.964
usdopt;0.2;5;10;9;0.5;0	usdopt	5	10	9	0.2	0.5	0	glmm_agg	period5	1000	0.0146937	0.247542	0.927
usdopt;0.2;5;10;9;0.5;0	usdopt	5	10	9	0.2	0.5	0	glmm_agg	trt	1000	-0.0016746	0.14256	0.931
usdopt;0.2;5;10;9;0.5;0	usdopt	5	10	9	0.2	0.5	0	glmm_agg	trt*period1	1000	-0.0069406	0.254862	0.945
usdopt;0.2;5;10;9;0.5;0	usdopt	5	10	9	0.2	0.5	0	glmm_agg	trt*period2	1000	-0.0009788	0.176084	0.963
usdopt;0.2;5;10;9;0.5;0	usdopt	5	10	9	0.2	0.5	0	glmm_agg	trt*period3	1000	0	0
usdopt;0.2;5;10;9;0.5;0	usdopt	5	10	9	0.2	0.5	0	glmm_agg	trt*period4	1000	0.00557414	0.187223	0.958
usdopt;0.2;5;10;9;0.5;0	usdopt	5	10	9	0.2	0.5	0	glmm_agg	trt*period5	1000	-0.014137	0.274877	0.926
usdopt;0.2;5;10;9;0.5;-0.1	usdopt	5	10	9	0.2	0.5	-0.1	gee_agg	Intercept	1000	0.00681674	0.0925805	0.937
usdopt;0.2;5;10;9;0.5;-0.1	usdopt	5	10	9	0.2	0.5	-0.1	gee_agg	period1	1000	-0.0026278	0.105317	0.937
usdopt;0.2;5;10;9;0.5;-0.1	usdopt	5	10	9	0.2	0.5	-0.1	gee_agg	period2	1000	-0.00077348	0.100106	0.931
usdopt;0.2;5;10;9;0.5;-0.1	usdopt	5	10	9	0.2	0.5	-0.1	gee_agg	period3	1000	0	0	1
usdopt;0.2;5;10;9;0.5;-0.1	usdopt	5	10	9	0.2	0.5	-0.1	gee_agg	period4	1000	-0.0017648	0.129139	0.919
usdopt;0.2;5;10;9;0.5;-0.1	usdopt	5	10	9	0.2	0.5	-0.1	gee_agg	period5	1000	0.0277527	0.24043	0.855
usdopt;0.2;5;10;9;0.5;-0.1	usdopt	5	10	9	0.2	0.5	-0.1	gee_agg	trt	1000	-0.0053511	0.123521	0.931
usdopt;0.2;5;10;9;0.5;-0.1	usdopt	5	10	9	0.2	0.5	-0.1	gee_agg	trt*period1	1000	-0.0053721	0.234509	0.896
usdopt;0.2;5;10;9;0.5;-0.1	usdopt	5	10	9	0.2	0.5	-0.1	gee_agg	trt*period2	1000	0.00295031	0.156524	0.928
usdopt;0.2;5;10;9;0.5;-0.1	usdopt	5	10	9	0.2	0.5	-0.1	gee_agg	trt*period3	1000	0	0	1
usdopt;0.2;5;10;9;0.5;-0.1	usdopt	5	10	9	0.2	0.5	-0.1	gee_agg	trt*period4	1000	0.00312125	0.166653	0.929
usdopt;0.2;5;10;9;0.5;-0.1	usdopt	5	10	9	0.2	0.5	-0.1	gee_agg	trt*period5	1000	-0.0277	0.261527	0.889
usdopt;0.2;5;10;9;0.5;-0.1	usdopt	5	10	9	0.2	0.5	-0.1	glmm_agg	Intercept	1000	0.00126443	0.102794	0.944
usdopt;0.2;5;10;9;0.5;-0.1	usdopt	5	10	9	0.2	0.5	-0.1	glmm_agg	period1	1000	0.00141569	0.115216	0.967
usdopt;0.2;5;10;9;0.5;-0.1	usdopt	5	10	9	0.2	0.5	-0.1	glmm_agg	period2	1000	0.00216387	0.110337	0.976
usdopt;0.2;5;10;9;0.5;-0.1	usdopt	5	10	9	0.2	0.5	-0.1	glmm_agg	period3	1000	0	0
usdopt;0.2;5;10;9;0.5;-0.1	usdopt	5	10	9	0.2	0.5	-0.1	glmm_agg	period4	1000	-0.0038528	0.142188	0.964
usdopt;0.2;5;10;9;0.5;-0.1	usdopt	5	10	9	0.2	0.5	-0.1	glmm_agg	period5	1000	0.0147966	0.247484	0.927
usdopt;0.2;5;10;9;0.5;-0.1	usdopt	5	10	9	0.2	0.5	-0.1	glmm_agg	trt	1000	-0.0015777	0.142802	0.931
usdopt;0.2;5;10;9;0.5;-0.1	usdopt	5	10	9	0.2	0.5	-0.1	glmm_agg	trt*period1	1000	-0.0075279	0.250674	0.958
usdopt;0.2;5;10;9;0.5;-0.1	usdopt	5	10	9	0.2	0.5	-0.1	glmm_agg	trt*period2	1000	0.000387993	0.175866	0.959
usdopt;0.2;5;10;9;0.5;-0.1	usdopt	5	10	9	0.2	0.5	-0.1	glmm_agg	trt*period3	1000	0	0
usdopt;0.2;5;10;9;0.5;-0.1	usdopt	5	10	9	0.2	0.5	-0.1	glmm_agg	trt*period4	1000	0.00553447	0.187777	0.956
usdopt;0.2;5;10;9;0.5;-0.1	usdopt	5	10	9	0.2	0.5	-0.1	glmm_agg	trt*period5	1000	-0.014325	0.274692	0.929
usdopt;0.5;5;10;9;0.5;0	usdopt	5	10	9	0.5	0.5	0	gee_agg	Intercept	1000	0.0105665	0.126769	0.94
usdopt;0.5;5;10;9;0.5;0	usdopt	5	10	9	0.5	0.5	0	gee_agg	period1	1000	-0.0047735	0.142357	0.935
usdopt;0.5;5;10;9;0.5;0	usdopt	5	10	9	0.5	0.5	0	gee_agg	period2	1000	-0.0015948	0.13195	0.927
usdopt;0.5;5;10;9;0.5;0	usdopt	5	10	9	0.5	0.5	0	gee_agg	period3	1000	0	0	1
usdopt;0.5;5;10;9;0.5;0	usdopt	5	10	9	0.5	0.5	0	gee_agg	period4	1000	-0.00029383	0.174947	0.914
usdopt;0.5;5;10;9;0.5;0	usdopt	5	10	9	0.5	0.5	0	gee_agg	period5	1000	0.0504008	0.333013	0.823
usdopt;0.5;5;10;9;0.5;0	usdopt	5	10	9	0.5	0.5	0	gee_agg	trt	1000	-0.0060154	0.164657	0.939
usdopt;0.5;5;10;9;0.5;0	usdopt	5	10	9	0.5	0.5	0	gee_agg	trt*period1	1000	-0.0019964	0.324562	0.9
usdopt;0.5;5;10;9;0.5;0	usdopt	5	10	9	0.5	0.5	0	gee_agg	trt*period2	1000	0.0044925	0.209619	0.927
usdopt;0.5;5;10;9;0.5;0	usdopt	5	10	9	0.5	0.5	0	gee_agg	trt*period3	1000	0	0	1
usdopt;0.5;5;10;9;0.5;0	usdopt	5	10	9	0.5	0.5	0	gee_agg	trt*period4	1000	-0.00059891	0.223334	0.932
usdopt;0.5;5;10;9;0.5;0	usdopt	5	10	9	0.5	0.5	0	gee_agg	trt*period5	1000	-0.051617	0.35974	0.877
usdopt;0.5;5;10;9;0.5;0	usdopt	5	10	9	0.5	0.5	0	glmm_agg	Intercept	1000	0.00251383	0.154006	0.949
usdopt;0.5;5;10;9;0.5;0	usdopt	5	10	9	0.5	0.5	0	glmm_agg	period1	1000	0.00132697	0.170596	0.964
usdopt;0.5;5;10;9;0.5;0	usdopt	5	10	9	0.5	0.5	0	glmm_agg	period2	1000	0.00237042	0.159511	0.984
usdopt;0.5;5;10;9;0.5;0	usdopt	5	10	9	0.5	0.5	0	glmm_agg	period3	1000	0	0
usdopt;0.5;5;10;9;0.5;0	usdopt	5	10	9	0.5	0.5	0	glmm_agg	period4	1000	-0.0048912	0.209493	0.963
usdopt;0.5;5;10;9;0.5;0	usdopt	5	10	9	0.5	0.5	0	glmm_agg	period5	1000	0.0260144	0.364898	0.929
usdopt;0.5;5;10;9;0.5;0	usdopt	5	10	9	0.5	0.5	0	glmm_agg	trt	1000	-0.0015615	0.213137	0.927
usdopt;0.5;5;10;9;0.5;0	usdopt	5	10	9	0.5	0.5	0	glmm_agg	trt*period1	1000	-0.010244	0.376918	0.956
usdopt;0.5;5;10;9;0.5;0	usdopt	5	10	9	0.5	0.5	0	glmm_agg	trt*period2	1000	0.00131	0.26055	0.97
usdopt;0.5;5;10;9;0.5;0	usdopt	5	10	9	0.5	0.5	0	glmm_agg	trt*period3	1000	0	0
usdopt;0.5;5;10;9;0.5;0	usdopt	5	10	9	0.5	0.5	0	glmm_agg	trt*period4	1000	0.00512595	0.277894	0.96
usdopt;0.5;5;10;9;0.5;0	usdopt	5	10	9	0.5	0.5	0	glmm_agg	trt*period5	1000	-0.027167	0.40457	0.923
usdopt;0.5;5;10;9;0.5;-0.1	usdopt	5	10	9	0.5	0.5	-0.1	gee_agg	Intercept	1000	0.0104857	0.126688	0.938
usdopt;0.5;5;10;9;0.5;-0.1	usdopt	5	10	9	0.5	0.5	-0.1	gee_agg	period1	1000	-0.0047155	0.142246	0.936
usdopt;0.5;5;10;9;0.5;-0.1	usdopt	5	10	9	0.5	0.5	-0.1	gee_agg	period2	1000	-0.0015672	0.131885	0.928
usdopt;0.5;5;10;9;0.5;-0.1	usdopt	5	10	9	0.5	0.5	-0.1	gee_agg	period3	1000	0	0	1
usdopt;0.5;5;10;9;0.5;-0.1	usdopt	5	10	9	0.5	0.5	-0.1	gee_agg	period4	1000	-0.00039975	0.174889	0.912
usdopt;0.5;5;10;9;0.5;-0.1	usdopt	5	10	9	0.5	0.5	-0.1	gee_agg	period5	1000	0.0504299	0.333019	0.82
usdopt;0.5;5;10;9;0.5;-0.1	usdopt	5	10	9	0.5	0.5	-0.1	gee_agg	trt	1000	-0.0058756	0.164468	0.936
usdopt;0.5;5;10;9;0.5;-0.1	usdopt	5	10	9	0.5	0.5	-0.1	gee_agg	trt*period1	1000	-0.008267	0.320055	0.906
usdopt;0.5;5;10;9;0.5;-0.1	usdopt	5	10	9	0.5	0.5	-0.1	gee_agg	trt*period2	1000	0.00493714	0.208289	0.928
usdopt;0.5;5;10;9;0.5;-0.1	usdopt	5	10	9	0.5	0.5	-0.1	gee_agg	trt*period3	1000	0	0	1
usdopt;0.5;5;10;9;0.5;-0.1	usdopt	5	10	9	0.5	0.5	-0.1	gee_agg	trt*period4	1000	-0.00067109	0.222316	0.936
usdopt;0.5;5;10;9;0.5;-0.1	usdopt	5	10	9	0.5	0.5	-0.1	gee_agg	trt*period5	1000	-0.052104	0.359072	0.87
usdopt;0.5;5;10;9;0.5;-0.1	usdopt	5	10	9	0.5	0.5	-0.1	glmm_agg	Intercept	1000	0.00241185	0.15399	0.948
usdopt;0.5;5;10;9;0.5;-0.1	usdopt	5	10	9	0.5	0.5	-0.1	glmm_agg	period1	1000	0.00146471	0.17077	0.963
usdopt;0.5;5;10;9;0.5;-0.1	usdopt	5	10	9	0.5	0.5	-0.1	glmm_agg	period2	1000	0.00250141	0.15973	0.982
usdopt;0.5;5;10;9;0.5;-0.1	usdopt	5	10	9	0.5	0.5	-0.1	glmm_agg	period3	1000	0	0
usdopt;0.5;5;10;9;0.5;-0.1	usdopt	5	10	9	0.5	0.5	-0.1	glmm_agg	period4	1000	-0.0048673	0.209431	0.961
usdopt;0.5;5;10;9;0.5;-0.1	usdopt	5	10	9	0.5	0.5	-0.1	glmm_agg	period5	1000	0.0260425	0.365075	0.933
usdopt;0.5;5;10;9;0.5;-0.1	usdopt	5	10	9	0.5	0.5	-0.1	glmm_agg	trt	1000	-0.0014524	0.213354	0.929
usdopt;0.5;5;10;9;0.5;-0.1	usdopt	5	10	9	0.5	0.5	-0.1	glmm_agg	trt*period1	1000	-0.012339	0.37453	0.958
usdopt;0.5;5;10;9;0.5;-0.1	usdopt	5	10	9	0.5	0.5	-0.1	glmm_agg	trt*period2	1000	0.0026606	0.26038	0.966
usdopt;0.5;5;10;9;0.5;-0.1	usdopt	5	10	9	0.5	0.5	-0.1	glmm_agg	trt*period3	1000	0	0
usdopt;0.5;5;10;9;0.5;-0.1	usdopt	5	10	9	0.5	0.5	-0.1	glmm_agg	trt*period4	1000	0.0054059	0.277823	0.959
usdopt;0.5;5;10;9;0.5;-0.1	usdopt	5	10	9	0.5	0.5	-0.1	glmm_agg	trt*period5	1000	-0.026621	0.405058	0.928
usdopt;0.8;5;10;9;0.5;0	usdopt	5	10	9	0.8	0.5	0	gee_agg	Intercept	1000	0.0127244	0.147344	0.939
usdopt;0.8;5;10;9;0.5;0	usdopt	5	10	9	0.8	0.5	0	gee_agg	period1	1000	-0.0055301	0.164755	0.934
usdopt;0.8;5;10;9;0.5;0	usdopt	5	10	9	0.8	0.5	0	gee_agg	period2	1000	-0.0014244	0.150571	0.925
usdopt;0.8;5;10;9;0.5;0	usdopt	5	10	9	0.8	0.5	0	gee_agg	period3	1000	0	0	1
usdopt;0.8;5;10;9;0.5;0	usdopt	5	10	9	0.8	0.5	0	gee_agg	period4	1000	-0.0025677	0.201059	0.918
usdopt;0.8;5;10;9;0.5;0	usdopt	5	10	9	0.8	0.5	0	gee_agg	period5	1000	0.0630434	0.387639	0.824
usdopt;0.8;5;10;9;0.5;0	usdopt	5	10	9	0.8	0.5	0	gee_agg	trt	1000	-0.0051564	0.189529	0.938
usdopt;0.8;5;10;9;0.5;0	usdopt	5	10	9	0.8	0.5	0	gee_agg	trt*period1	1000	-0.0027975	0.375099	0.9
usdopt;0.8;5;10;9;0.5;0	usdopt	5	10	9	0.8	0.5	0	gee_agg	trt*period2	1000	0.0043556	0.239938	0.934
usdopt;0.8;5;10;9;0.5;0	usdopt	5	10	9	0.8	0.5	0	gee_agg	trt*period3	1000	0	0	1
usdopt;0.8;5;10;9;0.5;0	usdopt	5	10	9	0.8	0.5	0	gee_agg	trt*period4	1000	-0.00020573	0.255798	0.934
usdopt;0.8;5;10;9;0.5;0	usdopt	5	10	9	0.8	0.5	0	gee_agg	trt*period5	1000	-0.0657448	0.417724	0.868
usdopt;0.8;5;10;9;0.5;0	usdopt	5	10	9	0.8	0.5	0	glmm_agg	Intercept	1000	0.0047636	0.19379	0.943
usdopt;0.8;5;10;9;0.5;0	usdopt	5	10	9	0.8	0.5	0	glmm_agg	period1	1000	0.000394124	0.21312	0.962
usdopt;0.8;5;10;9;0.5;0	usdopt	5	10	9	0.8	0.5	0	glmm_agg	period2	1000	0.0017262	0.197385	0.982
usdopt;0.8;5;10;9;0.5;0	usdopt	5	10	9	0.8	0.5	0	glmm_agg	period3	1000	0	0
usdopt;0.8;5;10;9;0.5;0	usdopt	5	10	9	0.8	0.5	0	glmm_agg	period4	1000	-0.008906	0.261253	0.965
usdopt;0.8;5;10;9;0.5;0	usdopt	5	10	9	0.8	0.5	0	glmm_agg	period5	1000	0.0317338	0.456692	0.919
usdopt;0.8;5;10;9;0.5;0	usdopt	5	10	9	0.8	0.5	0	glmm_agg	trt	1000	-0.0018961	0.266367	0.925
usdopt;0.8;5;10;9;0.5;0	usdopt	5	10	9	0.8	0.5	0	glmm_agg	trt*period1	1000	-0.012285	0.470486	0.954
usdopt;0.8;5;10;9;0.5;0	usdopt	5	10	9	0.8	0.5	0	glmm_agg	trt*period2	1000	0.00316038	0.325273	0.971
usdopt;0.8;5;10;9;0.5;0	usdopt	5	10	9	0.8	0.5	0	glmm_agg	trt*period3	1000	0	0
usdopt;0.8;5;10;9;0.5;0	usdopt	5	10	9	0.8	0.5	0	glmm_agg	trt*period4	1000	0.0080368	0.346246	0.964
usdopt;0.8;5;10;9;0.5;0	usdopt	5	10	9	0.8	0.5	0	glmm_agg	trt*period5	1000	-0.033572	0.505063	0.928
usdopt;0.8;5;10;9;0.5;-0.1	usdopt	5	10	9	0.8	0.5	-0.1	gee_agg	Intercept	1000	0.0126787	0.147462	0.939
usdopt;0.8;5;10;9;0.5;-0.1	usdopt	5	10	9	0.8	0.5	-0.1	gee_agg	period1	1000	-0.0054968	0.16477	0.934
usdopt;0.8;5;10;9;0.5;-0.1	usdopt	5	10	9	0.8	0.5	-0.1	gee_agg	period2	1000	-0.0014588	0.150566	0.923
usdopt;0.8;5;10;9;0.5;-0.1	usdopt	5	10	9	0.8	0.5	-0.1	gee_agg	period3	1000	0	0	1
usdopt;0.8;5;10;9;0.5;-0.1	usdopt	5	10	9	0.8	0.5	-0.1	gee_agg	period4	1000	-0.0025475	0.200947	0.916
usdopt;0.8;5;10;9;0.5;-0.1	usdopt	5	10	9	0.8	0.5	-0.1	gee_agg	period5	1000	0.0630092	0.387564	0.824
usdopt;0.8;5;10;9;0.5;-0.1	usdopt	5	10	9	0.8	0.5	-0.1	gee_agg	trt	1000	-0.0050727	0.189686	0.938
usdopt;0.8;5;10;9;0.5;-0.1	usdopt	5	10	9	0.8	0.5	-0.1	gee_agg	trt*period1	1000	-0.011076	0.37087	0.908
usdopt;0.8;5;10;9;0.5;-0.1	usdopt	5	10	9	0.8	0.5	-0.1	gee_agg	trt*period2	1000	0.00323909	0.239818	0.933
usdopt;0.8;5;10;9;0.5;-0.1	usdopt	5	10	9	0.8	0.5	-0.1	gee_agg	trt*period3	1000	0	0	1
usdopt;0.8;5;10;9;0.5;-0.1	usdopt	5	10	9	0.8	0.5	-0.1	gee_agg	trt*period4	1000	2.2196e-05	0.25473	0.935
usdopt;0.8;5;10;9;0.5;-0.1	usdopt	5	10	9	0.8	0.5	-0.1	gee_agg	trt*period5	1000	-0.0675328	0.417904	0.866
usdopt;0.8;5;10;9;0.5;-0.1	usdopt	5	10	9	0.8	0.5	-0.1	glmm_agg	Intercept	1000	0.00463312	0.193933	0.944
usdopt;0.8;5;10;9;0.5;-0.1	usdopt	5	10	9	0.8	0.5	-0.1	glmm_agg	period1	1000	0.000518522	0.213211	0.964
usdopt;0.8;5;10;9;0.5;-0.1	usdopt	5	10	9	0.8	0.5	-0.1	glmm_agg	period2	1000	0.00167817	0.197611	0.981
usdopt;0.8;5;10;9;0.5;-0.1	usdopt	5	10	9	0.8	0.5	-0.1	glmm_agg	period3	1000	0	0
usdopt;0.8;5;10;9;0.5;-0.1	usdopt	5	10	9	0.8	0.5	-0.1	glmm_agg	period4	1000	-0.008633	0.261279	0.965
usdopt;0.8;5;10;9;0.5;-0.1	usdopt	5	10	9	0.8	0.5	-0.1	glmm_agg	period5	1000	0.031636	0.457082	0.915
usdopt;0.8;5;10;9;0.5;-0.1	usdopt	5	10	9	0.8	0.5	-0.1	glmm_agg	trt	1000	-0.0017406	0.266492	0.926
usdopt;0.8;5;10;9;0.5;-0.1	usdopt	5	10	9	0.8	0.5	-0.1	glmm_agg	trt*period1	1000	-0.014922	0.467586	0.956
usdopt;0.8;5;10;9;0.5;-0.1	usdopt	5	10	9	0.8	0.5	-0.1	glmm_agg	trt*period2	1000	0.00365104	0.324963	0.968
usdopt;0.8;5;10;9;0.5;-0.1	usdopt	5	10	9	0.8	0.5	-0.1	glmm_agg	trt*period3	1000	0	0
usdopt;0.8;5;10;9;0.5;-0.1	usdopt	5	10	9	0.8	0.5	-0.1	glmm_agg	trt*period4	1000	0.0083244	0.345963	0.963
usdopt;0.8;5;10;9;0.5;-0.1	usdopt	5	10	9	0.8	0.5	-0.1	glmm_agg	trt*period5	1000	-0.034451	0.5063	0.922
usdopt;0.2;5;10;9;0.8;0	usdopt	5	10	9	0.2	0.8	0	gee_agg	Intercept	1000	0.00662572	0.0860537	0.937
usdopt;0.2;5;10;9;0.8;0	usdopt	5	10	9	0.2	0.8	0	gee_agg	period1	1000	-0.0026425	0.0820967	0.942
usdopt;0.2;5;10;9;0.8;0	usdopt	5	10	9	0.2	0.8	0	gee_agg	period2	1000	-0.00016633	0.0770959	0.923
usdopt;0.2;5;10;9;0.8;0	usdopt	5	10	9	0.2	0.8	0	gee_agg	period3	1000	0	0	1
usdopt;0.2;5;10;9;0.8;0	usdopt	5	10	9	0.2	0.8	0	gee_agg	period4	1000	0.000463226	0.0993515	0.932
usdopt;0.2;5;10;9;0.8;0	usdopt	5	10	9	0.2	0.8	0	gee_agg	period5	1000	0.0188953	0.20153	0.858
usdopt;0.2;5;10;9;0.8;0	usdopt	5	10	9	0.2	0.8	0	gee_agg	trt	1000	-0.0051643	0.0995214	0.925
usdopt;0.2;5;10;9;0.8;0	usdopt	5	10	9	0.2	0.8	0	gee_agg	trt*period1	1000	-0.00075885	0.196099	0.881
usdopt;0.2;5;10;9;0.8;0	usdopt	5	10	9	0.2	0.8	0	gee_agg	trt*period2	1000	-0.0002299	0.121282	0.927
usdopt;0.2;5;10;9;0.8;0	usdopt	5	10	9	0.2	0.8	0	gee_agg	trt*period3	1000	0	0	1
usdopt;0.2;5;10;9;0.8;0	usdopt	5	10	9	0.2	0.8	0	gee_agg	trt*period4	1000	0.00308632	0.12868	0.93
usdopt;0.2;5;10;9;0.8;0	usdopt	5	10	9	0.2	0.8	0	gee_agg	trt*period5	1000	-0.016695	0.217718	0.893
usdopt;0.2;5;10;9;0.8;0	usdopt	5	10	9	0.2	0.8	0	glmm_agg	Intercept	1000	0.00234727	0.0966962	0.941
usdopt;0.2;5;10;9;0.8;0	usdopt	5	10	9	0.2	0.8	0	glmm_agg	period1	1000	-0.00027893	0.0917295	0.976
usdopt;0.2;5;10;9;0.8;0	usdopt	5	10	9	0.2	0.8	0	glmm_agg	period2	1000	0.000755662	0.086437	0.977
usdopt;0.2;5;10;9;0.8;0	usdopt	5	10	9	0.2	0.8	0	glmm_agg	period3	1000	0	0
usdopt;0.2;5;10;9;0.8;0	usdopt	5	10	9	0.2	0.8	0	glmm_agg	period4	1000	-0.0017718	0.110547	0.962
usdopt;0.2;5;10;9;0.8;0	usdopt	5	10	9	0.2	0.8	0	glmm_agg	period5	1000	0.009384	0.206684	0.897
usdopt;0.2;5;10;9;0.8;0	usdopt	5	10	9	0.2	0.8	0	glmm_agg	trt	1000	-0.0027324	0.121978	0.927
usdopt;0.2;5;10;9;0.8;0	usdopt	5	10	9	0.2	0.8	0	glmm_agg	trt*period1	1000	-0.0027916	0.208003	0.946
usdopt;0.2;5;10;9;0.8;0	usdopt	5	10	9	0.2	0.8	0	glmm_agg	trt*period2	1000	-0.0015959	0.139422	0.959
usdopt;0.2;5;10;9;0.8;0	usdopt	5	10	9	0.2	0.8	0	glmm_agg	trt*period3	1000	0	0
usdopt;0.2;5;10;9;0.8;0	usdopt	5	10	9	0.2	0.8	0	glmm_agg	trt*period4	1000	0.00409361	0.149782	0.944
usdopt;0.2;5;10;9;0.8;0	usdopt	5	10	9	0.2	0.8	0	glmm_agg	trt*period5	1000	-0.009143	0.22853	0.906
usdopt;0.2;5;10;9;0.8;-0.1	usdopt	5	10	9	0.2	0.8	-0.1	gee_agg	Intercept	1000	0.00662605	0.085964	0.937
usdopt;0.2;5;10;9;0.8;-0.1	usdopt	5	10	9	0.2	0.8	-0.1	gee_agg	period1	1000	-0.0026526	0.081948	0.944
usdopt;0.2;5;10;9;0.8;-0.1	usdopt	5	10	9	0.2	0.8	-0.1	gee_agg	period2	1000	-0.0001859	0.0770095	0.922
usdopt;0.2;5;10;9;0.8;-0.1	usdopt	5	10	9	0.2	0.8	-0.1	gee_agg	period3	1000	0	0	1
usdopt;0.2;5;10;9;0.8;-0.1	usdopt	5	10	9	0.2	0.8	-0.1	gee_agg	period4	1000	0.000386956	0.0992619	0.932
usdopt;0.2;5;10;9;0.8;-0.1	usdopt	5	10	9	0.2	0.8	-0.1	gee_agg	period5	1000	0.0188287	0.201603	0.859
usdopt;0.2;5;10;9;0.8;-0.1	usdopt	5	10	9	0.2	0.8	-0.1	gee_agg	trt	1000	-0.0052033	0.0989476	0.925
usdopt;0.2;5;10;9;0.8;-0.1	usdopt	5	10	9	0.2	0.8	-0.1	gee_agg	trt*period1	1000	-0.0037972	0.189695	0.9
usdopt;0.2;5;10;9;0.8;-0.1	usdopt	5	10	9	0.2	0.8	-0.1	gee_agg	trt*period2	1000	-0.00013206	0.120912	0.93
usdopt;0.2;5;10;9;0.8;-0.1	usdopt	5	10	9	0.2	0.8	-0.1	gee_agg	trt*period3	1000	0	0	1
usdopt;0.2;5;10;9;0.8;-0.1	usdopt	5	10	9	0.2	0.8	-0.1	gee_agg	trt*period4	1000	0.00310766	0.12766	0.926
usdopt;0.2;5;10;9;0.8;-0.1	usdopt	5	10	9	0.2	0.8	-0.1	gee_agg	trt*period5	1000	-0.017237	0.217354	0.883
usdopt;0.2;5;10;9;0.8;-0.1	usdopt	5	10	9	0.2	0.8	-0.1	glmm_agg	Intercept	1000	0.00218293	0.0966903	0.942
usdopt;0.2;5;10;9;0.8;-0.1	usdopt	5	10	9	0.2	0.8	-0.1	glmm_agg	period1	1000	-7.064e-05	0.091627	0.973
usdopt;0.2;5;10;9;0.8;-0.1	usdopt	5	10	9	0.2	0.8	-0.1	glmm_agg	period2	1000	0.000963619	0.0864936	0.977
usdopt;0.2;5;10;9;0.8;-0.1	usdopt	5	10	9	0.2	0.8	-0.1	glmm_agg	period3	1000	0	0
usdopt;0.2;5;10;9;0.8;-0.1	usdopt	5	10	9	0.2	0.8	-0.1	glmm_agg	period4	1000	-0.0015835	0.110549	0.962
usdopt;0.2;5;10;9;0.8;-0.1	usdopt	5	10	9	0.2	0.8	-0.1	glmm_agg	period5	1000	0.0095321	0.20665	0.9
usdopt;0.2;5;10;9;0.8;-0.1	usdopt	5	10	9	0.2	0.8	-0.1	glmm_agg	trt	1000	-0.0025672	0.121776	0.917
usdopt;0.2;5;10;9;0.8;-0.1	usdopt	5	10	9	0.2	0.8	-0.1	glmm_agg	trt*period1	1000	-0.0040178	0.201669	0.962
usdopt;0.2;5;10;9;0.8;-0.1	usdopt	5	10	9	0.2	0.8	-0.1	glmm_agg	trt*period2	1000	-0.0010589	0.13944	0.96
usdopt;0.2;5;10;9;0.8;-0.1	usdopt	5	10	9	0.2	0.8	-0.1	glmm_agg	trt*period3	1000	0	0
usdopt;0.2;5;10;9;0.8;-0.1	usdopt	5	10	9	0.2	0.8	-0.1	glmm_agg	trt*period4	1000	0.0043717	0.149351	0.946
usdopt;0.2;5;10;9;0.8;-0.1	usdopt	5	10	9	0.2	0.8	-0.1	glmm_agg	trt*period5	1000	-0.008927	0.228367	0.907
usdopt;0.5;5;10;9;0.8;0	usdopt	5	10	9	0.5	0.8	0	gee_agg	Intercept	1000	0.0100289	0.115906	0.935
usdopt;0.5;5;10;9;0.8;0	usdopt	5	10	9	0.5	0.8	0	gee_agg	period1	1000	-0.0044044	0.10582	0.926
usdopt;0.5;5;10;9;0.8;0	usdopt	5	10	9	0.5	0.8	0	gee_agg	period2	1000	-0.0007929	0.0932461	0.93
usdopt;0.5;5;10;9;0.8;0	usdopt	5	10	9	0.5	0.8	0	gee_agg	period3	1000	0	0	1
usdopt;0.5;5;10;9;0.8;0	usdopt	5	10	9	0.5	0.8	0	gee_agg	period4	1000	0.00181779	0.12575	0.911
usdopt;0.5;5;10;9;0.8;0	usdopt	5	10	9	0.5	0.8	0	gee_agg	period5	1000	0.0283624	0.268636	0.839
usdopt;0.5;5;10;9;0.8;0	usdopt	5	10	9	0.5	0.8	0	gee_agg	trt	1000	-0.0035631	0.12253	0.925
usdopt;0.5;5;10;9;0.8;0	usdopt	5	10	9	0.5	0.8	0	gee_agg	trt*period1	1000	-0.0050993	0.253184	0.897
usdopt;0.5;5;10;9;0.8;0	usdopt	5	10	9	0.5	0.8	0	gee_agg	trt*period2	1000	-0.0013459	0.147656	0.932
usdopt;0.5;5;10;9;0.8;0	usdopt	5	10	9	0.5	0.8	0	gee_agg	trt*period3	1000	0	0	1
usdopt;0.5;5;10;9;0.8;0	usdopt	5	10	9	0.5	0.8	0	gee_agg	trt*period4	1000	-0.0025708	0.159494	0.926
usdopt;0.5;5;10;9;0.8;0	usdopt	5	10	9	0.5	0.8	0	gee_agg	trt*period5	1000	-0.029227	0.286816	0.87
usdopt;0.5;5;10;9;0.8;0	usdopt	5	10	9	0.5	0.8	0	glmm_agg	Intercept	1000	0.0031214	0.144915	0.928
usdopt;0.5;5;10;9;0.8;0	usdopt	5	10	9	0.5	0.8	0	glmm_agg	period1	1000	0.000389058	0.132145	0.974
usdopt;0.5;5;10;9;0.8;0	usdopt	5	10	9	0.5	0.8	0	glmm_agg	period2	1000	0.00154039	0.119391	0.982
usdopt;0.5;5;10;9;0.8;0	usdopt	5	10	9	0.5	0.8	0	glmm_agg	period3	1000	0	0
usdopt;0.5;5;10;9;0.8;0	usdopt	5	10	9	0.5	0.8	0	glmm_agg	period4	1000	-0.00017769	0.155526	0.963
usdopt;0.5;5;10;9;0.8;0	usdopt	5	10	9	0.5	0.8	0	glmm_agg	period5	1000	0.0147689	0.286792	0.904
usdopt;0.5;5;10;9;0.8;0	usdopt	5	10	9	0.5	0.8	0	glmm_agg	trt	1000	0.000417539	0.177037	0.913
usdopt;0.5;5;10;9;0.8;0	usdopt	5	10	9	0.5	0.8	0	glmm_agg	trt*period1	1000	-0.008134	0.291885	0.968
usdopt;0.5;5;10;9;0.8;0	usdopt	5	10	9	0.5	0.8	0	glmm_agg	trt*period2	1000	-0.0032	0.196696	0.964
usdopt;0.5;5;10;9;0.8;0	usdopt	5	10	9	0.5	0.8	0	glmm_agg	trt*period3	1000	0	0
usdopt;0.5;5;10;9;0.8;0	usdopt	5	10	9	0.5	0.8	0	glmm_agg	trt*period4	1000	-0.0010437	0.21375	0.95
usdopt;0.5;5;10;9;0.8;0	usdopt	5	10	9	0.5	0.8	0	glmm_agg	trt*period5	1000	-0.017272	0.319236	0.898
usdopt;0.5;5;10;9;0.8;-0.1	usdopt	5	10	9	0.5	0.8	-0.1	gee_agg	Intercept	1000	0.0099425	0.116077	0.93
usdopt;0.5;5;10;9;0.8;-0.1	usdopt	5	10	9	0.5	0.8	-0.1	gee_agg	period1	1000	-0.00441	0.105782	0.926
usdopt;0.5;5;10;9;0.8;-0.1	usdopt	5	10	9	0.5	0.8	-0.1	gee_agg	period2	1000	-0.00091521	0.0933688	0.924
usdopt;0.5;5;10;9;0.8;-0.1	usdopt	5	10	9	0.5	0.8	-0.1	gee_agg	period3	1000	0	0	1
usdopt;0.5;5;10;9;0.8;-0.1	usdopt	5	10	9	0.5	0.8	-0.1	gee_agg	period4	1000	0.00163689	0.125568	0.913
usdopt;0.5;5;10;9;0.8;-0.1	usdopt	5	10	9	0.5	0.8	-0.1	gee_agg	period5	1000	0.0282527	0.268531	0.838
usdopt;0.5;5;10;9;0.8;-0.1	usdopt	5	10	9	0.5	0.8	-0.1	gee_agg	trt	1000	-0.0034194	0.122846	0.927
usdopt;0.5;5;10;9;0.8;-0.1	usdopt	5	10	9	0.5	0.8	-0.1	gee_agg	trt*period1	1000	-0.008964	0.249992	0.9
usdopt;0.5;5;10;9;0.8;-0.1	usdopt	5	10	9	0.5	0.8	-0.1	gee_agg	trt*period2	1000	-0.0019175	0.147875	0.934
usdopt;0.5;5;10;9;0.8;-0.1	usdopt	5	10	9	0.5	0.8	-0.1	gee_agg	trt*period3	1000	0	0	1
usdopt;0.5;5;10;9;0.8;-0.1	usdopt	5	10	9	0.5	0.8	-0.1	gee_agg	trt*period4	1000	-0.002643	0.158392	0.924
usdopt;0.5;5;10;9;0.8;-0.1	usdopt	5	10	9	0.5	0.8	-0.1	gee_agg	trt*period5	1000	-0.03029	0.286286	0.869
usdopt;0.5;5;10;9;0.8;-0.1	usdopt	5	10	9	0.5	0.8	-0.1	glmm_agg	Intercept	1000	0.00279078	0.145032	0.924
usdopt;0.5;5;10;9;0.8;-0.1	usdopt	5	10	9	0.5	0.8	-0.1	glmm_agg	period1	1000	0.000793875	0.131928	0.974
usdopt;0.5;5;10;9;0.8;-0.1	usdopt	5	10	9	0.5	0.8	-0.1	glmm_agg	period2	1000	0.00194602	0.119638	0.985
usdopt;0.5;5;10;9;0.8;-0.1	usdopt	5	10	9	0.5	0.8	-0.1	glmm_agg	period3	1000	0	0
usdopt;0.5;5;10;9;0.8;-0.1	usdopt	5	10	9	0.5	0.8	-0.1	glmm_agg	period4	1000	0.000102481	0.155174	0.963
usdopt;0.5;5;10;9;0.8;-0.1	usdopt	5	10	9	0.5	0.8	-0.1	glmm_agg	period5	1000	0.0151239	0.286677	0.906
usdopt;0.5;5;10;9;0.8;-0.1	usdopt	5	10	9	0.5	0.8	-0.1	glmm_agg	trt	1000	0.000784289	0.177934	0.914
usdopt;0.5;5;10;9;0.8;-0.1	usdopt	5	10	9	0.5	0.8	-0.1	glmm_agg	trt*period1	1000	-0.010149	0.288933	0.971
usdopt;0.5;5;10;9;0.8;-0.1	usdopt	5	10	9	0.5	0.8	-0.1	glmm_agg	trt*period2	1000	-0.0034671	0.196569	0.967
usdopt;0.5;5;10;9;0.8;-0.1	usdopt	5	10	9	0.5	0.8	-0.1	glmm_agg	trt*period3	1000	0	0
usdopt;0.5;5;10;9;0.8;-0.1	usdopt	5	10	9	0.5	0.8	-0.1	glmm_agg	trt*period4	1000	-0.00072799	0.213052	0.95
usdopt;0.5;5;10;9;0.8;-0.1	usdopt	5	10	9	0.5	0.8	-0.1	glmm_agg	trt*period5	1000	-0.017252	0.319006	0.899
usdopt;0.8;5;10;9;0.8;0	usdopt	5	10	9	0.8	0.8	0	gee_agg	Intercept	1000	0.012941	0.133916	0.922
usdopt;0.8;5;10;9;0.8;0	usdopt	5	10	9	0.8	0.8	0	gee_agg	period1	1000	-0.0059704	0.120253	0.93
usdopt;0.8;5;10;9;0.8;0	usdopt	5	10	9	0.8	0.8	0	gee_agg	period2	1000	-0.0023944	0.104201	0.928
usdopt;0.8;5;10;9;0.8;0	usdopt	5	10	9	0.8	0.8	0	gee_agg	period3	1000	0	0	1
usdopt;0.8;5;10;9;0.8;0	usdopt	5	10	9	0.8	0.8	0	gee_agg	period4	1000	-0.00067336	0.139	0.926
usdopt;0.8;5;10;9;0.8;0	usdopt	5	10	9	0.8	0.8	0	gee_agg	period5	1000	0.0336936	0.308216	0.838
usdopt;0.8;5;10;9;0.8;0	usdopt	5	10	9	0.8	0.8	0	gee_agg	trt	1000	-0.0052604	0.138775	0.937
usdopt;0.8;5;10;9;0.8;0	usdopt	5	10	9	0.8	0.8	0	gee_agg	trt*period1	1000	-0.0034856	0.289753	0.907
usdopt;0.8;5;10;9;0.8;0	usdopt	5	10	9	0.8	0.8	0	gee_agg	trt*period2	1000	0.000814421	0.16598	0.937
usdopt;0.8;5;10;9;0.8;0	usdopt	5	10	9	0.8	0.8	0	gee_agg	trt*period3	1000	0	0	1
usdopt;0.8;5;10;9;0.8;0	usdopt	5	10	9	0.8	0.8	0	gee_agg	trt*period4	1000	-0.00017355	0.175851	0.938
usdopt;0.8;5;10;9;0.8;0	usdopt	5	10	9	0.8	0.8	0	gee_agg	trt*period5	1000	-0.034788	0.328085	0.872
usdopt;0.8;5;10;9;0.8;0	usdopt	5	10	9	0.8	0.8	0	glmm_agg	Intercept	1000	0.00589808	0.181173	0.929
usdopt;0.8;5;10;9;0.8;0	usdopt	5	10	9	0.8	0.8	0	glmm_agg	period1	1000	-0.00081968	0.163196	0.977
usdopt;0.8;5;10;9;0.8;0	usdopt	5	10	9	0.8	0.8	0	glmm_agg	period2	1000	0.000119546	0.145718	0.988
usdopt;0.8;5;10;9;0.8;0	usdopt	5	10	9	0.8	0.8	0	glmm_agg	period3	1000	0	0
usdopt;0.8;5;10;9;0.8;0	usdopt	5	10	9	0.8	0.8	0	glmm_agg	period4	1000	-0.0031041	0.188016	0.965
usdopt;0.8;5;10;9;0.8;0	usdopt	5	10	9	0.8	0.8	0	glmm_agg	period5	1000	0.0177816	0.353408	0.887
usdopt;0.8;5;10;9;0.8;0	usdopt	5	10	9	0.8	0.8	0	glmm_agg	trt	1000	-0.0011378	0.220624	0.912
usdopt;0.8;5;10;9;0.8;0	usdopt	5	10	9	0.8	0.8	0	glmm_agg	trt*period1	1000	-0.0075366	0.361585	0.964
usdopt;0.8;5;10;9;0.8;0	usdopt	5	10	9	0.8	0.8	0	glmm_agg	trt*period2	1000	-0.0014127	0.241526	0.971
usdopt;0.8;5;10;9;0.8;0	usdopt	5	10	9	0.8	0.8	0	glmm_agg	trt*period3	1000	0	0
usdopt;0.8;5;10;9;0.8;0	usdopt	5	10	9	0.8	0.8	0	glmm_agg	trt*period4	1000	0.00257632	0.260671	0.956
usdopt;0.8;5;10;9;0.8;0	usdopt	5	10	9	0.8	0.8	0	glmm_agg	trt*period5	1000	-0.020121	0.392114	0.897
usdopt;0.8;5;10;9;0.8;-0.1	usdopt	5	10	9	0.8	0.8	-0.1	gee_agg	Intercept	1000	0.0126307	0.134158	0.922
usdopt;0.8;5;10;9;0.8;-0.1	usdopt	5	10	9	0.8	0.8	-0.1	gee_agg	period1	1000	-0.0057082	0.120424	0.931
usdopt;0.8;5;10;9;0.8;-0.1	usdopt	5	10	9	0.8	0.8	-0.1	gee_agg	period2	1000	-0.0023706	0.104286	0.926
usdopt;0.8;5;10;9;0.8;-0.1	usdopt	5	10	9	0.8	0.8	-0.1	gee_agg	period3	1000	0	0	1
usdopt;0.8;5;10;9;0.8;-0.1	usdopt	5	10	9	0.8	0.8	-0.1	gee_agg	period4	1000	-0.00071241	0.139112	0.926
usdopt;0.8;5;10;9;0.8;-0.1	usdopt	5	10	9	0.8	0.8	-0.1	gee_agg	period5	1000	0.0337447	0.308242	0.839
usdopt;0.8;5;10;9;0.8;-0.1	usdopt	5	10	9	0.8	0.8	-0.1	gee_agg	trt	1000	-0.0047056	0.138604	0.937
usdopt;0.8;5;10;9;0.8;-0.1	usdopt	5	10	9	0.8	0.8	-0.1	gee_agg	trt*period1	1000	-0.009626	0.287155	0.91
usdopt;0.8;5;10;9;0.8;-0.1	usdopt	5	10	9	0.8	0.8	-0.1	gee_agg	trt*period2	1000	0.00072142	0.165913	0.927
usdopt;0.8;5;10;9;0.8;-0.1	usdopt	5	10	9	0.8	0.8	-0.1	gee_agg	trt*period3	1000	0	0	1
usdopt;0.8;5;10;9;0.8;-0.1	usdopt	5	10	9	0.8	0.8	-0.1	gee_agg	trt*period4	1000	-0.0006223	0.175225	0.94
usdopt;0.8;5;10;9;0.8;-0.1	usdopt	5	10	9	0.8	0.8	-0.1	gee_agg	trt*period5	1000	-0.035885	0.327266	0.872
usdopt;0.8;5;10;9;0.8;-0.1	usdopt	5	10	9	0.8	0.8	-0.1	glmm_agg	Intercept	1000	0.00477777	0.180863	0.928
usdopt;0.8;5;10;9;0.8;-0.1	usdopt	5	10	9	0.8	0.8	-0.1	glmm_agg	period1	1000	0.000342918	0.163097	0.977
usdopt;0.8;5;10;9;0.8;-0.1	usdopt	5	10	9	0.8	0.8	-0.1	glmm_agg	period2	1000	0.00105425	0.145725	0.986
usdopt;0.8;5;10;9;0.8;-0.1	usdopt	5	10	9	0.8	0.8	-0.1	glmm_agg	period3	1000	0	0
usdopt;0.8;5;10;9;0.8;-0.1	usdopt	5	10	9	0.8	0.8	-0.1	glmm_agg	period4	1000	-0.0023825	0.188355	0.966
usdopt;0.8;5;10;9;0.8;-0.1	usdopt	5	10	9	0.8	0.8	-0.1	glmm_agg	period5	1000	0.018339	0.353238	0.889
usdopt;0.8;5;10;9;0.8;-0.1	usdopt	5	10	9	0.8	0.8	-0.1	glmm_agg	trt	1000	8.502e-05	0.220059	0.916
usdopt;0.8;5;10;9;0.8;-0.1	usdopt	5	10	9	0.8	0.8	-0.1	glmm_agg	trt*period1	1000	-0.011323	0.358827	0.966
usdopt;0.8;5;10;9;0.8;-0.1	usdopt	5	10	9	0.8	0.8	-0.1	glmm_agg	trt*period2	1000	-0.0011246	0.241783	0.971
usdopt;0.8;5;10;9;0.8;-0.1	usdopt	5	10	9	0.8	0.8	-0.1	glmm_agg	trt*period3	1000	0	0
usdopt;0.8;5;10;9;0.8;-0.1	usdopt	5	10	9	0.8	0.8	-0.1	glmm_agg	trt*period4	1000	0.00176233	0.261341	0.954
usdopt;0.8;5;10;9;0.8;-0.1	usdopt	5	10	9	0.8	0.8	-0.1	glmm_agg	trt*period5	1000	-0.020701	0.392007	0.898

## Sheet: AR1_pwr
Additional File 3(d). Simulation results (type I error and power) for symmetric interaction effects with M=48 and an AR(1) correlation structure
sheet	design	c0	c1	c2	vc	rho	theta_j	method	parms	power
pgd;0.2;0;0;0;0.5;0	pgd	0	0	0	0.2	0.5	0	gee_agg	period	0.978
pgd;0.2;0;0;0;0.5;0	pgd	0	0	0	0.2	0.5	0	gee_agg	trt	0.99
pgd;0.2;0;0;0;0.5;0	pgd	0	0	0	0.2	0.5	0	gee_agg	trt*period	0.046
pgd;0.2;0;0;0;0.5;0	pgd	0	0	0	0.2	0.5	0	glmm_agg	period	1
pgd;0.2;0;0;0;0.5;0	pgd	0	0	0	0.2	0.5	0	glmm_agg	trt	0.992
pgd;0.2;0;0;0;0.5;0	pgd	0	0	0	0.2	0.5	0	glmm_agg	trt*period	0.059
pgd;0.2;0;0;0;0.5;-0.1	pgd	0	0	0	0.2	0.5	-0.1	gee_agg	period	0.978
pgd;0.2;0;0;0;0.5;-0.1	pgd	0	0	0	0.2	0.5	-0.1	gee_agg	trt	1
pgd;0.2;0;0;0;0.5;-0.1	pgd	0	0	0	0.2	0.5	-0.1	gee_agg	trt*period	0.135
pgd;0.2;0;0;0;0.5;-0.1	pgd	0	0	0	0.2	0.5	-0.1	glmm_agg	period	1
pgd;0.2;0;0;0;0.5;-0.1	pgd	0	0	0	0.2	0.5	-0.1	glmm_agg	trt	1
pgd;0.2;0;0;0;0.5;-0.1	pgd	0	0	0	0.2	0.5	-0.1	glmm_agg	trt*period	0.197
pgd;0.5;0;0;0;0.5;0	pgd	0	0	0	0.5	0.5	0	gee_agg	period	0.696
pgd;0.5;0;0;0;0.5;0	pgd	0	0	0	0.5	0.5	0	gee_agg	trt	0.804
pgd;0.5;0;0;0;0.5;0	pgd	0	0	0	0.5	0.5	0	gee_agg	trt*period	0.054
pgd;0.5;0;0;0;0.5;0	pgd	0	0	0	0.5	0.5	0	glmm_agg	period	0.913
pgd;0.5;0;0;0;0.5;0	pgd	0	0	0	0.5	0.5	0	glmm_agg	trt	0.874
pgd;0.5;0;0;0;0.5;0	pgd	0	0	0	0.5	0.5	0	glmm_agg	trt*period	0.06
pgd;0.5;0;0;0;0.5;-0.1	pgd	0	0	0	0.5	0.5	-0.1	gee_agg	period	0.696
pgd;0.5;0;0;0;0.5;-0.1	pgd	0	0	0	0.5	0.5	-0.1	gee_agg	trt	0.951
pgd;0.5;0;0;0;0.5;-0.1	pgd	0	0	0	0.5	0.5	-0.1	gee_agg	trt*period	0.084
pgd;0.5;0;0;0;0.5;-0.1	pgd	0	0	0	0.5	0.5	-0.1	glmm_agg	period	0.915
pgd;0.5;0;0;0;0.5;-0.1	pgd	0	0	0	0.5	0.5	-0.1	glmm_agg	trt	0.973
pgd;0.5;0;0;0;0.5;-0.1	pgd	0	0	0	0.5	0.5	-0.1	glmm_agg	trt*period	0.122
pgd;0.8;0;0;0;0.5;0	pgd	0	0	0	0.8	0.5	0	gee_agg	period	0.452
pgd;0.8;0;0;0;0.5;0	pgd	0	0	0	0.8	0.5	0	gee_agg	trt	0.622
pgd;0.8;0;0;0;0.5;0	pgd	0	0	0	0.8	0.5	0	gee_agg	trt*period	0.045
pgd;0.8;0;0;0;0.5;0	pgd	0	0	0	0.8	0.5	0	glmm_agg	period	0.733
pgd;0.8;0;0;0;0.5;0	pgd	0	0	0	0.8	0.5	0	glmm_agg	trt	0.725
pgd;0.8;0;0;0;0.5;0	pgd	0	0	0	0.8	0.5	0	glmm_agg	trt*period	0.058
pgd;0.8;0;0;0;0.5;-0.1	pgd	0	0	0	0.8	0.5	-0.1	gee_agg	period	0.452
pgd;0.8;0;0;0;0.5;-0.1	pgd	0	0	0	0.8	0.5	-0.1	gee_agg	trt	0.827
pgd;0.8;0;0;0;0.5;-0.1	pgd	0	0	0	0.8	0.5	-0.1	gee_agg	trt*period	0.074
pgd;0.8;0;0;0;0.5;-0.1	pgd	0	0	0	0.8	0.5	-0.1	glmm_agg	period	0.733
pgd;0.8;0;0;0;0.5;-0.1	pgd	0	0	0	0.8	0.5	-0.1	glmm_agg	trt	0.891
pgd;0.8;0;0;0;0.5;-0.1	pgd	0	0	0	0.8	0.5	-0.1	glmm_agg	trt*period	0.109
pgd;0.2;0;0;0;0.8;0	pgd	0	0	0	0.2	0.8	0	gee_agg	period	0.996
pgd;0.2;0;0;0;0.8;0	pgd	0	0	0	0.2	0.8	0	gee_agg	trt	0.928
pgd;0.2;0;0;0;0.8;0	pgd	0	0	0	0.2	0.8	0	gee_agg	trt*period	0.046
pgd;0.2;0;0;0;0.8;0	pgd	0	0	0	0.2	0.8	0	glmm_agg	period	1
pgd;0.2;0;0;0;0.8;0	pgd	0	0	0	0.2	0.8	0	glmm_agg	trt	0.948
pgd;0.2;0;0;0;0.8;0	pgd	0	0	0	0.2	0.8	0	glmm_agg	trt*period	0.077
pgd;0.2;0;0;0;0.8;-0.1	pgd	0	0	0	0.2	0.8	-0.1	gee_agg	period	0.996
pgd;0.2;0;0;0;0.8;-0.1	pgd	0	0	0	0.2	0.8	-0.1	gee_agg	trt	0.993
pgd;0.2;0;0;0;0.8;-0.1	pgd	0	0	0	0.2	0.8	-0.1	gee_agg	trt*period	0.208
pgd;0.2;0;0;0;0.8;-0.1	pgd	0	0	0	0.2	0.8	-0.1	glmm_agg	period	1
pgd;0.2;0;0;0;0.8;-0.1	pgd	0	0	0	0.2	0.8	-0.1	glmm_agg	trt	0.994
pgd;0.2;0;0;0;0.8;-0.1	pgd	0	0	0	0.2	0.8	-0.1	glmm_agg	trt*period	0.301
pgd;0.5;0;0;0;0.8;0	pgd	0	0	0	0.5	0.8	0	gee_agg	period	0.86
pgd;0.5;0;0;0;0.8;0	pgd	0	0	0	0.5	0.8	0	gee_agg	trt	0.622
pgd;0.5;0;0;0;0.8;0	pgd	0	0	0	0.5	0.8	0	gee_agg	trt*period	0.05
pgd;0.5;0;0;0;0.8;0	pgd	0	0	0	0.5	0.8	0	glmm_agg	period	0.986
pgd;0.5;0;0;0;0.8;0	pgd	0	0	0	0.5	0.8	0	glmm_agg	trt	0.691
pgd;0.5;0;0;0;0.8;0	pgd	0	0	0	0.5	0.8	0	glmm_agg	trt*period	0.078
pgd;0.5;0;0;0;0.8;-0.1	pgd	0	0	0	0.5	0.8	-0.1	gee_agg	period	0.86
pgd;0.5;0;0;0;0.8;-0.1	pgd	0	0	0	0.5	0.8	-0.1	gee_agg	trt	0.821
pgd;0.5;0;0;0;0.8;-0.1	pgd	0	0	0	0.5	0.8	-0.1	gee_agg	trt*period	0.13
pgd;0.5;0;0;0;0.8;-0.1	pgd	0	0	0	0.5	0.8	-0.1	glmm_agg	period	0.985
pgd;0.5;0;0;0;0.8;-0.1	pgd	0	0	0	0.5	0.8	-0.1	glmm_agg	trt	0.872
pgd;0.5;0;0;0;0.8;-0.1	pgd	0	0	0	0.5	0.8	-0.1	glmm_agg	trt*period	0.188
pgd;0.8;0;0;0;0.8;0	pgd	0	0	0	0.8	0.8	0	gee_agg	period	0.62
pgd;0.8;0;0;0;0.8;0	pgd	0	0	0	0.8	0.8	0	gee_agg	trt	0.43
pgd;0.8;0;0;0;0.8;0	pgd	0	0	0	0.8	0.8	0	gee_agg	trt*period	0.045
pgd;0.8;0;0;0;0.8;0	pgd	0	0	0	0.8	0.8	0	glmm_agg	period	0.916
pgd;0.8;0;0;0;0.8;0	pgd	0	0	0	0.8	0.8	0	glmm_agg	trt	0.505
pgd;0.8;0;0;0;0.8;0	pgd	0	0	0	0.8	0.8	0	glmm_agg	trt*period	0.076
pgd;0.8;0;0;0;0.8;-0.1	pgd	0	0	0	0.8	0.8	-0.1	gee_agg	period	0.62
pgd;0.8;0;0;0;0.8;-0.1	pgd	0	0	0	0.8	0.8	-0.1	gee_agg	trt	0.647
pgd;0.8;0;0;0;0.8;-0.1	pgd	0	0	0	0.8	0.8	-0.1	gee_agg	trt*period	0.103
pgd;0.8;0;0;0;0.8;-0.1	pgd	0	0	0	0.8	0.8	-0.1	glmm_agg	period	0.914
pgd;0.8;0;0;0;0.8;-0.1	pgd	0	0	0	0.8	0.8	-0.1	glmm_agg	trt	0.722
pgd;0.8;0;0;0;0.8;-0.1	pgd	0	0	0	0.8	0.8	-0.1	glmm_agg	trt*period	0.139
dsd;0.2;0;0;0;0.5;0	dsd	0	0	0	0.2	0.5	0	gee_agg	period	0.967
dsd;0.2;0;0;0;0.5;0	dsd	0	0	0	0.2	0.5	0	gee_agg	trt	0.991
dsd;0.2;0;0;0;0.5;0	dsd	0	0	0	0.2	0.5	0	gee_agg	trt*period	0.042
dsd;0.2;0;0;0;0.5;0	dsd	0	0	0	0.2	0.5	0	glmm_agg	period	0.999
dsd;0.2;0;0;0;0.5;0	dsd	0	0	0	0.2	0.5	0	glmm_agg	trt	0.995
dsd;0.2;0;0;0;0.5;0	dsd	0	0	0	0.2	0.5	0	glmm_agg	trt*period	0.066
dsd;0.2;0;0;0;0.5;-0.1	dsd	0	0	0	0.2	0.5	-0.1	gee_agg	period	0.967
dsd;0.2;0;0;0;0.5;-0.1	dsd	0	0	0	0.2	0.5	-0.1	gee_agg	trt	1
dsd;0.2;0;0;0;0.5;-0.1	dsd	0	0	0	0.2	0.5	-0.1	gee_agg	trt*period	0.119
dsd;0.2;0;0;0;0.5;-0.1	dsd	0	0	0	0.2	0.5	-0.1	glmm_agg	period	0.999
dsd;0.2;0;0;0;0.5;-0.1	dsd	0	0	0	0.2	0.5	-0.1	glmm_agg	trt	1
dsd;0.2;0;0;0;0.5;-0.1	dsd	0	0	0	0.2	0.5	-0.1	glmm_agg	trt*period	0.198
dsd;0.5;0;0;0;0.5;0	dsd	0	0	0	0.5	0.5	0	gee_agg	period	0.663
dsd;0.5;0;0;0;0.5;0	dsd	0	0	0	0.5	0.5	0	gee_agg	trt	0.816
dsd;0.5;0;0;0;0.5;0	dsd	0	0	0	0.5	0.5	0	gee_agg	trt*period	0.036
dsd;0.5;0;0;0;0.5;0	dsd	0	0	0	0.5	0.5	0	glmm_agg	period	0.859
dsd;0.5;0;0;0;0.5;0	dsd	0	0	0	0.5	0.5	0	glmm_agg	trt	0.889
dsd;0.5;0;0;0;0.5;0	dsd	0	0	0	0.5	0.5	0	glmm_agg	trt*period	0.076
dsd;0.5;0;0;0;0.5;-0.1	dsd	0	0	0	0.5	0.5	-0.1	gee_agg	period	0.662
dsd;0.5;0;0;0;0.5;-0.1	dsd	0	0	0	0.5	0.5	-0.1	gee_agg	trt	0.96
dsd;0.5;0;0;0;0.5;-0.1	dsd	0	0	0	0.5	0.5	-0.1	gee_agg	trt*period	0.076
dsd;0.5;0;0;0;0.5;-0.1	dsd	0	0	0	0.5	0.5	-0.1	glmm_agg	period	0.859
dsd;0.5;0;0;0;0.5;-0.1	dsd	0	0	0	0.5	0.5	-0.1	glmm_agg	trt	0.974
dsd;0.5;0;0;0;0.5;-0.1	dsd	0	0	0	0.5	0.5	-0.1	glmm_agg	trt*period	0.126
dsd;0.8;0;0;0;0.5;0	dsd	0	0	0	0.8	0.5	0	gee_agg	period	0.43
dsd;0.8;0;0;0;0.5;0	dsd	0	0	0	0.8	0.5	0	gee_agg	trt	0.647
dsd;0.8;0;0;0;0.5;0	dsd	0	0	0	0.8	0.5	0	gee_agg	trt*period	0.043
dsd;0.8;0;0;0;0.5;0	dsd	0	0	0	0.8	0.5	0	glmm_agg	period	0.652
dsd;0.8;0;0;0;0.5;0	dsd	0	0	0	0.8	0.5	0	glmm_agg	trt	0.749
dsd;0.8;0;0;0;0.5;0	dsd	0	0	0	0.8	0.5	0	glmm_agg	trt*period	0.072
dsd;0.8;0;0;0;0.5;-0.1	dsd	0	0	0	0.8	0.5	-0.1	gee_agg	period	0.43
dsd;0.8;0;0;0;0.5;-0.1	dsd	0	0	0	0.8	0.5	-0.1	gee_agg	trt	0.834
dsd;0.8;0;0;0;0.5;-0.1	dsd	0	0	0	0.8	0.5	-0.1	gee_agg	trt*period	0.063
dsd;0.8;0;0;0;0.5;-0.1	dsd	0	0	0	0.8	0.5	-0.1	glmm_agg	period	0.65
dsd;0.8;0;0;0;0.5;-0.1	dsd	0	0	0	0.8	0.5	-0.1	glmm_agg	trt	0.907
dsd;0.8;0;0;0;0.5;-0.1	dsd	0	0	0	0.8	0.5	-0.1	glmm_agg	trt*period	0.116
dsd;0.2;0;0;0;0.8;0	dsd	0	0	0	0.2	0.8	0	gee_agg	period	0.995
dsd;0.2;0;0;0;0.8;0	dsd	0	0	0	0.2	0.8	0	gee_agg	trt	0.989
dsd;0.2;0;0;0;0.8;0	dsd	0	0	0	0.2	0.8	0	gee_agg	trt*period	0.044
dsd;0.2;0;0;0;0.8;0	dsd	0	0	0	0.2	0.8	0	glmm_agg	period	1
dsd;0.2;0;0;0;0.8;0	dsd	0	0	0	0.2	0.8	0	glmm_agg	trt	0.996
dsd;0.2;0;0;0;0.8;0	dsd	0	0	0	0.2	0.8	0	glmm_agg	trt*period	0.088
dsd;0.2;0;0;0;0.8;-0.1	dsd	0	0	0	0.2	0.8	-0.1	gee_agg	period	0.995
dsd;0.2;0;0;0;0.8;-0.1	dsd	0	0	0	0.2	0.8	-0.1	gee_agg	trt	1
dsd;0.2;0;0;0;0.8;-0.1	dsd	0	0	0	0.2	0.8	-0.1	gee_agg	trt*period	0.157
dsd;0.2;0;0;0;0.8;-0.1	dsd	0	0	0	0.2	0.8	-0.1	glmm_agg	period	1
dsd;0.2;0;0;0;0.8;-0.1	dsd	0	0	0	0.2	0.8	-0.1	glmm_agg	trt	1
dsd;0.2;0;0;0;0.8;-0.1	dsd	0	0	0	0.2	0.8	-0.1	glmm_agg	trt*period	0.311
dsd;0.5;0;0;0;0.8;0	dsd	0	0	0	0.5	0.8	0	gee_agg	period	0.779
dsd;0.5;0;0;0;0.8;0	dsd	0	0	0	0.5	0.8	0	gee_agg	trt	0.789
dsd;0.5;0;0;0;0.8;0	dsd	0	0	0	0.5	0.8	0	gee_agg	trt*period	0.037
dsd;0.5;0;0;0;0.8;0	dsd	0	0	0	0.5	0.8	0	glmm_agg	period	0.966
dsd;0.5;0;0;0;0.8;0	dsd	0	0	0	0.5	0.8	0	glmm_agg	trt	0.867
dsd;0.5;0;0;0;0.8;0	dsd	0	0	0	0.5	0.8	0	glmm_agg	trt*period	0.084
dsd;0.5;0;0;0;0.8;-0.1	dsd	0	0	0	0.5	0.8	-0.1	gee_agg	period	0.778
dsd;0.5;0;0;0;0.8;-0.1	dsd	0	0	0	0.5	0.8	-0.1	gee_agg	trt	0.939
dsd;0.5;0;0;0;0.8;-0.1	dsd	0	0	0	0.5	0.8	-0.1	gee_agg	trt*period	0.106
dsd;0.5;0;0;0;0.8;-0.1	dsd	0	0	0	0.5	0.8	-0.1	glmm_agg	period	0.964
dsd;0.5;0;0;0;0.8;-0.1	dsd	0	0	0	0.5	0.8	-0.1	glmm_agg	trt	0.973
dsd;0.5;0;0;0;0.8;-0.1	dsd	0	0	0	0.5	0.8	-0.1	glmm_agg	trt*period	0.204
dsd;0.8;0;0;0;0.8;0	dsd	0	0	0	0.8	0.8	0	gee_agg	period	0.537
dsd;0.8;0;0;0;0.8;0	dsd	0	0	0	0.8	0.8	0	gee_agg	trt	0.605
dsd;0.8;0;0;0;0.8;0	dsd	0	0	0	0.8	0.8	0	gee_agg	trt*period	0.038
dsd;0.8;0;0;0;0.8;0	dsd	0	0	0	0.8	0.8	0	glmm_agg	period	0.846
dsd;0.8;0;0;0;0.8;0	dsd	0	0	0	0.8	0.8	0	glmm_agg	trt	0.701
dsd;0.8;0;0;0;0.8;0	dsd	0	0	0	0.8	0.8	0	glmm_agg	trt*period	0.076
dsd;0.8;0;0;0;0.8;-0.1	dsd	0	0	0	0.8	0.8	-0.1	gee_agg	period	0.535
dsd;0.8;0;0;0;0.8;-0.1	dsd	0	0	0	0.8	0.8	-0.1	gee_agg	trt	0.816
dsd;0.8;0;0;0;0.8;-0.1	dsd	0	0	0	0.8	0.8	-0.1	gee_agg	trt*period	0.076
dsd;0.8;0;0;0;0.8;-0.1	dsd	0	0	0	0.8	0.8	-0.1	glmm_agg	period	0.845
dsd;0.8;0;0;0;0.8;-0.1	dsd	0	0	0	0.8	0.8	-0.1	glmm_agg	trt	0.886
dsd;0.8;0;0;0;0.8;-0.1	dsd	0	0	0	0.8	0.8	-0.1	glmm_agg	trt*period	0.16
usd;0.2;0;0;0;0.5;0	usd	0	0	0	0.2	0.5	0	gee_agg	period	0.959
usd;0.2;0;0;0;0.5;0	usd	0	0	0	0.2	0.5	0	gee_agg	trt	0.996
usd;0.2;0;0;0;0.5;0	usd	0	0	0	0.2	0.5	0	gee_agg	trt*period	0.042
usd;0.2;0;0;0;0.5;0	usd	0	0	0	0.2	0.5	0	glmm_agg	period	0.995
usd;0.2;0;0;0;0.5;0	usd	0	0	0	0.2	0.5	0	glmm_agg	trt	0.997
usd;0.2;0;0;0;0.5;0	usd	0	0	0	0.2	0.5	0	glmm_agg	trt*period	0.071
usd;0.2;0;0;0;0.5;-0.1	usd	0	0	0	0.2	0.5	-0.1	gee_agg	period	0.959
usd;0.2;0;0;0;0.5;-0.1	usd	0	0	0	0.2	0.5	-0.1	gee_agg	trt	1
usd;0.2;0;0;0;0.5;-0.1	usd	0	0	0	0.2	0.5	-0.1	gee_agg	trt*period	0.102
usd;0.2;0;0;0;0.5;-0.1	usd	0	0	0	0.2	0.5	-0.1	glmm_agg	period	0.995
usd;0.2;0;0;0;0.5;-0.1	usd	0	0	0	0.2	0.5	-0.1	glmm_agg	trt	1
usd;0.2;0;0;0;0.5;-0.1	usd	0	0	0	0.2	0.5	-0.1	glmm_agg	trt*period	0.151
usd;0.5;0;0;0;0.5;0	usd	0	0	0	0.5	0.5	0	gee_agg	period	0.638
usd;0.5;0;0;0;0.5;0	usd	0	0	0	0.5	0.5	0	gee_agg	trt	0.845
usd;0.5;0;0;0;0.5;0	usd	0	0	0	0.5	0.5	0	gee_agg	trt*period	0.045
usd;0.5;0;0;0;0.5;0	usd	0	0	0	0.5	0.5	0	glmm_agg	period	0.84
usd;0.5;0;0;0;0.5;0	usd	0	0	0	0.5	0.5	0	glmm_agg	trt	0.906
usd;0.5;0;0;0;0.5;0	usd	0	0	0	0.5	0.5	0	glmm_agg	trt*period	0.057
usd;0.5;0;0;0;0.5;-0.1	usd	0	0	0	0.5	0.5	-0.1	gee_agg	period	0.637
usd;0.5;0;0;0;0.5;-0.1	usd	0	0	0	0.5	0.5	-0.1	gee_agg	trt	0.969
usd;0.5;0;0;0;0.5;-0.1	usd	0	0	0	0.5	0.5	-0.1	gee_agg	trt*period	0.072
usd;0.5;0;0;0;0.5;-0.1	usd	0	0	0	0.5	0.5	-0.1	glmm_agg	period	0.84
usd;0.5;0;0;0;0.5;-0.1	usd	0	0	0	0.5	0.5	-0.1	glmm_agg	trt	0.988
usd;0.5;0;0;0;0.5;-0.1	usd	0	0	0	0.5	0.5	-0.1	glmm_agg	trt*period	0.105
usd;0.8;0;0;0;0.5;0	usd	0	0	0	0.8	0.5	0	gee_agg	period	0.415
usd;0.8;0;0;0;0.5;0	usd	0	0	0	0.8	0.5	0	gee_agg	trt	0.67
usd;0.8;0;0;0;0.5;0	usd	0	0	0	0.8	0.5	0	gee_agg	trt*period	0.053
usd;0.8;0;0;0;0.5;0	usd	0	0	0	0.8	0.5	0	glmm_agg	period	0.613
usd;0.8;0;0;0;0.5;0	usd	0	0	0	0.8	0.5	0	glmm_agg	trt	0.773
usd;0.8;0;0;0;0.5;0	usd	0	0	0	0.8	0.5	0	glmm_agg	trt*period	0.063
usd;0.8;0;0;0;0.5;-0.1	usd	0	0	0	0.8	0.5	-0.1	gee_agg	period	0.416
usd;0.8;0;0;0;0.5;-0.1	usd	0	0	0	0.8	0.5	-0.1	gee_agg	trt	0.861
usd;0.8;0;0;0;0.5;-0.1	usd	0	0	0	0.8	0.5	-0.1	gee_agg	trt*period	0.072
usd;0.8;0;0;0;0.5;-0.1	usd	0	0	0	0.8	0.5	-0.1	glmm_agg	period	0.614
usd;0.8;0;0;0;0.5;-0.1	usd	0	0	0	0.8	0.5	-0.1	glmm_agg	trt	0.927
usd;0.8;0;0;0;0.5;-0.1	usd	0	0	0	0.8	0.5	-0.1	glmm_agg	trt*period	0.098
usd;0.2;0;0;0;0.8;0	usd	0	0	0	0.2	0.8	0	gee_agg	period	0.992
usd;0.2;0;0;0;0.8;0	usd	0	0	0	0.2	0.8	0	gee_agg	trt	0.999
usd;0.2;0;0;0;0.8;0	usd	0	0	0	0.2	0.8	0	gee_agg	trt*period	0.039
usd;0.2;0;0;0;0.8;0	usd	0	0	0	0.2	0.8	0	glmm_agg	period	1
usd;0.2;0;0;0;0.8;0	usd	0	0	0	0.2	0.8	0	glmm_agg	trt	0.999
usd;0.2;0;0;0;0.8;0	usd	0	0	0	0.2	0.8	0	glmm_agg	trt*period	0.073
usd;0.2;0;0;0;0.8;-0.1	usd	0	0	0	0.2	0.8	-0.1	gee_agg	period	0.993
usd;0.2;0;0;0;0.8;-0.1	usd	0	0	0	0.2	0.8	-0.1	gee_agg	trt	1
usd;0.2;0;0;0;0.8;-0.1	usd	0	0	0	0.2	0.8	-0.1	gee_agg	trt*period	0.137
usd;0.2;0;0;0;0.8;-0.1	usd	0	0	0	0.2	0.8	-0.1	glmm_agg	period	1
usd;0.2;0;0;0;0.8;-0.1	usd	0	0	0	0.2	0.8	-0.1	glmm_agg	trt	1
usd;0.2;0;0;0;0.8;-0.1	usd	0	0	0	0.2	0.8	-0.1	glmm_agg	trt*period	0.224
usd;0.5;0;0;0;0.8;0	usd	0	0	0	0.5	0.8	0	gee_agg	period	0.819
usd;0.5;0;0;0;0.8;0	usd	0	0	0	0.5	0.8	0	gee_agg	trt	0.913
usd;0.5;0;0;0;0.8;0	usd	0	0	0	0.5	0.8	0	gee_agg	trt*period	0.039
usd;0.5;0;0;0;0.8;0	usd	0	0	0	0.5	0.8	0	glmm_agg	period	0.968
usd;0.5;0;0;0;0.8;0	usd	0	0	0	0.5	0.8	0	glmm_agg	trt	0.967
usd;0.5;0;0;0;0.8;0	usd	0	0	0	0.5	0.8	0	glmm_agg	trt*period	0.083
usd;0.5;0;0;0;0.8;-0.1	usd	0	0	0	0.5	0.8	-0.1	gee_agg	period	0.814
usd;0.5;0;0;0;0.8;-0.1	usd	0	0	0	0.5	0.8	-0.1	gee_agg	trt	0.989
usd;0.5;0;0;0;0.8;-0.1	usd	0	0	0	0.5	0.8	-0.1	gee_agg	trt*period	0.087
usd;0.5;0;0;0;0.8;-0.1	usd	0	0	0	0.5	0.8	-0.1	glmm_agg	period	0.967
usd;0.5;0;0;0;0.8;-0.1	usd	0	0	0	0.5	0.8	-0.1	glmm_agg	trt	0.995
usd;0.5;0;0;0;0.8;-0.1	usd	0	0	0	0.5	0.8	-0.1	glmm_agg	trt*period	0.154
usd;0.8;0;0;0;0.8;0	usd	0	0	0	0.8	0.8	0	gee_agg	period	0.609
usd;0.8;0;0;0;0.8;0	usd	0	0	0	0.8	0.8	0	gee_agg	trt	0.752
usd;0.8;0;0;0;0.8;0	usd	0	0	0	0.8	0.8	0	gee_agg	trt*period	0.036
usd;0.8;0;0;0;0.8;0	usd	0	0	0	0.8	0.8	0	glmm_agg	period	0.85
usd;0.8;0;0;0;0.8;0	usd	0	0	0	0.8	0.8	0	glmm_agg	trt	0.874
usd;0.8;0;0;0;0.8;0	usd	0	0	0	0.8	0.8	0	glmm_agg	trt*period	0.078
usd;0.8;0;0;0;0.8;-0.1	usd	0	0	0	0.8	0.8	-0.1	gee_agg	period	0.604
usd;0.8;0;0;0;0.8;-0.1	usd	0	0	0	0.8	0.8	-0.1	gee_agg	trt	0.927
usd;0.8;0;0;0;0.8;-0.1	usd	0	0	0	0.8	0.8	-0.1	gee_agg	trt*period	0.069
usd;0.8;0;0;0;0.8;-0.1	usd	0	0	0	0.8	0.8	-0.1	glmm_agg	period	0.854
usd;0.8;0;0;0;0.8;-0.1	usd	0	0	0	0.8	0.8	-0.1	glmm_agg	trt	0.977
usd;0.8;0;0;0;0.8;-0.1	usd	0	0	0	0.8	0.8	-0.1	glmm_agg	trt*period	0.133
dsdopt;0.2;14;24;0;0.5;0	dsdopt	14	24	0	0.2	0.5	0	gee_agg	period	0.958
dsdopt;0.2;14;24;0;0.5;0	dsdopt	14	24	0	0.2	0.5	0	gee_agg	trt	0.982
dsdopt;0.2;14;24;0;0.5;0	dsdopt	14	24	0	0.2	0.5	0	gee_agg	trt*period	0.042
dsdopt;0.2;14;24;0;0.5;0	dsdopt	14	24	0	0.2	0.5	0	glmm_agg	period	0.996
dsdopt;0.2;14;24;0;0.5;0	dsdopt	14	24	0	0.2	0.5	0	glmm_agg	trt	0.992
dsdopt;0.2;14;24;0;0.5;0	dsdopt	14	24	0	0.2	0.5	0	glmm_agg	trt*period	0.067
dsdopt;0.2;14;24;0;0.5;-0.1	dsdopt	14	24	0	0.2	0.5	-0.1	gee_agg	period	0.959
dsdopt;0.2;14;24;0;0.5;-0.1	dsdopt	14	24	0	0.2	0.5	-0.1	gee_agg	trt	0.998
dsdopt;0.2;14;24;0;0.5;-0.1	dsdopt	14	24	0	0.2	0.5	-0.1	gee_agg	trt*period	0.083
dsdopt;0.2;14;24;0;0.5;-0.1	dsdopt	14	24	0	0.2	0.5	-0.1	glmm_agg	period	0.996
dsdopt;0.2;14;24;0;0.5;-0.1	dsdopt	14	24	0	0.2	0.5	-0.1	glmm_agg	trt	0.999
dsdopt;0.2;14;24;0;0.5;-0.1	dsdopt	14	24	0	0.2	0.5	-0.1	glmm_agg	trt*period	0.182
dsdopt;0.5;14;24;0;0.5;0	dsdopt	14	24	0	0.5	0.5	0	gee_agg	period	0.648
dsdopt;0.5;14;24;0;0.5;0	dsdopt	14	24	0	0.5	0.5	0	gee_agg	trt	0.766
dsdopt;0.5;14;24;0;0.5;0	dsdopt	14	24	0	0.5	0.5	0	gee_agg	trt*period	0.044
dsdopt;0.5;14;24;0;0.5;0	dsdopt	14	24	0	0.5	0.5	0	glmm_agg	period	0.853
dsdopt;0.5;14;24;0;0.5;0	dsdopt	14	24	0	0.5	0.5	0	glmm_agg	trt	0.842
dsdopt;0.5;14;24;0;0.5;0	dsdopt	14	24	0	0.5	0.5	0	glmm_agg	trt*period	0.071
dsdopt;0.5;14;24;0;0.5;-0.1	dsdopt	14	24	0	0.5	0.5	-0.1	gee_agg	period	0.651
dsdopt;0.5;14;24;0;0.5;-0.1	dsdopt	14	24	0	0.5	0.5	-0.1	gee_agg	trt	0.928
dsdopt;0.5;14;24;0;0.5;-0.1	dsdopt	14	24	0	0.5	0.5	-0.1	gee_agg	trt*period	0.066
dsdopt;0.5;14;24;0;0.5;-0.1	dsdopt	14	24	0	0.5	0.5	-0.1	glmm_agg	period	0.855
dsdopt;0.5;14;24;0;0.5;-0.1	dsdopt	14	24	0	0.5	0.5	-0.1	glmm_agg	trt	0.971
dsdopt;0.5;14;24;0;0.5;-0.1	dsdopt	14	24	0	0.5	0.5	-0.1	glmm_agg	trt*period	0.117
dsdopt;0.8;14;24;0;0.5;0	dsdopt	14	24	0	0.8	0.5	0	gee_agg	period	0.418
dsdopt;0.8;14;24;0;0.5;0	dsdopt	14	24	0	0.8	0.5	0	gee_agg	trt	0.571
dsdopt;0.8;14;24;0;0.5;0	dsdopt	14	24	0	0.8	0.5	0	gee_agg	trt*period	0.037
dsdopt;0.8;14;24;0;0.5;0	dsdopt	14	24	0	0.8	0.5	0	glmm_agg	period	0.649
dsdopt;0.8;14;24;0;0.5;0	dsdopt	14	24	0	0.8	0.5	0	glmm_agg	trt	0.662
dsdopt;0.8;14;24;0;0.5;0	dsdopt	14	24	0	0.8	0.5	0	glmm_agg	trt*period	0.077
dsdopt;0.8;14;24;0;0.5;-0.1	dsdopt	14	24	0	0.8	0.5	-0.1	gee_agg	period	0.418
dsdopt;0.8;14;24;0;0.5;-0.1	dsdopt	14	24	0	0.8	0.5	-0.1	gee_agg	trt	0.783
dsdopt;0.8;14;24;0;0.5;-0.1	dsdopt	14	24	0	0.8	0.5	-0.1	gee_agg	trt*period	0.048
dsdopt;0.8;14;24;0;0.5;-0.1	dsdopt	14	24	0	0.8	0.5	-0.1	glmm_agg	period	0.651
dsdopt;0.8;14;24;0;0.5;-0.1	dsdopt	14	24	0	0.8	0.5	-0.1	glmm_agg	trt	0.865
dsdopt;0.8;14;24;0;0.5;-0.1	dsdopt	14	24	0	0.8	0.5	-0.1	glmm_agg	trt*period	0.096
dsdopt;0.2;14;24;0;0.8;0	dsdopt	14	24	0	0.2	0.8	0	gee_agg	period	0.987
dsdopt;0.2;14;24;0;0.8;0	dsdopt	14	24	0	0.2	0.8	0	gee_agg	trt	0.982
dsdopt;0.2;14;24;0;0.8;0	dsdopt	14	24	0	0.2	0.8	0	gee_agg	trt*period	0.035
dsdopt;0.2;14;24;0;0.8;0	dsdopt	14	24	0	0.2	0.8	0	glmm_agg	period	1
dsdopt;0.2;14;24;0;0.8;0	dsdopt	14	24	0	0.2	0.8	0	glmm_agg	trt	0.99
dsdopt;0.2;14;24;0;0.8;0	dsdopt	14	24	0	0.2	0.8	0	glmm_agg	trt*period	0.09
dsdopt;0.2;14;24;0;0.8;-0.1	dsdopt	14	24	0	0.2	0.8	-0.1	gee_agg	period	0.988
dsdopt;0.2;14;24;0;0.8;-0.1	dsdopt	14	24	0	0.2	0.8	-0.1	gee_agg	trt	1
dsdopt;0.2;14;24;0;0.8;-0.1	dsdopt	14	24	0	0.2	0.8	-0.1	gee_agg	trt*period	0.115
dsdopt;0.2;14;24;0;0.8;-0.1	dsdopt	14	24	0	0.2	0.8	-0.1	glmm_agg	period	1
dsdopt;0.2;14;24;0;0.8;-0.1	dsdopt	14	24	0	0.2	0.8	-0.1	glmm_agg	trt	0.999
dsdopt;0.2;14;24;0;0.8;-0.1	dsdopt	14	24	0	0.2	0.8	-0.1	glmm_agg	trt*period	0.271
dsdopt;0.5;14;24;0;0.8;0	dsdopt	14	24	0	0.5	0.8	0	gee_agg	period	0.761
dsdopt;0.5;14;24;0;0.8;0	dsdopt	14	24	0	0.5	0.8	0	gee_agg	trt	0.784
dsdopt;0.5;14;24;0;0.8;0	dsdopt	14	24	0	0.5	0.8	0	gee_agg	trt*period	0.04
dsdopt;0.5;14;24;0;0.8;0	dsdopt	14	24	0	0.5	0.8	0	glmm_agg	period	0.954
dsdopt;0.5;14;24;0;0.8;0	dsdopt	14	24	0	0.5	0.8	0	glmm_agg	trt	0.842
dsdopt;0.5;14;24;0;0.8;0	dsdopt	14	24	0	0.5	0.8	0	glmm_agg	trt*period	0.086
dsdopt;0.5;14;24;0;0.8;-0.1	dsdopt	14	24	0	0.5	0.8	-0.1	gee_agg	period	0.763
dsdopt;0.5;14;24;0;0.8;-0.1	dsdopt	14	24	0	0.5	0.8	-0.1	gee_agg	trt	0.942
dsdopt;0.5;14;24;0;0.8;-0.1	dsdopt	14	24	0	0.5	0.8	-0.1	gee_agg	trt*period	0.073
dsdopt;0.5;14;24;0;0.8;-0.1	dsdopt	14	24	0	0.5	0.8	-0.1	glmm_agg	period	0.955
dsdopt;0.5;14;24;0;0.8;-0.1	dsdopt	14	24	0	0.5	0.8	-0.1	glmm_agg	trt	0.969
dsdopt;0.5;14;24;0;0.8;-0.1	dsdopt	14	24	0	0.5	0.8	-0.1	glmm_agg	trt*period	0.187
dsdopt;0.8;14;24;0;0.8;0	dsdopt	14	24	0	0.8	0.8	0	gee_agg	period	0.526
dsdopt;0.8;14;24;0;0.8;0	dsdopt	14	24	0	0.8	0.8	0	gee_agg	trt	0.591
dsdopt;0.8;14;24;0;0.8;0	dsdopt	14	24	0	0.8	0.8	0	gee_agg	trt*period	0.043
dsdopt;0.8;14;24;0;0.8;0	dsdopt	14	24	0	0.8	0.8	0	glmm_agg	period	0.841
dsdopt;0.8;14;24;0;0.8;0	dsdopt	14	24	0	0.8	0.8	0	glmm_agg	trt	0.664
dsdopt;0.8;14;24;0;0.8;0	dsdopt	14	24	0	0.8	0.8	0	glmm_agg	trt*period	0.077
dsdopt;0.8;14;24;0;0.8;-0.1	dsdopt	14	24	0	0.8	0.8	-0.1	gee_agg	period	0.527
dsdopt;0.8;14;24;0;0.8;-0.1	dsdopt	14	24	0	0.8	0.8	-0.1	gee_agg	trt	0.808
dsdopt;0.8;14;24;0;0.8;-0.1	dsdopt	14	24	0	0.8	0.8	-0.1	gee_agg	trt*period	0.05
dsdopt;0.8;14;24;0;0.8;-0.1	dsdopt	14	24	0	0.8	0.8	-0.1	glmm_agg	period	0.839
dsdopt;0.8;14;24;0;0.8;-0.1	dsdopt	14	24	0	0.8	0.8	-0.1	glmm_agg	trt	0.881
dsdopt;0.8;14;24;0;0.8;-0.1	dsdopt	14	24	0	0.8	0.8	-0.1	glmm_agg	trt*period	0.149
usdopt;0.2;6;9;9;0.5;0	usdopt	6	9	9	0.2	0.5	0	gee_agg	period	0.946
usdopt;0.2;6;9;9;0.5;0	usdopt	6	9	9	0.2	0.5	0	gee_agg	trt	0.992
usdopt;0.2;6;9;9;0.5;0	usdopt	6	9	9	0.2	0.5	0	gee_agg	trt*period	0.038
usdopt;0.2;6;9;9;0.5;0	usdopt	6	9	9	0.2	0.5	0	glmm_agg	period	0.996
usdopt;0.2;6;9;9;0.5;0	usdopt	6	9	9	0.2	0.5	0	glmm_agg	trt	0.997
usdopt;0.2;6;9;9;0.5;0	usdopt	6	9	9	0.2	0.5	0	glmm_agg	trt*period	0.075
usdopt;0.2;6;9;9;0.5;-0.1	usdopt	6	9	9	0.2	0.5	-0.1	gee_agg	period	0.946
usdopt;0.2;6;9;9;0.5;-0.1	usdopt	6	9	9	0.2	0.5	-0.1	gee_agg	trt	1
usdopt;0.2;6;9;9;0.5;-0.1	usdopt	6	9	9	0.2	0.5	-0.1	gee_agg	trt*period	0.073
usdopt;0.2;6;9;9;0.5;-0.1	usdopt	6	9	9	0.2	0.5	-0.1	glmm_agg	period	0.995
usdopt;0.2;6;9;9;0.5;-0.1	usdopt	6	9	9	0.2	0.5	-0.1	glmm_agg	trt	1
usdopt;0.2;6;9;9;0.5;-0.1	usdopt	6	9	9	0.2	0.5	-0.1	glmm_agg	trt*period	0.137
usdopt;0.5;6;9;9;0.5;0	usdopt	6	9	9	0.5	0.5	0	gee_agg	period	0.615
usdopt;0.5;6;9;9;0.5;0	usdopt	6	9	9	0.5	0.5	0	gee_agg	trt	0.815
usdopt;0.5;6;9;9;0.5;0	usdopt	6	9	9	0.5	0.5	0	gee_agg	trt*period	0.035
usdopt;0.5;6;9;9;0.5;0	usdopt	6	9	9	0.5	0.5	0	glmm_agg	period	0.829
usdopt;0.5;6;9;9;0.5;0	usdopt	6	9	9	0.5	0.5	0	glmm_agg	trt	0.885
usdopt;0.5;6;9;9;0.5;0	usdopt	6	9	9	0.5	0.5	0	glmm_agg	trt*period	0.065
usdopt;0.5;6;9;9;0.5;-0.1	usdopt	6	9	9	0.5	0.5	-0.1	gee_agg	period	0.612
usdopt;0.5;6;9;9;0.5;-0.1	usdopt	6	9	9	0.5	0.5	-0.1	gee_agg	trt	0.968
usdopt;0.5;6;9;9;0.5;-0.1	usdopt	6	9	9	0.5	0.5	-0.1	gee_agg	trt*period	0.05
usdopt;0.5;6;9;9;0.5;-0.1	usdopt	6	9	9	0.5	0.5	-0.1	glmm_agg	period	0.829
usdopt;0.5;6;9;9;0.5;-0.1	usdopt	6	9	9	0.5	0.5	-0.1	glmm_agg	trt	0.982
usdopt;0.5;6;9;9;0.5;-0.1	usdopt	6	9	9	0.5	0.5	-0.1	glmm_agg	trt*period	0.086
usdopt;0.8;6;9;9;0.5;0	usdopt	6	9	9	0.8	0.5	0	gee_agg	period	0.404404
usdopt;0.8;6;9;9;0.5;0	usdopt	6	9	9	0.8	0.5	0	gee_agg	trt	0.64965
usdopt;0.8;6;9;9;0.5;0	usdopt	6	9	9	0.8	0.5	0	gee_agg	trt*period	0.042042
usdopt;0.8;6;9;9;0.5;0	usdopt	6	9	9	0.8	0.5	0	glmm_agg	period	0.613
usdopt;0.8;6;9;9;0.5;0	usdopt	6	9	9	0.8	0.5	0	glmm_agg	trt	0.731
usdopt;0.8;6;9;9;0.5;0	usdopt	6	9	9	0.8	0.5	0	glmm_agg	trt*period	0.064
usdopt;0.8;6;9;9;0.5;-0.1	usdopt	6	9	9	0.8	0.5	-0.1	gee_agg	period	0.4004
usdopt;0.8;6;9;9;0.5;-0.1	usdopt	6	9	9	0.8	0.5	-0.1	gee_agg	trt	0.831832
usdopt;0.8;6;9;9;0.5;-0.1	usdopt	6	9	9	0.8	0.5	-0.1	gee_agg	trt*period	0.043043
usdopt;0.8;6;9;9;0.5;-0.1	usdopt	6	9	9	0.8	0.5	-0.1	glmm_agg	period	0.611
usdopt;0.8;6;9;9;0.5;-0.1	usdopt	6	9	9	0.8	0.5	-0.1	glmm_agg	trt	0.904
usdopt;0.8;6;9;9;0.5;-0.1	usdopt	6	9	9	0.8	0.5	-0.1	glmm_agg	trt*period	0.086
usdopt;0.2;6;9;9;0.8;0	usdopt	6	9	9	0.2	0.8	0	gee_agg	period	0.993
usdopt;0.2;6;9;9;0.8;0	usdopt	6	9	9	0.2	0.8	0	gee_agg	trt	0.999
usdopt;0.2;6;9;9;0.8;0	usdopt	6	9	9	0.2	0.8	0	gee_agg	trt*period	0.031
usdopt;0.2;6;9;9;0.8;0	usdopt	6	9	9	0.2	0.8	0	glmm_agg	period	1
usdopt;0.2;6;9;9;0.8;0	usdopt	6	9	9	0.2	0.8	0	glmm_agg	trt	1
usdopt;0.2;6;9;9;0.8;0	usdopt	6	9	9	0.2	0.8	0	glmm_agg	trt*period	0.09
usdopt;0.2;6;9;9;0.8;-0.1	usdopt	6	9	9	0.2	0.8	-0.1	gee_agg	period	0.993
usdopt;0.2;6;9;9;0.8;-0.1	usdopt	6	9	9	0.2	0.8	-0.1	gee_agg	trt	1
usdopt;0.2;6;9;9;0.8;-0.1	usdopt	6	9	9	0.2	0.8	-0.1	gee_agg	trt*period	0.1
usdopt;0.2;6;9;9;0.8;-0.1	usdopt	6	9	9	0.2	0.8	-0.1	glmm_agg	period	1
usdopt;0.2;6;9;9;0.8;-0.1	usdopt	6	9	9	0.2	0.8	-0.1	glmm_agg	trt	1
usdopt;0.2;6;9;9;0.8;-0.1	usdopt	6	9	9	0.2	0.8	-0.1	glmm_agg	trt*period	0.199
usdopt;0.5;6;9;9;0.8;0	usdopt	6	9	9	0.5	0.8	0	gee_agg	period	0.804
usdopt;0.5;6;9;9;0.8;0	usdopt	6	9	9	0.5	0.8	0	gee_agg	trt	0.905
usdopt;0.5;6;9;9;0.8;0	usdopt	6	9	9	0.5	0.8	0	gee_agg	trt*period	0.029
usdopt;0.5;6;9;9;0.8;0	usdopt	6	9	9	0.5	0.8	0	glmm_agg	period	0.959
usdopt;0.5;6;9;9;0.8;0	usdopt	6	9	9	0.5	0.8	0	glmm_agg	trt	0.965
usdopt;0.5;6;9;9;0.8;0	usdopt	6	9	9	0.5	0.8	0	glmm_agg	trt*period	0.081
usdopt;0.5;6;9;9;0.8;-0.1	usdopt	6	9	9	0.5	0.8	-0.1	gee_agg	period	0.803
usdopt;0.5;6;9;9;0.8;-0.1	usdopt	6	9	9	0.5	0.8	-0.1	gee_agg	trt	0.989
usdopt;0.5;6;9;9;0.8;-0.1	usdopt	6	9	9	0.5	0.8	-0.1	gee_agg	trt*period	0.068
usdopt;0.5;6;9;9;0.8;-0.1	usdopt	6	9	9	0.5	0.8	-0.1	glmm_agg	period	0.961
usdopt;0.5;6;9;9;0.8;-0.1	usdopt	6	9	9	0.5	0.8	-0.1	glmm_agg	trt	0.997
usdopt;0.5;6;9;9;0.8;-0.1	usdopt	6	9	9	0.5	0.8	-0.1	glmm_agg	trt*period	0.13
usdopt;0.8;6;9;9;0.8;0	usdopt	6	9	9	0.8	0.8	0	gee_agg	period	0.562
usdopt;0.8;6;9;9;0.8;0	usdopt	6	9	9	0.8	0.8	0	gee_agg	trt	0.754
usdopt;0.8;6;9;9;0.8;0	usdopt	6	9	9	0.8	0.8	0	gee_agg	trt*period	0.029
usdopt;0.8;6;9;9;0.8;0	usdopt	6	9	9	0.8	0.8	0	glmm_agg	period	0.847
usdopt;0.8;6;9;9;0.8;0	usdopt	6	9	9	0.8	0.8	0	glmm_agg	trt	0.868
usdopt;0.8;6;9;9;0.8;0	usdopt	6	9	9	0.8	0.8	0	glmm_agg	trt*period	0.082
usdopt;0.8;6;9;9;0.8;-0.1	usdopt	6	9	9	0.8	0.8	-0.1	gee_agg	period	0.567
usdopt;0.8;6;9;9;0.8;-0.1	usdopt	6	9	9	0.8	0.8	-0.1	gee_agg	trt	0.921
usdopt;0.8;6;9;9;0.8;-0.1	usdopt	6	9	9	0.8	0.8	-0.1	gee_agg	trt*period	0.051
usdopt;0.8;6;9;9;0.8;-0.1	usdopt	6	9	9	0.8	0.8	-0.1	glmm_agg	period	0.845
usdopt;0.8;6;9;9;0.8;-0.1	usdopt	6	9	9	0.8	0.8	-0.1	glmm_agg	trt	0.976
usdopt;0.8;6;9;9;0.8;-0.1	usdopt	6	9	9	0.8	0.8	-0.1	glmm_agg	trt*period	0.119
usdopt;0.2;5;10;9;0.5;0	usdopt	5	10	9	0.2	0.5	0	gee_agg	period	0.937
usdopt;0.2;5;10;9;0.5;0	usdopt	5	10	9	0.2	0.5	0	gee_agg	trt	0.99
usdopt;0.2;5;10;9;0.5;0	usdopt	5	10	9	0.2	0.5	0	gee_agg	trt*period	0.035
usdopt;0.2;5;10;9;0.5;0	usdopt	5	10	9	0.2	0.5	0	glmm_agg	period	0.994
usdopt;0.2;5;10;9;0.5;0	usdopt	5	10	9	0.2	0.5	0	glmm_agg	trt	0.995
usdopt;0.2;5;10;9;0.5;0	usdopt	5	10	9	0.2	0.5	0	glmm_agg	trt*period	0.067
usdopt;0.2;5;10;9;0.5;-0.1	usdopt	5	10	9	0.2	0.5	-0.1	gee_agg	period	0.938
usdopt;0.2;5;10;9;0.5;-0.1	usdopt	5	10	9	0.2	0.5	-0.1	gee_agg	trt	1
usdopt;0.2;5;10;9;0.5;-0.1	usdopt	5	10	9	0.2	0.5	-0.1	gee_agg	trt*period	0.065
usdopt;0.2;5;10;9;0.5;-0.1	usdopt	5	10	9	0.2	0.5	-0.1	glmm_agg	period	0.994
usdopt;0.2;5;10;9;0.5;-0.1	usdopt	5	10	9	0.2	0.5	-0.1	glmm_agg	trt	1
usdopt;0.2;5;10;9;0.5;-0.1	usdopt	5	10	9	0.2	0.5	-0.1	glmm_agg	trt*period	0.12
usdopt;0.5;5;10;9;0.5;0	usdopt	5	10	9	0.5	0.5	0	gee_agg	period	0.61
usdopt;0.5;5;10;9;0.5;0	usdopt	5	10	9	0.5	0.5	0	gee_agg	trt	0.801
usdopt;0.5;5;10;9;0.5;0	usdopt	5	10	9	0.5	0.5	0	gee_agg	trt*period	0.033
usdopt;0.5;5;10;9;0.5;0	usdopt	5	10	9	0.5	0.5	0	glmm_agg	period	0.82
usdopt;0.5;5;10;9;0.5;0	usdopt	5	10	9	0.5	0.5	0	glmm_agg	trt	0.87
usdopt;0.5;5;10;9;0.5;0	usdopt	5	10	9	0.5	0.5	0	glmm_agg	trt*period	0.057
usdopt;0.5;5;10;9;0.5;-0.1	usdopt	5	10	9	0.5	0.5	-0.1	gee_agg	period	0.611
usdopt;0.5;5;10;9;0.5;-0.1	usdopt	5	10	9	0.5	0.5	-0.1	gee_agg	trt	0.948
usdopt;0.5;5;10;9;0.5;-0.1	usdopt	5	10	9	0.5	0.5	-0.1	gee_agg	trt*period	0.045
usdopt;0.5;5;10;9;0.5;-0.1	usdopt	5	10	9	0.5	0.5	-0.1	glmm_agg	period	0.82
usdopt;0.5;5;10;9;0.5;-0.1	usdopt	5	10	9	0.5	0.5	-0.1	glmm_agg	trt	0.976
usdopt;0.5;5;10;9;0.5;-0.1	usdopt	5	10	9	0.5	0.5	-0.1	glmm_agg	trt*period	0.078
usdopt;0.8;5;10;9;0.5;0	usdopt	5	10	9	0.8	0.5	0	gee_agg	period	0.394
usdopt;0.8;5;10;9;0.5;0	usdopt	5	10	9	0.8	0.5	0	gee_agg	trt	0.598
usdopt;0.8;5;10;9;0.5;0	usdopt	5	10	9	0.8	0.5	0	gee_agg	trt*period	0.036
usdopt;0.8;5;10;9;0.5;0	usdopt	5	10	9	0.8	0.5	0	glmm_agg	period	0.601
usdopt;0.8;5;10;9;0.5;0	usdopt	5	10	9	0.8	0.5	0	glmm_agg	trt	0.703
usdopt;0.8;5;10;9;0.5;0	usdopt	5	10	9	0.8	0.5	0	glmm_agg	trt*period	0.058
usdopt;0.8;5;10;9;0.5;-0.1	usdopt	5	10	9	0.8	0.5	-0.1	gee_agg	period	0.393
usdopt;0.8;5;10;9;0.5;-0.1	usdopt	5	10	9	0.8	0.5	-0.1	gee_agg	trt	0.82
usdopt;0.8;5;10;9;0.5;-0.1	usdopt	5	10	9	0.8	0.5	-0.1	gee_agg	trt*period	0.044
usdopt;0.8;5;10;9;0.5;-0.1	usdopt	5	10	9	0.8	0.5	-0.1	glmm_agg	period	0.599
usdopt;0.8;5;10;9;0.5;-0.1	usdopt	5	10	9	0.8	0.5	-0.1	glmm_agg	trt	0.89
usdopt;0.8;5;10;9;0.5;-0.1	usdopt	5	10	9	0.8	0.5	-0.1	glmm_agg	trt*period	0.076
usdopt;0.2;5;10;9;0.8;0	usdopt	5	10	9	0.2	0.8	0	gee_agg	period	0.994
usdopt;0.2;5;10;9;0.8;0	usdopt	5	10	9	0.2	0.8	0	gee_agg	trt	0.998
usdopt;0.2;5;10;9;0.8;0	usdopt	5	10	9	0.2	0.8	0	gee_agg	trt*period	0.033
usdopt;0.2;5;10;9;0.8;0	usdopt	5	10	9	0.2	0.8	0	glmm_agg	period	1
usdopt;0.2;5;10;9;0.8;0	usdopt	5	10	9	0.2	0.8	0	glmm_agg	trt	1
usdopt;0.2;5;10;9;0.8;0	usdopt	5	10	9	0.2	0.8	0	glmm_agg	trt*period	0.085
usdopt;0.2;5;10;9;0.8;-0.1	usdopt	5	10	9	0.2	0.8	-0.1	gee_agg	period	0.994
usdopt;0.2;5;10;9;0.8;-0.1	usdopt	5	10	9	0.2	0.8	-0.1	gee_agg	trt	1
usdopt;0.2;5;10;9;0.8;-0.1	usdopt	5	10	9	0.2	0.8	-0.1	gee_agg	trt*period	0.08
usdopt;0.2;5;10;9;0.8;-0.1	usdopt	5	10	9	0.2	0.8	-0.1	glmm_agg	period	1
usdopt;0.2;5;10;9;0.8;-0.1	usdopt	5	10	9	0.2	0.8	-0.1	glmm_agg	trt	1
usdopt;0.2;5;10;9;0.8;-0.1	usdopt	5	10	9	0.2	0.8	-0.1	glmm_agg	trt*period	0.174
usdopt;0.5;5;10;9;0.8;0	usdopt	5	10	9	0.5	0.8	0	gee_agg	period	0.7998
usdopt;0.5;5;10;9;0.8;0	usdopt	5	10	9	0.5	0.8	0	gee_agg	trt	0.895896
usdopt;0.5;5;10;9;0.8;0	usdopt	5	10	9	0.5	0.8	0	gee_agg	trt*period	0.026026
usdopt;0.5;5;10;9;0.8;0	usdopt	5	10	9	0.5	0.8	0	glmm_agg	period	0.961
usdopt;0.5;5;10;9;0.8;0	usdopt	5	10	9	0.5	0.8	0	glmm_agg	trt	0.951
usdopt;0.5;5;10;9;0.8;0	usdopt	5	10	9	0.5	0.8	0	glmm_agg	trt*period	0.083
usdopt;0.5;5;10;9;0.8;-0.1	usdopt	5	10	9	0.5	0.8	-0.1	gee_agg	period	0.806807
usdopt;0.5;5;10;9;0.8;-0.1	usdopt	5	10	9	0.5	0.8	-0.1	gee_agg	trt	0.984985
usdopt;0.5;5;10;9;0.8;-0.1	usdopt	5	10	9	0.5	0.8	-0.1	gee_agg	trt*period	0.0550551
usdopt;0.5;5;10;9;0.8;-0.1	usdopt	5	10	9	0.5	0.8	-0.1	glmm_agg	period	0.96
usdopt;0.5;5;10;9;0.8;-0.1	usdopt	5	10	9	0.5	0.8	-0.1	glmm_agg	trt	0.997
usdopt;0.5;5;10;9;0.8;-0.1	usdopt	5	10	9	0.5	0.8	-0.1	glmm_agg	trt*period	0.111
usdopt;0.8;5;10;9;0.8;0	usdopt	5	10	9	0.8	0.8	0	gee_agg	period	0.574575
usdopt;0.8;5;10;9;0.8;0	usdopt	5	10	9	0.8	0.8	0	gee_agg	trt	0.730731
usdopt;0.8;5;10;9;0.8;0	usdopt	5	10	9	0.8	0.8	0	gee_agg	trt*period	0.024024
usdopt;0.8;5;10;9;0.8;0	usdopt	5	10	9	0.8	0.8	0	glmm_agg	period	0.842
usdopt;0.8;5;10;9;0.8;0	usdopt	5	10	9	0.8	0.8	0	glmm_agg	trt	0.855
usdopt;0.8;5;10;9;0.8;0	usdopt	5	10	9	0.8	0.8	0	glmm_agg	trt*period	0.071
usdopt;0.8;5;10;9;0.8;-0.1	usdopt	5	10	9	0.8	0.8	-0.1	gee_agg	period	0.574575
usdopt;0.8;5;10;9;0.8;-0.1	usdopt	5	10	9	0.8	0.8	-0.1	gee_agg	trt	0.912913
usdopt;0.8;5;10;9;0.8;-0.1	usdopt	5	10	9	0.8	0.8	-0.1	gee_agg	trt*period	0.038038
usdopt;0.8;5;10;9;0.8;-0.1	usdopt	5	10	9	0.8	0.8	-0.1	glmm_agg	period	0.843
usdopt;0.8;5;10;9;0.8;-0.1	usdopt	5	10	9	0.8	0.8	-0.1	glmm_agg	trt	0.961
usdopt;0.8;5;10;9;0.8;-0.1	usdopt	5	10	9	0.8	0.8	-0.1	glmm_agg	trt*period	0.094
