# Supplementary material for: Comparison of analysis methods and design choices for treatment-by-period interaction in unidirectional switch designs: a simulation study
Source: BMC Med Res Methodol. 2022 Nov 17;22:294. doi: 10.1186/s12874-022-01765-9 (PMC9673415; doi:10.1186/s12874-022-01765-9)
Supplement: Supplementary file 4 — Additional file 4. Simulation results (Point estimates, Coverage probabilities, Type I error, and Power) for symmetric interaction effects with \documentclass[12pt]{minimal} \usepackage{amsmath} \usepackage{wasysym} \usepackage{amsfonts} \usepackage{amssymb} \usepackage{amsbsy} \usepackage{mathrsfs} \usepackage{upgreek} \setlength{\oddsidemargin}{-69pt} \begin{document}$$M=192$$\end{document}M=192. [file 12874_2022_1765_MOESM4_ESM.xlsx]

## Sheet: EXCH_est
Additional File 4(a). Simulation results (bias and coverage probability) for symmetric interaction effects with M=192 and an exchangeable correlation structure
sheet	design	c0	c1	c2	vc	theta_j	method	parms	N	bias	SE	cp
pgd;0.2;0;0;0;0	pgd	0	0	0	0.2	0	gee_agg	Intercept	1000	0.00225036	0.0487717	0.951
pgd;0.2;0;0;0;0	pgd	0	0	0	0.2	0	gee_agg	period1	1000	-0.0024396	0.0273759	0.949
pgd;0.2;0;0;0;0	pgd	0	0	0	0.2	0	gee_agg	period2	1000	-0.0016637	0.0277096	0.941
pgd;0.2;0;0;0;0	pgd	0	0	0	0.2	0	gee_agg	period3	1000	0	0	1
pgd;0.2;0;0;0;0	pgd	0	0	0	0.2	0	gee_agg	period4	1000	-0.0012446	0.0291901	0.956
pgd;0.2;0;0;0;0	pgd	0	0	0	0.2	0	gee_agg	period5	1000	-0.0020007	0.0307292	0.951
pgd;0.2;0;0;0;0	pgd	0	0	0	0.2	0	gee_agg	trt	1000	0.000424849	0.0697896	0.929
pgd;0.2;0;0;0;0	pgd	0	0	0	0.2	0	gee_agg	trt*period1	1000	0.00242009	0.0378927	0.942
pgd;0.2;0;0;0;0	pgd	0	0	0	0.2	0	gee_agg	trt*period2	1000	0.00218569	0.0376181	0.954
pgd;0.2;0;0;0;0	pgd	0	0	0	0.2	0	gee_agg	trt*period3	1000	0	0	1
pgd;0.2;0;0;0;0	pgd	0	0	0	0.2	0	gee_agg	trt*period4	1000	0.00200339	0.0398451	0.957
pgd;0.2;0;0;0;0	pgd	0	0	0	0.2	0	gee_agg	trt*period5	1000	0.00358455	0.0412087	0.953
pgd;0.2;0;0;0;0	pgd	0	0	0	0.2	0	gee_ind	Intercept	1000	0.00225036	0.0487717	0.951
pgd;0.2;0;0;0;0	pgd	0	0	0	0.2	0	gee_ind	period1	1000	-0.0024396	0.0273759	0.949
pgd;0.2;0;0;0;0	pgd	0	0	0	0.2	0	gee_ind	period2	1000	-0.0016637	0.0277096	0.941
pgd;0.2;0;0;0;0	pgd	0	0	0	0.2	0	gee_ind	period3	1000	0	0	1
pgd;0.2;0;0;0;0	pgd	0	0	0	0.2	0	gee_ind	period4	1000	-0.0012446	0.0291901	0.956
pgd;0.2;0;0;0;0	pgd	0	0	0	0.2	0	gee_ind	period5	1000	-0.0020007	0.0307292	0.951
pgd;0.2;0;0;0;0	pgd	0	0	0	0.2	0	gee_ind	trt	1000	0.000424849	0.0697896	0.929
pgd;0.2;0;0;0;0	pgd	0	0	0	0.2	0	gee_ind	trt*period1	1000	0.00242009	0.0378927	0.942
pgd;0.2;0;0;0;0	pgd	0	0	0	0.2	0	gee_ind	trt*period2	1000	0.00218569	0.0376181	0.954
pgd;0.2;0;0;0;0	pgd	0	0	0	0.2	0	gee_ind	trt*period3	1000	0	0	1
pgd;0.2;0;0;0;0	pgd	0	0	0	0.2	0	gee_ind	trt*period4	1000	0.00200339	0.0398451	0.957
pgd;0.2;0;0;0;0	pgd	0	0	0	0.2	0	gee_ind	trt*period5	1000	0.00358455	0.0412087	0.953
pgd;0.2;0;0;0;0	pgd	0	0	0	0.2	0	glmm_agg	Intercept	1000	0.00179588	0.0519259	0.951
pgd;0.2;0;0;0;0	pgd	0	0	0	0.2	0	glmm_agg	period1	1000	-0.0024233	0.0295633	0.954
pgd;0.2;0;0;0;0	pgd	0	0	0	0.2	0	glmm_agg	period2	1000	-0.0018248	0.0302149	0.944
pgd;0.2;0;0;0;0	pgd	0	0	0	0.2	0	glmm_agg	period3	1000	0	0
pgd;0.2;0;0;0;0	pgd	0	0	0	0.2	0	glmm_agg	period4	1000	-0.0014827	0.031854	0.955
pgd;0.2;0;0;0;0	pgd	0	0	0	0.2	0	glmm_agg	period5	1000	-0.002604	0.0330186	0.96
pgd;0.2;0;0;0;0	pgd	0	0	0	0.2	0	glmm_agg	trt	1000	0.000469215	0.0744295	0.932
pgd;0.2;0;0;0;0	pgd	0	0	0	0.2	0	glmm_agg	trt*period1	1000	0.00292316	0.0404811	0.949
pgd;0.2;0;0;0;0	pgd	0	0	0	0.2	0	glmm_agg	trt*period2	1000	0.00267653	0.0409152	0.949
pgd;0.2;0;0;0;0	pgd	0	0	0	0.2	0	glmm_agg	trt*period3	1000	0	0
pgd;0.2;0;0;0;0	pgd	0	0	0	0.2	0	glmm_agg	trt*period4	1000	0.0019785	0.0434171	0.951
pgd;0.2;0;0;0;0	pgd	0	0	0	0.2	0	glmm_agg	trt*period5	1000	0.0037795	0.0443468	0.963
pgd;0.2;0;0;0;0	pgd	0	0	0	0.2	0	glmm_ind	Intercept	997	-0.0012648	0.0515667	0.947844
pgd;0.2;0;0;0;0	pgd	0	0	0	0.2	0	glmm_ind	period1	997	-0.0013156	0.0294908	0.956871
pgd;0.2;0;0;0;0	pgd	0	0	0	0.2	0	glmm_ind	period2	997	-0.0013065	0.0301288	0.941825
pgd;0.2;0;0;0;0	pgd	0	0	0	0.2	0	glmm_ind	period3	997	0	0
pgd;0.2;0;0;0;0	pgd	0	0	0	0.2	0	glmm_ind	period4	997	-0.0020893	0.0317649	0.956871
pgd;0.2;0;0;0;0	pgd	0	0	0	0.2	0	glmm_ind	period5	997	-0.0038254	0.0329537	0.957874
pgd;0.2;0;0;0;0	pgd	0	0	0	0.2	0	glmm_ind	trt	997	0.00226474	0.0741368	0.932798
pgd;0.2;0;0;0;0	pgd	0	0	0	0.2	0	glmm_ind	trt*period1	997	0.00268405	0.0403451	0.948847
pgd;0.2;0;0;0;0	pgd	0	0	0	0.2	0	glmm_ind	trt*period2	997	0.00258907	0.0408032	0.948847
pgd;0.2;0;0;0;0	pgd	0	0	0	0.2	0	glmm_ind	trt*period3	997	0	0
pgd;0.2;0;0;0;0	pgd	0	0	0	0.2	0	glmm_ind	trt*period4	997	0.00228131	0.0432686	0.952859
pgd;0.2;0;0;0;0	pgd	0	0	0	0.2	0	glmm_ind	trt*period5	997	0.0042085	0.0442485	0.962889
pgd;0.2;0;0;0;-0.1	pgd	0	0	0	0.2	-0.1	gee_agg	Intercept	1000	0.00225036	0.0487717	0.951
pgd;0.2;0;0;0;-0.1	pgd	0	0	0	0.2	-0.1	gee_agg	period1	1000	-0.0024396	0.0273759	0.949
pgd;0.2;0;0;0;-0.1	pgd	0	0	0	0.2	-0.1	gee_agg	period2	1000	-0.0016637	0.0277096	0.941
pgd;0.2;0;0;0;-0.1	pgd	0	0	0	0.2	-0.1	gee_agg	period3	1000	0	0	1
pgd;0.2;0;0;0;-0.1	pgd	0	0	0	0.2	-0.1	gee_agg	period4	1000	-0.0012446	0.0291901	0.956
pgd;0.2;0;0;0;-0.1	pgd	0	0	0	0.2	-0.1	gee_agg	period5	1000	-0.0020007	0.0307292	0.951
pgd;0.2;0;0;0;-0.1	pgd	0	0	0	0.2	-0.1	gee_agg	trt	1000	0.000424849	0.0697896	0.929
pgd;0.2;0;0;0;-0.1	pgd	0	0	0	0.2	-0.1	gee_agg	trt*period1	1000	0.00160791	0.0373425	0.949
pgd;0.2;0;0;0;-0.1	pgd	0	0	0	0.2	-0.1	gee_agg	trt*period2	1000	0.00177039	0.037231	0.953
pgd;0.2;0;0;0;-0.1	pgd	0	0	0	0.2	-0.1	gee_agg	trt*period3	1000	0	0	1
pgd;0.2;0;0;0;-0.1	pgd	0	0	0	0.2	-0.1	gee_agg	trt*period4	1000	0.00175505	0.039768	0.955
pgd;0.2;0;0;0;-0.1	pgd	0	0	0	0.2	-0.1	gee_agg	trt*period5	1000	0.00306228	0.0409495	0.945
pgd;0.2;0;0;0;-0.1	pgd	0	0	0	0.2	-0.1	gee_ind	Intercept	1000	0.00225036	0.0487717	0.951
pgd;0.2;0;0;0;-0.1	pgd	0	0	0	0.2	-0.1	gee_ind	period1	1000	-0.0024396	0.0273759	0.949
pgd;0.2;0;0;0;-0.1	pgd	0	0	0	0.2	-0.1	gee_ind	period2	1000	-0.0016637	0.0277096	0.941
pgd;0.2;0;0;0;-0.1	pgd	0	0	0	0.2	-0.1	gee_ind	period3	1000	0	0	1
pgd;0.2;0;0;0;-0.1	pgd	0	0	0	0.2	-0.1	gee_ind	period4	1000	-0.0012446	0.0291901	0.956
pgd;0.2;0;0;0;-0.1	pgd	0	0	0	0.2	-0.1	gee_ind	period5	1000	-0.0020007	0.0307292	0.951
pgd;0.2;0;0;0;-0.1	pgd	0	0	0	0.2	-0.1	gee_ind	trt	1000	0.000424849	0.0697896	0.929
pgd;0.2;0;0;0;-0.1	pgd	0	0	0	0.2	-0.1	gee_ind	trt*period1	1000	0.00160791	0.0373425	0.949
pgd;0.2;0;0;0;-0.1	pgd	0	0	0	0.2	-0.1	gee_ind	trt*period2	1000	0.00177039	0.037231	0.953
pgd;0.2;0;0;0;-0.1	pgd	0	0	0	0.2	-0.1	gee_ind	trt*period3	1000	0	0	1
pgd;0.2;0;0;0;-0.1	pgd	0	0	0	0.2	-0.1	gee_ind	trt*period4	1000	0.00175505	0.039768	0.955
pgd;0.2;0;0;0;-0.1	pgd	0	0	0	0.2	-0.1	gee_ind	trt*period5	1000	0.00306228	0.0409495	0.945
pgd;0.2;0;0;0;-0.1	pgd	0	0	0	0.2	-0.1	glmm_agg	Intercept	1000	0.00180025	0.0519249	0.951
pgd;0.2;0;0;0;-0.1	pgd	0	0	0	0.2	-0.1	glmm_agg	period1	1000	-0.0024277	0.0295585	0.954
pgd;0.2;0;0;0;-0.1	pgd	0	0	0	0.2	-0.1	glmm_agg	period2	1000	-0.0018235	0.0302148	0.944
pgd;0.2;0;0;0;-0.1	pgd	0	0	0	0.2	-0.1	glmm_agg	period3	1000	0	0
pgd;0.2;0;0;0;-0.1	pgd	0	0	0	0.2	-0.1	glmm_agg	period4	1000	-0.0014851	0.031855	0.955
pgd;0.2;0;0;0;-0.1	pgd	0	0	0	0.2	-0.1	glmm_agg	period5	1000	-0.0026017	0.0330193	0.96
pgd;0.2;0;0;0;-0.1	pgd	0	0	0	0.2	-0.1	glmm_agg	trt	1000	0.0004872	0.0744391	0.933
pgd;0.2;0;0;0;-0.1	pgd	0	0	0	0.2	-0.1	glmm_agg	trt*period1	1000	0.00223056	0.0397173	0.952
pgd;0.2;0;0;0;-0.1	pgd	0	0	0	0.2	-0.1	glmm_agg	trt*period2	1000	0.00232126	0.0403769	0.954
pgd;0.2;0;0;0;-0.1	pgd	0	0	0	0.2	-0.1	glmm_agg	trt*period3	1000	0	0
pgd;0.2;0;0;0;-0.1	pgd	0	0	0	0.2	-0.1	glmm_agg	trt*period4	1000	0.00186829	0.0434233	0.953
pgd;0.2;0;0;0;-0.1	pgd	0	0	0	0.2	-0.1	glmm_agg	trt*period5	1000	0.00352253	0.0442634	0.957
pgd;0.2;0;0;0;-0.1	pgd	0	0	0	0.2	-0.1	glmm_ind	Intercept	998	-0.0014048	0.0516718	0.947896
pgd;0.2;0;0;0;-0.1	pgd	0	0	0	0.2	-0.1	glmm_ind	period1	998	-0.0013067	0.0294923	0.956914
pgd;0.2;0;0;0;-0.1	pgd	0	0	0	0.2	-0.1	glmm_ind	period2	998	-0.0012369	0.0300448	0.942886
pgd;0.2;0;0;0;-0.1	pgd	0	0	0	0.2	-0.1	glmm_ind	period3	998	0	0
pgd;0.2;0;0;0;-0.1	pgd	0	0	0	0.2	-0.1	glmm_ind	period4	998	-0.0020596	0.0317608	0.956914
pgd;0.2;0;0;0;-0.1	pgd	0	0	0	0.2	-0.1	glmm_ind	period5	998	-0.0038071	0.0329308	0.957916
pgd;0.2;0;0;0;-0.1	pgd	0	0	0	0.2	-0.1	glmm_ind	trt	998	0.00238497	0.0741776	0.932866
pgd;0.2;0;0;0;-0.1	pgd	0	0	0	0.2	-0.1	glmm_ind	trt*period1	998	0.00218859	0.0396539	0.952906
pgd;0.2;0;0;0;-0.1	pgd	0	0	0	0.2	-0.1	glmm_ind	trt*period2	998	0.00224921	0.0402565	0.95491
pgd;0.2;0;0;0;-0.1	pgd	0	0	0	0.2	-0.1	glmm_ind	trt*period3	998	0	0
pgd;0.2;0;0;0;-0.1	pgd	0	0	0	0.2	-0.1	glmm_ind	trt*period4	998	0.0022379	0.0433462	0.952906
pgd;0.2;0;0;0;-0.1	pgd	0	0	0	0.2	-0.1	glmm_ind	trt*period5	998	0.00433256	0.0441606	0.953908
pgd;0.5;0;0;0;0	pgd	0	0	0	0.5	0	gee_agg	Intercept	1000	0.00184932	0.0668409	0.94
pgd;0.5;0;0;0;0	pgd	0	0	0	0.5	0	gee_agg	period1	1000	-0.001692	0.0258042	0.952
pgd;0.5;0;0;0;0	pgd	0	0	0	0.5	0	gee_agg	period2	1000	-0.0013541	0.0265065	0.945
pgd;0.5;0;0;0;0	pgd	0	0	0	0.5	0	gee_agg	period3	1000	0	0	1
pgd;0.5;0;0;0;0	pgd	0	0	0	0.5	0	gee_agg	period4	1000	8.0999e-05	0.0270618	0.962
pgd;0.5;0;0;0;0	pgd	0	0	0	0.5	0	gee_agg	period5	1000	-0.00083101	0.0279804	0.963
pgd;0.5;0;0;0;0	pgd	0	0	0	0.5	0	gee_agg	trt	1000	0.00283454	0.0945329	0.935
pgd;0.5;0;0;0;0	pgd	0	0	0	0.5	0	gee_agg	trt*period1	1000	0.000616436	0.0363196	0.944
pgd;0.5;0;0;0;0	pgd	0	0	0	0.5	0	gee_agg	trt*period2	1000	0.00101707	0.0352738	0.954
pgd;0.5;0;0;0;0	pgd	0	0	0	0.5	0	gee_agg	trt*period3	1000	0	0	1
pgd;0.5;0;0;0;0	pgd	0	0	0	0.5	0	gee_agg	trt*period4	1000	0.000383672	0.0360886	0.957
pgd;0.5;0;0;0;0	pgd	0	0	0	0.5	0	gee_agg	trt*period5	1000	0.00234751	0.0381905	0.959
pgd;0.5;0;0;0;0	pgd	0	0	0	0.5	0	gee_ind	Intercept	1000	0.00184932	0.0668409	0.94
pgd;0.5;0;0;0;0	pgd	0	0	0	0.5	0	gee_ind	period1	1000	-0.001692	0.0258042	0.952
pgd;0.5;0;0;0;0	pgd	0	0	0	0.5	0	gee_ind	period2	1000	-0.0013541	0.0265065	0.945
pgd;0.5;0;0;0;0	pgd	0	0	0	0.5	0	gee_ind	period3	1000	0	0	1
pgd;0.5;0;0;0;0	pgd	0	0	0	0.5	0	gee_ind	period4	1000	8.0999e-05	0.0270618	0.962
pgd;0.5;0;0;0;0	pgd	0	0	0	0.5	0	gee_ind	period5	1000	-0.00083101	0.0279804	0.963
pgd;0.5;0;0;0;0	pgd	0	0	0	0.5	0	gee_ind	trt	1000	0.00283454	0.0945329	0.935
pgd;0.5;0;0;0;0	pgd	0	0	0	0.5	0	gee_ind	trt*period1	1000	0.000616436	0.0363196	0.944
pgd;0.5;0;0;0;0	pgd	0	0	0	0.5	0	gee_ind	trt*period2	1000	0.00101707	0.0352738	0.954
pgd;0.5;0;0;0;0	pgd	0	0	0	0.5	0	gee_ind	trt*period3	1000	0	0	1
pgd;0.5;0;0;0;0	pgd	0	0	0	0.5	0	gee_ind	trt*period4	1000	0.000383672	0.0360886	0.957
pgd;0.5;0;0;0;0	pgd	0	0	0	0.5	0	gee_ind	trt*period5	1000	0.00234751	0.0381905	0.959
pgd;0.5;0;0;0;0	pgd	0	0	0	0.5	0	glmm_agg	Intercept	1000	0.000712331	0.0771401	0.948
pgd;0.5;0;0;0;0	pgd	0	0	0	0.5	0	glmm_agg	period1	1000	-0.0015641	0.0291706	0.959
pgd;0.5;0;0;0;0	pgd	0	0	0	0.5	0	glmm_agg	period2	1000	-0.0015599	0.0316244	0.955
pgd;0.5;0;0;0;0	pgd	0	0	0	0.5	0	glmm_agg	period3	1000	0	0
pgd;0.5;0;0;0;0	pgd	0	0	0	0.5	0	glmm_agg	period4	1000	-0.00024467	0.0325797	0.962
pgd;0.5;0;0;0;0	pgd	0	0	0	0.5	0	glmm_agg	period5	1000	-0.0019365	0.0325008	0.967
pgd;0.5;0;0;0;0	pgd	0	0	0	0.5	0	glmm_agg	trt	1000	0.00373976	0.10951	0.94
pgd;0.5;0;0;0;0	pgd	0	0	0	0.5	0	glmm_agg	trt*period1	1000	0.00124275	0.0406293	0.959
pgd;0.5;0;0;0;0	pgd	0	0	0	0.5	0	glmm_agg	trt*period2	1000	0.00170317	0.0418783	0.965
pgd;0.5;0;0;0;0	pgd	0	0	0	0.5	0	glmm_agg	trt*period3	1000	0	0
pgd;0.5;0;0;0;0	pgd	0	0	0	0.5	0	glmm_agg	trt*period4	1000	0.000173854	0.0438528	0.956
pgd;0.5;0;0;0;0	pgd	0	0	0	0.5	0	glmm_agg	trt*period5	1000	0.00254828	0.0445988	0.944
pgd;0.5;0;0;0;0	pgd	0	0	0	0.5	0	glmm_ind	Intercept	977	-0.0057836	0.0762699	0.944729
pgd;0.5;0;0;0;0	pgd	0	0	0	0.5	0	glmm_ind	period1	977	-0.00027311	0.0289665	0.959058
pgd;0.5;0;0;0;0	pgd	0	0	0	0.5	0	glmm_ind	period2	977	-0.0010261	0.0314832	0.957011
pgd;0.5;0;0;0;0	pgd	0	0	0	0.5	0	glmm_ind	period3	977	0	0
pgd;0.5;0;0;0;0	pgd	0	0	0	0.5	0	glmm_ind	period4	977	-0.00071863	0.0324022	0.960082
pgd;0.5;0;0;0;0	pgd	0	0	0	0.5	0	glmm_ind	period5	977	-0.0033544	0.0324496	0.964176
pgd;0.5;0;0;0;0	pgd	0	0	0	0.5	0	glmm_ind	trt	977	0.0078128	0.108356	0.938588
pgd;0.5;0;0;0;0	pgd	0	0	0	0.5	0	glmm_ind	trt*period1	977	0.000876946	0.0407136	0.958035
pgd;0.5;0;0;0;0	pgd	0	0	0	0.5	0	glmm_ind	trt*period2	977	0.0015973	0.0418957	0.964176
pgd;0.5;0;0;0;0	pgd	0	0	0	0.5	0	glmm_ind	trt*period3	977	0	0
pgd;0.5;0;0;0;0	pgd	0	0	0	0.5	0	glmm_ind	trt*period4	977	0.000185315	0.043756	0.955988
pgd;0.5;0;0;0;0	pgd	0	0	0	0.5	0	glmm_ind	trt*period5	977	0.00279349	0.0445968	0.943705
pgd;0.5;0;0;0;-0.1	pgd	0	0	0	0.5	-0.1	gee_agg	Intercept	1000	0.00184932	0.0668409	0.94
pgd;0.5;0;0;0;-0.1	pgd	0	0	0	0.5	-0.1	gee_agg	period1	1000	-0.001692	0.0258042	0.952
pgd;0.5;0;0;0;-0.1	pgd	0	0	0	0.5	-0.1	gee_agg	period2	1000	-0.0013541	0.0265065	0.945
pgd;0.5;0;0;0;-0.1	pgd	0	0	0	0.5	-0.1	gee_agg	period3	1000	0	0	1
pgd;0.5;0;0;0;-0.1	pgd	0	0	0	0.5	-0.1	gee_agg	period4	1000	8.0999e-05	0.0270618	0.962
pgd;0.5;0;0;0;-0.1	pgd	0	0	0	0.5	-0.1	gee_agg	period5	1000	-0.00083101	0.0279804	0.963
pgd;0.5;0;0;0;-0.1	pgd	0	0	0	0.5	-0.1	gee_agg	trt	1000	0.00283454	0.0945329	0.935
pgd;0.5;0;0;0;-0.1	pgd	0	0	0	0.5	-0.1	gee_agg	trt*period1	1000	0.000140369	0.0373786	0.949
pgd;0.5;0;0;0;-0.1	pgd	0	0	0	0.5	-0.1	gee_agg	trt*period2	1000	0.00117304	0.0361912	0.947
pgd;0.5;0;0;0;-0.1	pgd	0	0	0	0.5	-0.1	gee_agg	trt*period3	1000	0	0	1
pgd;0.5;0;0;0;-0.1	pgd	0	0	0	0.5	-0.1	gee_agg	trt*period4	1000	-0.00046326	0.0356468	0.953
pgd;0.5;0;0;0;-0.1	pgd	0	0	0	0.5	-0.1	gee_agg	trt*period5	1000	0.00143416	0.0366204	0.952
pgd;0.5;0;0;0;-0.1	pgd	0	0	0	0.5	-0.1	gee_ind	Intercept	1000	0.00184932	0.0668409	0.94
pgd;0.5;0;0;0;-0.1	pgd	0	0	0	0.5	-0.1	gee_ind	period1	1000	-0.001692	0.0258042	0.952
pgd;0.5;0;0;0;-0.1	pgd	0	0	0	0.5	-0.1	gee_ind	period2	1000	-0.0013541	0.0265065	0.945
pgd;0.5;0;0;0;-0.1	pgd	0	0	0	0.5	-0.1	gee_ind	period3	1000	0	0	1
pgd;0.5;0;0;0;-0.1	pgd	0	0	0	0.5	-0.1	gee_ind	period4	1000	8.0999e-05	0.0270618	0.962
pgd;0.5;0;0;0;-0.1	pgd	0	0	0	0.5	-0.1	gee_ind	period5	1000	-0.00083101	0.0279804	0.963
pgd;0.5;0;0;0;-0.1	pgd	0	0	0	0.5	-0.1	gee_ind	trt	1000	0.00283454	0.0945329	0.935
pgd;0.5;0;0;0;-0.1	pgd	0	0	0	0.5	-0.1	gee_ind	trt*period1	1000	0.000140369	0.0373786	0.949
pgd;0.5;0;0;0;-0.1	pgd	0	0	0	0.5	-0.1	gee_ind	trt*period2	1000	0.00117304	0.0361912	0.947
pgd;0.5;0;0;0;-0.1	pgd	0	0	0	0.5	-0.1	gee_ind	trt*period3	1000	0	0	1
pgd;0.5;0;0;0;-0.1	pgd	0	0	0	0.5	-0.1	gee_ind	trt*period4	1000	-0.00046326	0.0356468	0.953
pgd;0.5;0;0;0;-0.1	pgd	0	0	0	0.5	-0.1	gee_ind	trt*period5	1000	0.00143416	0.0366204	0.952
pgd;0.5;0;0;0;-0.1	pgd	0	0	0	0.5	-0.1	glmm_agg	Intercept	1000	0.000711095	0.0771356	0.948
pgd;0.5;0;0;0;-0.1	pgd	0	0	0	0.5	-0.1	glmm_agg	period1	1000	-0.0015651	0.0291712	0.959
pgd;0.5;0;0;0;-0.1	pgd	0	0	0	0.5	-0.1	glmm_agg	period2	1000	-0.0015626	0.0316236	0.955
pgd;0.5;0;0;0;-0.1	pgd	0	0	0	0.5	-0.1	glmm_agg	period3	1000	0	0
pgd;0.5;0;0;0;-0.1	pgd	0	0	0	0.5	-0.1	glmm_agg	period4	1000	-0.00024433	0.0325826	0.961
pgd;0.5;0;0;0;-0.1	pgd	0	0	0	0.5	-0.1	glmm_agg	period5	1000	-0.0019376	0.0325032	0.967
pgd;0.5;0;0;0;-0.1	pgd	0	0	0	0.5	-0.1	glmm_agg	trt	1000	0.00378451	0.10956	0.939
pgd;0.5;0;0;0;-0.1	pgd	0	0	0	0.5	-0.1	glmm_agg	trt*period1	1000	0.00118566	0.0405798	0.952
pgd;0.5;0;0;0;-0.1	pgd	0	0	0	0.5	-0.1	glmm_agg	trt*period2	1000	0.00215777	0.0425752	0.954
pgd;0.5;0;0;0;-0.1	pgd	0	0	0	0.5	-0.1	glmm_agg	trt*period3	1000	0	0
pgd;0.5;0;0;0;-0.1	pgd	0	0	0	0.5	-0.1	glmm_agg	trt*period4	1000	-0.00054209	0.0434627	0.954
pgd;0.5;0;0;0;-0.1	pgd	0	0	0	0.5	-0.1	glmm_agg	trt*period5	1000	0.00212931	0.0435113	0.957
pgd;0.5;0;0;0;-0.1	pgd	0	0	0	0.5	-0.1	glmm_ind	Intercept	980	-0.0056895	0.0761938	0.946939
pgd;0.5;0;0;0;-0.1	pgd	0	0	0	0.5	-0.1	glmm_ind	period1	980	-9.609e-05	0.0291261	0.958163
pgd;0.5;0;0;0;-0.1	pgd	0	0	0	0.5	-0.1	glmm_ind	period2	980	-0.00070263	0.0314536	0.958163
pgd;0.5;0;0;0;-0.1	pgd	0	0	0	0.5	-0.1	glmm_ind	period3	980	0	0
pgd;0.5;0;0;0;-0.1	pgd	0	0	0	0.5	-0.1	glmm_ind	period4	980	-0.00068496	0.0325829	0.961224
pgd;0.5;0;0;0;-0.1	pgd	0	0	0	0.5	-0.1	glmm_ind	period5	980	-0.0028551	0.0323644	0.965306
pgd;0.5;0;0;0;-0.1	pgd	0	0	0	0.5	-0.1	glmm_ind	trt	980	0.0079892	0.109063	0.937755
pgd;0.5;0;0;0;-0.1	pgd	0	0	0	0.5	-0.1	glmm_ind	trt*period1	980	0.0011317	0.0405184	0.952041
pgd;0.5;0;0;0;-0.1	pgd	0	0	0	0.5	-0.1	glmm_ind	trt*period2	980	0.00183394	0.0422984	0.953061
pgd;0.5;0;0;0;-0.1	pgd	0	0	0	0.5	-0.1	glmm_ind	trt*period3	980	0	0
pgd;0.5;0;0;0;-0.1	pgd	0	0	0	0.5	-0.1	glmm_ind	trt*period4	980	-0.0002447	0.0433705	0.953061
pgd;0.5;0;0;0;-0.1	pgd	0	0	0	0.5	-0.1	glmm_ind	trt*period5	980	0.00278264	0.0433754	0.957143
pgd;0.8;0;0;0;0	pgd	0	0	0	0.8	0	gee_agg	Intercept	1000	0.00156581	0.0772557	0.94
pgd;0.8;0;0;0;0	pgd	0	0	0	0.8	0	gee_agg	period1	1000	-0.00051596	0.0253489	0.942
pgd;0.8;0;0;0;0	pgd	0	0	0	0.8	0	gee_agg	period2	1000	-0.00077595	0.0254141	0.933
pgd;0.8;0;0;0;0	pgd	0	0	0	0.8	0	gee_agg	period3	1000	0	0	1
pgd;0.8;0;0;0;0	pgd	0	0	0	0.8	0	gee_agg	period4	1000	0.000270143	0.0264422	0.94
pgd;0.8;0;0;0;0	pgd	0	0	0	0.8	0	gee_agg	period5	1000	-0.00072172	0.0277638	0.941
pgd;0.8;0;0;0;0	pgd	0	0	0	0.8	0	gee_agg	trt	1000	0.00401772	0.110153	0.933
pgd;0.8;0;0;0;0	pgd	0	0	0	0.8	0	gee_agg	trt*period1	1000	-0.00049982	0.0357478	0.949
pgd;0.8;0;0;0;0	pgd	0	0	0	0.8	0	gee_agg	trt*period2	1000	0.000637156	0.034454	0.947
pgd;0.8;0;0;0;0	pgd	0	0	0	0.8	0	gee_agg	trt*period3	1000	0	0	1
pgd;0.8;0;0;0;0	pgd	0	0	0	0.8	0	gee_agg	trt*period4	1000	0.000101879	0.0350444	0.945
pgd;0.8;0;0;0;0	pgd	0	0	0	0.8	0	gee_agg	trt*period5	1000	0.00206158	0.0381026	0.951
pgd;0.8;0;0;0;0	pgd	0	0	0	0.8	0	gee_ind	Intercept	1000	0.00156581	0.0772557	0.94
pgd;0.8;0;0;0;0	pgd	0	0	0	0.8	0	gee_ind	period1	1000	-0.00051596	0.0253489	0.942
pgd;0.8;0;0;0;0	pgd	0	0	0	0.8	0	gee_ind	period2	1000	-0.00077595	0.0254141	0.933
pgd;0.8;0;0;0;0	pgd	0	0	0	0.8	0	gee_ind	period3	1000	0	0	1
pgd;0.8;0;0;0;0	pgd	0	0	0	0.8	0	gee_ind	period4	1000	0.000270143	0.0264422	0.94
pgd;0.8;0;0;0;0	pgd	0	0	0	0.8	0	gee_ind	period5	1000	-0.00072172	0.0277638	0.941
pgd;0.8;0;0;0;0	pgd	0	0	0	0.8	0	gee_ind	trt	1000	0.00401772	0.110153	0.933
pgd;0.8;0;0;0;0	pgd	0	0	0	0.8	0	gee_ind	trt*period1	1000	-0.00049982	0.0357478	0.949
pgd;0.8;0;0;0;0	pgd	0	0	0	0.8	0	gee_ind	trt*period2	1000	0.000637156	0.034454	0.947
pgd;0.8;0;0;0;0	pgd	0	0	0	0.8	0	gee_ind	trt*period3	1000	0	0	1
pgd;0.8;0;0;0;0	pgd	0	0	0	0.8	0	gee_ind	trt*period4	1000	0.000101879	0.0350444	0.945
pgd;0.8;0;0;0;0	pgd	0	0	0	0.8	0	gee_ind	trt*period5	1000	0.00206158	0.0381026	0.951
pgd;0.8;0;0;0;0	pgd	0	0	0	0.8	0	glmm_agg	Intercept	1000	-0.00035665	0.0962237	0.942
pgd;0.8;0;0;0;0	pgd	0	0	0	0.8	0	glmm_agg	period1	1000	6.791e-06	0.0300108	0.954
pgd;0.8;0;0;0;0	pgd	0	0	0	0.8	0	glmm_agg	period2	1000	-0.00077759	0.0329841	0.943
pgd;0.8;0;0;0;0	pgd	0	0	0	0.8	0	glmm_agg	period3	1000	0	0
pgd;0.8;0;0;0;0	pgd	0	0	0	0.8	0	glmm_agg	period4	1000	-0.00010639	0.034491	0.944
pgd;0.8;0;0;0;0	pgd	0	0	0	0.8	0	glmm_agg	period5	1000	-0.0018249	0.033991	0.95
pgd;0.8;0;0;0;0	pgd	0	0	0	0.8	0	glmm_agg	trt	1000	0.00602952	0.138396	0.931
pgd;0.8;0;0;0;0	pgd	0	0	0	0.8	0	glmm_agg	trt*period1	1000	-9.454e-06	0.0422224	0.958
pgd;0.8;0;0;0;0	pgd	0	0	0	0.8	0	glmm_agg	trt*period2	1000	0.00131129	0.0443567	0.95
pgd;0.8;0;0;0;0	pgd	0	0	0	0.8	0	glmm_agg	trt*period3	1000	0	0
pgd;0.8;0;0;0;0	pgd	0	0	0	0.8	0	glmm_agg	trt*period4	1000	-0.00027778	0.0456159	0.95
pgd;0.8;0;0;0;0	pgd	0	0	0	0.8	0	glmm_agg	trt*period5	1000	0.00193817	0.0459045	0.956
pgd;0.8;0;0;0;0	pgd	0	0	0	0.8	0	glmm_ind	Intercept	972	-0.010439	0.0944691	0.941358
pgd;0.8;0;0;0;0	pgd	0	0	0	0.8	0	glmm_ind	period1	972	0.0014855	0.0301641	0.951646
pgd;0.8;0;0;0;0	pgd	0	0	0	0.8	0	glmm_ind	period2	972	4.5963e-05	0.0330756	0.9393
pgd;0.8;0;0;0;0	pgd	0	0	0	0.8	0	glmm_ind	period3	972	0	0
pgd;0.8;0;0;0;0	pgd	0	0	0	0.8	0	glmm_ind	period4	972	-0.00080108	0.0344755	0.941358
pgd;0.8;0;0;0;0	pgd	0	0	0	0.8	0	glmm_ind	period5	972	-0.0029682	0.0340738	0.950617
pgd;0.8;0;0;0;0	pgd	0	0	0	0.8	0	glmm_ind	trt	972	0.0113092	0.136424	0.937243
pgd;0.8;0;0;0;0	pgd	0	0	0	0.8	0	glmm_ind	trt*period1	972	-0.00031638	0.0422746	0.957819
pgd;0.8;0;0;0;0	pgd	0	0	0	0.8	0	glmm_ind	trt*period2	972	0.00103083	0.0444452	0.94856
pgd;0.8;0;0;0;0	pgd	0	0	0	0.8	0	glmm_ind	trt*period3	972	0	0
pgd;0.8;0;0;0;0	pgd	0	0	0	0.8	0	glmm_ind	trt*period4	972	-5.1115e-05	0.0455598	0.94856
pgd;0.8;0;0;0;0	pgd	0	0	0	0.8	0	glmm_ind	trt*period5	972	0.00180183	0.0458964	0.953704
pgd;0.8;0;0;0;-0.1	pgd	0	0	0	0.8	-0.1	gee_agg	Intercept	1000	0.00156581	0.0772557	0.94
pgd;0.8;0;0;0;-0.1	pgd	0	0	0	0.8	-0.1	gee_agg	period1	1000	-0.00051596	0.0253489	0.942
pgd;0.8;0;0;0;-0.1	pgd	0	0	0	0.8	-0.1	gee_agg	period2	1000	-0.00077595	0.0254141	0.933
pgd;0.8;0;0;0;-0.1	pgd	0	0	0	0.8	-0.1	gee_agg	period3	1000	0	0	1
pgd;0.8;0;0;0;-0.1	pgd	0	0	0	0.8	-0.1	gee_agg	period4	1000	0.000270143	0.0264422	0.94
pgd;0.8;0;0;0;-0.1	pgd	0	0	0	0.8	-0.1	gee_agg	period5	1000	-0.00072172	0.0277638	0.941
pgd;0.8;0;0;0;-0.1	pgd	0	0	0	0.8	-0.1	gee_agg	trt	1000	0.00401772	0.110153	0.933
pgd;0.8;0;0;0;-0.1	pgd	0	0	0	0.8	-0.1	gee_agg	trt*period1	1000	-0.0016351	0.0374054	0.959
pgd;0.8;0;0;0;-0.1	pgd	0	0	0	0.8	-0.1	gee_agg	trt*period2	1000	0.000487084	0.0347926	0.946
pgd;0.8;0;0;0;-0.1	pgd	0	0	0	0.8	-0.1	gee_agg	trt*period3	1000	0	0	1
pgd;0.8;0;0;0;-0.1	pgd	0	0	0	0.8	-0.1	gee_agg	trt*period4	1000	-0.00073026	0.0347805	0.955
pgd;0.8;0;0;0;-0.1	pgd	0	0	0	0.8	-0.1	gee_agg	trt*period5	1000	0.00178151	0.036895	0.942
pgd;0.8;0;0;0;-0.1	pgd	0	0	0	0.8	-0.1	gee_ind	Intercept	1000	0.00156581	0.0772557	0.94
pgd;0.8;0;0;0;-0.1	pgd	0	0	0	0.8	-0.1	gee_ind	period1	1000	-0.00051596	0.0253489	0.942
pgd;0.8;0;0;0;-0.1	pgd	0	0	0	0.8	-0.1	gee_ind	period2	1000	-0.00077595	0.0254141	0.933
pgd;0.8;0;0;0;-0.1	pgd	0	0	0	0.8	-0.1	gee_ind	period3	1000	0	0	1
pgd;0.8;0;0;0;-0.1	pgd	0	0	0	0.8	-0.1	gee_ind	period4	1000	0.000270143	0.0264422	0.94
pgd;0.8;0;0;0;-0.1	pgd	0	0	0	0.8	-0.1	gee_ind	period5	1000	-0.00072172	0.0277638	0.941
pgd;0.8;0;0;0;-0.1	pgd	0	0	0	0.8	-0.1	gee_ind	trt	1000	0.00401772	0.110153	0.933
pgd;0.8;0;0;0;-0.1	pgd	0	0	0	0.8	-0.1	gee_ind	trt*period1	1000	-0.0016351	0.0374054	0.959
pgd;0.8;0;0;0;-0.1	pgd	0	0	0	0.8	-0.1	gee_ind	trt*period2	1000	0.000487084	0.0347926	0.946
pgd;0.8;0;0;0;-0.1	pgd	0	0	0	0.8	-0.1	gee_ind	trt*period3	1000	0	0	1
pgd;0.8;0;0;0;-0.1	pgd	0	0	0	0.8	-0.1	gee_ind	trt*period4	1000	-0.00073026	0.0347805	0.955
pgd;0.8;0;0;0;-0.1	pgd	0	0	0	0.8	-0.1	gee_ind	trt*period5	1000	0.00178151	0.036895	0.942
pgd;0.8;0;0;0;-0.1	pgd	0	0	0	0.8	-0.1	glmm_agg	Intercept	1000	-0.0003524	0.0962321	0.942
pgd;0.8;0;0;0;-0.1	pgd	0	0	0	0.8	-0.1	glmm_agg	period1	1000	5.449e-06	0.0300045	0.954
pgd;0.8;0;0;0;-0.1	pgd	0	0	0	0.8	-0.1	glmm_agg	period2	1000	-0.00076999	0.0329756	0.942
pgd;0.8;0;0;0;-0.1	pgd	0	0	0	0.8	-0.1	glmm_agg	period3	1000	0	0
pgd;0.8;0;0;0;-0.1	pgd	0	0	0	0.8	-0.1	glmm_agg	period4	1000	-0.00010831	0.0344849	0.945
pgd;0.8;0;0;0;-0.1	pgd	0	0	0	0.8	-0.1	glmm_agg	period5	1000	-0.001819	0.0339841	0.95
pgd;0.8;0;0;0;-0.1	pgd	0	0	0	0.8	-0.1	glmm_agg	trt	1000	0.00600054	0.13835	0.931
pgd;0.8;0;0;0;-0.1	pgd	0	0	0	0.8	-0.1	glmm_agg	trt*period1	1000	-0.0008285	0.0422825	0.956
pgd;0.8;0;0;0;-0.1	pgd	0	0	0	0.8	-0.1	glmm_agg	trt*period2	1000	0.00145942	0.0440404	0.948
pgd;0.8;0;0;0;-0.1	pgd	0	0	0	0.8	-0.1	glmm_agg	trt*period3	1000	0	0
pgd;0.8;0;0;0;-0.1	pgd	0	0	0	0.8	-0.1	glmm_agg	trt*period4	1000	-0.0009933	0.0456777	0.955
pgd;0.8;0;0;0;-0.1	pgd	0	0	0	0.8	-0.1	glmm_agg	trt*period5	1000	0.00233938	0.0460893	0.947
pgd;0.8;0;0;0;-0.1	pgd	0	0	0	0.8	-0.1	glmm_ind	Intercept	954	-0.011638	0.0940377	0.9413
pgd;0.8;0;0;0;-0.1	pgd	0	0	0	0.8	-0.1	glmm_ind	period1	954	0.00166569	0.0301066	0.950734
pgd;0.8;0;0;0;-0.1	pgd	0	0	0	0.8	-0.1	glmm_ind	period2	954	-3.422e-06	0.0330677	0.939203
pgd;0.8;0;0;0;-0.1	pgd	0	0	0	0.8	-0.1	glmm_ind	period3	954	0	0
pgd;0.8;0;0;0;-0.1	pgd	0	0	0	0.8	-0.1	glmm_ind	period4	954	-0.00036062	0.0343129	0.943396
pgd;0.8;0;0;0;-0.1	pgd	0	0	0	0.8	-0.1	glmm_ind	period5	954	-0.0026651	0.0338694	0.950734
pgd;0.8;0;0;0;-0.1	pgd	0	0	0	0.8	-0.1	glmm_ind	trt	954	0.0133885	0.136489	0.938155
pgd;0.8;0;0;0;-0.1	pgd	0	0	0	0.8	-0.1	glmm_ind	trt*period1	954	-0.00049867	0.0421108	0.958071
pgd;0.8;0;0;0;-0.1	pgd	0	0	0	0.8	-0.1	glmm_ind	trt*period2	954	0.00184899	0.0440326	0.946541
pgd;0.8;0;0;0;-0.1	pgd	0	0	0	0.8	-0.1	glmm_ind	trt*period3	954	0	0
pgd;0.8;0;0;0;-0.1	pgd	0	0	0	0.8	-0.1	glmm_ind	trt*period4	954	-0.00090637	0.0453851	0.959119
pgd;0.8;0;0;0;-0.1	pgd	0	0	0	0.8	-0.1	glmm_ind	trt*period5	954	0.00286004	0.0458541	0.948637
dsd;0.2;0;0;0;0	dsd	0	0	0	0.2	0	gee_agg	Intercept	1000	0.00361179	0.0425021	0.944
dsd;0.2;0;0;0;0	dsd	0	0	0	0.2	0	gee_agg	period1	1000	-0.001912	0.0311837	0.949
dsd;0.2;0;0;0;0	dsd	0	0	0	0.2	0	gee_agg	period2	1000	-0.0016396	0.0317719	0.944
dsd;0.2;0;0;0;0	dsd	0	0	0	0.2	0	gee_agg	period3	1000	0	0	1
dsd;0.2;0;0;0;0	dsd	0	0	0	0.2	0	gee_agg	period4	1000	-0.0012223	0.0364977	0.95
dsd;0.2;0;0;0;0	dsd	0	0	0	0.2	0	gee_agg	period5	1000	-0.001733	0.0380707	0.949
dsd;0.2;0;0;0;0	dsd	0	0	0	0.2	0	gee_agg	trt	1000	-0.0025847	0.0371916	0.95
dsd;0.2;0;0;0;0	dsd	0	0	0	0.2	0	gee_agg	trt*period1	1000	0.00141457	0.0425627	0.958
dsd;0.2;0;0;0;0	dsd	0	0	0	0.2	0	gee_agg	trt*period2	1000	0.00124117	0.0418637	0.95
dsd;0.2;0;0;0;0	dsd	0	0	0	0.2	0	gee_agg	trt*period3	1000	0	0	1
dsd;0.2;0;0;0;0	dsd	0	0	0	0.2	0	gee_agg	trt*period4	1000	0.00158721	0.0428588	0.95
dsd;0.2;0;0;0;0	dsd	0	0	0	0.2	0	gee_agg	trt*period5	1000	0.00211805	0.0447181	0.957
dsd;0.2;0;0;0;0	dsd	0	0	0	0.2	0	gee_ind	Intercept	1000	0.00362432	0.0424921	0.945
dsd;0.2;0;0;0;0	dsd	0	0	0	0.2	0	gee_ind	period1	1000	-0.0019192	0.0311721	0.949
dsd;0.2;0;0;0;0	dsd	0	0	0	0.2	0	gee_ind	period2	1000	-0.0016469	0.0317613	0.943
dsd;0.2;0;0;0;0	dsd	0	0	0	0.2	0	gee_ind	period3	1000	0	0	1
dsd;0.2;0;0;0;0	dsd	0	0	0	0.2	0	gee_ind	period4	1000	-0.0012232	0.0365001	0.95
dsd;0.2;0;0;0;0	dsd	0	0	0	0.2	0	gee_ind	period5	1000	-0.0017353	0.0380791	0.949
dsd;0.2;0;0;0;0	dsd	0	0	0	0.2	0	gee_ind	trt	1000	-0.0026076	0.0371522	0.953
dsd;0.2;0;0;0;0	dsd	0	0	0	0.2	0	gee_ind	trt*period1	1000	0.00141938	0.042556	0.957
dsd;0.2;0;0;0;0	dsd	0	0	0	0.2	0	gee_ind	trt*period2	1000	0.00124472	0.0418535	0.949
dsd;0.2;0;0;0;0	dsd	0	0	0	0.2	0	gee_ind	trt*period3	1000	0	0	1
dsd;0.2;0;0;0;0	dsd	0	0	0	0.2	0	gee_ind	trt*period4	1000	0.00158721	0.0428624	0.95
dsd;0.2;0;0;0;0	dsd	0	0	0	0.2	0	gee_ind	trt*period5	1000	0.00211841	0.0447306	0.957
dsd;0.2;0;0;0;0	dsd	0	0	0	0.2	0	glmm_agg	Intercept	1000	0.00353489	0.0456279	0.942
dsd;0.2;0;0;0;0	dsd	0	0	0	0.2	0	glmm_agg	period1	1000	-0.0020074	0.0340013	0.958
dsd;0.2;0;0;0;0	dsd	0	0	0	0.2	0	glmm_agg	period2	1000	-0.0018104	0.0346365	0.95
dsd;0.2;0;0;0;0	dsd	0	0	0	0.2	0	glmm_agg	period3	1000	0	0
dsd;0.2;0;0;0;0	dsd	0	0	0	0.2	0	glmm_agg	period4	1000	-0.0015784	0.0397988	0.953
dsd;0.2;0;0;0;0	dsd	0	0	0	0.2	0	glmm_agg	period5	1000	-0.0024503	0.0405902	0.949
dsd;0.2;0;0;0;0	dsd	0	0	0	0.2	0	glmm_agg	trt	1000	-0.0027381	0.0404233	0.948
dsd;0.2;0;0;0;0	dsd	0	0	0	0.2	0	glmm_agg	trt*period1	1000	0.0020528	0.0461583	0.953
dsd;0.2;0;0;0;0	dsd	0	0	0	0.2	0	glmm_agg	trt*period2	1000	0.00172939	0.0455097	0.952
dsd;0.2;0;0;0;0	dsd	0	0	0	0.2	0	glmm_agg	trt*period3	1000	0	0
dsd;0.2;0;0;0;0	dsd	0	0	0	0.2	0	glmm_agg	trt*period4	1000	0.00187654	0.046453	0.957
dsd;0.2;0;0;0;0	dsd	0	0	0	0.2	0	glmm_agg	trt*period5	1000	0.00270079	0.0475804	0.96
dsd;0.2;0;0;0;0	dsd	0	0	0	0.2	0	glmm_ind	Intercept	999	0.000703512	0.0453708	0.943944
dsd;0.2;0;0;0;0	dsd	0	0	0	0.2	0	glmm_ind	period1	999	-0.00087849	0.0338899	0.95996
dsd;0.2;0;0;0;0	dsd	0	0	0	0.2	0	glmm_ind	period2	999	-0.0012411	0.0344457	0.950951
dsd;0.2;0;0;0;0	dsd	0	0	0	0.2	0	glmm_ind	period3	999	0	0
dsd;0.2;0;0;0;0	dsd	0	0	0	0.2	0	glmm_ind	period4	999	-0.0021779	0.0396977	0.952953
dsd;0.2;0;0;0;0	dsd	0	0	0	0.2	0	glmm_ind	period5	999	-0.0036975	0.0404668	0.946947
dsd;0.2;0;0;0;0	dsd	0	0	0	0.2	0	glmm_ind	trt	999	-0.001621	0.0402627	0.947948
dsd;0.2;0;0;0;0	dsd	0	0	0	0.2	0	glmm_ind	trt*period1	999	0.00173988	0.0460449	0.952953
dsd;0.2;0;0;0;0	dsd	0	0	0	0.2	0	glmm_ind	trt*period2	999	0.00157784	0.0453228	0.951952
dsd;0.2;0;0;0;0	dsd	0	0	0	0.2	0	glmm_ind	trt*period3	999	0	0
dsd;0.2;0;0;0;0	dsd	0	0	0	0.2	0	glmm_ind	trt*period4	999	0.00207067	0.046316	0.957958
dsd;0.2;0;0;0;0	dsd	0	0	0	0.2	0	glmm_ind	trt*period5	999	0.00305929	0.0474287	0.960961
dsd;0.2;0;0;0;-0.1	dsd	0	0	0	0.2	-0.1	gee_agg	Intercept	1000	0.00352558	0.0424028	0.945
dsd;0.2;0;0;0;-0.1	dsd	0	0	0	0.2	-0.1	gee_agg	period1	1000	-0.0019151	0.0311853	0.949
dsd;0.2;0;0;0;-0.1	dsd	0	0	0	0.2	-0.1	gee_agg	period2	1000	-0.0016469	0.0317909	0.944
dsd;0.2;0;0;0;-0.1	dsd	0	0	0	0.2	-0.1	gee_agg	period3	1000	0	0	1
dsd;0.2;0;0;0;-0.1	dsd	0	0	0	0.2	-0.1	gee_agg	period4	1000	-0.0012281	0.0365058	0.95
dsd;0.2;0;0;0;-0.1	dsd	0	0	0	0.2	-0.1	gee_agg	period5	1000	-0.001748	0.038084	0.949
dsd;0.2;0;0;0;-0.1	dsd	0	0	0	0.2	-0.1	gee_agg	trt	1000	-0.0024622	0.036978	0.952
dsd;0.2;0;0;0;-0.1	dsd	0	0	0	0.2	-0.1	gee_agg	trt*period1	1000	0.000771814	0.0421113	0.956
dsd;0.2;0;0;0;-0.1	dsd	0	0	0	0.2	-0.1	gee_agg	trt*period2	1000	0.00141153	0.0416838	0.95
dsd;0.2;0;0;0;-0.1	dsd	0	0	0	0.2	-0.1	gee_agg	trt*period3	1000	0	0	1
dsd;0.2;0;0;0;-0.1	dsd	0	0	0	0.2	-0.1	gee_agg	trt*period4	1000	0.00129494	0.0429217	0.951
dsd;0.2;0;0;0;-0.1	dsd	0	0	0	0.2	-0.1	gee_agg	trt*period5	1000	0.00231604	0.0441014	0.95
dsd;0.2;0;0;0;-0.1	dsd	0	0	0	0.2	-0.1	gee_ind	Intercept	1000	0.00353288	0.04239	0.945
dsd;0.2;0;0;0;-0.1	dsd	0	0	0	0.2	-0.1	gee_ind	period1	1000	-0.0019191	0.0311706	0.95
dsd;0.2;0;0;0;-0.1	dsd	0	0	0	0.2	-0.1	gee_ind	period2	1000	-0.001651	0.0317729	0.943
dsd;0.2;0;0;0;-0.1	dsd	0	0	0	0.2	-0.1	gee_ind	period3	1000	0	0	1
dsd;0.2;0;0;0;-0.1	dsd	0	0	0	0.2	-0.1	gee_ind	period4	1000	-0.0012291	0.0365083	0.95
dsd;0.2;0;0;0;-0.1	dsd	0	0	0	0.2	-0.1	gee_ind	period5	1000	-0.0017507	0.0380916	0.949
dsd;0.2;0;0;0;-0.1	dsd	0	0	0	0.2	-0.1	gee_ind	trt	1000	-0.0024771	0.036939	0.952
dsd;0.2;0;0;0;-0.1	dsd	0	0	0	0.2	-0.1	gee_ind	trt*period1	1000	0.000775719	0.0421038	0.956
dsd;0.2;0;0;0;-0.1	dsd	0	0	0	0.2	-0.1	gee_ind	trt*period2	1000	0.00141398	0.041676	0.95
dsd;0.2;0;0;0;-0.1	dsd	0	0	0	0.2	-0.1	gee_ind	trt*period3	1000	0	0	1
dsd;0.2;0;0;0;-0.1	dsd	0	0	0	0.2	-0.1	gee_ind	trt*period4	1000	0.00129561	0.0429244	0.951
dsd;0.2;0;0;0;-0.1	dsd	0	0	0	0.2	-0.1	gee_ind	trt*period5	1000	0.00231811	0.0441102	0.95
dsd;0.2;0;0;0;-0.1	dsd	0	0	0	0.2	-0.1	glmm_agg	Intercept	1000	0.00348528	0.0455757	0.942
dsd;0.2;0;0;0;-0.1	dsd	0	0	0	0.2	-0.1	glmm_agg	period1	1000	-0.0020143	0.0339999	0.958
dsd;0.2;0;0;0;-0.1	dsd	0	0	0	0.2	-0.1	glmm_agg	period2	1000	-0.0018119	0.0346694	0.95
dsd;0.2;0;0;0;-0.1	dsd	0	0	0	0.2	-0.1	glmm_agg	period3	1000	0	0
dsd;0.2;0;0;0;-0.1	dsd	0	0	0	0.2	-0.1	glmm_agg	period4	1000	-0.0015774	0.0397987	0.953
dsd;0.2;0;0;0;-0.1	dsd	0	0	0	0.2	-0.1	glmm_agg	period5	1000	-0.0024485	0.0405959	0.949
dsd;0.2;0;0;0;-0.1	dsd	0	0	0	0.2	-0.1	glmm_agg	trt	1000	-0.0026735	0.0402712	0.95
dsd;0.2;0;0;0;-0.1	dsd	0	0	0	0.2	-0.1	glmm_agg	trt*period1	1000	0.00151094	0.0453786	0.961
dsd;0.2;0;0;0;-0.1	dsd	0	0	0	0.2	-0.1	glmm_agg	trt*period2	1000	0.00193699	0.0453589	0.947
dsd;0.2;0;0;0;-0.1	dsd	0	0	0	0.2	-0.1	glmm_agg	trt*period3	1000	0	0
dsd;0.2;0;0;0;-0.1	dsd	0	0	0	0.2	-0.1	glmm_agg	trt*period4	1000	0.00158912	0.0467181	0.95
dsd;0.2;0;0;0;-0.1	dsd	0	0	0	0.2	-0.1	glmm_agg	trt*period5	1000	0.00297378	0.0470746	0.962
dsd;0.2;0;0;0;-0.1	dsd	0	0	0	0.2	-0.1	glmm_ind	Intercept	998	0.000659576	0.0454075	0.942886
dsd;0.2;0;0;0;-0.1	dsd	0	0	0	0.2	-0.1	glmm_ind	period1	998	-0.00078632	0.0338936	0.958918
dsd;0.2;0;0;0;-0.1	dsd	0	0	0	0.2	-0.1	glmm_ind	period2	998	-0.0010992	0.0345549	0.948898
dsd;0.2;0;0;0;-0.1	dsd	0	0	0	0.2	-0.1	glmm_ind	period3	998	0	0
dsd;0.2;0;0;0;-0.1	dsd	0	0	0	0.2	-0.1	glmm_ind	period4	998	-0.0020908	0.0396739	0.952906
dsd;0.2;0;0;0;-0.1	dsd	0	0	0	0.2	-0.1	glmm_ind	period5	998	-0.0035618	0.0404601	0.946894
dsd;0.2;0;0;0;-0.1	dsd	0	0	0	0.2	-0.1	glmm_ind	trt	998	-0.0014483	0.0401719	0.950902
dsd;0.2;0;0;0;-0.1	dsd	0	0	0	0.2	-0.1	glmm_ind	trt*period1	998	0.00143817	0.0452744	0.960922
dsd;0.2;0;0;0;-0.1	dsd	0	0	0	0.2	-0.1	glmm_ind	trt*period2	998	0.00185524	0.0452081	0.946894
dsd;0.2;0;0;0;-0.1	dsd	0	0	0	0.2	-0.1	glmm_ind	trt*period3	998	0	0
dsd;0.2;0;0;0;-0.1	dsd	0	0	0	0.2	-0.1	glmm_ind	trt*period4	998	0.00195222	0.0466355	0.950902
dsd;0.2;0;0;0;-0.1	dsd	0	0	0	0.2	-0.1	glmm_ind	trt*period5	998	0.00365829	0.0469405	0.961924
dsd;0.5;0;0;0;0	dsd	0	0	0	0.5	0	gee_agg	Intercept	1000	0.00350591	0.0527043	0.947
dsd;0.5;0;0;0;0	dsd	0	0	0	0.5	0	gee_agg	period1	1000	-0.0010244	0.0297854	0.955
dsd;0.5;0;0;0;0	dsd	0	0	0	0.5	0	gee_agg	period2	1000	-0.0011555	0.0303553	0.937
dsd;0.5;0;0;0;0	dsd	0	0	0	0.5	0	gee_agg	period3	1000	0	0	1
dsd;0.5;0;0;0;0	dsd	0	0	0	0.5	0	gee_agg	period4	1000	0.00111685	0.034376	0.935
dsd;0.5;0;0;0;0	dsd	0	0	0	0.5	0	gee_agg	period5	1000	-0.00091832	0.0365297	0.948
dsd;0.5;0;0;0;0	dsd	0	0	0	0.5	0	gee_agg	trt	1000	-0.001575	0.0347033	0.948
dsd;0.5;0;0;0;0	dsd	0	0	0	0.5	0	gee_agg	trt*period1	1000	-0.00062525	0.0420313	0.944
dsd;0.5;0;0;0;0	dsd	0	0	0	0.5	0	gee_agg	trt*period2	1000	0.000530268	0.0404866	0.942
dsd;0.5;0;0;0;0	dsd	0	0	0	0.5	0	gee_agg	trt*period3	1000	0	0	1
dsd;0.5;0;0;0;0	dsd	0	0	0	0.5	0	gee_agg	trt*period4	1000	-0.00083861	0.0400281	0.95
dsd;0.5;0;0;0;0	dsd	0	0	0	0.5	0	gee_agg	trt*period5	1000	0.00160105	0.0436344	0.945
dsd;0.5;0;0;0;0	dsd	0	0	0	0.5	0	gee_ind	Intercept	1000	0.00352325	0.0526681	0.947
dsd;0.5;0;0;0;0	dsd	0	0	0	0.5	0	gee_ind	period1	1000	-0.0010314	0.0297582	0.958
dsd;0.5;0;0;0;0	dsd	0	0	0	0.5	0	gee_ind	period2	1000	-0.001163	0.0303407	0.937
dsd;0.5;0;0;0;0	dsd	0	0	0	0.5	0	gee_ind	period3	1000	0	0	1
dsd;0.5;0;0;0;0	dsd	0	0	0	0.5	0	gee_ind	period4	1000	0.00111286	0.0343798	0.935
dsd;0.5;0;0;0;0	dsd	0	0	0	0.5	0	gee_ind	period5	1000	-0.00092698	0.036548	0.949
dsd;0.5;0;0;0;0	dsd	0	0	0	0.5	0	gee_ind	trt	1000	-0.0016133	0.0346363	0.946
dsd;0.5;0;0;0;0	dsd	0	0	0	0.5	0	gee_ind	trt*period1	1000	-0.00062471	0.0420055	0.944
dsd;0.5;0;0;0;0	dsd	0	0	0	0.5	0	gee_ind	trt*period2	1000	0.00052798	0.0404623	0.941
dsd;0.5;0;0;0;0	dsd	0	0	0	0.5	0	gee_ind	trt*period3	1000	0	0	1
dsd;0.5;0;0;0;0	dsd	0	0	0	0.5	0	gee_ind	trt*period4	1000	-0.00083639	0.0400329	0.95
dsd;0.5;0;0;0;0	dsd	0	0	0	0.5	0	gee_ind	trt*period5	1000	0.00160579	0.0436593	0.945
dsd;0.5;0;0;0;0	dsd	0	0	0	0.5	0	glmm_agg	Intercept	1000	0.0033647	0.061324	0.946
dsd;0.5;0;0;0;0	dsd	0	0	0	0.5	0	glmm_agg	period1	1000	-0.0011398	0.0343097	0.96
dsd;0.5;0;0;0;0	dsd	0	0	0	0.5	0	glmm_agg	period2	1000	-0.0014382	0.035898	0.952
dsd;0.5;0;0;0;0	dsd	0	0	0	0.5	0	glmm_agg	period3	1000	0	0
dsd;0.5;0;0;0;0	dsd	0	0	0	0.5	0	glmm_agg	period4	1000	0.000850256	0.0413437	0.944
dsd;0.5;0;0;0;0	dsd	0	0	0	0.5	0	glmm_agg	period5	1000	-0.0020925	0.0415585	0.966
dsd;0.5;0;0;0;0	dsd	0	0	0	0.5	0	glmm_agg	trt	1000	-0.0016872	0.0407368	0.957
dsd;0.5;0;0;0;0	dsd	0	0	0	0.5	0	glmm_agg	trt*period1	1000	0.000336559	0.0470631	0.949
dsd;0.5;0;0;0;0	dsd	0	0	0	0.5	0	glmm_agg	trt*period2	1000	0.00145967	0.0473353	0.946
dsd;0.5;0;0;0;0	dsd	0	0	0	0.5	0	glmm_agg	trt*period3	1000	0	0
dsd;0.5;0;0;0;0	dsd	0	0	0	0.5	0	glmm_agg	trt*period4	1000	-0.00074567	0.0482848	0.949
dsd;0.5;0;0;0;0	dsd	0	0	0	0.5	0	glmm_agg	trt*period5	1000	0.00249052	0.0492102	0.963
dsd;0.5;0;0;0;0	dsd	0	0	0	0.5	0	glmm_ind	Intercept	966	-0.0021383	0.0607754	0.943064
dsd;0.5;0;0;0;0	dsd	0	0	0	0.5	0	glmm_ind	period1	966	0.000147315	0.0343011	0.961698
dsd;0.5;0;0;0;0	dsd	0	0	0	0.5	0	glmm_ind	period2	966	-0.00090647	0.0357486	0.953416
dsd;0.5;0;0;0;0	dsd	0	0	0	0.5	0	glmm_ind	period3	966	0	0
dsd;0.5;0;0;0;0	dsd	0	0	0	0.5	0	glmm_ind	period4	966	6.5644e-05	0.0413257	0.944099
dsd;0.5;0;0;0;0	dsd	0	0	0	0.5	0	glmm_ind	period5	966	-0.0035418	0.0415161	0.962733
dsd;0.5;0;0;0;0	dsd	0	0	0	0.5	0	glmm_ind	trt	966	0.000149339	0.0405257	0.958592
dsd;0.5;0;0;0;0	dsd	0	0	0	0.5	0	glmm_ind	trt*period1	966	-0.00013642	0.0470459	0.949275
dsd;0.5;0;0;0;0	dsd	0	0	0	0.5	0	glmm_ind	trt*period2	966	0.00123679	0.0472666	0.94617
dsd;0.5;0;0;0;0	dsd	0	0	0	0.5	0	glmm_ind	trt*period3	966	0	0
dsd;0.5;0;0;0;0	dsd	0	0	0	0.5	0	glmm_ind	trt*period4	966	-0.00067495	0.0483895	0.94824
dsd;0.5;0;0;0;0	dsd	0	0	0	0.5	0	glmm_ind	trt*period5	966	0.00259174	0.0491366	0.961698
dsd;0.5;0;0;0;-0.1	dsd	0	0	0	0.5	-0.1	gee_agg	Intercept	1000	0.00331989	0.0526917	0.944
dsd;0.5;0;0;0;-0.1	dsd	0	0	0	0.5	-0.1	gee_agg	period1	1000	-0.001019	0.0297753	0.956
dsd;0.5;0;0;0;-0.1	dsd	0	0	0	0.5	-0.1	gee_agg	period2	1000	-0.0011572	0.0303479	0.937
dsd;0.5;0;0;0;-0.1	dsd	0	0	0	0.5	-0.1	gee_agg	period3	1000	0	0	1
dsd;0.5;0;0;0;-0.1	dsd	0	0	0	0.5	-0.1	gee_agg	period4	1000	0.00110785	0.034381	0.935
dsd;0.5;0;0;0;-0.1	dsd	0	0	0	0.5	-0.1	gee_agg	period5	1000	-0.00094331	0.0365228	0.949
dsd;0.5;0;0;0;-0.1	dsd	0	0	0	0.5	-0.1	gee_agg	trt	1000	-0.0013037	0.0345911	0.947
dsd;0.5;0;0;0;-0.1	dsd	0	0	0	0.5	-0.1	gee_agg	trt*period1	1000	-0.00052182	0.0429977	0.939
dsd;0.5;0;0;0;-0.1	dsd	0	0	0	0.5	-0.1	gee_agg	trt*period2	1000	0.00105444	0.0410194	0.942
dsd;0.5;0;0;0;-0.1	dsd	0	0	0	0.5	-0.1	gee_agg	trt*period3	1000	0	0	1
dsd;0.5;0;0;0;-0.1	dsd	0	0	0	0.5	-0.1	gee_agg	trt*period4	1000	-0.0014518	0.0398951	0.95
dsd;0.5;0;0;0;-0.1	dsd	0	0	0	0.5	-0.1	gee_agg	trt*period5	1000	0.00109691	0.0417983	0.95
dsd;0.5;0;0;0;-0.1	dsd	0	0	0	0.5	-0.1	gee_ind	Intercept	1000	0.00333276	0.0526632	0.944
dsd;0.5;0;0;0;-0.1	dsd	0	0	0	0.5	-0.1	gee_ind	period1	1000	-0.0010245	0.029756	0.958
dsd;0.5;0;0;0;-0.1	dsd	0	0	0	0.5	-0.1	gee_ind	period2	1000	-0.0011632	0.0303389	0.937
dsd;0.5;0;0;0;-0.1	dsd	0	0	0	0.5	-0.1	gee_ind	period3	1000	0	0	1
dsd;0.5;0;0;0;-0.1	dsd	0	0	0	0.5	-0.1	gee_ind	period4	1000	0.00110383	0.0343845	0.935
dsd;0.5;0;0;0;-0.1	dsd	0	0	0	0.5	-0.1	gee_ind	period5	1000	-0.00095199	0.0365406	0.949
dsd;0.5;0;0;0;-0.1	dsd	0	0	0	0.5	-0.1	gee_ind	trt	1000	-0.0013349	0.0345354	0.947
dsd;0.5;0;0;0;-0.1	dsd	0	0	0	0.5	-0.1	gee_ind	trt*period1	1000	-0.00051653	0.0429766	0.939
dsd;0.5;0;0;0;-0.1	dsd	0	0	0	0.5	-0.1	gee_ind	trt*period2	1000	0.00105584	0.0410083	0.942
dsd;0.5;0;0;0;-0.1	dsd	0	0	0	0.5	-0.1	gee_ind	trt*period3	1000	0	0	1
dsd;0.5;0;0;0;-0.1	dsd	0	0	0	0.5	-0.1	gee_ind	trt*period4	1000	-0.0014486	0.0398987	0.95
dsd;0.5;0;0;0;-0.1	dsd	0	0	0	0.5	-0.1	gee_ind	trt*period5	1000	0.00110397	0.0418178	0.95
dsd;0.5;0;0;0;-0.1	dsd	0	0	0	0.5	-0.1	glmm_agg	Intercept	1000	0.00330189	0.0613328	0.946
dsd;0.5;0;0;0;-0.1	dsd	0	0	0	0.5	-0.1	glmm_agg	period1	1000	-0.0011425	0.0343113	0.96
dsd;0.5;0;0;0;-0.1	dsd	0	0	0	0.5	-0.1	glmm_agg	period2	1000	-0.0014463	0.0358948	0.952
dsd;0.5;0;0;0;-0.1	dsd	0	0	0	0.5	-0.1	glmm_agg	period3	1000	0	0
dsd;0.5;0;0;0;-0.1	dsd	0	0	0	0.5	-0.1	glmm_agg	period4	1000	0.000850307	0.0413426	0.944
dsd;0.5;0;0;0;-0.1	dsd	0	0	0	0.5	-0.1	glmm_agg	period5	1000	-0.0020935	0.041556	0.966
dsd;0.5;0;0;0;-0.1	dsd	0	0	0	0.5	-0.1	glmm_agg	trt	1000	-0.0015408	0.0406428	0.953
dsd;0.5;0;0;0;-0.1	dsd	0	0	0	0.5	-0.1	glmm_agg	trt*period1	1000	0.000820331	0.0467773	0.956
dsd;0.5;0;0;0;-0.1	dsd	0	0	0	0.5	-0.1	glmm_agg	trt*period2	1000	0.0022121	0.0474906	0.945
dsd;0.5;0;0;0;-0.1	dsd	0	0	0	0.5	-0.1	glmm_agg	trt*period3	1000	0	0
dsd;0.5;0;0;0;-0.1	dsd	0	0	0	0.5	-0.1	glmm_agg	trt*period4	1000	-0.0013736	0.0482555	0.953
dsd;0.5;0;0;0;-0.1	dsd	0	0	0	0.5	-0.1	glmm_agg	trt*period5	1000	0.00205895	0.0479256	0.962
dsd;0.5;0;0;0;-0.1	dsd	0	0	0	0.5	-0.1	glmm_ind	Intercept	987	-0.0013988	0.0607407	0.945289
dsd;0.5;0;0;0;-0.1	dsd	0	0	0	0.5	-0.1	glmm_ind	period1	987	0.000275817	0.0340408	0.962513
dsd;0.5;0;0;0;-0.1	dsd	0	0	0	0.5	-0.1	glmm_ind	period2	987	-0.00074325	0.0356909	0.954407
dsd;0.5;0;0;0;-0.1	dsd	0	0	0	0.5	-0.1	glmm_ind	period3	987	0	0
dsd;0.5;0;0;0;-0.1	dsd	0	0	0	0.5	-0.1	glmm_ind	period4	987	0.000363209	0.0412178	0.944276
dsd;0.5;0;0;0;-0.1	dsd	0	0	0	0.5	-0.1	glmm_ind	period5	987	-0.0031842	0.0411322	0.965552
dsd;0.5;0;0;0;-0.1	dsd	0	0	0	0.5	-0.1	glmm_ind	trt	987	-0.00022758	0.0403211	0.95542
dsd;0.5;0;0;0;-0.1	dsd	0	0	0	0.5	-0.1	glmm_ind	trt*period1	987	0.000952747	0.0465282	0.956434
dsd;0.5;0;0;0;-0.1	dsd	0	0	0	0.5	-0.1	glmm_ind	trt*period2	987	0.00231916	0.0473398	0.944276
dsd;0.5;0;0;0;-0.1	dsd	0	0	0	0.5	-0.1	glmm_ind	trt*period3	987	0	0
dsd;0.5;0;0;0;-0.1	dsd	0	0	0	0.5	-0.1	glmm_ind	trt*period4	987	-0.00096629	0.0482181	0.951368
dsd;0.5;0;0;0;-0.1	dsd	0	0	0	0.5	-0.1	glmm_ind	trt*period5	987	0.00269623	0.0475621	0.961499
dsd;0.8;0;0;0;0	dsd	0	0	0	0.8	0	gee_agg	Intercept	1000	0.00352915	0.0581182	0.949
dsd;0.8;0;0;0;0	dsd	0	0	0	0.8	0	gee_agg	period1	1000	-0.00019482	0.0293487	0.948
dsd;0.8;0;0;0;0	dsd	0	0	0	0.8	0	gee_agg	period2	1000	-0.00082075	0.0295479	0.925
dsd;0.8;0;0;0;0	dsd	0	0	0	0.8	0	gee_agg	period3	1000	0	0	1
dsd;0.8;0;0;0;0	dsd	0	0	0	0.8	0	gee_agg	period4	1000	0.00052208	0.0325839	0.94
dsd;0.8;0;0;0;0	dsd	0	0	0	0.8	0	gee_agg	period5	1000	-0.0012949	0.0348346	0.935
dsd;0.8;0;0;0;0	dsd	0	0	0	0.8	0	gee_agg	trt	1000	-0.0011019	0.0341373	0.944
dsd;0.8;0;0;0;0	dsd	0	0	0	0.8	0	gee_agg	trt*period1	1000	-0.0011824	0.041526	0.939
dsd;0.8;0;0;0;0	dsd	0	0	0	0.8	0	gee_agg	trt*period2	1000	0.000542793	0.0398505	0.941
dsd;0.8;0;0;0;0	dsd	0	0	0	0.8	0	gee_agg	trt*period3	1000	0	0	1
dsd;0.8;0;0;0;0	dsd	0	0	0	0.8	0	gee_agg	trt*period4	1000	-0.00043245	0.0381888	0.941
dsd;0.8;0;0;0;0	dsd	0	0	0	0.8	0	gee_agg	trt*period5	1000	0.00169894	0.0418276	0.947
dsd;0.8;0;0;0;0	dsd	0	0	0	0.8	0	gee_ind	Intercept	1000	0.00355157	0.0580619	0.95
dsd;0.8;0;0;0;0	dsd	0	0	0	0.8	0	gee_ind	period1	1000	-0.00020668	0.0293161	0.948
dsd;0.8;0;0;0;0	dsd	0	0	0	0.8	0	gee_ind	period2	1000	-0.00083356	0.0295253	0.925
dsd;0.8;0;0;0;0	dsd	0	0	0	0.8	0	gee_ind	period3	1000	0	0	1
dsd;0.8;0;0;0;0	dsd	0	0	0	0.8	0	gee_ind	period4	1000	0.000516433	0.0325884	0.94
dsd;0.8;0;0;0;0	dsd	0	0	0	0.8	0	gee_ind	period5	1000	-0.0013073	0.034853	0.935
dsd;0.8;0;0;0;0	dsd	0	0	0	0.8	0	gee_ind	trt	1000	-0.0011533	0.0340582	0.944
dsd;0.8;0;0;0;0	dsd	0	0	0	0.8	0	gee_ind	trt*period1	1000	-0.0011728	0.0415008	0.94
dsd;0.8;0;0;0;0	dsd	0	0	0	0.8	0	gee_ind	trt*period2	1000	0.000548746	0.0398297	0.944
dsd;0.8;0;0;0;0	dsd	0	0	0	0.8	0	gee_ind	trt*period3	1000	0	0	1
dsd;0.8;0;0;0;0	dsd	0	0	0	0.8	0	gee_ind	trt*period4	1000	-0.00042907	0.0381947	0.941
dsd;0.8;0;0;0;0	dsd	0	0	0	0.8	0	gee_ind	trt*period5	1000	0.00170637	0.041852	0.947
dsd;0.8;0;0;0;0	dsd	0	0	0	0.8	0	glmm_agg	Intercept	1000	0.00328314	0.0725429	0.948
dsd;0.8;0;0;0;0	dsd	0	0	0	0.8	0	glmm_agg	period1	1000	-2.8088e-05	0.0352937	0.951
dsd;0.8;0;0;0;0	dsd	0	0	0	0.8	0	glmm_agg	period2	1000	-0.00093593	0.0372471	0.94
dsd;0.8;0;0;0;0	dsd	0	0	0	0.8	0	glmm_agg	period3	1000	0	0
dsd;0.8;0;0;0;0	dsd	0	0	0	0.8	0	glmm_agg	period4	1000	0.000159977	0.0424336	0.945
dsd;0.8;0;0;0;0	dsd	0	0	0	0.8	0	glmm_agg	period5	1000	-0.0024582	0.0418702	0.951
dsd;0.8;0;0;0;0	dsd	0	0	0	0.8	0	glmm_agg	trt	1000	-0.0009545	0.0424723	0.951
dsd;0.8;0;0;0;0	dsd	0	0	0	0.8	0	glmm_agg	trt*period1	1000	-8.29e-05	0.0485476	0.955
dsd;0.8;0;0;0;0	dsd	0	0	0	0.8	0	glmm_agg	trt*period2	1000	0.00166427	0.0497905	0.947
dsd;0.8;0;0;0;0	dsd	0	0	0	0.8	0	glmm_agg	trt*period3	1000	0	0
dsd;0.8;0;0;0;0	dsd	0	0	0	0.8	0	glmm_agg	trt*period4	1000	-0.00036663	0.0495952	0.943
dsd;0.8;0;0;0;0	dsd	0	0	0	0.8	0	glmm_agg	trt*period5	1000	0.00240528	0.0489814	0.958
dsd;0.8;0;0;0;0	dsd	0	0	0	0.8	0	glmm_ind	Intercept	966	-0.0047035	0.0712158	0.953416
dsd;0.8;0;0;0;0	dsd	0	0	0	0.8	0	glmm_ind	period1	966	0.00124464	0.0354367	0.952381
dsd;0.8;0;0;0;0	dsd	0	0	0	0.8	0	glmm_ind	period2	966	-0.00064574	0.0371154	0.942029
dsd;0.8;0;0;0;0	dsd	0	0	0	0.8	0	glmm_ind	period3	966	0	0
dsd;0.8;0;0;0;0	dsd	0	0	0	0.8	0	glmm_ind	period4	966	-0.00072794	0.042575	0.94617
dsd;0.8;0;0;0;0	dsd	0	0	0	0.8	0	glmm_ind	period5	966	-0.0038698	0.0418062	0.949275
dsd;0.8;0;0;0;0	dsd	0	0	0	0.8	0	glmm_ind	trt	966	-1.855e-06	0.0423313	0.949275
dsd;0.8;0;0;0;0	dsd	0	0	0	0.8	0	glmm_ind	trt*period1	966	-6.836e-06	0.0484251	0.954451
dsd;0.8;0;0;0;0	dsd	0	0	0	0.8	0	glmm_ind	trt*period2	966	0.00168403	0.0498346	0.94617
dsd;0.8;0;0;0;0	dsd	0	0	0	0.8	0	glmm_ind	trt*period3	966	0	0
dsd;0.8;0;0;0;0	dsd	0	0	0	0.8	0	glmm_ind	trt*period4	966	3.5727e-05	0.0497116	0.943064
dsd;0.8;0;0;0;0	dsd	0	0	0	0.8	0	glmm_ind	trt*period5	966	0.00295819	0.0487413	0.957557
dsd;0.8;0;0;0;-0.1	dsd	0	0	0	0.8	-0.1	gee_agg	Intercept	1000	0.00346	0.0580291	0.95
dsd;0.8;0;0;0;-0.1	dsd	0	0	0	0.8	-0.1	gee_agg	period1	1000	-0.0001926	0.0293464	0.948
dsd;0.8;0;0;0;-0.1	dsd	0	0	0	0.8	-0.1	gee_agg	period2	1000	-0.00082153	0.0295431	0.925
dsd;0.8;0;0;0;-0.1	dsd	0	0	0	0.8	-0.1	gee_agg	period3	1000	0	0	1
dsd;0.8;0;0;0;-0.1	dsd	0	0	0	0.8	-0.1	gee_agg	period4	1000	0.00051954	0.0325907	0.94
dsd;0.8;0;0;0;-0.1	dsd	0	0	0	0.8	-0.1	gee_agg	period5	1000	-0.0013029	0.0348472	0.934
dsd;0.8;0;0;0;-0.1	dsd	0	0	0	0.8	-0.1	gee_agg	trt	1000	-0.0010034	0.0339096	0.947
dsd;0.8;0;0;0;-0.1	dsd	0	0	0	0.8	-0.1	gee_agg	trt*period1	1000	-0.0019532	0.0427879	0.944
dsd;0.8;0;0;0;-0.1	dsd	0	0	0	0.8	-0.1	gee_agg	trt*period2	1000	0.000182305	0.0400668	0.946
dsd;0.8;0;0;0;-0.1	dsd	0	0	0	0.8	-0.1	gee_agg	trt*period3	1000	0	0	1
dsd;0.8;0;0;0;-0.1	dsd	0	0	0	0.8	-0.1	gee_agg	trt*period4	1000	-0.0011601	0.0378358	0.943
dsd;0.8;0;0;0;-0.1	dsd	0	0	0	0.8	-0.1	gee_agg	trt*period5	1000	0.00172444	0.0404814	0.938
dsd;0.8;0;0;0;-0.1	dsd	0	0	0	0.8	-0.1	gee_ind	Intercept	1000	0.00347703	0.0579744	0.949
dsd;0.8;0;0;0;-0.1	dsd	0	0	0	0.8	-0.1	gee_ind	period1	1000	-0.00020099	0.0293176	0.948
dsd;0.8;0;0;0;-0.1	dsd	0	0	0	0.8	-0.1	gee_ind	period2	1000	-0.00083088	0.0295226	0.925
dsd;0.8;0;0;0;-0.1	dsd	0	0	0	0.8	-0.1	gee_ind	period3	1000	0	0	1
dsd;0.8;0;0;0;-0.1	dsd	0	0	0	0.8	-0.1	gee_ind	period4	1000	0.000513837	0.032595	0.94
dsd;0.8;0;0;0;-0.1	dsd	0	0	0	0.8	-0.1	gee_ind	period5	1000	-0.0013155	0.0348652	0.934
dsd;0.8;0;0;0;-0.1	dsd	0	0	0	0.8	-0.1	gee_ind	trt	1000	-0.0010462	0.0338377	0.947
dsd;0.8;0;0;0;-0.1	dsd	0	0	0	0.8	-0.1	gee_ind	trt*period1	1000	-0.0019421	0.0427653	0.945
dsd;0.8;0;0;0;-0.1	dsd	0	0	0	0.8	-0.1	gee_ind	trt*period2	1000	0.000188135	0.0400556	0.945
dsd;0.8;0;0;0;-0.1	dsd	0	0	0	0.8	-0.1	gee_ind	trt*period3	1000	0	0	1
dsd;0.8;0;0;0;-0.1	dsd	0	0	0	0.8	-0.1	gee_ind	trt*period4	1000	-0.0011555	0.0378397	0.944
dsd;0.8;0;0;0;-0.1	dsd	0	0	0	0.8	-0.1	gee_ind	trt*period5	1000	0.00173481	0.0404992	0.938
dsd;0.8;0;0;0;-0.1	dsd	0	0	0	0.8	-0.1	glmm_agg	Intercept	1000	0.00331126	0.0725298	0.949
dsd;0.8;0;0;0;-0.1	dsd	0	0	0	0.8	-0.1	glmm_agg	period1	1000	-2.8998e-05	0.0352978	0.951
dsd;0.8;0;0;0;-0.1	dsd	0	0	0	0.8	-0.1	glmm_agg	period2	1000	-0.00093714	0.0372402	0.939
dsd;0.8;0;0;0;-0.1	dsd	0	0	0	0.8	-0.1	glmm_agg	period3	1000	0	0
dsd;0.8;0;0;0;-0.1	dsd	0	0	0	0.8	-0.1	glmm_agg	period4	1000	0.000158041	0.0424317	0.945
dsd;0.8;0;0;0;-0.1	dsd	0	0	0	0.8	-0.1	glmm_agg	period5	1000	-0.0024619	0.0418719	0.952
dsd;0.8;0;0;0;-0.1	dsd	0	0	0	0.8	-0.1	glmm_agg	trt	1000	-0.0010622	0.0423101	0.953
dsd;0.8;0;0;0;-0.1	dsd	0	0	0	0.8	-0.1	glmm_agg	trt*period1	1000	-0.00064357	0.0478271	0.949
dsd;0.8;0;0;0;-0.1	dsd	0	0	0	0.8	-0.1	glmm_agg	trt*period2	1000	0.00132982	0.0493735	0.958
dsd;0.8;0;0;0;-0.1	dsd	0	0	0	0.8	-0.1	glmm_agg	trt*period3	1000	0	0
dsd;0.8;0;0;0;-0.1	dsd	0	0	0	0.8	-0.1	glmm_agg	trt*period4	1000	-0.0011946	0.049528	0.944
dsd;0.8;0;0;0;-0.1	dsd	0	0	0	0.8	-0.1	glmm_agg	trt*period5	1000	0.00263022	0.049075	0.958
dsd;0.8;0;0;0;-0.1	dsd	0	0	0	0.8	-0.1	glmm_ind	Intercept	970	-0.0043522	0.0714042	0.953608
dsd;0.8;0;0;0;-0.1	dsd	0	0	0	0.8	-0.1	glmm_ind	period1	970	0.00166028	0.034999	0.95567
dsd;0.8;0;0;0;-0.1	dsd	0	0	0	0.8	-0.1	glmm_ind	period2	970	0.000103176	0.0370441	0.941237
dsd;0.8;0;0;0;-0.1	dsd	0	0	0	0.8	-0.1	glmm_ind	period3	970	0	0
dsd;0.8;0;0;0;-0.1	dsd	0	0	0	0.8	-0.1	glmm_ind	period4	970	-1.9892e-05	0.0424206	0.945361
dsd;0.8;0;0;0;-0.1	dsd	0	0	0	0.8	-0.1	glmm_ind	period5	970	-0.0031854	0.0416676	0.950515
dsd;0.8;0;0;0;-0.1	dsd	0	0	0	0.8	-0.1	glmm_ind	trt	970	0.000276405	0.0418688	0.95567
dsd;0.8;0;0;0;-0.1	dsd	0	0	0	0.8	-0.1	glmm_ind	trt*period1	970	-0.00064363	0.0474446	0.951546
dsd;0.8;0;0;0;-0.1	dsd	0	0	0	0.8	-0.1	glmm_ind	trt*period2	970	0.00118725	0.0492309	0.959794
dsd;0.8;0;0;0;-0.1	dsd	0	0	0	0.8	-0.1	glmm_ind	trt*period3	970	0	0
dsd;0.8;0;0;0;-0.1	dsd	0	0	0	0.8	-0.1	glmm_ind	trt*period4	970	-0.0011136	0.0495916	0.942268
dsd;0.8;0;0;0;-0.1	dsd	0	0	0	0.8	-0.1	glmm_ind	trt*period5	970	0.00280309	0.0488125	0.958763
usd;0.2;0;0;0;0	usd	0	0	0	0.2	0	gee_agg	Intercept	1000	0.00384763	0.0381497	0.955
usd;0.2;0;0;0;0	usd	0	0	0	0.2	0	gee_agg	period1	1000	-0.0023885	0.0251946	0.956
usd;0.2;0;0;0;0	usd	0	0	0	0.2	0	gee_agg	period2	1000	-0.0018287	0.0263767	0.944
usd;0.2;0;0;0;0	usd	0	0	0	0.2	0	gee_agg	period3	1000	0	0	1
usd;0.2;0;0;0;0	usd	0	0	0	0.2	0	gee_agg	period4	1000	-0.0013061	0.0341328	0.955
usd;0.2;0;0;0;0	usd	0	0	0	0.2	0	gee_agg	period5	1000	-0.0027255	0.0495839	0.942
usd;0.2;0;0;0;0	usd	0	0	0	0.2	0	gee_agg	trt	1000	-0.0032588	0.0324661	0.949
usd;0.2;0;0;0;0	usd	0	0	0	0.2	0	gee_agg	trt*period1	1000	0.00380553	0.0463422	0.944
usd;0.2;0;0;0;0	usd	0	0	0	0.2	0	gee_agg	trt*period2	1000	0.0017542	0.039678	0.953
usd;0.2;0;0;0;0	usd	0	0	0	0.2	0	gee_agg	trt*period3	1000	0	0	1
usd;0.2;0;0;0;0	usd	0	0	0	0.2	0	gee_agg	trt*period4	1000	0.00199346	0.0429556	0.956
usd;0.2;0;0;0;0	usd	0	0	0	0.2	0	gee_agg	trt*period5	1000	0.00315395	0.0557974	0.946
usd;0.2;0;0;0;0	usd	0	0	0	0.2	0	gee_ind	Intercept	1000	0.00385389	0.0381572	0.954
usd;0.2;0;0;0;0	usd	0	0	0	0.2	0	gee_ind	period1	1000	-0.0023934	0.0252013	0.956
usd;0.2;0;0;0;0	usd	0	0	0	0.2	0	gee_ind	period2	1000	-0.0018315	0.026375	0.944
usd;0.2;0;0;0;0	usd	0	0	0	0.2	0	gee_ind	period3	1000	0	0	1
usd;0.2;0;0;0;0	usd	0	0	0	0.2	0	gee_ind	period4	1000	-0.0013045	0.0341396	0.955
usd;0.2;0;0;0;0	usd	0	0	0	0.2	0	gee_ind	period5	1000	-0.002743	0.04961	0.942
usd;0.2;0;0;0;0	usd	0	0	0	0.2	0	gee_ind	trt	1000	-0.003274	0.0324637	0.948
usd;0.2;0;0;0;0	usd	0	0	0	0.2	0	gee_ind	trt*period1	1000	0.00380994	0.0463389	0.944
usd;0.2;0;0;0;0	usd	0	0	0	0.2	0	gee_ind	trt*period2	1000	0.00175637	0.0396757	0.953
usd;0.2;0;0;0;0	usd	0	0	0	0.2	0	gee_ind	trt*period3	1000	0	0	1
usd;0.2;0;0;0;0	usd	0	0	0	0.2	0	gee_ind	trt*period4	1000	0.00199408	0.0429585	0.955
usd;0.2;0;0;0;0	usd	0	0	0	0.2	0	gee_ind	trt*period5	1000	0.00317939	0.0558177	0.946
usd;0.2;0;0;0;0	usd	0	0	0	0.2	0	glmm_agg	Intercept	1000	0.00374307	0.0408784	0.946
usd;0.2;0;0;0;0	usd	0	0	0	0.2	0	glmm_agg	period1	1000	-0.0024707	0.0272934	0.955
usd;0.2;0;0;0;0	usd	0	0	0	0.2	0	glmm_agg	period2	1000	-0.0019605	0.0287639	0.948
usd;0.2;0;0;0;0	usd	0	0	0	0.2	0	glmm_agg	period3	1000	0	0
usd;0.2;0;0;0;0	usd	0	0	0	0.2	0	glmm_agg	period4	1000	-0.0016096	0.037071	0.962
usd;0.2;0;0;0;0	usd	0	0	0	0.2	0	glmm_agg	period5	1000	-0.0027613	0.0522907	0.946
usd;0.2;0;0;0;0	usd	0	0	0	0.2	0	glmm_agg	trt	1000	-0.0034038	0.0352396	0.944
usd;0.2;0;0;0;0	usd	0	0	0	0.2	0	glmm_agg	trt*period1	1000	0.0043004	0.0492959	0.951
usd;0.2;0;0;0;0	usd	0	0	0	0.2	0	glmm_agg	trt*period2	1000	0.0022194	0.0429602	0.954
usd;0.2;0;0;0;0	usd	0	0	0	0.2	0	glmm_agg	trt*period3	1000	0	0
usd;0.2;0;0;0;0	usd	0	0	0	0.2	0	glmm_agg	trt*period4	1000	0.00225346	0.0464298	0.955
usd;0.2;0;0;0;0	usd	0	0	0	0.2	0	glmm_agg	trt*period5	1000	0.00302812	0.0588539	0.956
usd;0.2;0;0;0;0	usd	0	0	0	0.2	0	glmm_ind	Intercept	996	0.000865378	0.0407075	0.948795
usd;0.2;0;0;0;0	usd	0	0	0	0.2	0	glmm_ind	period1	996	-0.0014005	0.0272076	0.957831
usd;0.2;0;0;0;0	usd	0	0	0	0.2	0	glmm_ind	period2	996	-0.0013256	0.0286928	0.946787
usd;0.2;0;0;0;0	usd	0	0	0	0.2	0	glmm_ind	period3	996	0	0
usd;0.2;0;0;0;0	usd	0	0	0	0.2	0	glmm_ind	period4	996	-0.0022634	0.0369658	0.961847
usd;0.2;0;0;0;0	usd	0	0	0	0.2	0	glmm_ind	period5	996	-0.0040189	0.0521716	0.945783
usd;0.2;0;0;0;0	usd	0	0	0	0.2	0	glmm_ind	trt	996	-0.0023263	0.0351855	0.944779
usd;0.2;0;0;0;0	usd	0	0	0	0.2	0	glmm_ind	trt*period1	996	0.00405409	0.0491643	0.949799
usd;0.2;0;0;0;0	usd	0	0	0	0.2	0	glmm_ind	trt*period2	996	0.00197493	0.0428776	0.954819
usd;0.2;0;0;0;0	usd	0	0	0	0.2	0	glmm_ind	trt*period3	996	0	0
usd;0.2;0;0;0;0	usd	0	0	0	0.2	0	glmm_ind	trt*period4	996	0.00247687	0.0462991	0.954819
usd;0.2;0;0;0;0	usd	0	0	0	0.2	0	glmm_ind	trt*period5	996	0.00327829	0.058707	0.955823
usd;0.2;0;0;0;-0.1	usd	0	0	0	0.2	-0.1	gee_agg	Intercept	1000	0.0036847	0.0380585	0.957
usd;0.2;0;0;0;-0.1	usd	0	0	0	0.2	-0.1	gee_agg	period1	1000	-0.0022829	0.0252701	0.952
usd;0.2;0;0;0;-0.1	usd	0	0	0	0.2	-0.1	gee_agg	period2	1000	-0.0017708	0.0264396	0.944
usd;0.2;0;0;0;-0.1	usd	0	0	0	0.2	-0.1	gee_agg	period3	1000	0	0	1
usd;0.2;0;0;0;-0.1	usd	0	0	0	0.2	-0.1	gee_agg	period4	1000	-0.0012819	0.0341698	0.956
usd;0.2;0;0;0;-0.1	usd	0	0	0	0.2	-0.1	gee_agg	period5	1000	-0.002698	0.0496548	0.94
usd;0.2;0;0;0;-0.1	usd	0	0	0	0.2	-0.1	gee_agg	trt	1000	-0.0029667	0.0325458	0.938
usd;0.2;0;0;0;-0.1	usd	0	0	0	0.2	-0.1	gee_agg	trt*period1	1000	0.00227585	0.046325	0.951
usd;0.2;0;0;0;-0.1	usd	0	0	0	0.2	-0.1	gee_agg	trt*period2	1000	0.00179229	0.0393252	0.95
usd;0.2;0;0;0;-0.1	usd	0	0	0	0.2	-0.1	gee_agg	trt*period3	1000	0	0	1
usd;0.2;0;0;0;-0.1	usd	0	0	0	0.2	-0.1	gee_agg	trt*period4	1000	0.00159596	0.0429956	0.948
usd;0.2;0;0;0;-0.1	usd	0	0	0	0.2	-0.1	gee_agg	trt*period5	1000	0.00328319	0.0557876	0.941
usd;0.2;0;0;0;-0.1	usd	0	0	0	0.2	-0.1	gee_ind	Intercept	1000	0.00369125	0.0380659	0.956
usd;0.2;0;0;0;-0.1	usd	0	0	0	0.2	-0.1	gee_ind	period1	1000	-0.0022882	0.0252759	0.952
usd;0.2;0;0;0;-0.1	usd	0	0	0	0.2	-0.1	gee_ind	period2	1000	-0.0017741	0.0264372	0.944
usd;0.2;0;0;0;-0.1	usd	0	0	0	0.2	-0.1	gee_ind	period3	1000	0	0	1
usd;0.2;0;0;0;-0.1	usd	0	0	0	0.2	-0.1	gee_ind	period4	1000	-0.0012808	0.0341775	0.956
usd;0.2;0;0;0;-0.1	usd	0	0	0	0.2	-0.1	gee_ind	period5	1000	-0.0027147	0.049681	0.94
usd;0.2;0;0;0;-0.1	usd	0	0	0	0.2	-0.1	gee_ind	trt	1000	-0.0029821	0.0325535	0.939
usd;0.2;0;0;0;-0.1	usd	0	0	0	0.2	-0.1	gee_ind	trt*period1	1000	0.00228324	0.0463272	0.951
usd;0.2;0;0;0;-0.1	usd	0	0	0	0.2	-0.1	gee_ind	trt*period2	1000	0.00179635	0.039326	0.95
usd;0.2;0;0;0;-0.1	usd	0	0	0	0.2	-0.1	gee_ind	trt*period3	1000	0	0	1
usd;0.2;0;0;0;-0.1	usd	0	0	0	0.2	-0.1	gee_ind	trt*period4	1000	0.00159773	0.0429981	0.948
usd;0.2;0;0;0;-0.1	usd	0	0	0	0.2	-0.1	gee_ind	trt*period5	1000	0.00330808	0.0558097	0.942
usd;0.2;0;0;0;-0.1	usd	0	0	0	0.2	-0.1	glmm_agg	Intercept	1000	0.00358227	0.0406727	0.947
usd;0.2;0;0;0;-0.1	usd	0	0	0	0.2	-0.1	glmm_agg	period1	1000	-0.0023789	0.0272367	0.957
usd;0.2;0;0;0;-0.1	usd	0	0	0	0.2	-0.1	glmm_agg	period2	1000	-0.0018921	0.0287925	0.947
usd;0.2;0;0;0;-0.1	usd	0	0	0	0.2	-0.1	glmm_agg	period3	1000	0	0
usd;0.2;0;0;0;-0.1	usd	0	0	0	0.2	-0.1	glmm_agg	period4	1000	-0.0015951	0.0370256	0.959
usd;0.2;0;0;0;-0.1	usd	0	0	0	0.2	-0.1	glmm_agg	period5	1000	-0.0027068	0.0522877	0.946
usd;0.2;0;0;0;-0.1	usd	0	0	0	0.2	-0.1	glmm_agg	trt	1000	-0.0031351	0.0352223	0.945
usd;0.2;0;0;0;-0.1	usd	0	0	0	0.2	-0.1	glmm_agg	trt*period1	1000	0.00265883	0.0489509	0.954
usd;0.2;0;0;0;-0.1	usd	0	0	0	0.2	-0.1	glmm_agg	trt*period2	1000	0.00230594	0.0425272	0.958
usd;0.2;0;0;0;-0.1	usd	0	0	0	0.2	-0.1	glmm_agg	trt*period3	1000	0	0
usd;0.2;0;0;0;-0.1	usd	0	0	0	0.2	-0.1	glmm_agg	trt*period4	1000	0.00187717	0.0465913	0.948
usd;0.2;0;0;0;-0.1	usd	0	0	0	0.2	-0.1	glmm_agg	trt*period5	1000	0.00325546	0.0588294	0.955
usd;0.2;0;0;0;-0.1	usd	0	0	0	0.2	-0.1	glmm_ind	Intercept	997	0.000824538	0.0405303	0.94985
usd;0.2;0;0;0;-0.1	usd	0	0	0	0.2	-0.1	glmm_ind	period1	997	-0.0012865	0.0271587	0.962889
usd;0.2;0;0;0;-0.1	usd	0	0	0	0.2	-0.1	glmm_ind	period2	997	-0.0013277	0.0287306	0.946841
usd;0.2;0;0;0;-0.1	usd	0	0	0	0.2	-0.1	glmm_ind	period3	997	0	0
usd;0.2;0;0;0;-0.1	usd	0	0	0	0.2	-0.1	glmm_ind	period4	997	-0.0021336	0.0369287	0.957874
usd;0.2;0;0;0;-0.1	usd	0	0	0	0.2	-0.1	glmm_ind	period5	997	-0.0039158	0.0521558	0.943831
usd;0.2;0;0;0;-0.1	usd	0	0	0	0.2	-0.1	glmm_ind	trt	997	-0.0020618	0.0351503	0.943831
usd;0.2;0;0;0;-0.1	usd	0	0	0	0.2	-0.1	glmm_ind	trt*period1	997	0.00267427	0.0488767	0.953862
usd;0.2;0;0;0;-0.1	usd	0	0	0	0.2	-0.1	glmm_ind	trt*period2	997	0.00229391	0.0424204	0.957874
usd;0.2;0;0;0;-0.1	usd	0	0	0	0.2	-0.1	glmm_ind	trt*period3	997	0	0
usd;0.2;0;0;0;-0.1	usd	0	0	0	0.2	-0.1	glmm_ind	trt*period4	997	0.00216118	0.0465053	0.947844
usd;0.2;0;0;0;-0.1	usd	0	0	0	0.2	-0.1	glmm_ind	trt*period5	997	0.0040034	0.0586993	0.954865
usd;0.5;0;0;0;0	usd	0	0	0	0.5	0	gee_agg	Intercept	1000	0.00358804	0.0494822	0.949
usd;0.5;0;0;0;0	usd	0	0	0	0.5	0	gee_agg	period1	1000	-0.0014861	0.0238927	0.955
usd;0.5;0;0;0;0	usd	0	0	0	0.5	0	gee_agg	period2	1000	-0.0012753	0.0254236	0.944
usd;0.5;0;0;0;0	usd	0	0	0	0.5	0	gee_agg	period3	1000	0	0	1
usd;0.5;0;0;0;0	usd	0	0	0	0.5	0	gee_agg	period4	1000	0.00106201	0.0325085	0.946
usd;0.5;0;0;0;0	usd	0	0	0	0.5	0	gee_agg	period5	1000	-0.0019396	0.0484202	0.935
usd;0.5;0;0;0;0	usd	0	0	0	0.5	0	gee_agg	trt	1000	-0.0017695	0.0297102	0.955
usd;0.5;0;0;0;0	usd	0	0	0	0.5	0	gee_agg	trt*period1	1000	0.0017148	0.0467196	0.947
usd;0.5;0;0;0;0	usd	0	0	0	0.5	0	gee_agg	trt*period2	1000	0.000813168	0.0382078	0.937
usd;0.5;0;0;0;0	usd	0	0	0	0.5	0	gee_agg	trt*period3	1000	0	0	1
usd;0.5;0;0;0;0	usd	0	0	0	0.5	0	gee_agg	trt*period4	1000	-0.00073299	0.0400982	0.946
usd;0.5;0;0;0;0	usd	0	0	0	0.5	0	gee_agg	trt*period5	1000	0.00239899	0.0546635	0.945
usd;0.5;0;0;0;0	usd	0	0	0	0.5	0	gee_ind	Intercept	1000	0.00359618	0.0494861	0.949
usd;0.5;0;0;0;0	usd	0	0	0	0.5	0	gee_ind	period1	1000	-0.0014925	0.0238991	0.955
usd;0.5;0;0;0;0	usd	0	0	0	0.5	0	gee_ind	period2	1000	-0.0012786	0.0254273	0.946
usd;0.5;0;0;0;0	usd	0	0	0	0.5	0	gee_ind	period3	1000	0	0	1
usd;0.5;0;0;0;0	usd	0	0	0	0.5	0	gee_ind	period4	1000	0.00105955	0.0325224	0.947
usd;0.5;0;0;0;0	usd	0	0	0	0.5	0	gee_ind	period5	1000	-0.0019747	0.0484881	0.933
usd;0.5;0;0;0;0	usd	0	0	0	0.5	0	gee_ind	trt	1000	-0.0017934	0.0297022	0.957
usd;0.5;0;0;0;0	usd	0	0	0	0.5	0	gee_ind	trt*period1	1000	0.00172214	0.0467076	0.947
usd;0.5;0;0;0;0	usd	0	0	0	0.5	0	gee_ind	trt*period2	1000	0.000815753	0.0382096	0.938
usd;0.5;0;0;0;0	usd	0	0	0	0.5	0	gee_ind	trt*period3	1000	0	0	1
usd;0.5;0;0;0;0	usd	0	0	0	0.5	0	gee_ind	trt*period4	1000	-0.00072549	0.0401063	0.946
usd;0.5;0;0;0;0	usd	0	0	0	0.5	0	gee_ind	trt*period5	1000	0.0024476	0.0547218	0.946
usd;0.5;0;0;0;0	usd	0	0	0	0.5	0	glmm_agg	Intercept	1000	0.00348353	0.057605	0.95
usd;0.5;0;0;0;0	usd	0	0	0	0.5	0	glmm_agg	period1	1000	-0.0015869	0.0272124	0.964
usd;0.5;0;0;0;0	usd	0	0	0	0.5	0	glmm_agg	period2	1000	-0.0015435	0.0303015	0.954
usd;0.5;0;0;0;0	usd	0	0	0	0.5	0	glmm_agg	period3	1000	0	0
usd;0.5;0;0;0;0	usd	0	0	0	0.5	0	glmm_agg	period4	1000	0.000863458	0.0388412	0.948
usd;0.5;0;0;0;0	usd	0	0	0	0.5	0	glmm_agg	period5	1000	-0.0025157	0.0533387	0.943
usd;0.5;0;0;0;0	usd	0	0	0	0.5	0	glmm_agg	trt	1000	-0.0018282	0.0350204	0.959
usd;0.5;0;0;0;0	usd	0	0	0	0.5	0	glmm_agg	trt*period1	1000	0.00207946	0.051883	0.949
usd;0.5;0;0;0;0	usd	0	0	0	0.5	0	glmm_agg	trt*period2	1000	0.00168828	0.0450126	0.947
usd;0.5;0;0;0;0	usd	0	0	0	0.5	0	glmm_agg	trt*period3	1000	0	0
usd;0.5;0;0;0;0	usd	0	0	0	0.5	0	glmm_agg	trt*period4	1000	-0.00077028	0.0483625	0.941
usd;0.5;0;0;0;0	usd	0	0	0	0.5	0	glmm_agg	trt*period5	1000	0.0025761	0.0602113	0.951
usd;0.5;0;0;0;0	usd	0	0	0	0.5	0	glmm_ind	Intercept	969	-0.0017037	0.0574263	0.9484
usd;0.5;0;0;0;0	usd	0	0	0	0.5	0	glmm_ind	period1	969	-0.00032536	0.0271849	0.960784
usd;0.5;0;0;0;0	usd	0	0	0	0.5	0	glmm_ind	period2	969	-0.00097354	0.0302303	0.95356
usd;0.5;0;0;0;0	usd	0	0	0	0.5	0	glmm_ind	period3	969	0	0
usd;0.5;0;0;0;0	usd	0	0	0	0.5	0	glmm_ind	period4	969	0.000503546	0.0386414	0.949432
usd;0.5;0;0;0;0	usd	0	0	0	0.5	0	glmm_ind	period5	969	-0.0039004	0.0532029	0.942208
usd;0.5;0;0;0;0	usd	0	0	0	0.5	0	glmm_ind	trt	969	-0.00049974	0.0349474	0.95872
usd;0.5;0;0;0;0	usd	0	0	0	0.5	0	glmm_ind	trt*period1	969	0.00203378	0.0518311	0.947368
usd;0.5;0;0;0;0	usd	0	0	0	0.5	0	glmm_ind	trt*period2	969	0.00195112	0.0446546	0.947368
usd;0.5;0;0;0;0	usd	0	0	0	0.5	0	glmm_ind	trt*period3	969	0	0
usd;0.5;0;0;0;0	usd	0	0	0	0.5	0	glmm_ind	trt*period4	969	-0.0011258	0.0483159	0.940144
usd;0.5;0;0;0;0	usd	0	0	0	0.5	0	glmm_ind	trt*period5	969	0.00286659	0.0601984	0.950464
usd;0.5;0;0;0;-0.1	usd	0	0	0	0.5	-0.1	gee_agg	Intercept	1000	0.00342409	0.0496433	0.95
usd;0.5;0;0;0;-0.1	usd	0	0	0	0.5	-0.1	gee_agg	period1	1000	-0.0013551	0.0241631	0.953
usd;0.5;0;0;0;-0.1	usd	0	0	0	0.5	-0.1	gee_agg	period2	1000	-0.0012791	0.025555	0.945
usd;0.5;0;0;0;-0.1	usd	0	0	0	0.5	-0.1	gee_agg	period3	1000	0	0	1
usd;0.5;0;0;0;-0.1	usd	0	0	0	0.5	-0.1	gee_agg	period4	1000	0.00102256	0.0326872	0.939
usd;0.5;0;0;0;-0.1	usd	0	0	0	0.5	-0.1	gee_agg	period5	1000	-0.0019326	0.0483469	0.934
usd;0.5;0;0;0;-0.1	usd	0	0	0	0.5	-0.1	gee_agg	trt	1000	-0.0014784	0.0298306	0.954
usd;0.5;0;0;0;-0.1	usd	0	0	0	0.5	-0.1	gee_agg	trt*period1	1000	0.00167281	0.0484172	0.943
usd;0.5;0;0;0;-0.1	usd	0	0	0	0.5	-0.1	gee_agg	trt*period2	1000	0.0012614	0.0390685	0.936
usd;0.5;0;0;0;-0.1	usd	0	0	0	0.5	-0.1	gee_agg	trt*period3	1000	0	0	1
usd;0.5;0;0;0;-0.1	usd	0	0	0	0.5	-0.1	gee_agg	trt*period4	1000	-0.0013625	0.0400384	0.946
usd;0.5;0;0;0;-0.1	usd	0	0	0	0.5	-0.1	gee_agg	trt*period5	1000	0.00191953	0.0537631	0.939
usd;0.5;0;0;0;-0.1	usd	0	0	0	0.5	-0.1	gee_ind	Intercept	1000	0.00343124	0.049653	0.951
usd;0.5;0;0;0;-0.1	usd	0	0	0	0.5	-0.1	gee_ind	period1	1000	-0.0013614	0.0241773	0.953
usd;0.5;0;0;0;-0.1	usd	0	0	0	0.5	-0.1	gee_ind	period2	1000	-0.001283	0.025561	0.945
usd;0.5;0;0;0;-0.1	usd	0	0	0	0.5	-0.1	gee_ind	period3	1000	0	0	1
usd;0.5;0;0;0;-0.1	usd	0	0	0	0.5	-0.1	gee_ind	period4	1000	0.00102027	0.0327025	0.939
usd;0.5;0;0;0;-0.1	usd	0	0	0	0.5	-0.1	gee_ind	period5	1000	-0.0019674	0.0484154	0.934
usd;0.5;0;0;0;-0.1	usd	0	0	0	0.5	-0.1	gee_ind	trt	1000	-0.0015	0.0298457	0.954
usd;0.5;0;0;0;-0.1	usd	0	0	0	0.5	-0.1	gee_ind	trt*period1	1000	0.00168748	0.0484137	0.942
usd;0.5;0;0;0;-0.1	usd	0	0	0	0.5	-0.1	gee_ind	trt*period2	1000	0.00126738	0.0390742	0.936
usd;0.5;0;0;0;-0.1	usd	0	0	0	0.5	-0.1	gee_ind	trt*period3	1000	0	0	1
usd;0.5;0;0;0;-0.1	usd	0	0	0	0.5	-0.1	gee_ind	trt*period4	1000	-0.0013552	0.0400497	0.946
usd;0.5;0;0;0;-0.1	usd	0	0	0	0.5	-0.1	gee_ind	trt*period5	1000	0.00196743	0.0538189	0.941
usd;0.5;0;0;0;-0.1	usd	0	0	0	0.5	-0.1	glmm_agg	Intercept	1000	0.0034156	0.0576475	0.95
usd;0.5;0;0;0;-0.1	usd	0	0	0	0.5	-0.1	glmm_agg	period1	1000	-0.0015146	0.0272285	0.963
usd;0.5;0;0;0;-0.1	usd	0	0	0	0.5	-0.1	glmm_agg	period2	1000	-0.0015471	0.0303436	0.954
usd;0.5;0;0;0;-0.1	usd	0	0	0	0.5	-0.1	glmm_agg	period3	1000	0	0
usd;0.5;0;0;0;-0.1	usd	0	0	0	0.5	-0.1	glmm_agg	period4	1000	0.000808677	0.0388761	0.945
usd;0.5;0;0;0;-0.1	usd	0	0	0	0.5	-0.1	glmm_agg	period5	1000	-0.0025024	0.0532395	0.942
usd;0.5;0;0;0;-0.1	usd	0	0	0	0.5	-0.1	glmm_agg	trt	1000	-0.0016098	0.0348965	0.965
usd;0.5;0;0;0;-0.1	usd	0	0	0	0.5	-0.1	glmm_agg	trt*period1	1000	0.00227033	0.0516678	0.949
usd;0.5;0;0;0;-0.1	usd	0	0	0	0.5	-0.1	glmm_agg	trt*period2	1000	0.0023971	0.0453493	0.943
usd;0.5;0;0;0;-0.1	usd	0	0	0	0.5	-0.1	glmm_agg	trt*period3	1000	0	0
usd;0.5;0;0;0;-0.1	usd	0	0	0	0.5	-0.1	glmm_agg	trt*period4	1000	-0.0013614	0.0483132	0.944
usd;0.5;0;0;0;-0.1	usd	0	0	0	0.5	-0.1	glmm_agg	trt*period5	1000	0.00228555	0.0599992	0.945
usd;0.5;0;0;0;-0.1	usd	0	0	0	0.5	-0.1	glmm_ind	Intercept	974	-0.0017174	0.0567908	0.949692
usd;0.5;0;0;0;-0.1	usd	0	0	0	0.5	-0.1	glmm_ind	period1	974	-0.00049535	0.0270088	0.959959
usd;0.5;0;0;0;-0.1	usd	0	0	0	0.5	-0.1	glmm_ind	period2	974	-0.0011729	0.0304432	0.955852
usd;0.5;0;0;0;-0.1	usd	0	0	0	0.5	-0.1	glmm_ind	period3	974	0	0
usd;0.5;0;0;0;-0.1	usd	0	0	0	0.5	-0.1	glmm_ind	period4	974	-4.7713e-05	0.0386525	0.949692
usd;0.5;0;0;0;-0.1	usd	0	0	0	0.5	-0.1	glmm_ind	period5	974	-0.0038645	0.0530327	0.941478
usd;0.5;0;0;0;-0.1	usd	0	0	0	0.5	-0.1	glmm_ind	trt	974	-0.00070688	0.0346076	0.965092
usd;0.5;0;0;0;-0.1	usd	0	0	0	0.5	-0.1	glmm_ind	trt*period1	974	0.0028229	0.0513181	0.949692
usd;0.5;0;0;0;-0.1	usd	0	0	0	0.5	-0.1	glmm_ind	trt*period2	974	0.00291114	0.0453724	0.941478
usd;0.5;0;0;0;-0.1	usd	0	0	0	0.5	-0.1	glmm_ind	trt*period3	974	0	0
usd;0.5;0;0;0;-0.1	usd	0	0	0	0.5	-0.1	glmm_ind	trt*period4	974	-0.0006923	0.0478648	0.946612
usd;0.5;0;0;0;-0.1	usd	0	0	0	0.5	-0.1	glmm_ind	trt*period5	974	0.003308	0.0600048	0.942505
usd;0.8;0;0;0;0	usd	0	0	0	0.8	0	gee_agg	Intercept	1000	0.00322198	0.055489	0.95
usd;0.8;0;0;0;0	usd	0	0	0	0.8	0	gee_agg	period1	1000	-0.00042678	0.023591	0.946
usd;0.8;0;0;0;0	usd	0	0	0	0.8	0	gee_agg	period2	1000	-0.00061462	0.0243402	0.932
usd;0.8;0;0;0;0	usd	0	0	0	0.8	0	gee_agg	period3	1000	0	0	1
usd;0.8;0;0;0;0	usd	0	0	0	0.8	0	gee_agg	period4	1000	0.000689777	0.0313269	0.947
usd;0.8;0;0;0;0	usd	0	0	0	0.8	0	gee_agg	period5	1000	-0.0012609	0.0464227	0.931
usd;0.8;0;0;0;0	usd	0	0	0	0.8	0	gee_agg	trt	1000	-0.00080923	0.0290726	0.948
usd;0.8;0;0;0;0	usd	0	0	0	0.8	0	gee_agg	trt*period1	1000	0.00113389	0.0467166	0.951
usd;0.8;0;0;0;0	usd	0	0	0	0.8	0	gee_agg	trt*period2	1000	0.000527812	0.0371464	0.937
usd;0.8;0;0;0;0	usd	0	0	0	0.8	0	gee_agg	trt*period3	1000	0	0	1
usd;0.8;0;0;0;0	usd	0	0	0	0.8	0	gee_agg	trt*period4	1000	-0.00056851	0.038728	0.939
usd;0.8;0;0;0;0	usd	0	0	0	0.8	0	gee_agg	trt*period5	1000	0.00135701	0.0524562	0.939
usd;0.8;0;0;0;0	usd	0	0	0	0.8	0	gee_ind	Intercept	1000	0.00322874	0.0554902	0.95
usd;0.8;0;0;0;0	usd	0	0	0	0.8	0	gee_ind	period1	1000	-0.00043319	0.0235961	0.947
usd;0.8;0;0;0;0	usd	0	0	0	0.8	0	gee_ind	period2	1000	-0.00061889	0.024343	0.933
usd;0.8;0;0;0;0	usd	0	0	0	0.8	0	gee_ind	period3	1000	0	0	1
usd;0.8;0;0;0;0	usd	0	0	0	0.8	0	gee_ind	period4	1000	0.0006877	0.0313501	0.947
usd;0.8;0;0;0;0	usd	0	0	0	0.8	0	gee_ind	period5	1000	-0.001303	0.0464961	0.931
usd;0.8;0;0;0;0	usd	0	0	0	0.8	0	gee_ind	trt	1000	-0.00083404	0.0290551	0.949
usd;0.8;0;0;0;0	usd	0	0	0	0.8	0	gee_ind	trt*period1	1000	0.00114751	0.0466968	0.949
usd;0.8;0;0;0;0	usd	0	0	0	0.8	0	gee_ind	trt*period2	1000	0.00053471	0.0371523	0.937
usd;0.8;0;0;0;0	usd	0	0	0	0.8	0	gee_ind	trt*period3	1000	0	0	1
usd;0.8;0;0;0;0	usd	0	0	0	0.8	0	gee_ind	trt*period4	1000	-0.00056188	0.0387447	0.939
usd;0.8;0;0;0;0	usd	0	0	0	0.8	0	gee_ind	trt*period5	1000	0.00141394	0.0525146	0.939
usd;0.8;0;0;0;0	usd	0	0	0	0.8	0	glmm_agg	Intercept	1000	0.00293609	0.0697311	0.956
usd;0.8;0;0;0;0	usd	0	0	0	0.8	0	glmm_agg	period1	1000	-0.00023344	0.0284862	0.952
usd;0.8;0;0;0;0	usd	0	0	0	0.8	0	glmm_agg	period2	1000	-0.00070754	0.0314466	0.947
usd;0.8;0;0;0;0	usd	0	0	0	0.8	0	glmm_agg	period3	1000	0	0
usd;0.8;0;0;0;0	usd	0	0	0	0.8	0	glmm_agg	period4	1000	0.000413497	0.0400059	0.931
usd;0.8;0;0;0;0	usd	0	0	0	0.8	0	glmm_agg	period5	1000	-0.0017986	0.0535696	0.95
usd;0.8;0;0;0;0	usd	0	0	0	0.8	0	glmm_agg	trt	1000	-0.00056504	0.0364218	0.959
usd;0.8;0;0;0;0	usd	0	0	0	0.8	0	glmm_agg	trt*period1	1000	0.00140468	0.0543528	0.951
usd;0.8;0;0;0;0	usd	0	0	0	0.8	0	glmm_agg	trt*period2	1000	0.0015515	0.0474339	0.951
usd;0.8;0;0;0;0	usd	0	0	0	0.8	0	glmm_agg	trt*period3	1000	0	0
usd;0.8;0;0;0;0	usd	0	0	0	0.8	0	glmm_agg	trt*period4	1000	-0.00069353	0.0498619	0.937
usd;0.8;0;0;0;0	usd	0	0	0	0.8	0	glmm_agg	trt*period5	1000	0.00124899	0.0607727	0.95
usd;0.8;0;0;0;0	usd	0	0	0	0.8	0	glmm_ind	Intercept	953	-0.0051042	0.0683696	0.958027
usd;0.8;0;0;0;0	usd	0	0	0	0.8	0	glmm_ind	period1	953	0.0011926	0.0284964	0.952781
usd;0.8;0;0;0;0	usd	0	0	0	0.8	0	glmm_ind	period2	953	0.000250228	0.0313765	0.946485
usd;0.8;0;0;0;0	usd	0	0	0	0.8	0	glmm_ind	period3	953	0	0
usd;0.8;0;0;0;0	usd	0	0	0	0.8	0	glmm_ind	period4	953	-0.00035694	0.0399568	0.933893
usd;0.8;0;0;0;0	usd	0	0	0	0.8	0	glmm_ind	period5	953	-0.0027978	0.0533823	0.949633
usd;0.8;0;0;0;0	usd	0	0	0	0.8	0	glmm_ind	trt	953	0.000882294	0.036311	0.958027
usd;0.8;0;0;0;0	usd	0	0	0	0.8	0	glmm_ind	trt*period1	953	0.000852093	0.054656	0.949633
usd;0.8;0;0;0;0	usd	0	0	0	0.8	0	glmm_ind	trt*period2	953	0.00132238	0.0477488	0.948583
usd;0.8;0;0;0;0	usd	0	0	0	0.8	0	glmm_ind	trt*period3	953	0	0
usd;0.8;0;0;0;0	usd	0	0	0	0.8	0	glmm_ind	trt*period4	953	-0.00014453	0.0500711	0.935992
usd;0.8;0;0;0;0	usd	0	0	0	0.8	0	glmm_ind	trt*period5	953	0.0011405	0.0608514	0.947534
usd;0.8;0;0;0;-0.1	usd	0	0	0	0.8	-0.1	gee_agg	Intercept	1000	0.00315762	0.0555843	0.949
usd;0.8;0;0;0;-0.1	usd	0	0	0	0.8	-0.1	gee_agg	period1	1000	-0.00036957	0.0239242	0.942
usd;0.8;0;0;0;-0.1	usd	0	0	0	0.8	-0.1	gee_agg	period2	1000	-0.00063228	0.0244422	0.936
usd;0.8;0;0;0;-0.1	usd	0	0	0	0.8	-0.1	gee_agg	period3	1000	0	0	1
usd;0.8;0;0;0;-0.1	usd	0	0	0	0.8	-0.1	gee_agg	period4	1000	0.000600602	0.0315657	0.944
usd;0.8;0;0;0;-0.1	usd	0	0	0	0.8	-0.1	gee_agg	period5	1000	-0.0012903	0.0464318	0.933
usd;0.8;0;0;0;-0.1	usd	0	0	0	0.8	-0.1	gee_agg	trt	1000	-0.00070406	0.0292438	0.955
usd;0.8;0;0;0;-0.1	usd	0	0	0	0.8	-0.1	gee_agg	trt*period1	1000	0.000147058	0.0487757	0.938
usd;0.8;0;0;0;-0.1	usd	0	0	0	0.8	-0.1	gee_agg	trt*period2	1000	0.000197309	0.0377878	0.943
usd;0.8;0;0;0;-0.1	usd	0	0	0	0.8	-0.1	gee_agg	trt*period3	1000	0	0	1
usd;0.8;0;0;0;-0.1	usd	0	0	0	0.8	-0.1	gee_agg	trt*period4	1000	-0.0011884	0.0383404	0.941
usd;0.8;0;0;0;-0.1	usd	0	0	0	0.8	-0.1	gee_agg	trt*period5	1000	0.0015784	0.0520372	0.932
usd;0.8;0;0;0;-0.1	usd	0	0	0	0.8	-0.1	gee_ind	Intercept	1000	0.00316352	0.0555882	0.949
usd;0.8;0;0;0;-0.1	usd	0	0	0	0.8	-0.1	gee_ind	period1	1000	-0.00037512	0.023935	0.942
usd;0.8;0;0;0;-0.1	usd	0	0	0	0.8	-0.1	gee_ind	period2	1000	-0.00063622	0.0244464	0.937
usd;0.8;0;0;0;-0.1	usd	0	0	0	0.8	-0.1	gee_ind	period3	1000	0	0	1
usd;0.8;0;0;0;-0.1	usd	0	0	0	0.8	-0.1	gee_ind	period4	1000	0.00059756	0.0315891	0.944
usd;0.8;0;0;0;-0.1	usd	0	0	0	0.8	-0.1	gee_ind	period5	1000	-0.0013289	0.046503	0.933
usd;0.8;0;0;0;-0.1	usd	0	0	0	0.8	-0.1	gee_ind	trt	1000	-0.00072664	0.0292503	0.958
usd;0.8;0;0;0;-0.1	usd	0	0	0	0.8	-0.1	gee_ind	trt*period1	1000	0.000164163	0.0487686	0.938
usd;0.8;0;0;0;-0.1	usd	0	0	0	0.8	-0.1	gee_ind	trt*period2	1000	0.000205366	0.0377937	0.943
usd;0.8;0;0;0;-0.1	usd	0	0	0	0.8	-0.1	gee_ind	trt*period3	1000	0	0	1
usd;0.8;0;0;0;-0.1	usd	0	0	0	0.8	-0.1	gee_ind	trt*period4	1000	-0.0011803	0.0383564	0.941
usd;0.8;0;0;0;-0.1	usd	0	0	0	0.8	-0.1	gee_ind	trt*period5	1000	0.0016308	0.0520878	0.935
usd;0.8;0;0;0;-0.1	usd	0	0	0	0.8	-0.1	glmm_agg	Intercept	1000	0.00297653	0.0698127	0.953
usd;0.8;0;0;0;-0.1	usd	0	0	0	0.8	-0.1	glmm_agg	period1	1000	-0.00027106	0.028604	0.951
usd;0.8;0;0;0;-0.1	usd	0	0	0	0.8	-0.1	glmm_agg	period2	1000	-0.00072141	0.0314061	0.942
usd;0.8;0;0;0;-0.1	usd	0	0	0	0.8	-0.1	glmm_agg	period3	1000	0	0
usd;0.8;0;0;0;-0.1	usd	0	0	0	0.8	-0.1	glmm_agg	period4	1000	0.000272192	0.0400554	0.933
usd;0.8;0;0;0;-0.1	usd	0	0	0	0.8	-0.1	glmm_agg	period5	1000	-0.0018315	0.053596	0.947
usd;0.8;0;0;0;-0.1	usd	0	0	0	0.8	-0.1	glmm_agg	trt	1000	-0.00059019	0.0366519	0.954
usd;0.8;0;0;0;-0.1	usd	0	0	0	0.8	-0.1	glmm_agg	trt*period1	1000	0.000403253	0.0531247	0.949
usd;0.8;0;0;0;-0.1	usd	0	0	0	0.8	-0.1	glmm_agg	trt*period2	1000	0.00130439	0.0472501	0.95
usd;0.8;0;0;0;-0.1	usd	0	0	0	0.8	-0.1	glmm_agg	trt*period3	1000	0	0
usd;0.8;0;0;0;-0.1	usd	0	0	0	0.8	-0.1	glmm_agg	trt*period4	1000	-0.0013057	0.0497216	0.947
usd;0.8;0;0;0;-0.1	usd	0	0	0	0.8	-0.1	glmm_agg	trt*period5	1000	0.00180915	0.0615711	0.947
usd;0.8;0;0;0;-0.1	usd	0	0	0	0.8	-0.1	glmm_ind	Intercept	965	-0.0044898	0.0687779	0.95544
usd;0.8;0;0;0;-0.1	usd	0	0	0	0.8	-0.1	glmm_ind	period1	965	0.0011344	0.0284677	0.950259
usd;0.8;0;0;0;-0.1	usd	0	0	0	0.8	-0.1	glmm_ind	period2	965	4.9003e-05	0.0313618	0.943005
usd;0.8;0;0;0;-0.1	usd	0	0	0	0.8	-0.1	glmm_ind	period3	965	0	0
usd;0.8;0;0;0;-0.1	usd	0	0	0	0.8	-0.1	glmm_ind	period4	965	3.8671e-05	0.0397934	0.929534
usd;0.8;0;0;0;-0.1	usd	0	0	0	0.8	-0.1	glmm_ind	period5	965	-0.0026135	0.0533562	0.949223
usd;0.8;0;0;0;-0.1	usd	0	0	0	0.8	-0.1	glmm_ind	trt	965	0.000698957	0.036413	0.957513
usd;0.8;0;0;0;-0.1	usd	0	0	0	0.8	-0.1	glmm_ind	trt*period1	965	0.00098289	0.0532654	0.949223
usd;0.8;0;0;0;-0.1	usd	0	0	0	0.8	-0.1	glmm_ind	trt*period2	965	0.00132834	0.0470907	0.952332
usd;0.8;0;0;0;-0.1	usd	0	0	0	0.8	-0.1	glmm_ind	trt*period3	965	0	0
usd;0.8;0;0;0;-0.1	usd	0	0	0	0.8	-0.1	glmm_ind	trt*period4	965	-0.0013038	0.0491897	0.94715
usd;0.8;0;0;0;-0.1	usd	0	0	0	0.8	-0.1	glmm_ind	trt*period5	965	0.00211557	0.0612988	0.948187
dsdopt;0.2;58;94;0;0	dsdopt	58	94	0	0.2	0	gee_agg	Intercept	1000	0.00335489	0.0431721	0.946
dsdopt;0.2;58;94;0;0	dsdopt	58	94	0	0.2	0	gee_agg	period1	1000	-0.0016707	0.0337258	0.929
dsdopt;0.2;58;94;0;0	dsdopt	58	94	0	0.2	0	gee_agg	period2	1000	-0.0018606	0.0335395	0.943
dsdopt;0.2;58;94;0;0	dsdopt	58	94	0	0.2	0	gee_agg	period3	1000	0	0	1
dsdopt;0.2;58;94;0;0	dsdopt	58	94	0	0.2	0	gee_agg	period4	1000	0.000187998	0.0390069	0.932
dsdopt;0.2;58;94;0;0	dsdopt	58	94	0	0.2	0	gee_agg	period5	1000	0.00083771	0.0406733	0.939
dsdopt;0.2;58;94;0;0	dsdopt	58	94	0	0.2	0	gee_agg	trt	1000	-0.0024021	0.0377723	0.943
dsdopt;0.2;58;94;0;0	dsdopt	58	94	0	0.2	0	gee_agg	trt*period1	1000	0.00248379	0.0475221	0.948
dsdopt;0.2;58;94;0;0	dsdopt	58	94	0	0.2	0	gee_agg	trt*period2	1000	0.00172051	0.0478838	0.946
dsdopt;0.2;58;94;0;0	dsdopt	58	94	0	0.2	0	gee_agg	trt*period3	1000	0	0	1
dsdopt;0.2;58;94;0;0	dsdopt	58	94	0	0.2	0	gee_agg	trt*period4	1000	0.00059426	0.0443926	0.949
dsdopt;0.2;58;94;0;0	dsdopt	58	94	0	0.2	0	gee_agg	trt*period5	1000	-0.0017155	0.046007	0.958
dsdopt;0.2;58;94;0;0	dsdopt	58	94	0	0.2	0	gee_ind	Intercept	1000	0.00334535	0.043179	0.946
dsdopt;0.2;58;94;0;0	dsdopt	58	94	0	0.2	0	gee_ind	period1	1000	-0.001658	0.0337371	0.929
dsdopt;0.2;58;94;0;0	dsdopt	58	94	0	0.2	0	gee_ind	period2	1000	-0.0018478	0.0335555	0.943
dsdopt;0.2;58;94;0;0	dsdopt	58	94	0	0.2	0	gee_ind	period3	1000	0	0	1
dsdopt;0.2;58;94;0;0	dsdopt	58	94	0	0.2	0	gee_ind	period4	1000	0.000185588	0.0390084	0.932
dsdopt;0.2;58;94;0;0	dsdopt	58	94	0	0.2	0	gee_ind	period5	1000	0.000832135	0.0406841	0.939
dsdopt;0.2;58;94;0;0	dsdopt	58	94	0	0.2	0	gee_ind	trt	1000	-0.0023927	0.03779	0.943
dsdopt;0.2;58;94;0;0	dsdopt	58	94	0	0.2	0	gee_ind	trt*period1	1000	0.00245703	0.0475126	0.95
dsdopt;0.2;58;94;0;0	dsdopt	58	94	0	0.2	0	gee_ind	trt*period2	1000	0.00169207	0.0478885	0.946
dsdopt;0.2;58;94;0;0	dsdopt	58	94	0	0.2	0	gee_ind	trt*period3	1000	0	0	1
dsdopt;0.2;58;94;0;0	dsdopt	58	94	0	0.2	0	gee_ind	trt*period4	1000	0.000596377	0.0443945	0.949
dsdopt;0.2;58;94;0;0	dsdopt	58	94	0	0.2	0	gee_ind	trt*period5	1000	-0.0017105	0.0460199	0.958
dsdopt;0.2;58;94;0;0	dsdopt	58	94	0	0.2	0	glmm_agg	Intercept	1000	0.00318487	0.045887	0.951
dsdopt;0.2;58;94;0;0	dsdopt	58	94	0	0.2	0	glmm_agg	period1	1000	-0.0015638	0.0362105	0.938
dsdopt;0.2;58;94;0;0	dsdopt	58	94	0	0.2	0	glmm_agg	period2	1000	-0.0018566	0.0361175	0.947
dsdopt;0.2;58;94;0;0	dsdopt	58	94	0	0.2	0	glmm_agg	period3	1000	0	0
dsdopt;0.2;58;94;0;0	dsdopt	58	94	0	0.2	0	glmm_agg	period4	1000	-0.00017313	0.0420267	0.944
dsdopt;0.2;58;94;0;0	dsdopt	58	94	0	0.2	0	glmm_agg	period5	1000	0.000565508	0.0431394	0.954
dsdopt;0.2;58;94;0;0	dsdopt	58	94	0	0.2	0	glmm_agg	trt	1000	-0.0023498	0.0406097	0.953
dsdopt;0.2;58;94;0;0	dsdopt	58	94	0	0.2	0	glmm_agg	trt*period1	1000	0.00257453	0.0507246	0.959
dsdopt;0.2;58;94;0;0	dsdopt	58	94	0	0.2	0	glmm_agg	trt*period2	1000	0.00160306	0.0519649	0.95
dsdopt;0.2;58;94;0;0	dsdopt	58	94	0	0.2	0	glmm_agg	trt*period3	1000	0	0
dsdopt;0.2;58;94;0;0	dsdopt	58	94	0	0.2	0	glmm_agg	trt*period4	1000	0.000927971	0.0478477	0.953
dsdopt;0.2;58;94;0;0	dsdopt	58	94	0	0.2	0	glmm_agg	trt*period5	1000	-0.0016652	0.0486985	0.958
dsdopt;0.2;58;94;0;0	dsdopt	58	94	0	0.2	0	glmm_ind	Intercept	999	0.000291875	0.0456984	0.94995
dsdopt;0.2;58;94;0;0	dsdopt	58	94	0	0.2	0	glmm_ind	period1	999	-0.00038312	0.0361103	0.938939
dsdopt;0.2;58;94;0;0	dsdopt	58	94	0	0.2	0	glmm_ind	period2	999	-0.0011533	0.0359954	0.947948
dsdopt;0.2;58;94;0;0	dsdopt	58	94	0	0.2	0	glmm_ind	period3	999	0	0
dsdopt;0.2;58;94;0;0	dsdopt	58	94	0	0.2	0	glmm_ind	period4	999	-0.00068694	0.0418498	0.943944
dsdopt;0.2;58;94;0;0	dsdopt	58	94	0	0.2	0	glmm_ind	period5	999	-0.00059496	0.0429883	0.956957
dsdopt;0.2;58;94;0;0	dsdopt	58	94	0	0.2	0	glmm_ind	trt	999	-0.0011452	0.0404895	0.951952
dsdopt;0.2;58;94;0;0	dsdopt	58	94	0	0.2	0	glmm_ind	trt*period1	999	0.00215085	0.0505653	0.958959
dsdopt;0.2;58;94;0;0	dsdopt	58	94	0	0.2	0	glmm_ind	trt*period2	999	0.00126887	0.0517879	0.94995
dsdopt;0.2;58;94;0;0	dsdopt	58	94	0	0.2	0	glmm_ind	trt*period3	999	0	0
dsdopt;0.2;58;94;0;0	dsdopt	58	94	0	0.2	0	glmm_ind	trt*period4	999	0.000972806	0.0476507	0.951952
dsdopt;0.2;58;94;0;0	dsdopt	58	94	0	0.2	0	glmm_ind	trt*period5	999	-0.0014294	0.0485414	0.957958
dsdopt;0.2;58;94;0;-0.1	dsdopt	58	94	0	0.2	-0.1	gee_agg	Intercept	1000	0.00329994	0.0431888	0.946
dsdopt;0.2;58;94;0;-0.1	dsdopt	58	94	0	0.2	-0.1	gee_agg	period1	1000	-0.0016691	0.0337385	0.929
dsdopt;0.2;58;94;0;-0.1	dsdopt	58	94	0	0.2	-0.1	gee_agg	period2	1000	-0.0018612	0.033553	0.943
dsdopt;0.2;58;94;0;-0.1	dsdopt	58	94	0	0.2	-0.1	gee_agg	period3	1000	0	0	1
dsdopt;0.2;58;94;0;-0.1	dsdopt	58	94	0	0.2	-0.1	gee_agg	period4	1000	0.000184353	0.03901	0.933
dsdopt;0.2;58;94;0;-0.1	dsdopt	58	94	0	0.2	-0.1	gee_agg	period5	1000	0.000826538	0.0406683	0.94
dsdopt;0.2;58;94;0;-0.1	dsdopt	58	94	0	0.2	-0.1	gee_agg	trt	1000	-0.0023269	0.0377597	0.943
dsdopt;0.2;58;94;0;-0.1	dsdopt	58	94	0	0.2	-0.1	gee_agg	trt*period1	1000	0.00223515	0.0477961	0.939
dsdopt;0.2;58;94;0;-0.1	dsdopt	58	94	0	0.2	-0.1	gee_agg	trt*period2	1000	0.00181704	0.0476912	0.942
dsdopt;0.2;58;94;0;-0.1	dsdopt	58	94	0	0.2	-0.1	gee_agg	trt*period3	1000	0	0	1
dsdopt;0.2;58;94;0;-0.1	dsdopt	58	94	0	0.2	-0.1	gee_agg	trt*period4	1000	0.00011331	0.044239	0.942
dsdopt;0.2;58;94;0;-0.1	dsdopt	58	94	0	0.2	-0.1	gee_agg	trt*period5	1000	-0.0012318	0.045829	0.947
dsdopt;0.2;58;94;0;-0.1	dsdopt	58	94	0	0.2	-0.1	gee_ind	Intercept	1000	0.00328937	0.043191	0.945
dsdopt;0.2;58;94;0;-0.1	dsdopt	58	94	0	0.2	-0.1	gee_ind	period1	1000	-0.0016562	0.0337437	0.929
dsdopt;0.2;58;94;0;-0.1	dsdopt	58	94	0	0.2	-0.1	gee_ind	period2	1000	-0.0018483	0.033561	0.943
dsdopt;0.2;58;94;0;-0.1	dsdopt	58	94	0	0.2	-0.1	gee_ind	period3	1000	0	0	1
dsdopt;0.2;58;94;0;-0.1	dsdopt	58	94	0	0.2	-0.1	gee_ind	period4	1000	0.000182247	0.039012	0.932
dsdopt;0.2;58;94;0;-0.1	dsdopt	58	94	0	0.2	-0.1	gee_ind	period5	1000	0.000821243	0.0406783	0.94
dsdopt;0.2;58;94;0;-0.1	dsdopt	58	94	0	0.2	-0.1	gee_ind	trt	1000	-0.0023156	0.0377707	0.943
dsdopt;0.2;58;94;0;-0.1	dsdopt	58	94	0	0.2	-0.1	gee_ind	trt*period1	1000	0.00221202	0.0477895	0.937
dsdopt;0.2;58;94;0;-0.1	dsdopt	58	94	0	0.2	-0.1	gee_ind	trt*period2	1000	0.00179193	0.0477028	0.943
dsdopt;0.2;58;94;0;-0.1	dsdopt	58	94	0	0.2	-0.1	gee_ind	trt*period3	1000	0	0	1
dsdopt;0.2;58;94;0;-0.1	dsdopt	58	94	0	0.2	-0.1	gee_ind	trt*period4	1000	0.000115287	0.0442407	0.942
dsdopt;0.2;58;94;0;-0.1	dsdopt	58	94	0	0.2	-0.1	gee_ind	trt*period5	1000	-0.0012267	0.0458389	0.947
dsdopt;0.2;58;94;0;-0.1	dsdopt	58	94	0	0.2	-0.1	glmm_agg	Intercept	1000	0.00309695	0.0458755	0.95
dsdopt;0.2;58;94;0;-0.1	dsdopt	58	94	0	0.2	-0.1	glmm_agg	period1	1000	-0.0015688	0.0362046	0.938
dsdopt;0.2;58;94;0;-0.1	dsdopt	58	94	0	0.2	-0.1	glmm_agg	period2	1000	-0.0018664	0.0361104	0.948
dsdopt;0.2;58;94;0;-0.1	dsdopt	58	94	0	0.2	-0.1	glmm_agg	period3	1000	0	0
dsdopt;0.2;58;94;0;-0.1	dsdopt	58	94	0	0.2	-0.1	glmm_agg	period4	1000	-0.00017375	0.0420279	0.944
dsdopt;0.2;58;94;0;-0.1	dsdopt	58	94	0	0.2	-0.1	glmm_agg	period5	1000	0.000564123	0.0431425	0.954
dsdopt;0.2;58;94;0;-0.1	dsdopt	58	94	0	0.2	-0.1	glmm_agg	trt	1000	-0.0022763	0.0406182	0.957
dsdopt;0.2;58;94;0;-0.1	dsdopt	58	94	0	0.2	-0.1	glmm_agg	trt*period1	1000	0.00256075	0.0505863	0.952
dsdopt;0.2;58;94;0;-0.1	dsdopt	58	94	0	0.2	-0.1	glmm_agg	trt*period2	1000	0.00186127	0.0515304	0.945
dsdopt;0.2;58;94;0;-0.1	dsdopt	58	94	0	0.2	-0.1	glmm_agg	trt*period3	1000	0	0
dsdopt;0.2;58;94;0;-0.1	dsdopt	58	94	0	0.2	-0.1	glmm_agg	trt*period4	1000	0.000396696	0.0476812	0.951
dsdopt;0.2;58;94;0;-0.1	dsdopt	58	94	0	0.2	-0.1	glmm_agg	trt*period5	1000	-0.0011625	0.0486755	0.958
dsdopt;0.2;58;94;0;-0.1	dsdopt	58	94	0	0.2	-0.1	glmm_ind	Intercept	999	0.000291296	0.045682	0.948949
dsdopt;0.2;58;94;0;-0.1	dsdopt	58	94	0	0.2	-0.1	glmm_ind	period1	999	-0.00047682	0.0360456	0.93994
dsdopt;0.2;58;94;0;-0.1	dsdopt	58	94	0	0.2	-0.1	glmm_ind	period2	999	-0.0012743	0.0359436	0.948949
dsdopt;0.2;58;94;0;-0.1	dsdopt	58	94	0	0.2	-0.1	glmm_ind	period3	999	0	0
dsdopt;0.2;58;94;0;-0.1	dsdopt	58	94	0	0.2	-0.1	glmm_ind	period4	999	-0.00087189	0.0417893	0.943944
dsdopt;0.2;58;94;0;-0.1	dsdopt	58	94	0	0.2	-0.1	glmm_ind	period5	999	-0.00071802	0.0429841	0.956957
dsdopt;0.2;58;94;0;-0.1	dsdopt	58	94	0	0.2	-0.1	glmm_ind	trt	999	-0.0011757	0.0404626	0.951952
dsdopt;0.2;58;94;0;-0.1	dsdopt	58	94	0	0.2	-0.1	glmm_ind	trt*period1	999	0.00269352	0.0502842	0.952953
dsdopt;0.2;58;94;0;-0.1	dsdopt	58	94	0	0.2	-0.1	glmm_ind	trt*period2	999	0.00184392	0.0514015	0.945946
dsdopt;0.2;58;94;0;-0.1	dsdopt	58	94	0	0.2	-0.1	glmm_ind	trt*period3	999	0	0
dsdopt;0.2;58;94;0;-0.1	dsdopt	58	94	0	0.2	-0.1	glmm_ind	trt*period4	999	0.000873535	0.0474652	0.950951
dsdopt;0.2;58;94;0;-0.1	dsdopt	58	94	0	0.2	-0.1	glmm_ind	trt*period5	999	-0.00030645	0.0485113	0.956957
dsdopt;0.5;58;95;0;0	dsdopt	58	95	0	0.5	0	gee_agg	Intercept	1000	0.00409916	0.0533815	0.944
dsdopt;0.5;58;95;0;0	dsdopt	58	95	0	0.5	0	gee_agg	period1	1000	-0.0018606	0.0323861	0.93
dsdopt;0.5;58;95;0;0	dsdopt	58	95	0	0.5	0	gee_agg	period2	1000	-0.0019647	0.0324487	0.935
dsdopt;0.5;58;95;0;0	dsdopt	58	95	0	0.5	0	gee_agg	period3	1000	0	0	1
dsdopt;0.5;58;95;0;0	dsdopt	58	95	0	0.5	0	gee_agg	period4	1000	-0.00053702	0.0364506	0.936
dsdopt;0.5;58;95;0;0	dsdopt	58	95	0	0.5	0	gee_agg	period5	1000	-0.0006668	0.0384716	0.947
dsdopt;0.5;58;95;0;0	dsdopt	58	95	0	0.5	0	gee_agg	trt	1000	-0.002102	0.0358309	0.943
dsdopt;0.5;58;95;0;0	dsdopt	58	95	0	0.5	0	gee_agg	trt*period1	1000	0.00292339	0.0474743	0.948
dsdopt;0.5;58;95;0;0	dsdopt	58	95	0	0.5	0	gee_agg	trt*period2	1000	0.00172856	0.0464183	0.952
dsdopt;0.5;58;95;0;0	dsdopt	58	95	0	0.5	0	gee_agg	trt*period3	1000	0	0	1
dsdopt;0.5;58;95;0;0	dsdopt	58	95	0	0.5	0	gee_agg	trt*period4	1000	0.000617439	0.0430077	0.931
dsdopt;0.5;58;95;0;0	dsdopt	58	95	0	0.5	0	gee_agg	trt*period5	1000	0.000182594	0.0446417	0.948
dsdopt;0.5;58;95;0;0	dsdopt	58	95	0	0.5	0	gee_ind	Intercept	1000	0.00406938	0.0534024	0.944
dsdopt;0.5;58;95;0;0	dsdopt	58	95	0	0.5	0	gee_ind	period1	1000	-0.0018328	0.0324057	0.931
dsdopt;0.5;58;95;0;0	dsdopt	58	95	0	0.5	0	gee_ind	period2	1000	-0.0019373	0.0324736	0.933
dsdopt;0.5;58;95;0;0	dsdopt	58	95	0	0.5	0	gee_ind	period3	1000	0	0	1
dsdopt;0.5;58;95;0;0	dsdopt	58	95	0	0.5	0	gee_ind	period4	1000	-0.00054286	0.0364531	0.936
dsdopt;0.5;58;95;0;0	dsdopt	58	95	0	0.5	0	gee_ind	period5	1000	-0.00068	0.0384877	0.947
dsdopt;0.5;58;95;0;0	dsdopt	58	95	0	0.5	0	gee_ind	trt	1000	-0.0020698	0.0358376	0.943
dsdopt;0.5;58;95;0;0	dsdopt	58	95	0	0.5	0	gee_ind	trt*period1	1000	0.00289463	0.0474669	0.95
dsdopt;0.5;58;95;0;0	dsdopt	58	95	0	0.5	0	gee_ind	trt*period2	1000	0.00169648	0.046436	0.951
dsdopt;0.5;58;95;0;0	dsdopt	58	95	0	0.5	0	gee_ind	trt*period3	1000	0	0	1
dsdopt;0.5;58;95;0;0	dsdopt	58	95	0	0.5	0	gee_ind	trt*period4	1000	0.000622692	0.0430119	0.931
dsdopt;0.5;58;95;0;0	dsdopt	58	95	0	0.5	0	gee_ind	trt*period5	1000	0.000194531	0.0446628	0.948
dsdopt;0.5;58;95;0;0	dsdopt	58	95	0	0.5	0	glmm_agg	Intercept	1000	0.00343105	0.0612034	0.947
dsdopt;0.5;58;95;0;0	dsdopt	58	95	0	0.5	0	glmm_agg	period1	1000	-0.0013651	0.0367282	0.941
dsdopt;0.5;58;95;0;0	dsdopt	58	95	0	0.5	0	glmm_agg	period2	1000	-0.0017335	0.0372777	0.952
dsdopt;0.5;58;95;0;0	dsdopt	58	95	0	0.5	0	glmm_agg	period3	1000	0	0
dsdopt;0.5;58;95;0;0	dsdopt	58	95	0	0.5	0	glmm_agg	period4	1000	-0.001159	0.043299	0.939
dsdopt;0.5;58;95;0;0	dsdopt	58	95	0	0.5	0	glmm_agg	period5	1000	-0.0013563	0.0433249	0.954
dsdopt;0.5;58;95;0;0	dsdopt	58	95	0	0.5	0	glmm_agg	trt	1000	-0.0016398	0.0414748	0.947
dsdopt;0.5;58;95;0;0	dsdopt	58	95	0	0.5	0	glmm_agg	trt*period1	1000	0.00329099	0.0527115	0.95
dsdopt;0.5;58;95;0;0	dsdopt	58	95	0	0.5	0	glmm_agg	trt*period2	1000	0.00165448	0.053765	0.957
dsdopt;0.5;58;95;0;0	dsdopt	58	95	0	0.5	0	glmm_agg	trt*period3	1000	0	0
dsdopt;0.5;58;95;0;0	dsdopt	58	95	0	0.5	0	glmm_agg	trt*period4	1000	0.00107743	0.0509972	0.934
dsdopt;0.5;58;95;0;0	dsdopt	58	95	0	0.5	0	glmm_agg	trt*period5	1000	0.000525516	0.0498101	0.964
dsdopt;0.5;58;95;0;0	dsdopt	58	95	0	0.5	0	glmm_ind	Intercept	982	-0.0018145	0.060847	0.94501
dsdopt;0.5;58;95;0;0	dsdopt	58	95	0	0.5	0	glmm_ind	period1	982	8.221e-05	0.0367671	0.9389
dsdopt;0.5;58;95;0;0	dsdopt	58	95	0	0.5	0	glmm_ind	period2	982	-0.00086206	0.0373405	0.95112
dsdopt;0.5;58;95;0;0	dsdopt	58	95	0	0.5	0	glmm_ind	period3	982	0	0
dsdopt;0.5;58;95;0;0	dsdopt	58	95	0	0.5	0	glmm_ind	period4	982	-0.0017114	0.0431876	0.9389
dsdopt;0.5;58;95;0;0	dsdopt	58	95	0	0.5	0	glmm_ind	period5	982	-0.0024689	0.0431795	0.954175
dsdopt;0.5;58;95;0;0	dsdopt	58	95	0	0.5	0	glmm_ind	trt	982	-0.00011866	0.0415168	0.947047
dsdopt;0.5;58;95;0;0	dsdopt	58	95	0	0.5	0	glmm_ind	trt*period1	982	0.00276696	0.0525396	0.949084
dsdopt;0.5;58;95;0;0	dsdopt	58	95	0	0.5	0	glmm_ind	trt*period2	982	0.00142561	0.0537704	0.956212
dsdopt;0.5;58;95;0;0	dsdopt	58	95	0	0.5	0	glmm_ind	trt*period3	982	0	0
dsdopt;0.5;58;95;0;0	dsdopt	58	95	0	0.5	0	glmm_ind	trt*period4	982	0.00107363	0.0507873	0.935845
dsdopt;0.5;58;95;0;0	dsdopt	58	95	0	0.5	0	glmm_ind	trt*period5	982	0.000791892	0.0496523	0.96334
dsdopt;0.5;58;95;0;-0.1	dsdopt	58	95	0	0.5	-0.1	gee_agg	Intercept	1000	0.00402494	0.0533177	0.943
dsdopt;0.5;58;95;0;-0.1	dsdopt	58	95	0	0.5	-0.1	gee_agg	period1	1000	-0.0018521	0.032389	0.93
dsdopt;0.5;58;95;0;-0.1	dsdopt	58	95	0	0.5	-0.1	gee_agg	period2	1000	-0.0019585	0.0324522	0.934
dsdopt;0.5;58;95;0;-0.1	dsdopt	58	95	0	0.5	-0.1	gee_agg	period3	1000	0	0	1
dsdopt;0.5;58;95;0;-0.1	dsdopt	58	95	0	0.5	-0.1	gee_agg	period4	1000	-0.00054136	0.0364557	0.936
dsdopt;0.5;58;95;0;-0.1	dsdopt	58	95	0	0.5	-0.1	gee_agg	period5	1000	-0.0006778	0.0384838	0.946
dsdopt;0.5;58;95;0;-0.1	dsdopt	58	95	0	0.5	-0.1	gee_agg	trt	1000	-0.0020006	0.0357512	0.944
dsdopt;0.5;58;95;0;-0.1	dsdopt	58	95	0	0.5	-0.1	gee_agg	trt*period1	1000	0.00239247	0.0493317	0.952
dsdopt;0.5;58;95;0;-0.1	dsdopt	58	95	0	0.5	-0.1	gee_agg	trt*period2	1000	0.00137789	0.0465957	0.952
dsdopt;0.5;58;95;0;-0.1	dsdopt	58	95	0	0.5	-0.1	gee_agg	trt*period3	1000	0	0	1
dsdopt;0.5;58;95;0;-0.1	dsdopt	58	95	0	0.5	-0.1	gee_agg	trt*period4	1000	-4.4973e-05	0.0426049	0.935
dsdopt;0.5;58;95;0;-0.1	dsdopt	58	95	0	0.5	-0.1	gee_agg	trt*period5	1000	-3.8709e-05	0.0433832	0.954
dsdopt;0.5;58;95;0;-0.1	dsdopt	58	95	0	0.5	-0.1	gee_ind	Intercept	1000	0.00399859	0.0533357	0.943
dsdopt;0.5;58;95;0;-0.1	dsdopt	58	95	0	0.5	-0.1	gee_ind	period1	1000	-0.0018275	0.032407	0.93
dsdopt;0.5;58;95;0;-0.1	dsdopt	58	95	0	0.5	-0.1	gee_ind	period2	1000	-0.0019342	0.0324747	0.933
dsdopt;0.5;58;95;0;-0.1	dsdopt	58	95	0	0.5	-0.1	gee_ind	period3	1000	0	0	1
dsdopt;0.5;58;95;0;-0.1	dsdopt	58	95	0	0.5	-0.1	gee_ind	period4	1000	-0.00054668	0.036458	0.936
dsdopt;0.5;58;95;0;-0.1	dsdopt	58	95	0	0.5	-0.1	gee_ind	period5	1000	-0.0006898	0.0384986	0.945
dsdopt;0.5;58;95;0;-0.1	dsdopt	58	95	0	0.5	-0.1	gee_ind	trt	1000	-0.0019725	0.0357597	0.943
dsdopt;0.5;58;95;0;-0.1	dsdopt	58	95	0	0.5	-0.1	gee_ind	trt*period1	1000	0.00237015	0.0493359	0.951
dsdopt;0.5;58;95;0;-0.1	dsdopt	58	95	0	0.5	-0.1	gee_ind	trt*period2	1000	0.00135089	0.0466203	0.951
dsdopt;0.5;58;95;0;-0.1	dsdopt	58	95	0	0.5	-0.1	gee_ind	trt*period3	1000	0	0	1
dsdopt;0.5;58;95;0;-0.1	dsdopt	58	95	0	0.5	-0.1	gee_ind	trt*period4	1000	-3.9923e-05	0.0426077	0.935
dsdopt;0.5;58;95;0;-0.1	dsdopt	58	95	0	0.5	-0.1	gee_ind	trt*period5	1000	-2.727e-05	0.043399	0.954
dsdopt;0.5;58;95;0;-0.1	dsdopt	58	95	0	0.5	-0.1	glmm_agg	Intercept	1000	0.00344545	0.0611547	0.948
dsdopt;0.5;58;95;0;-0.1	dsdopt	58	95	0	0.5	-0.1	glmm_agg	period1	1000	-0.0013682	0.0367191	0.941
dsdopt;0.5;58;95;0;-0.1	dsdopt	58	95	0	0.5	-0.1	glmm_agg	period2	1000	-0.0017335	0.0372882	0.953
dsdopt;0.5;58;95;0;-0.1	dsdopt	58	95	0	0.5	-0.1	glmm_agg	period3	1000	0	0
dsdopt;0.5;58;95;0;-0.1	dsdopt	58	95	0	0.5	-0.1	glmm_agg	period4	1000	-0.0011557	0.0432961	0.939
dsdopt;0.5;58;95;0;-0.1	dsdopt	58	95	0	0.5	-0.1	glmm_agg	period5	1000	-0.0013561	0.0433186	0.954
dsdopt;0.5;58;95;0;-0.1	dsdopt	58	95	0	0.5	-0.1	glmm_agg	trt	1000	-0.0015717	0.041443	0.947
dsdopt;0.5;58;95;0;-0.1	dsdopt	58	95	0	0.5	-0.1	glmm_agg	trt*period1	1000	0.00291741	0.0532034	0.949
dsdopt;0.5;58;95;0;-0.1	dsdopt	58	95	0	0.5	-0.1	glmm_agg	trt*period2	1000	0.00130509	0.053613	0.958
dsdopt;0.5;58;95;0;-0.1	dsdopt	58	95	0	0.5	-0.1	glmm_agg	trt*period3	1000	0	0
dsdopt;0.5;58;95;0;-0.1	dsdopt	58	95	0	0.5	-0.1	glmm_agg	trt*period4	1000	0.000353863	0.0506593	0.943
dsdopt;0.5;58;95;0;-0.1	dsdopt	58	95	0	0.5	-0.1	glmm_agg	trt*period5	1000	0.000341835	0.049221	0.955
dsdopt;0.5;58;95;0;-0.1	dsdopt	58	95	0	0.5	-0.1	glmm_ind	Intercept	975	-0.0018499	0.0605528	0.944615
dsdopt;0.5;58;95;0;-0.1	dsdopt	58	95	0	0.5	-0.1	glmm_ind	period1	975	0.000423218	0.0364675	0.941538
dsdopt;0.5;58;95;0;-0.1	dsdopt	58	95	0	0.5	-0.1	glmm_ind	period2	975	-0.00046805	0.0368686	0.955897
dsdopt;0.5;58;95;0;-0.1	dsdopt	58	95	0	0.5	-0.1	glmm_ind	period3	975	0	0
dsdopt;0.5;58;95;0;-0.1	dsdopt	58	95	0	0.5	-0.1	glmm_ind	period4	975	-0.0015603	0.0433218	0.937436
dsdopt;0.5;58;95;0;-0.1	dsdopt	58	95	0	0.5	-0.1	glmm_ind	period5	975	-0.0020677	0.043175	0.954872
dsdopt;0.5;58;95;0;-0.1	dsdopt	58	95	0	0.5	-0.1	glmm_ind	trt	975	-4.117e-05	0.0412139	0.944615
dsdopt;0.5;58;95;0;-0.1	dsdopt	58	95	0	0.5	-0.1	glmm_ind	trt*period1	975	0.00278502	0.0529951	0.949744
dsdopt;0.5;58;95;0;-0.1	dsdopt	58	95	0	0.5	-0.1	glmm_ind	trt*period2	975	0.00101609	0.0535239	0.956923
dsdopt;0.5;58;95;0;-0.1	dsdopt	58	95	0	0.5	-0.1	glmm_ind	trt*period3	975	0	0
dsdopt;0.5;58;95;0;-0.1	dsdopt	58	95	0	0.5	-0.1	glmm_ind	trt*period4	975	0.000747293	0.0507252	0.94359
dsdopt;0.5;58;95;0;-0.1	dsdopt	58	95	0	0.5	-0.1	glmm_ind	trt*period5	975	0.00091235	0.0490684	0.953846
dsdopt;0.8;58;96;0;0	dsdopt	58	96	0	0.8	0	gee_agg	Intercept	1000	0.00419929	0.0590842	0.942
dsdopt;0.8;58;96;0;0	dsdopt	58	96	0	0.8	0	gee_agg	period1	1000	-0.0016927	0.0310111	0.939
dsdopt;0.8;58;96;0;0	dsdopt	58	96	0	0.8	0	gee_agg	period2	1000	-0.0017107	0.0304921	0.946
dsdopt;0.8;58;96;0;0	dsdopt	58	96	0	0.8	0	gee_agg	period3	1000	0	0	1
dsdopt;0.8;58;96;0;0	dsdopt	58	96	0	0.8	0	gee_agg	period4	1000	0.000133501	0.0328387	0.941
dsdopt;0.8;58;96;0;0	dsdopt	58	96	0	0.8	0	gee_agg	period5	1000	0.000493947	0.038509	0.929
dsdopt;0.8;58;96;0;0	dsdopt	58	96	0	0.8	0	gee_agg	trt	1000	-0.0019238	0.0343756	0.948
dsdopt;0.8;58;96;0;0	dsdopt	58	96	0	0.8	0	gee_agg	trt*period1	1000	0.00310275	0.0483512	0.938
dsdopt;0.8;58;96;0;0	dsdopt	58	96	0	0.8	0	gee_agg	trt*period2	1000	0.00187226	0.0454631	0.942
dsdopt;0.8;58;96;0;0	dsdopt	58	96	0	0.8	0	gee_agg	trt*period3	1000	0	0	1
dsdopt;0.8;58;96;0;0	dsdopt	58	96	0	0.8	0	gee_agg	trt*period4	1000	-0.00057944	0.0390388	0.938
dsdopt;0.8;58;96;0;0	dsdopt	58	96	0	0.8	0	gee_agg	trt*period5	1000	-0.0011704	0.0440427	0.936
dsdopt;0.8;58;96;0;0	dsdopt	58	96	0	0.8	0	gee_ind	Intercept	1000	0.00416391	0.0591056	0.943
dsdopt;0.8;58;96;0;0	dsdopt	58	96	0	0.8	0	gee_ind	period1	1000	-0.0016619	0.0310292	0.94
dsdopt;0.8;58;96;0;0	dsdopt	58	96	0	0.8	0	gee_ind	period2	1000	-0.0016804	0.0305202	0.946
dsdopt;0.8;58;96;0;0	dsdopt	58	96	0	0.8	0	gee_ind	period3	1000	0	0	1
dsdopt;0.8;58;96;0;0	dsdopt	58	96	0	0.8	0	gee_ind	period4	1000	0.000126166	0.0328411	0.94
dsdopt;0.8;58;96;0;0	dsdopt	58	96	0	0.8	0	gee_ind	period5	1000	0.000478076	0.0385263	0.929
dsdopt;0.8;58;96;0;0	dsdopt	58	96	0	0.8	0	gee_ind	trt	1000	-0.0018873	0.0343894	0.946
dsdopt;0.8;58;96;0;0	dsdopt	58	96	0	0.8	0	gee_ind	trt*period1	1000	0.00307962	0.0483509	0.937
dsdopt;0.8;58;96;0;0	dsdopt	58	96	0	0.8	0	gee_ind	trt*period2	1000	0.00184445	0.0454838	0.941
dsdopt;0.8;58;96;0;0	dsdopt	58	96	0	0.8	0	gee_ind	trt*period3	1000	0	0	1
dsdopt;0.8;58;96;0;0	dsdopt	58	96	0	0.8	0	gee_ind	trt*period4	1000	-0.00057302	0.0390423	0.938
dsdopt;0.8;58;96;0;0	dsdopt	58	96	0	0.8	0	gee_ind	trt*period5	1000	-0.0011565	0.0440645	0.936
dsdopt;0.8;58;96;0;0	dsdopt	58	96	0	0.8	0	glmm_agg	Intercept	1000	0.00342637	0.0731508	0.949
dsdopt;0.8;58;96;0;0	dsdopt	58	96	0	0.8	0	glmm_agg	period1	1000	-0.0009946	0.0370175	0.951
dsdopt;0.8;58;96;0;0	dsdopt	58	96	0	0.8	0	glmm_agg	period2	1000	-0.0012941	0.0373306	0.948
dsdopt;0.8;58;96;0;0	dsdopt	58	96	0	0.8	0	glmm_agg	period3	1000	0	0
dsdopt;0.8;58;96;0;0	dsdopt	58	96	0	0.8	0	glmm_agg	period4	1000	-0.0005179	0.0423501	0.954
dsdopt;0.8;58;96;0;0	dsdopt	58	96	0	0.8	0	glmm_agg	period5	1000	-0.00045144	0.0455614	0.954
dsdopt;0.8;58;96;0;0	dsdopt	58	96	0	0.8	0	glmm_agg	trt	1000	-0.0012644	0.0423935	0.956
dsdopt;0.8;58;96;0;0	dsdopt	58	96	0	0.8	0	glmm_agg	trt*period1	1000	0.00336685	0.0553573	0.945
dsdopt;0.8;58;96;0;0	dsdopt	58	96	0	0.8	0	glmm_agg	trt*period2	1000	0.00162664	0.0553347	0.954
dsdopt;0.8;58;96;0;0	dsdopt	58	96	0	0.8	0	glmm_agg	trt*period3	1000	0	0
dsdopt;0.8;58;96;0;0	dsdopt	58	96	0	0.8	0	glmm_agg	trt*period4	1000	-0.00024884	0.0501951	0.951
dsdopt;0.8;58;96;0;0	dsdopt	58	96	0	0.8	0	glmm_agg	trt*period5	1000	-0.00069171	0.0517036	0.953
dsdopt;0.8;58;96;0;0	dsdopt	58	96	0	0.8	0	glmm_ind	Intercept	961	-0.0054611	0.0713385	0.950052
dsdopt;0.8;58;96;0;0	dsdopt	58	96	0	0.8	0	glmm_ind	period1	961	0.000657448	0.0367251	0.955255
dsdopt;0.8;58;96;0;0	dsdopt	58	96	0	0.8	0	glmm_ind	period2	961	-0.00055976	0.0369333	0.951093
dsdopt;0.8;58;96;0;0	dsdopt	58	96	0	0.8	0	glmm_ind	period3	961	0	0
dsdopt;0.8;58;96;0;0	dsdopt	58	96	0	0.8	0	glmm_ind	period4	961	-0.00086165	0.0423172	0.953174
dsdopt;0.8;58;96;0;0	dsdopt	58	96	0	0.8	0	glmm_ind	period5	961	-0.0017035	0.0457222	0.950052
dsdopt;0.8;58;96;0;0	dsdopt	58	96	0	0.8	0	glmm_ind	trt	961	0.00034305	0.0418666	0.958377
dsdopt;0.8;58;96;0;0	dsdopt	58	96	0	0.8	0	glmm_ind	trt*period1	961	0.00268551	0.054775	0.94693
dsdopt;0.8;58;96;0;0	dsdopt	58	96	0	0.8	0	glmm_ind	trt*period2	961	0.000852945	0.0548654	0.955255
dsdopt;0.8;58;96;0;0	dsdopt	58	96	0	0.8	0	glmm_ind	trt*period3	961	0	0
dsdopt;0.8;58;96;0;0	dsdopt	58	96	0	0.8	0	glmm_ind	trt*period4	961	-0.00065454	0.0499135	0.952133
dsdopt;0.8;58;96;0;0	dsdopt	58	96	0	0.8	0	glmm_ind	trt*period5	961	-0.0006162	0.051598	0.953174
dsdopt;0.8;58;96;0;-0.1	dsdopt	58	96	0	0.8	-0.1	gee_agg	Intercept	1000	0.0042727	0.0591029	0.942
dsdopt;0.8;58;96;0;-0.1	dsdopt	58	96	0	0.8	-0.1	gee_agg	period1	1000	-0.0016885	0.0310142	0.94
dsdopt;0.8;58;96;0;-0.1	dsdopt	58	96	0	0.8	-0.1	gee_agg	period2	1000	-0.0017046	0.0304965	0.945
dsdopt;0.8;58;96;0;-0.1	dsdopt	58	96	0	0.8	-0.1	gee_agg	period3	1000	0	0	1
dsdopt;0.8;58;96;0;-0.1	dsdopt	58	96	0	0.8	-0.1	gee_agg	period4	1000	0.000137172	0.0328434	0.941
dsdopt;0.8;58;96;0;-0.1	dsdopt	58	96	0	0.8	-0.1	gee_agg	period5	1000	0.000502475	0.0385218	0.93
dsdopt;0.8;58;96;0;-0.1	dsdopt	58	96	0	0.8	-0.1	gee_agg	trt	1000	-0.0020288	0.0342818	0.948
dsdopt;0.8;58;96;0;-0.1	dsdopt	58	96	0	0.8	-0.1	gee_agg	trt*period1	1000	0.00152575	0.0505022	0.952
dsdopt;0.8;58;96;0;-0.1	dsdopt	58	96	0	0.8	-0.1	gee_agg	trt*period2	1000	0.000844836	0.0455086	0.944
dsdopt;0.8;58;96;0;-0.1	dsdopt	58	96	0	0.8	-0.1	gee_agg	trt*period3	1000	0	0	1
dsdopt;0.8;58;96;0;-0.1	dsdopt	58	96	0	0.8	-0.1	gee_agg	trt*period4	1000	-0.00097186	0.0385952	0.935
dsdopt;0.8;58;96;0;-0.1	dsdopt	58	96	0	0.8	-0.1	gee_agg	trt*period5	1000	-0.00062216	0.0427317	0.942
dsdopt;0.8;58;96;0;-0.1	dsdopt	58	96	0	0.8	-0.1	gee_ind	Intercept	1000	0.00424558	0.0591225	0.942
dsdopt;0.8;58;96;0;-0.1	dsdopt	58	96	0	0.8	-0.1	gee_ind	period1	1000	-0.0016644	0.0310298	0.94
dsdopt;0.8;58;96;0;-0.1	dsdopt	58	96	0	0.8	-0.1	gee_ind	period2	1000	-0.0016809	0.0305227	0.946
dsdopt;0.8;58;96;0;-0.1	dsdopt	58	96	0	0.8	-0.1	gee_ind	period3	1000	0	0	1
dsdopt;0.8;58;96;0;-0.1	dsdopt	58	96	0	0.8	-0.1	gee_ind	period4	1000	0.000130647	0.0328455	0.941
dsdopt;0.8;58;96;0;-0.1	dsdopt	58	96	0	0.8	-0.1	gee_ind	period5	1000	0.000488426	0.0385378	0.931
dsdopt;0.8;58;96;0;-0.1	dsdopt	58	96	0	0.8	-0.1	gee_ind	trt	1000	-0.0020028	0.0342935	0.947
dsdopt;0.8;58;96;0;-0.1	dsdopt	58	96	0	0.8	-0.1	gee_ind	trt*period1	1000	0.0015108	0.0505158	0.951
dsdopt;0.8;58;96;0;-0.1	dsdopt	58	96	0	0.8	-0.1	gee_ind	trt*period2	1000	0.000823092	0.0455179	0.944
dsdopt;0.8;58;96;0;-0.1	dsdopt	58	96	0	0.8	-0.1	gee_ind	trt*period3	1000	0	0	1
dsdopt;0.8;58;96;0;-0.1	dsdopt	58	96	0	0.8	-0.1	gee_ind	trt*period4	1000	-0.00096576	0.0385979	0.936
dsdopt;0.8;58;96;0;-0.1	dsdopt	58	96	0	0.8	-0.1	gee_ind	trt*period5	1000	-0.00060903	0.0427488	0.942
dsdopt;0.8;58;96;0;-0.1	dsdopt	58	96	0	0.8	-0.1	glmm_agg	Intercept	1000	0.00357312	0.0731327	0.949
dsdopt;0.8;58;96;0;-0.1	dsdopt	58	96	0	0.8	-0.1	glmm_agg	period1	1000	-0.000995	0.0370244	0.951
dsdopt;0.8;58;96;0;-0.1	dsdopt	58	96	0	0.8	-0.1	glmm_agg	period2	1000	-0.0012911	0.0373319	0.948
dsdopt;0.8;58;96;0;-0.1	dsdopt	58	96	0	0.8	-0.1	glmm_agg	period3	1000	0	0
dsdopt;0.8;58;96;0;-0.1	dsdopt	58	96	0	0.8	-0.1	glmm_agg	period4	1000	-0.00051458	0.0423531	0.954
dsdopt;0.8;58;96;0;-0.1	dsdopt	58	96	0	0.8	-0.1	glmm_agg	period5	1000	-0.00044777	0.0455645	0.955
dsdopt;0.8;58;96;0;-0.1	dsdopt	58	96	0	0.8	-0.1	glmm_agg	trt	1000	-0.0014442	0.0423406	0.957
dsdopt;0.8;58;96;0;-0.1	dsdopt	58	96	0	0.8	-0.1	glmm_agg	trt*period1	1000	0.00160587	0.0553868	0.957
dsdopt;0.8;58;96;0;-0.1	dsdopt	58	96	0	0.8	-0.1	glmm_agg	trt*period2	1000	0.00026501	0.0553842	0.95
dsdopt;0.8;58;96;0;-0.1	dsdopt	58	96	0	0.8	-0.1	glmm_agg	trt*period3	1000	0	0
dsdopt;0.8;58;96;0;-0.1	dsdopt	58	96	0	0.8	-0.1	glmm_agg	trt*period4	1000	-0.00074283	0.0500174	0.953
dsdopt;0.8;58;96;0;-0.1	dsdopt	58	96	0	0.8	-0.1	glmm_agg	trt*period5	1000	3.4566e-05	0.0512167	0.949
dsdopt;0.8;58;96;0;-0.1	dsdopt	58	96	0	0.8	-0.1	glmm_ind	Intercept	964	-0.0045814	0.0724494	0.947095
dsdopt;0.8;58;96;0;-0.1	dsdopt	58	96	0	0.8	-0.1	glmm_ind	period1	964	0.000713999	0.0368479	0.95332
dsdopt;0.8;58;96;0;-0.1	dsdopt	58	96	0	0.8	-0.1	glmm_ind	period2	964	-0.00028433	0.0371237	0.948133
dsdopt;0.8;58;96;0;-0.1	dsdopt	58	96	0	0.8	-0.1	glmm_ind	period3	964	0	0
dsdopt;0.8;58;96;0;-0.1	dsdopt	58	96	0	0.8	-0.1	glmm_ind	period4	964	-0.0012142	0.0421153	0.954357
dsdopt;0.8;58;96;0;-0.1	dsdopt	58	96	0	0.8	-0.1	glmm_ind	period5	964	-0.0012093	0.0454491	0.951245
dsdopt;0.8;58;96;0;-0.1	dsdopt	58	96	0	0.8	-0.1	glmm_ind	trt	964	0.000267335	0.0421465	0.958506
dsdopt;0.8;58;96;0;-0.1	dsdopt	58	96	0	0.8	-0.1	glmm_ind	trt*period1	964	0.00166176	0.0553186	0.955394
dsdopt;0.8;58;96;0;-0.1	dsdopt	58	96	0	0.8	-0.1	glmm_ind	trt*period2	964	-0.00026608	0.0556177	0.948133
dsdopt;0.8;58;96;0;-0.1	dsdopt	58	96	0	0.8	-0.1	glmm_ind	trt*period3	964	0	0
dsdopt;0.8;58;96;0;-0.1	dsdopt	58	96	0	0.8	-0.1	glmm_ind	trt*period4	964	-0.00034104	0.0496137	0.955394
dsdopt;0.8;58;96;0;-0.1	dsdopt	58	96	0	0.8	-0.1	glmm_ind	trt*period5	964	0.000222904	0.0511539	0.94917
usdopt;0.2;21;38;37;-0.1	usdopt	21	38	37	0.2	-0.1	gee_agg	Intercept	1000	0.00115622	0.0377119	0.955
usdopt;0.2;21;38;37;-0.1	usdopt	21	38	37	0.2	-0.1	gee_agg	period1	1000	0.000204892	0.0262184	0.942
usdopt;0.2;21;38;37;-0.1	usdopt	21	38	37	0.2	-0.1	gee_agg	period2	1000	-0.00016947	0.0270484	0.936
usdopt;0.2;21;38;37;-0.1	usdopt	21	38	37	0.2	-0.1	gee_agg	period3	1000	0	0	1
usdopt;0.2;21;38;37;-0.1	usdopt	21	38	37	0.2	-0.1	gee_agg	period4	1000	0.00120234	0.0364375	0.934
usdopt;0.2;21;38;37;-0.1	usdopt	21	38	37	0.2	-0.1	gee_agg	period5	1000	0.00305216	0.0588263	0.933
usdopt;0.2;21;38;37;-0.1	usdopt	21	38	37	0.2	-0.1	gee_agg	trt	1000	0.000942184	0.0322868	0.938
usdopt;0.2;21;38;37;-0.1	usdopt	21	38	37	0.2	-0.1	gee_agg	trt*period1	1000	-0.0014425	0.0527981	0.939
usdopt;0.2;21;38;37;-0.1	usdopt	21	38	37	0.2	-0.1	gee_agg	trt*period2	1000	-0.00079166	0.0400061	0.942
usdopt;0.2;21;38;37;-0.1	usdopt	21	38	37	0.2	-0.1	gee_agg	trt*period3	1000	0	0	1
usdopt;0.2;21;38;37;-0.1	usdopt	21	38	37	0.2	-0.1	gee_agg	trt*period4	1000	-0.0017211	0.0439708	0.943
usdopt;0.2;21;38;37;-0.1	usdopt	21	38	37	0.2	-0.1	gee_agg	trt*period5	1000	-0.004255	0.063544	0.939
usdopt;0.2;21;38;37;-0.1	usdopt	21	38	37	0.2	-0.1	gee_ind	Intercept	1000	0.00115038	0.0377068	0.955
usdopt;0.2;21;38;37;-0.1	usdopt	21	38	37	0.2	-0.1	gee_ind	period1	1000	0.000211318	0.0262112	0.942
usdopt;0.2;21;38;37;-0.1	usdopt	21	38	37	0.2	-0.1	gee_ind	period2	1000	-0.00016524	0.0270498	0.936
usdopt;0.2;21;38;37;-0.1	usdopt	21	38	37	0.2	-0.1	gee_ind	period3	1000	0	0	1
usdopt;0.2;21;38;37;-0.1	usdopt	21	38	37	0.2	-0.1	gee_ind	period4	1000	0.00119771	0.0364567	0.933
usdopt;0.2;21;38;37;-0.1	usdopt	21	38	37	0.2	-0.1	gee_ind	period5	1000	0.00303846	0.0588754	0.933
usdopt;0.2;21;38;37;-0.1	usdopt	21	38	37	0.2	-0.1	gee_ind	trt	1000	0.000950893	0.0322819	0.939
usdopt;0.2;21;38;37;-0.1	usdopt	21	38	37	0.2	-0.1	gee_ind	trt*period1	1000	-0.001457	0.05279	0.939
usdopt;0.2;21;38;37;-0.1	usdopt	21	38	37	0.2	-0.1	gee_ind	trt*period2	1000	-0.00079712	0.0400056	0.943
usdopt;0.2;21;38;37;-0.1	usdopt	21	38	37	0.2	-0.1	gee_ind	trt*period3	1000	0	0	1
usdopt;0.2;21;38;37;-0.1	usdopt	21	38	37	0.2	-0.1	gee_ind	trt*period4	1000	-0.0017177	0.0439794	0.943
usdopt;0.2;21;38;37;-0.1	usdopt	21	38	37	0.2	-0.1	gee_ind	trt*period5	1000	-0.0042441	0.0635826	0.939
usdopt;0.2;21;38;37;-0.1	usdopt	21	38	37	0.2	-0.1	glmm_agg	Intercept	1000	0.000957909	0.0399077	0.947
usdopt;0.2;21;38;37;-0.1	usdopt	21	38	37	0.2	-0.1	glmm_agg	period1	1000	0.000292698	0.028256	0.94
usdopt;0.2;21;38;37;-0.1	usdopt	21	38	37	0.2	-0.1	glmm_agg	period2	1000	-0.00017223	0.0293973	0.943
usdopt;0.2;21;38;37;-0.1	usdopt	21	38	37	0.2	-0.1	glmm_agg	period3	1000	0	0
usdopt;0.2;21;38;37;-0.1	usdopt	21	38	37	0.2	-0.1	glmm_agg	period4	1000	0.00104901	0.0389985	0.946
usdopt;0.2;21;38;37;-0.1	usdopt	21	38	37	0.2	-0.1	glmm_agg	period5	1000	0.004032	0.0616559	0.958
usdopt;0.2;21;38;37;-0.1	usdopt	21	38	37	0.2	-0.1	glmm_agg	trt	1000	0.00113522	0.0348523	0.94
usdopt;0.2;21;38;37;-0.1	usdopt	21	38	37	0.2	-0.1	glmm_agg	trt*period1	1000	-0.0011315	0.0555303	0.955
usdopt;0.2;21;38;37;-0.1	usdopt	21	38	37	0.2	-0.1	glmm_agg	trt*period2	1000	-0.00082039	0.0434356	0.948
usdopt;0.2;21;38;37;-0.1	usdopt	21	38	37	0.2	-0.1	glmm_agg	trt*period3	1000	0	0
usdopt;0.2;21;38;37;-0.1	usdopt	21	38	37	0.2	-0.1	glmm_agg	trt*period4	1000	-0.0017602	0.0472282	0.945
usdopt;0.2;21;38;37;-0.1	usdopt	21	38	37	0.2	-0.1	glmm_agg	trt*period5	1000	-0.0055299	0.0668858	0.97
usdopt;0.2;21;38;37;-0.1	usdopt	21	38	37	0.2	-0.1	glmm_ind	Intercept	998	-0.0017178	0.0397703	0.952906
usdopt;0.2;21;38;37;-0.1	usdopt	21	38	37	0.2	-0.1	glmm_ind	period1	998	0.00128114	0.0281693	0.941884
usdopt;0.2;21;38;37;-0.1	usdopt	21	38	37	0.2	-0.1	glmm_ind	period2	998	0.000344797	0.0293151	0.941884
usdopt;0.2;21;38;37;-0.1	usdopt	21	38	37	0.2	-0.1	glmm_ind	period3	998	0	0
usdopt;0.2;21;38;37;-0.1	usdopt	21	38	37	0.2	-0.1	glmm_ind	period4	998	0.00044635	0.0388915	0.946894
usdopt;0.2;21;38;37;-0.1	usdopt	21	38	37	0.2	-0.1	glmm_ind	period5	998	0.00274404	0.0614486	0.960922
usdopt;0.2;21;38;37;-0.1	usdopt	21	38	37	0.2	-0.1	glmm_ind	trt	998	0.00212624	0.0347596	0.942886
usdopt;0.2;21;38;37;-0.1	usdopt	21	38	37	0.2	-0.1	glmm_ind	trt*period1	998	-0.0010141	0.055371	0.95491
usdopt;0.2;21;38;37;-0.1	usdopt	21	38	37	0.2	-0.1	glmm_ind	trt*period2	998	-0.00075467	0.0433122	0.948898
usdopt;0.2;21;38;37;-0.1	usdopt	21	38	37	0.2	-0.1	glmm_ind	trt*period3	998	0	0
usdopt;0.2;21;38;37;-0.1	usdopt	21	38	37	0.2	-0.1	glmm_ind	trt*period4	998	-0.0013535	0.0470933	0.94489
usdopt;0.2;21;38;37;-0.1	usdopt	21	38	37	0.2	-0.1	glmm_ind	trt*period5	998	-0.0047085	0.0666607	0.96994
usdopt;0.5;20;38;38;-0.1	usdopt	20	38	38	0.5	-0.1	gee_agg	Intercept	1000	0.00187027	0.048588	0.947
usdopt;0.5;20;38;38;-0.1	usdopt	20	38	38	0.5	-0.1	gee_agg	period1	1000	2.9293e-05	0.025146	0.943
usdopt;0.5;20;38;38;-0.1	usdopt	20	38	38	0.5	-0.1	gee_agg	period2	1000	-0.00010513	0.0255563	0.946
usdopt;0.5;20;38;38;-0.1	usdopt	20	38	38	0.5	-0.1	gee_agg	period3	1000	0	0	1
usdopt;0.5;20;38;38;-0.1	usdopt	20	38	38	0.5	-0.1	gee_agg	period4	1000	0.000714054	0.0345456	0.941
usdopt;0.5;20;38;38;-0.1	usdopt	20	38	38	0.5	-0.1	gee_agg	period5	1000	-0.00015284	0.0588096	0.925
usdopt;0.5;20;38;38;-0.1	usdopt	20	38	38	0.5	-0.1	gee_agg	trt	1000	0.000825719	0.0301958	0.945
usdopt;0.5;20;38;38;-0.1	usdopt	20	38	38	0.5	-0.1	gee_agg	trt*period1	1000	-0.00096267	0.0561104	0.929
usdopt;0.5;20;38;38;-0.1	usdopt	20	38	38	0.5	-0.1	gee_agg	trt*period2	1000	-0.00019775	0.0380048	0.956
usdopt;0.5;20;38;38;-0.1	usdopt	20	38	38	0.5	-0.1	gee_agg	trt*period3	1000	0	0	1
usdopt;0.5;20;38;38;-0.1	usdopt	20	38	38	0.5	-0.1	gee_agg	trt*period4	1000	-0.0016474	0.0429102	0.93
usdopt;0.5;20;38;38;-0.1	usdopt	20	38	38	0.5	-0.1	gee_agg	trt*period5	1000	-0.0009833	0.0631275	0.937
usdopt;0.5;20;38;38;-0.1	usdopt	20	38	38	0.5	-0.1	gee_ind	Intercept	1000	0.00185594	0.048587	0.947
usdopt;0.5;20;38;38;-0.1	usdopt	20	38	38	0.5	-0.1	gee_ind	period1	1000	4.1558e-05	0.0251463	0.943
usdopt;0.5;20;38;38;-0.1	usdopt	20	38	38	0.5	-0.1	gee_ind	period2	1000	-9.754e-05	0.0255597	0.946
usdopt;0.5;20;38;38;-0.1	usdopt	20	38	38	0.5	-0.1	gee_ind	period3	1000	0	0	1
usdopt;0.5;20;38;38;-0.1	usdopt	20	38	38	0.5	-0.1	gee_ind	period4	1000	0.000707197	0.0345722	0.941
usdopt;0.5;20;38;38;-0.1	usdopt	20	38	38	0.5	-0.1	gee_ind	period5	1000	-0.00017647	0.0589208	0.927
usdopt;0.5;20;38;38;-0.1	usdopt	20	38	38	0.5	-0.1	gee_ind	trt	1000	0.000847073	0.0301731	0.945
usdopt;0.5;20;38;38;-0.1	usdopt	20	38	38	0.5	-0.1	gee_ind	trt*period1	1000	-0.00096693	0.0561141	0.93
usdopt;0.5;20;38;38;-0.1	usdopt	20	38	38	0.5	-0.1	gee_ind	trt*period2	1000	-0.00020254	0.0380091	0.956
usdopt;0.5;20;38;38;-0.1	usdopt	20	38	38	0.5	-0.1	gee_ind	trt*period3	1000	0	0	1
usdopt;0.5;20;38;38;-0.1	usdopt	20	38	38	0.5	-0.1	gee_ind	trt*period4	1000	-0.0016452	0.0429288	0.93
usdopt;0.5;20;38;38;-0.1	usdopt	20	38	38	0.5	-0.1	gee_ind	trt*period5	1000	-0.00096784	0.0632278	0.937
usdopt;0.5;20;38;38;-0.1	usdopt	20	38	38	0.5	-0.1	glmm_agg	Intercept	1000	0.00137681	0.0561401	0.956
usdopt;0.5;20;38;38;-0.1	usdopt	20	38	38	0.5	-0.1	glmm_agg	period1	1000	0.000386944	0.0291743	0.943
usdopt;0.5;20;38;38;-0.1	usdopt	20	38	38	0.5	-0.1	glmm_agg	period2	1000	2.2413e-05	0.0304587	0.946
usdopt;0.5;20;38;38;-0.1	usdopt	20	38	38	0.5	-0.1	glmm_agg	period3	1000	0	0
usdopt;0.5;20;38;38;-0.1	usdopt	20	38	38	0.5	-0.1	glmm_agg	period4	1000	0.000148585	0.0402123	0.954
usdopt;0.5;20;38;38;-0.1	usdopt	20	38	38	0.5	-0.1	glmm_agg	period5	1000	0.000397646	0.0624675	0.956
usdopt;0.5;20;38;38;-0.1	usdopt	20	38	38	0.5	-0.1	glmm_agg	trt	1000	0.00131549	0.0360013	0.961
usdopt;0.5;20;38;38;-0.1	usdopt	20	38	38	0.5	-0.1	glmm_agg	trt*period1	1000	-0.00060524	0.0599636	0.94
usdopt;0.5;20;38;38;-0.1	usdopt	20	38	38	0.5	-0.1	glmm_agg	trt*period2	1000	-0.00035706	0.0447896	0.957
usdopt;0.5;20;38;38;-0.1	usdopt	20	38	38	0.5	-0.1	glmm_agg	trt*period3	1000	0	0
usdopt;0.5;20;38;38;-0.1	usdopt	20	38	38	0.5	-0.1	glmm_agg	trt*period4	1000	-0.0014344	0.0503611	0.933
usdopt;0.5;20;38;38;-0.1	usdopt	20	38	38	0.5	-0.1	glmm_agg	trt*period5	1000	-0.0019714	0.0687452	0.955
usdopt;0.5;20;38;38;-0.1	usdopt	20	38	38	0.5	-0.1	glmm_ind	Intercept	969	-0.0032158	0.0551729	0.957688
usdopt;0.5;20;38;38;-0.1	usdopt	20	38	38	0.5	-0.1	glmm_ind	period1	969	0.0015543	0.0289704	0.944272
usdopt;0.5;20;38;38;-0.1	usdopt	20	38	38	0.5	-0.1	glmm_ind	period2	969	0.000520474	0.0302228	0.949432
usdopt;0.5;20;38;38;-0.1	usdopt	20	38	38	0.5	-0.1	glmm_ind	period3	969	0	0
usdopt;0.5;20;38;38;-0.1	usdopt	20	38	38	0.5	-0.1	glmm_ind	period4	969	-0.00034821	0.0401919	0.95356
usdopt;0.5;20;38;38;-0.1	usdopt	20	38	38	0.5	-0.1	glmm_ind	period5	969	-0.0014368	0.0623191	0.955624
usdopt;0.5;20;38;38;-0.1	usdopt	20	38	38	0.5	-0.1	glmm_ind	trt	969	0.00240509	0.0358713	0.956656
usdopt;0.5;20;38;38;-0.1	usdopt	20	38	38	0.5	-0.1	glmm_ind	trt*period1	969	-0.00019044	0.060406	0.939112
usdopt;0.5;20;38;38;-0.1	usdopt	20	38	38	0.5	-0.1	glmm_ind	trt*period2	969	-0.00015442	0.0445083	0.95872
usdopt;0.5;20;38;38;-0.1	usdopt	20	38	38	0.5	-0.1	glmm_ind	trt*period3	969	0	0
usdopt;0.5;20;38;38;-0.1	usdopt	20	38	38	0.5	-0.1	glmm_ind	trt*period4	969	-0.0011675	0.0504024	0.930857
usdopt;0.5;20;38;38;-0.1	usdopt	20	38	38	0.5	-0.1	glmm_ind	trt*period5	969	-0.0006586	0.0686403	0.954592
usdopt;0.8;20;38;38;0	usdopt	20	38	38	0.8	0	gee_agg	Intercept	1000	0.00204614	0.0547633	0.95
usdopt;0.8;20;38;38;0	usdopt	20	38	38	0.8	0	gee_agg	period1	1000	0.000507001	0.0237919	0.948
usdopt;0.8;20;38;38;0	usdopt	20	38	38	0.8	0	gee_agg	period2	1000	0.000132525	0.0236422	0.938
usdopt;0.8;20;38;38;0	usdopt	20	38	38	0.8	0	gee_agg	period3	1000	0	0	1
usdopt;0.8;20;38;38;0	usdopt	20	38	38	0.8	0	gee_agg	period4	1000	0.00138162	0.0316758	0.939
usdopt;0.8;20;38;38;0	usdopt	20	38	38	0.8	0	gee_agg	period5	1000	0.0015568	0.0585391	0.931
usdopt;0.8;20;38;38;0	usdopt	20	38	38	0.8	0	gee_agg	trt	1000	0.000826866	0.0290868	0.947
usdopt;0.8;20;38;38;0	usdopt	20	38	38	0.8	0	gee_agg	trt*period1	1000	7.6896e-05	0.0537259	0.946
usdopt;0.8;20;38;38;0	usdopt	20	38	38	0.8	0	gee_agg	trt*period2	1000	0.000211951	0.0359665	0.946
usdopt;0.8;20;38;38;0	usdopt	20	38	38	0.8	0	gee_agg	trt*period3	1000	0	0	1
usdopt;0.8;20;38;38;0	usdopt	20	38	38	0.8	0	gee_agg	trt*period4	1000	-0.0020796	0.040638	0.927
usdopt;0.8;20;38;38;0	usdopt	20	38	38	0.8	0	gee_agg	trt*period5	1000	-0.0023826	0.0630094	0.95
usdopt;0.8;20;38;38;0	usdopt	20	38	38	0.8	0	gee_ind	Intercept	1000	0.00202549	0.0547631	0.951
usdopt;0.8;20;38;38;0	usdopt	20	38	38	0.8	0	gee_ind	period1	1000	0.000524476	0.0237924	0.947
usdopt;0.8;20;38;38;0	usdopt	20	38	38	0.8	0	gee_ind	period2	1000	0.000142809	0.0236483	0.937
usdopt;0.8;20;38;38;0	usdopt	20	38	38	0.8	0	gee_ind	period3	1000	0	0	1
usdopt;0.8;20;38;38;0	usdopt	20	38	38	0.8	0	gee_ind	period4	1000	0.00137216	0.0317072	0.938
usdopt;0.8;20;38;38;0	usdopt	20	38	38	0.8	0	gee_ind	period5	1000	0.00152033	0.0586757	0.931
usdopt;0.8;20;38;38;0	usdopt	20	38	38	0.8	0	gee_ind	trt	1000	0.000857454	0.0290651	0.947
usdopt;0.8;20;38;38;0	usdopt	20	38	38	0.8	0	gee_ind	trt*period1	1000	6.5884e-05	0.0537285	0.946
usdopt;0.8;20;38;38;0	usdopt	20	38	38	0.8	0	gee_ind	trt*period2	1000	0.00020604	0.0359771	0.946
usdopt;0.8;20;38;38;0	usdopt	20	38	38	0.8	0	gee_ind	trt*period3	1000	0	0	1
usdopt;0.8;20;38;38;0	usdopt	20	38	38	0.8	0	gee_ind	trt*period4	1000	-0.0020772	0.0406623	0.925
usdopt;0.8;20;38;38;0	usdopt	20	38	38	0.8	0	gee_ind	trt*period5	1000	-0.0023578	0.0631326	0.95
usdopt;0.8;20;38;38;0	usdopt	20	38	38	0.8	0	glmm_agg	Intercept	1000	0.00132731	0.0685687	0.955
usdopt;0.8;20;38;38;0	usdopt	20	38	38	0.8	0	glmm_agg	period1	1000	0.00124779	0.0293645	0.952
usdopt;0.8;20;38;38;0	usdopt	20	38	38	0.8	0	glmm_agg	period2	1000	0.000520606	0.0304496	0.944
usdopt;0.8;20;38;38;0	usdopt	20	38	38	0.8	0	glmm_agg	period3	1000	0	0
usdopt;0.8;20;38;38;0	usdopt	20	38	38	0.8	0	glmm_agg	period4	1000	0.000904921	0.0398591	0.949
usdopt;0.8;20;38;38;0	usdopt	20	38	38	0.8	0	glmm_agg	period5	1000	0.00195509	0.0637896	0.953
usdopt;0.8;20;38;38;0	usdopt	20	38	38	0.8	0	glmm_agg	trt	1000	0.00163549	0.0374307	0.948
usdopt;0.8;20;38;38;0	usdopt	20	38	38	0.8	0	glmm_agg	trt*period1	1000	8.4309e-05	0.0608607	0.956
usdopt;0.8;20;38;38;0	usdopt	20	38	38	0.8	0	glmm_agg	trt*period2	1000	-0.00018114	0.0456846	0.951
usdopt;0.8;20;38;38;0	usdopt	20	38	38	0.8	0	glmm_agg	trt*period3	1000	0	0
usdopt;0.8;20;38;38;0	usdopt	20	38	38	0.8	0	glmm_agg	trt*period4	1000	-0.0021046	0.0512552	0.941
usdopt;0.8;20;38;38;0	usdopt	20	38	38	0.8	0	glmm_agg	trt*period5	1000	-0.0035259	0.0696287	0.96
usdopt;0.8;20;38;38;0	usdopt	20	38	38	0.8	0	glmm_ind	Intercept	962	-0.0072095	0.0675954	0.956341
usdopt;0.8;20;38;38;0	usdopt	20	38	38	0.8	0	glmm_ind	period1	962	0.00306631	0.0292276	0.951143
usdopt;0.8;20;38;38;0	usdopt	20	38	38	0.8	0	glmm_ind	period2	962	0.0012701	0.0304247	0.944906
usdopt;0.8;20;38;38;0	usdopt	20	38	38	0.8	0	glmm_ind	period3	962	0	0
usdopt;0.8;20;38;38;0	usdopt	20	38	38	0.8	0	glmm_ind	period4	962	0.000362301	0.0398041	0.949064
usdopt;0.8;20;38;38;0	usdopt	20	38	38	0.8	0	glmm_ind	period5	962	0.0011241	0.0631318	0.955301
usdopt;0.8;20;38;38;0	usdopt	20	38	38	0.8	0	glmm_ind	trt	962	0.00332681	0.0374133	0.945946
usdopt;0.8;20;38;38;0	usdopt	20	38	38	0.8	0	glmm_ind	trt*period1	962	-0.00091578	0.0605606	0.956341
usdopt;0.8;20;38;38;0	usdopt	20	38	38	0.8	0	glmm_ind	trt*period2	962	-0.00041459	0.0457401	0.951143
usdopt;0.8;20;38;38;0	usdopt	20	38	38	0.8	0	glmm_ind	trt*period3	962	0	0
usdopt;0.8;20;38;38;0	usdopt	20	38	38	0.8	0	glmm_ind	trt*period4	962	-0.002498	0.0512802	0.941788
usdopt;0.8;20;38;38;0	usdopt	20	38	38	0.8	0	glmm_ind	trt*period5	962	-0.0039244	0.0691038	0.960499
usdopt;0.8;20;38;38;-0.1	usdopt	20	38	38	0.8	-0.1	gee_agg	Intercept	1000	0.00216933	0.0549811	0.953
usdopt;0.8;20;38;38;-0.1	usdopt	20	38	38	0.8	-0.1	gee_agg	period1	1000	0.000417412	0.0241254	0.94
usdopt;0.8;20;38;38;-0.1	usdopt	20	38	38	0.8	-0.1	gee_agg	period2	1000	0.000154345	0.0238002	0.939
usdopt;0.8;20;38;38;-0.1	usdopt	20	38	38	0.8	-0.1	gee_agg	period3	1000	0	0	1
usdopt;0.8;20;38;38;-0.1	usdopt	20	38	38	0.8	-0.1	gee_agg	period4	1000	0.00135128	0.0320418	0.936
usdopt;0.8;20;38;38;-0.1	usdopt	20	38	38	0.8	-0.1	gee_agg	period5	1000	0.00153556	0.0585308	0.931
usdopt;0.8;20;38;38;-0.1	usdopt	20	38	38	0.8	-0.1	gee_agg	trt	1000	0.000570116	0.0289037	0.943
usdopt;0.8;20;38;38;-0.1	usdopt	20	38	38	0.8	-0.1	gee_agg	trt*period1	1000	-0.0015662	0.0583419	0.933
usdopt;0.8;20;38;38;-0.1	usdopt	20	38	38	0.8	-0.1	gee_agg	trt*period2	1000	-0.00049397	0.036667	0.949
usdopt;0.8;20;38;38;-0.1	usdopt	20	38	38	0.8	-0.1	gee_agg	trt*period3	1000	0	0	1
usdopt;0.8;20;38;38;-0.1	usdopt	20	38	38	0.8	-0.1	gee_agg	trt*period4	1000	-0.0023585	0.0402315	0.935
usdopt;0.8;20;38;38;-0.1	usdopt	20	38	38	0.8	-0.1	gee_agg	trt*period5	1000	-0.0017569	0.0618969	0.952
usdopt;0.8;20;38;38;-0.1	usdopt	20	38	38	0.8	-0.1	gee_ind	Intercept	1000	0.00215318	0.0549847	0.953
usdopt;0.8;20;38;38;-0.1	usdopt	20	38	38	0.8	-0.1	gee_ind	period1	1000	0.00043108	0.0241312	0.94
usdopt;0.8;20;38;38;-0.1	usdopt	20	38	38	0.8	-0.1	gee_ind	period2	1000	0.000162751	0.0238088	0.94
usdopt;0.8;20;38;38;-0.1	usdopt	20	38	38	0.8	-0.1	gee_ind	period3	1000	0	0	1
usdopt;0.8;20;38;38;-0.1	usdopt	20	38	38	0.8	-0.1	gee_ind	period4	1000	0.00134453	0.0320735	0.936
usdopt;0.8;20;38;38;-0.1	usdopt	20	38	38	0.8	-0.1	gee_ind	period5	1000	0.00150482	0.0586551	0.931
usdopt;0.8;20;38;38;-0.1	usdopt	20	38	38	0.8	-0.1	gee_ind	trt	1000	0.000592819	0.0288973	0.942
usdopt;0.8;20;38;38;-0.1	usdopt	20	38	38	0.8	-0.1	gee_ind	trt*period1	1000	-0.0015685	0.0583699	0.933
usdopt;0.8;20;38;38;-0.1	usdopt	20	38	38	0.8	-0.1	gee_ind	trt*period2	1000	-0.00049874	0.0366775	0.949
usdopt;0.8;20;38;38;-0.1	usdopt	20	38	38	0.8	-0.1	gee_ind	trt*period3	1000	0	0	1
usdopt;0.8;20;38;38;-0.1	usdopt	20	38	38	0.8	-0.1	gee_ind	trt*period4	1000	-0.0023572	0.0402585	0.936
usdopt;0.8;20;38;38;-0.1	usdopt	20	38	38	0.8	-0.1	gee_ind	trt*period5	1000	-0.0017346	0.0620055	0.951
usdopt;0.8;20;38;38;-0.1	usdopt	20	38	38	0.8	-0.1	glmm_agg	Intercept	1000	0.00141387	0.0684356	0.955
usdopt;0.8;20;38;38;-0.1	usdopt	20	38	38	0.8	-0.1	glmm_agg	period1	1000	0.00117265	0.0293574	0.951
usdopt;0.8;20;38;38;-0.1	usdopt	20	38	38	0.8	-0.1	glmm_agg	period2	1000	0.000581613	0.0304264	0.946
usdopt;0.8;20;38;38;-0.1	usdopt	20	38	38	0.8	-0.1	glmm_agg	period3	1000	0	0
usdopt;0.8;20;38;38;-0.1	usdopt	20	38	38	0.8	-0.1	glmm_agg	period4	1000	0.000796338	0.0399648	0.947
usdopt;0.8;20;38;38;-0.1	usdopt	20	38	38	0.8	-0.1	glmm_agg	period5	1000	0.00192754	0.0637313	0.954
usdopt;0.8;20;38;38;-0.1	usdopt	20	38	38	0.8	-0.1	glmm_agg	trt	1000	0.00137276	0.0369945	0.946
usdopt;0.8;20;38;38;-0.1	usdopt	20	38	38	0.8	-0.1	glmm_agg	trt*period1	1000	-0.0017837	0.0620326	0.948
usdopt;0.8;20;38;38;-0.1	usdopt	20	38	38	0.8	-0.1	glmm_agg	trt*period2	1000	-0.0011627	0.0460022	0.954
usdopt;0.8;20;38;38;-0.1	usdopt	20	38	38	0.8	-0.1	glmm_agg	trt*period3	1000	0	0
usdopt;0.8;20;38;38;-0.1	usdopt	20	38	38	0.8	-0.1	glmm_agg	trt*period4	1000	-0.0023717	0.0510752	0.94
usdopt;0.8;20;38;38;-0.1	usdopt	20	38	38	0.8	-0.1	glmm_agg	trt*period5	1000	-0.0025777	0.0693369	0.955
usdopt;0.8;20;38;38;-0.1	usdopt	20	38	38	0.8	-0.1	glmm_ind	Intercept	955	-0.0061052	0.0676765	0.954974
usdopt;0.8;20;38;38;-0.1	usdopt	20	38	38	0.8	-0.1	glmm_ind	period1	955	0.00228615	0.029117	0.948691
usdopt;0.8;20;38;38;-0.1	usdopt	20	38	38	0.8	-0.1	glmm_ind	period2	955	0.000783514	0.0300925	0.950785
usdopt;0.8;20;38;38;-0.1	usdopt	20	38	38	0.8	-0.1	glmm_ind	period3	955	0	0
usdopt;0.8;20;38;38;-0.1	usdopt	20	38	38	0.8	-0.1	glmm_ind	period4	955	-0.00016588	0.0393732	0.94555
usdopt;0.8;20;38;38;-0.1	usdopt	20	38	38	0.8	-0.1	glmm_ind	period5	955	0.000295248	0.0631302	0.950785
usdopt;0.8;20;38;38;-0.1	usdopt	20	38	38	0.8	-0.1	glmm_ind	trt	955	0.00211331	0.0366334	0.950785
usdopt;0.8;20;38;38;-0.1	usdopt	20	38	38	0.8	-0.1	glmm_ind	trt*period1	955	-0.00085915	0.0623552	0.946597
usdopt;0.8;20;38;38;-0.1	usdopt	20	38	38	0.8	-0.1	glmm_ind	trt*period2	955	-0.00028789	0.0453923	0.956021
usdopt;0.8;20;38;38;-0.1	usdopt	20	38	38	0.8	-0.1	glmm_ind	trt*period3	955	0	0
usdopt;0.8;20;38;38;-0.1	usdopt	20	38	38	0.8	-0.1	glmm_ind	trt*period4	955	-0.0016124	0.0504962	0.940314
usdopt;0.8;20;38;38;-0.1	usdopt	20	38	38	0.8	-0.1	glmm_ind	trt*period5	955	-0.0012887	0.0685695	0.956021
usdopt;0.2;20;38;38;-0.1	usdopt	20	38	38	0.2	-0.1	gee_agg	Intercept	1000	0.00114618	0.0377087	0.955
usdopt;0.2;20;38;38;-0.1	usdopt	20	38	38	0.2	-0.1	gee_agg	period1	1000	0.000208715	0.0262578	0.939
usdopt;0.2;20;38;38;-0.1	usdopt	20	38	38	0.2	-0.1	gee_agg	period2	1000	-0.0001252	0.0269739	0.937
usdopt;0.2;20;38;38;-0.1	usdopt	20	38	38	0.2	-0.1	gee_agg	period3	1000	0	0	1
usdopt;0.2;20;38;38;-0.1	usdopt	20	38	38	0.2	-0.1	gee_agg	period4	1000	0.00134339	0.0365345	0.933
usdopt;0.2;20;38;38;-0.1	usdopt	20	38	38	0.2	-0.1	gee_agg	period5	1000	0.002362	0.0605911	0.931
usdopt;0.2;20;38;38;-0.1	usdopt	20	38	38	0.2	-0.1	gee_agg	trt	1000	0.000961835	0.0322803	0.937
usdopt;0.2;20;38;38;-0.1	usdopt	20	38	38	0.2	-0.1	gee_agg	trt*period1	1000	-0.0018021	0.0539429	0.936
usdopt;0.2;20;38;38;-0.1	usdopt	20	38	38	0.2	-0.1	gee_agg	trt*period2	1000	-0.0007004	0.0400559	0.945
usdopt;0.2;20;38;38;-0.1	usdopt	20	38	38	0.2	-0.1	gee_agg	trt*period3	1000	0	0	1
usdopt;0.2;20;38;38;-0.1	usdopt	20	38	38	0.2	-0.1	gee_agg	trt*period4	1000	-0.001835	0.0439244	0.944
usdopt;0.2;20;38;38;-0.1	usdopt	20	38	38	0.2	-0.1	gee_agg	trt*period5	1000	-0.0035445	0.0653384	0.93
usdopt;0.2;20;38;38;-0.1	usdopt	20	38	38	0.2	-0.1	gee_ind	Intercept	1000	0.00114067	0.0377038	0.955
usdopt;0.2;20;38;38;-0.1	usdopt	20	38	38	0.2	-0.1	gee_ind	period1	1000	0.000214767	0.0262509	0.94
usdopt;0.2;20;38;38;-0.1	usdopt	20	38	38	0.2	-0.1	gee_ind	period2	1000	-0.00012031	0.0269757	0.937
usdopt;0.2;20;38;38;-0.1	usdopt	20	38	38	0.2	-0.1	gee_ind	period3	1000	0	0	1
usdopt;0.2;20;38;38;-0.1	usdopt	20	38	38	0.2	-0.1	gee_ind	period4	1000	0.00133913	0.0365529	0.933
usdopt;0.2;20;38;38;-0.1	usdopt	20	38	38	0.2	-0.1	gee_ind	period5	1000	0.00235217	0.0606381	0.931
usdopt;0.2;20;38;38;-0.1	usdopt	20	38	38	0.2	-0.1	gee_ind	trt	1000	0.000969975	0.0322754	0.936
usdopt;0.2;20;38;38;-0.1	usdopt	20	38	38	0.2	-0.1	gee_ind	trt*period1	1000	-0.0018159	0.053934	0.936
usdopt;0.2;20;38;38;-0.1	usdopt	20	38	38	0.2	-0.1	gee_ind	trt*period2	1000	-0.00070835	0.0400547	0.946
usdopt;0.2;20;38;38;-0.1	usdopt	20	38	38	0.2	-0.1	gee_ind	trt*period3	1000	0	0	1
usdopt;0.2;20;38;38;-0.1	usdopt	20	38	38	0.2	-0.1	gee_ind	trt*period4	1000	-0.001832	0.0439327	0.945
usdopt;0.2;20;38;38;-0.1	usdopt	20	38	38	0.2	-0.1	gee_ind	trt*period5	1000	-0.0035377	0.0653748	0.931
usdopt;0.2;20;38;38;-0.1	usdopt	20	38	38	0.2	-0.1	glmm_agg	Intercept	1000	0.000951183	0.0398904	0.947
usdopt;0.2;20;38;38;-0.1	usdopt	20	38	38	0.2	-0.1	glmm_agg	period1	1000	0.000298176	0.0282871	0.939
usdopt;0.2;20;38;38;-0.1	usdopt	20	38	38	0.2	-0.1	glmm_agg	period2	1000	-0.00013052	0.0293163	0.944
usdopt;0.2;20;38;38;-0.1	usdopt	20	38	38	0.2	-0.1	glmm_agg	period3	1000	0	0
usdopt;0.2;20;38;38;-0.1	usdopt	20	38	38	0.2	-0.1	glmm_agg	period4	1000	0.00118036	0.0391223	0.943
usdopt;0.2;20;38;38;-0.1	usdopt	20	38	38	0.2	-0.1	glmm_agg	period5	1000	0.00319672	0.0633608	0.957
usdopt;0.2;20;38;38;-0.1	usdopt	20	38	38	0.2	-0.1	glmm_agg	trt	1000	0.00115693	0.0348378	0.938
usdopt;0.2;20;38;38;-0.1	usdopt	20	38	38	0.2	-0.1	glmm_agg	trt*period1	1000	-0.001589	0.0567008	0.951
usdopt;0.2;20;38;38;-0.1	usdopt	20	38	38	0.2	-0.1	glmm_agg	trt*period2	1000	-0.00074074	0.0434856	0.949
usdopt;0.2;20;38;38;-0.1	usdopt	20	38	38	0.2	-0.1	glmm_agg	trt*period3	1000	0	0
usdopt;0.2;20;38;38;-0.1	usdopt	20	38	38	0.2	-0.1	glmm_agg	trt*period4	1000	-0.0018578	0.0472031	0.944
usdopt;0.2;20;38;38;-0.1	usdopt	20	38	38	0.2	-0.1	glmm_agg	trt*period5	1000	-0.004675	0.0686847	0.963
usdopt;0.2;20;38;38;-0.1	usdopt	20	38	38	0.2	-0.1	glmm_ind	Intercept	997	-0.0017301	0.039771	0.952859
usdopt;0.2;20;38;38;-0.1	usdopt	20	38	38	0.2	-0.1	glmm_ind	period1	997	0.0013354	0.0281738	0.937813
usdopt;0.2;20;38;38;-0.1	usdopt	20	38	38	0.2	-0.1	glmm_ind	period2	997	0.000465255	0.0292347	0.943831
usdopt;0.2;20;38;38;-0.1	usdopt	20	38	38	0.2	-0.1	glmm_ind	period3	997	0	0
usdopt;0.2;20;38;38;-0.1	usdopt	20	38	38	0.2	-0.1	glmm_ind	period4	997	0.000690008	0.0389444	0.942828
usdopt;0.2;20;38;38;-0.1	usdopt	20	38	38	0.2	-0.1	glmm_ind	period5	997	0.00162413	0.0629257	0.957874
usdopt;0.2;20;38;38;-0.1	usdopt	20	38	38	0.2	-0.1	glmm_ind	trt	997	0.00222892	0.0347222	0.937813
usdopt;0.2;20;38;38;-0.1	usdopt	20	38	38	0.2	-0.1	glmm_ind	trt*period1	997	-0.0014275	0.0564371	0.951856
usdopt;0.2;20;38;38;-0.1	usdopt	20	38	38	0.2	-0.1	glmm_ind	trt*period2	997	-0.00074112	0.0434083	0.948847
usdopt;0.2;20;38;38;-0.1	usdopt	20	38	38	0.2	-0.1	glmm_ind	trt*period3	997	0	0
usdopt;0.2;20;38;38;-0.1	usdopt	20	38	38	0.2	-0.1	glmm_ind	trt*period4	997	-0.0015674	0.0470015	0.944835
usdopt;0.2;20;38;38;-0.1	usdopt	20	38	38	0.2	-0.1	glmm_ind	trt*period5	997	-0.0035061	0.0681574	0.962889
usdopt;0.5;19;39;38;-0.1	usdopt	19	39	38	0.5	-0.1	gee_agg	Intercept	1000	0.00188639	0.0486056	0.947
usdopt;0.5;19;39;38;-0.1	usdopt	19	39	38	0.5	-0.1	gee_agg	period1	1000	6.2182e-05	0.0251528	0.942
usdopt;0.5;19;39;38;-0.1	usdopt	19	39	38	0.5	-0.1	gee_agg	period2	1000	-0.00010744	0.0255532	0.947
usdopt;0.5;19;39;38;-0.1	usdopt	19	39	38	0.5	-0.1	gee_agg	period3	1000	0	0	1
usdopt;0.5;19;39;38;-0.1	usdopt	19	39	38	0.5	-0.1	gee_agg	period4	1000	0.00071372	0.0345249	0.942
usdopt;0.5;19;39;38;-0.1	usdopt	19	39	38	0.5	-0.1	gee_agg	period5	1000	0.000563576	0.0595741	0.933
usdopt;0.5;19;39;38;-0.1	usdopt	19	39	38	0.5	-0.1	gee_agg	trt	1000	0.000793762	0.0301778	0.948
usdopt;0.5;19;39;38;-0.1	usdopt	19	39	38	0.5	-0.1	gee_agg	trt*period1	1000	-0.00082478	0.0568027	0.928
usdopt;0.5;19;39;38;-0.1	usdopt	19	39	38	0.5	-0.1	gee_agg	trt*period2	1000	-0.00021084	0.0379932	0.957
usdopt;0.5;19;39;38;-0.1	usdopt	19	39	38	0.5	-0.1	gee_agg	trt*period3	1000	0	0	1
usdopt;0.5;19;39;38;-0.1	usdopt	19	39	38	0.5	-0.1	gee_agg	trt*period4	1000	-0.0016383	0.042901	0.93
usdopt;0.5;19;39;38;-0.1	usdopt	19	39	38	0.5	-0.1	gee_agg	trt*period5	1000	-0.0016776	0.0637964	0.944
usdopt;0.5;19;39;38;-0.1	usdopt	19	39	38	0.5	-0.1	gee_ind	Intercept	1000	0.00187257	0.0486043	0.946
usdopt;0.5;19;39;38;-0.1	usdopt	19	39	38	0.5	-0.1	gee_ind	period1	1000	7.3875e-05	0.0251528	0.943
usdopt;0.5;19;39;38;-0.1	usdopt	19	39	38	0.5	-0.1	gee_ind	period2	1000	-0.00010011	0.0255567	0.946
usdopt;0.5;19;39;38;-0.1	usdopt	19	39	38	0.5	-0.1	gee_ind	period3	1000	0	0	1
usdopt;0.5;19;39;38;-0.1	usdopt	19	39	38	0.5	-0.1	gee_ind	period4	1000	0.00070708	0.0345513	0.943
usdopt;0.5;19;39;38;-0.1	usdopt	19	39	38	0.5	-0.1	gee_ind	period5	1000	0.000542515	0.0596846	0.933
usdopt;0.5;19;39;38;-0.1	usdopt	19	39	38	0.5	-0.1	gee_ind	trt	1000	0.000814245	0.0301565	0.948
usdopt;0.5;19;39;38;-0.1	usdopt	19	39	38	0.5	-0.1	gee_ind	trt*period1	1000	-0.00082656	0.0568059	0.928
usdopt;0.5;19;39;38;-0.1	usdopt	19	39	38	0.5	-0.1	gee_ind	trt*period2	1000	-0.00021546	0.0379977	0.957
usdopt;0.5;19;39;38;-0.1	usdopt	19	39	38	0.5	-0.1	gee_ind	trt*period3	1000	0	0	1
usdopt;0.5;19;39;38;-0.1	usdopt	19	39	38	0.5	-0.1	gee_ind	trt*period4	1000	-0.0016361	0.0429192	0.93
usdopt;0.5;19;39;38;-0.1	usdopt	19	39	38	0.5	-0.1	gee_ind	trt*period5	1000	-0.0016645	0.0638945	0.944
usdopt;0.5;19;39;38;-0.1	usdopt	19	39	38	0.5	-0.1	glmm_agg	Intercept	1000	0.00139783	0.056155	0.957
usdopt;0.5;19;39;38;-0.1	usdopt	19	39	38	0.5	-0.1	glmm_agg	period1	1000	0.000433765	0.0291768	0.944
usdopt;0.5;19;39;38;-0.1	usdopt	19	39	38	0.5	-0.1	glmm_agg	period2	1000	2.345e-05	0.0304532	0.946
usdopt;0.5;19;39;38;-0.1	usdopt	19	39	38	0.5	-0.1	glmm_agg	period3	1000	0	0
usdopt;0.5;19;39;38;-0.1	usdopt	19	39	38	0.5	-0.1	glmm_agg	period4	1000	0.000147642	0.0401924	0.954
usdopt;0.5;19;39;38;-0.1	usdopt	19	39	38	0.5	-0.1	glmm_agg	period5	1000	0.000925431	0.0631782	0.959
usdopt;0.5;19;39;38;-0.1	usdopt	19	39	38	0.5	-0.1	glmm_agg	trt	1000	0.00127566	0.0359866	0.963
usdopt;0.5;19;39;38;-0.1	usdopt	19	39	38	0.5	-0.1	glmm_agg	trt*period1	1000	-0.00038348	0.0605948	0.94
usdopt;0.5;19;39;38;-0.1	usdopt	19	39	38	0.5	-0.1	glmm_agg	trt*period2	1000	-0.00038721	0.0447814	0.958
usdopt;0.5;19;39;38;-0.1	usdopt	19	39	38	0.5	-0.1	glmm_agg	trt*period3	1000	0	0
usdopt;0.5;19;39;38;-0.1	usdopt	19	39	38	0.5	-0.1	glmm_agg	trt*period4	1000	-0.001421	0.0503573	0.935
usdopt;0.5;19;39;38;-0.1	usdopt	19	39	38	0.5	-0.1	glmm_agg	trt*period5	1000	-0.0024731	0.0693927	0.956
usdopt;0.5;19;39;38;-0.1	usdopt	19	39	38	0.5	-0.1	glmm_ind	Intercept	980	-0.0033697	0.0558834	0.953061
usdopt;0.5;19;39;38;-0.1	usdopt	19	39	38	0.5	-0.1	glmm_ind	period1	980	0.00163722	0.0291985	0.945918
usdopt;0.5;19;39;38;-0.1	usdopt	19	39	38	0.5	-0.1	glmm_ind	period2	980	0.000620709	0.0304164	0.945918
usdopt;0.5;19;39;38;-0.1	usdopt	19	39	38	0.5	-0.1	glmm_ind	period3	980	0	0
usdopt;0.5;19;39;38;-0.1	usdopt	19	39	38	0.5	-0.1	glmm_ind	period4	980	-0.00031238	0.0401635	0.953061
usdopt;0.5;19;39;38;-0.1	usdopt	19	39	38	0.5	-0.1	glmm_ind	period5	980	-0.00079355	0.0632053	0.956122
usdopt;0.5;19;39;38;-0.1	usdopt	19	39	38	0.5	-0.1	glmm_ind	trt	980	0.00230151	0.0359714	0.955102
usdopt;0.5;19;39;38;-0.1	usdopt	19	39	38	0.5	-0.1	glmm_ind	trt*period1	980	-0.00012523	0.0607685	0.938776
usdopt;0.5;19;39;38;-0.1	usdopt	19	39	38	0.5	-0.1	glmm_ind	trt*period2	980	-9.467e-05	0.0446239	0.958163
usdopt;0.5;19;39;38;-0.1	usdopt	19	39	38	0.5	-0.1	glmm_ind	trt*period3	980	0	0
usdopt;0.5;19;39;38;-0.1	usdopt	19	39	38	0.5	-0.1	glmm_ind	trt*period4	980	-0.00092507	0.0502847	0.935714
usdopt;0.5;19;39;38;-0.1	usdopt	19	39	38	0.5	-0.1	glmm_ind	trt*period5	980	-0.0012371	0.069536	0.955102
usdopt;0.8;19;39;38;0	usdopt	19	39	38	0.8	0	gee_agg	Intercept	1000	0.00206474	0.0547821	0.951
usdopt;0.8;19;39;38;0	usdopt	19	39	38	0.8	0	gee_agg	period1	1000	0.00052933	0.0238016	0.946
usdopt;0.8;19;39;38;0	usdopt	19	39	38	0.8	0	gee_agg	period2	1000	0.000127853	0.0236426	0.939
usdopt;0.8;19;39;38;0	usdopt	19	39	38	0.8	0	gee_agg	period3	1000	0	0	1
usdopt;0.8;19;39;38;0	usdopt	19	39	38	0.8	0	gee_agg	period4	1000	0.00138718	0.0316642	0.939
usdopt;0.8;19;39;38;0	usdopt	19	39	38	0.8	0	gee_agg	period5	1000	0.00230841	0.0597334	0.929
usdopt;0.8;19;39;38;0	usdopt	19	39	38	0.8	0	gee_agg	trt	1000	0.000790551	0.0290581	0.949
usdopt;0.8;19;39;38;0	usdopt	19	39	38	0.8	0	gee_agg	trt*period1	1000	0.000222995	0.0546626	0.949
usdopt;0.8;19;39;38;0	usdopt	19	39	38	0.8	0	gee_agg	trt*period2	1000	0.000203039	0.0359679	0.946
usdopt;0.8;19;39;38;0	usdopt	19	39	38	0.8	0	gee_agg	trt*period3	1000	0	0	1
usdopt;0.8;19;39;38;0	usdopt	19	39	38	0.8	0	gee_agg	trt*period4	1000	-0.0020773	0.0406205	0.928
usdopt;0.8;19;39;38;0	usdopt	19	39	38	0.8	0	gee_agg	trt*period5	1000	-0.0031242	0.0638271	0.946
usdopt;0.8;19;39;38;0	usdopt	19	39	38	0.8	0	gee_ind	Intercept	1000	0.00204447	0.054781	0.951
usdopt;0.8;19;39;38;0	usdopt	19	39	38	0.8	0	gee_ind	period1	1000	0.000546496	0.023802	0.945
usdopt;0.8;19;39;38;0	usdopt	19	39	38	0.8	0	gee_ind	period2	1000	0.000137991	0.0236485	0.94
usdopt;0.8;19;39;38;0	usdopt	19	39	38	0.8	0	gee_ind	period3	1000	0	0	1
usdopt;0.8;19;39;38;0	usdopt	19	39	38	0.8	0	gee_ind	period4	1000	0.00137801	0.0316952	0.939
usdopt;0.8;19;39;38;0	usdopt	19	39	38	0.8	0	gee_ind	period5	1000	0.0022765	0.0598668	0.928
usdopt;0.8;19;39;38;0	usdopt	19	39	38	0.8	0	gee_ind	trt	1000	0.000820532	0.0290361	0.948
usdopt;0.8;19;39;38;0	usdopt	19	39	38	0.8	0	gee_ind	trt*period1	1000	0.000213165	0.0546639	0.95
usdopt;0.8;19;39;38;0	usdopt	19	39	38	0.8	0	gee_ind	trt*period2	1000	0.000197082	0.0359787	0.945
usdopt;0.8;19;39;38;0	usdopt	19	39	38	0.8	0	gee_ind	trt*period3	1000	0	0	1
usdopt;0.8;19;39;38;0	usdopt	19	39	38	0.8	0	gee_ind	trt*period4	1000	-0.0020751	0.0406442	0.926
usdopt;0.8;19;39;38;0	usdopt	19	39	38	0.8	0	gee_ind	trt*period5	1000	-0.0031042	0.063946	0.946
usdopt;0.8;19;39;38;0	usdopt	19	39	38	0.8	0	glmm_agg	Intercept	1000	0.00135354	0.0685786	0.955
usdopt;0.8;19;39;38;0	usdopt	19	39	38	0.8	0	glmm_agg	period1	1000	0.00128037	0.0293828	0.952
usdopt;0.8;19;39;38;0	usdopt	19	39	38	0.8	0	glmm_agg	period2	1000	0.00051627	0.0304484	0.945
usdopt;0.8;19;39;38;0	usdopt	19	39	38	0.8	0	glmm_agg	period3	1000	0	0
usdopt;0.8;19;39;38;0	usdopt	19	39	38	0.8	0	glmm_agg	period4	1000	0.000909955	0.0398446	0.949
usdopt;0.8;19;39;38;0	usdopt	19	39	38	0.8	0	glmm_agg	period5	1000	0.00265545	0.0644889	0.96
usdopt;0.8;19;39;38;0	usdopt	19	39	38	0.8	0	glmm_agg	trt	1000	0.00158806	0.03739	0.947
usdopt;0.8;19;39;38;0	usdopt	19	39	38	0.8	0	glmm_agg	trt*period1	1000	0.0002168	0.06191	0.955
usdopt;0.8;19;39;38;0	usdopt	19	39	38	0.8	0	glmm_agg	trt*period2	1000	-0.00019355	0.0456958	0.95
usdopt;0.8;19;39;38;0	usdopt	19	39	38	0.8	0	glmm_agg	trt*period3	1000	0	0
usdopt;0.8;19;39;38;0	usdopt	19	39	38	0.8	0	glmm_agg	trt*period4	1000	-0.0020989	0.0512315	0.941
usdopt;0.8;19;39;38;0	usdopt	19	39	38	0.8	0	glmm_agg	trt*period5	1000	-0.0042083	0.0701056	0.967
usdopt;0.8;19;39;38;0	usdopt	19	39	38	0.8	0	glmm_ind	Intercept	963	-0.0075392	0.0672985	0.957425
usdopt;0.8;19;39;38;0	usdopt	19	39	38	0.8	0	glmm_ind	period1	963	0.00275536	0.0291975	0.951194
usdopt;0.8;19;39;38;0	usdopt	19	39	38	0.8	0	glmm_ind	period2	963	0.00118636	0.0303752	0.946002
usdopt;0.8;19;39;38;0	usdopt	19	39	38	0.8	0	glmm_ind	period3	963	0	0
usdopt;0.8;19;39;38;0	usdopt	19	39	38	0.8	0	glmm_ind	period4	963	0.000336379	0.0392486	0.952233
usdopt;0.8;19;39;38;0	usdopt	19	39	38	0.8	0	glmm_ind	period5	963	0.00173466	0.064367	0.958463
usdopt;0.8;19;39;38;0	usdopt	19	39	38	0.8	0	glmm_ind	trt	963	0.00289448	0.0369138	0.952233
usdopt;0.8;19;39;38;0	usdopt	19	39	38	0.8	0	glmm_ind	trt*period1	963	3.5427e-05	0.0615168	0.956386
usdopt;0.8;19;39;38;0	usdopt	19	39	38	0.8	0	glmm_ind	trt*period2	963	-5.9683e-05	0.0456133	0.951194
usdopt;0.8;19;39;38;0	usdopt	19	39	38	0.8	0	glmm_ind	trt*period3	963	0	0
usdopt;0.8;19;39;38;0	usdopt	19	39	38	0.8	0	glmm_ind	trt*period4	963	-0.0019608	0.0505788	0.946002
usdopt;0.8;19;39;38;0	usdopt	19	39	38	0.8	0	glmm_ind	trt*period5	963	-0.0044829	0.0698097	0.966771
usdopt;0.8;19;39;38;-0.1	usdopt	19	39	38	0.8	-0.1	gee_agg	Intercept	1000	0.00218414	0.0549862	0.952
usdopt;0.8;19;39;38;-0.1	usdopt	19	39	38	0.8	-0.1	gee_agg	period1	1000	0.00044476	0.0241349	0.943
usdopt;0.8;19;39;38;-0.1	usdopt	19	39	38	0.8	-0.1	gee_agg	period2	1000	0.000151882	0.0237979	0.941
usdopt;0.8;19;39;38;-0.1	usdopt	19	39	38	0.8	-0.1	gee_agg	period3	1000	0	0	1
usdopt;0.8;19;39;38;-0.1	usdopt	19	39	38	0.8	-0.1	gee_agg	period4	1000	0.00135188	0.0320342	0.935
usdopt;0.8;19;39;38;-0.1	usdopt	19	39	38	0.8	-0.1	gee_agg	period5	1000	0.00228811	0.0597367	0.928
usdopt;0.8;19;39;38;-0.1	usdopt	19	39	38	0.8	-0.1	gee_agg	trt	1000	0.000541215	0.0288659	0.943
usdopt;0.8;19;39;38;-0.1	usdopt	19	39	38	0.8	-0.1	gee_agg	trt*period1	1000	-0.0014155	0.058833	0.934
usdopt;0.8;19;39;38;-0.1	usdopt	19	39	38	0.8	-0.1	gee_agg	trt*period2	1000	-0.00050486	0.0366715	0.949
usdopt;0.8;19;39;38;-0.1	usdopt	19	39	38	0.8	-0.1	gee_agg	trt*period3	1000	0	0	1
usdopt;0.8;19;39;38;-0.1	usdopt	19	39	38	0.8	-0.1	gee_agg	trt*period4	1000	-0.0023515	0.0402234	0.936
usdopt;0.8;19;39;38;-0.1	usdopt	19	39	38	0.8	-0.1	gee_agg	trt*period5	1000	-0.0024911	0.0626855	0.948
usdopt;0.8;19;39;38;-0.1	usdopt	19	39	38	0.8	-0.1	gee_ind	Intercept	1000	0.0021684	0.0549891	0.952
usdopt;0.8;19;39;38;-0.1	usdopt	19	39	38	0.8	-0.1	gee_ind	period1	1000	0.000458146	0.0241405	0.943
usdopt;0.8;19;39;38;-0.1	usdopt	19	39	38	0.8	-0.1	gee_ind	period2	1000	0.000160118	0.0238064	0.941
usdopt;0.8;19;39;38;-0.1	usdopt	19	39	38	0.8	-0.1	gee_ind	period3	1000	0	0	1
usdopt;0.8;19;39;38;-0.1	usdopt	19	39	38	0.8	-0.1	gee_ind	period4	1000	0.00134529	0.0320655	0.935
usdopt;0.8;19;39;38;-0.1	usdopt	19	39	38	0.8	-0.1	gee_ind	period5	1000	0.00226114	0.0598578	0.928
usdopt;0.8;19;39;38;-0.1	usdopt	19	39	38	0.8	-0.1	gee_ind	trt	1000	0.0005633	0.0288593	0.944
usdopt;0.8;19;39;38;-0.1	usdopt	19	39	38	0.8	-0.1	gee_ind	trt*period1	1000	-0.0014173	0.0588587	0.935
usdopt;0.8;19;39;38;-0.1	usdopt	19	39	38	0.8	-0.1	gee_ind	trt*period2	1000	-0.00050964	0.0366822	0.949
usdopt;0.8;19;39;38;-0.1	usdopt	19	39	38	0.8	-0.1	gee_ind	trt*period3	1000	0	0	1
usdopt;0.8;19;39;38;-0.1	usdopt	19	39	38	0.8	-0.1	gee_ind	trt*period4	1000	-0.0023503	0.0402497	0.937
usdopt;0.8;19;39;38;-0.1	usdopt	19	39	38	0.8	-0.1	gee_ind	trt*period5	1000	-0.0024727	0.0627898	0.948
usdopt;0.8;19;39;38;-0.1	usdopt	19	39	38	0.8	-0.1	glmm_agg	Intercept	1000	0.00142035	0.0684292	0.954
usdopt;0.8;19;39;38;-0.1	usdopt	19	39	38	0.8	-0.1	glmm_agg	period1	1000	0.00121275	0.029364	0.953
usdopt;0.8;19;39;38;-0.1	usdopt	19	39	38	0.8	-0.1	glmm_agg	period2	1000	0.000578838	0.030422	0.946
usdopt;0.8;19;39;38;-0.1	usdopt	19	39	38	0.8	-0.1	glmm_agg	period3	1000	0	0
usdopt;0.8;19;39;38;-0.1	usdopt	19	39	38	0.8	-0.1	glmm_agg	period4	1000	0.000801754	0.039958	0.946
usdopt;0.8;19;39;38;-0.1	usdopt	19	39	38	0.8	-0.1	glmm_agg	period5	1000	0.00261543	0.0644554	0.961
usdopt;0.8;19;39;38;-0.1	usdopt	19	39	38	0.8	-0.1	glmm_agg	trt	1000	0.00132713	0.0369561	0.946
usdopt;0.8;19;39;38;-0.1	usdopt	19	39	38	0.8	-0.1	glmm_agg	trt*period1	1000	-0.0016342	0.0624529	0.946
usdopt;0.8;19;39;38;-0.1	usdopt	19	39	38	0.8	-0.1	glmm_agg	trt*period2	1000	-0.0011746	0.0460127	0.953
usdopt;0.8;19;39;38;-0.1	usdopt	19	39	38	0.8	-0.1	glmm_agg	trt*period3	1000	0	0
usdopt;0.8;19;39;38;-0.1	usdopt	19	39	38	0.8	-0.1	glmm_agg	trt*period4	1000	-0.0023622	0.0510645	0.94
usdopt;0.8;19;39;38;-0.1	usdopt	19	39	38	0.8	-0.1	glmm_agg	trt*period5	1000	-0.0032386	0.0698184	0.962
usdopt;0.8;19;39;38;-0.1	usdopt	19	39	38	0.8	-0.1	glmm_ind	Intercept	972	-0.0070748	0.0673345	0.957819
usdopt;0.8;19;39;38;-0.1	usdopt	19	39	38	0.8	-0.1	glmm_ind	period1	972	0.0026969	0.0294837	0.950617
usdopt;0.8;19;39;38;-0.1	usdopt	19	39	38	0.8	-0.1	glmm_ind	period2	972	0.00133937	0.0304514	0.944444
usdopt;0.8;19;39;38;-0.1	usdopt	19	39	38	0.8	-0.1	glmm_ind	period3	972	0	0
usdopt;0.8;19;39;38;-0.1	usdopt	19	39	38	0.8	-0.1	glmm_ind	period4	972	9.0948e-05	0.0401001	0.942387
usdopt;0.8;19;39;38;-0.1	usdopt	19	39	38	0.8	-0.1	glmm_ind	period5	972	0.00136483	0.0644595	0.960905
usdopt;0.8;19;39;38;-0.1	usdopt	19	39	38	0.8	-0.1	glmm_ind	trt	972	0.00298912	0.0370029	0.945473
usdopt;0.8;19;39;38;-0.1	usdopt	19	39	38	0.8	-0.1	glmm_ind	trt*period1	972	-0.0018318	0.0617242	0.947531
usdopt;0.8;19;39;38;-0.1	usdopt	19	39	38	0.8	-0.1	glmm_ind	trt*period2	972	-0.0011325	0.0460427	0.952675
usdopt;0.8;19;39;38;-0.1	usdopt	19	39	38	0.8	-0.1	glmm_ind	trt*period3	972	0	0
usdopt;0.8;19;39;38;-0.1	usdopt	19	39	38	0.8	-0.1	glmm_ind	trt*period4	972	-0.0021576	0.0511542	0.9393
usdopt;0.8;19;39;38;-0.1	usdopt	19	39	38	0.8	-0.1	glmm_ind	trt*period5	972	-0.0027308	0.0697586	0.962963

## Sheet: EXCH_pwr
Additional File 4(b). Simulation results (type I error and power) for symmetric interaction effects with M=192 and an exchangeable correlation structure
sheet	design	c0	c1	c2	vc	theta_j	method	parms	power
pgd;0.2;0;0;0;0	pgd	0	0	0	0.2	0	gee_agg	period	1
pgd;0.2;0;0;0;0	pgd	0	0	0	0.2	0	gee_agg	trt	1
pgd;0.2;0;0;0;0	pgd	0	0	0	0.2	0	gee_agg	trt*period	0.045
pgd;0.2;0;0;0;0	pgd	0	0	0	0.2	0	gee_ind	period	1
pgd;0.2;0;0;0;0	pgd	0	0	0	0.2	0	gee_ind	trt	1
pgd;0.2;0;0;0;0	pgd	0	0	0	0.2	0	gee_ind	trt*period	0.045
pgd;0.2;0;0;0;0	pgd	0	0	0	0.2	0	glmm_agg	period	1
pgd;0.2;0;0;0;0	pgd	0	0	0	0.2	0	glmm_agg	trt	1
pgd;0.2;0;0;0;0	pgd	0	0	0	0.2	0	glmm_agg	trt*period	0.059
pgd;0.2;0;0;0;0	pgd	0	0	0	0.2	0	glmm_ind	period	1
pgd;0.2;0;0;0;0	pgd	0	0	0	0.2	0	glmm_ind	trt	1
pgd;0.2;0;0;0;0	pgd	0	0	0	0.2	0	glmm_ind	trt*period	0.0581745
pgd;0.2;0;0;0;-0.1	pgd	0	0	0	0.2	-0.1	gee_agg	period	1
pgd;0.2;0;0;0;-0.1	pgd	0	0	0	0.2	-0.1	gee_agg	trt	1
pgd;0.2;0;0;0;-0.1	pgd	0	0	0	0.2	-0.1	gee_agg	trt*period	0.998
pgd;0.2;0;0;0;-0.1	pgd	0	0	0	0.2	-0.1	gee_ind	period	1
pgd;0.2;0;0;0;-0.1	pgd	0	0	0	0.2	-0.1	gee_ind	trt	1
pgd;0.2;0;0;0;-0.1	pgd	0	0	0	0.2	-0.1	gee_ind	trt*period	0.998
pgd;0.2;0;0;0;-0.1	pgd	0	0	0	0.2	-0.1	glmm_agg	period	1
pgd;0.2;0;0;0;-0.1	pgd	0	0	0	0.2	-0.1	glmm_agg	trt	1
pgd;0.2;0;0;0;-0.1	pgd	0	0	0	0.2	-0.1	glmm_agg	trt*period	0.998
pgd;0.2;0;0;0;-0.1	pgd	0	0	0	0.2	-0.1	glmm_ind	period	1
pgd;0.2;0;0;0;-0.1	pgd	0	0	0	0.2	-0.1	glmm_ind	trt	1
pgd;0.2;0;0;0;-0.1	pgd	0	0	0	0.2	-0.1	glmm_ind	trt*period	0.997996
pgd;0.5;0;0;0;0	pgd	0	0	0	0.5	0	gee_agg	period	1
pgd;0.5;0;0;0;0	pgd	0	0	0	0.5	0	gee_agg	trt	0.942
pgd;0.5;0;0;0;0	pgd	0	0	0	0.5	0	gee_agg	trt*period	0.041
pgd;0.5;0;0;0;0	pgd	0	0	0	0.5	0	gee_ind	period	1
pgd;0.5;0;0;0;0	pgd	0	0	0	0.5	0	gee_ind	trt	0.942
pgd;0.5;0;0;0;0	pgd	0	0	0	0.5	0	gee_ind	trt*period	0.041
pgd;0.5;0;0;0;0	pgd	0	0	0	0.5	0	glmm_agg	period	1
pgd;0.5;0;0;0;0	pgd	0	0	0	0.5	0	glmm_agg	trt	0.963
pgd;0.5;0;0;0;0	pgd	0	0	0	0.5	0	glmm_agg	trt*period	0.047
pgd;0.5;0;0;0;0	pgd	0	0	0	0.5	0	glmm_ind	period	1
pgd;0.5;0;0;0;0	pgd	0	0	0	0.5	0	glmm_ind	trt	0.962129
pgd;0.5;0;0;0;0	pgd	0	0	0	0.5	0	glmm_ind	trt*period	0.0481064
pgd;0.5;0;0;0;-0.1	pgd	0	0	0	0.5	-0.1	gee_agg	period	1
pgd;0.5;0;0;0;-0.1	pgd	0	0	0	0.5	-0.1	gee_agg	trt	0.993
pgd;0.5;0;0;0;-0.1	pgd	0	0	0	0.5	-0.1	gee_agg	trt*period	0.992
pgd;0.5;0;0;0;-0.1	pgd	0	0	0	0.5	-0.1	gee_ind	period	1
pgd;0.5;0;0;0;-0.1	pgd	0	0	0	0.5	-0.1	gee_ind	trt	0.993
pgd;0.5;0;0;0;-0.1	pgd	0	0	0	0.5	-0.1	gee_ind	trt*period	0.992
pgd;0.5;0;0;0;-0.1	pgd	0	0	0	0.5	-0.1	glmm_agg	period	1
pgd;0.5;0;0;0;-0.1	pgd	0	0	0	0.5	-0.1	glmm_agg	trt	0.997
pgd;0.5;0;0;0;-0.1	pgd	0	0	0	0.5	-0.1	glmm_agg	trt*period	0.997
pgd;0.5;0;0;0;-0.1	pgd	0	0	0	0.5	-0.1	glmm_ind	period	1
pgd;0.5;0;0;0;-0.1	pgd	0	0	0	0.5	-0.1	glmm_ind	trt	0.996939
pgd;0.5;0;0;0;-0.1	pgd	0	0	0	0.5	-0.1	glmm_ind	trt*period	0.996939
pgd;0.8;0;0;0;0	pgd	0	0	0	0.8	0	gee_agg	period	1
pgd;0.8;0;0;0;0	pgd	0	0	0	0.8	0	gee_agg	trt	0.819
pgd;0.8;0;0;0;0	pgd	0	0	0	0.8	0	gee_agg	trt*period	0.059
pgd;0.8;0;0;0;0	pgd	0	0	0	0.8	0	gee_ind	period	1
pgd;0.8;0;0;0;0	pgd	0	0	0	0.8	0	gee_ind	trt	0.819
pgd;0.8;0;0;0;0	pgd	0	0	0	0.8	0	gee_ind	trt*period	0.057
pgd;0.8;0;0;0;0	pgd	0	0	0	0.8	0	glmm_agg	period	1
pgd;0.8;0;0;0;0	pgd	0	0	0	0.8	0	glmm_agg	trt	0.858
pgd;0.8;0;0;0;0	pgd	0	0	0	0.8	0	glmm_agg	trt*period	0.047
pgd;0.8;0;0;0;0	pgd	0	0	0	0.8	0	glmm_ind	period	1
pgd;0.8;0;0;0;0	pgd	0	0	0	0.8	0	glmm_ind	trt	0.852881
pgd;0.8;0;0;0;0	pgd	0	0	0	0.8	0	glmm_ind	trt*period	0.0473251
pgd;0.8;0;0;0;-0.1	pgd	0	0	0	0.8	-0.1	gee_agg	period	1
pgd;0.8;0;0;0;-0.1	pgd	0	0	0	0.8	-0.1	gee_agg	trt	0.95
pgd;0.8;0;0;0;-0.1	pgd	0	0	0	0.8	-0.1	gee_agg	trt*period	0.994
pgd;0.8;0;0;0;-0.1	pgd	0	0	0	0.8	-0.1	gee_ind	period	1
pgd;0.8;0;0;0;-0.1	pgd	0	0	0	0.8	-0.1	gee_ind	trt	0.95
pgd;0.8;0;0;0;-0.1	pgd	0	0	0	0.8	-0.1	gee_ind	trt*period	0.994
pgd;0.8;0;0;0;-0.1	pgd	0	0	0	0.8	-0.1	glmm_agg	period	1
pgd;0.8;0;0;0;-0.1	pgd	0	0	0	0.8	-0.1	glmm_agg	trt	0.97
pgd;0.8;0;0;0;-0.1	pgd	0	0	0	0.8	-0.1	glmm_agg	trt*period	0.994
pgd;0.8;0;0;0;-0.1	pgd	0	0	0	0.8	-0.1	glmm_ind	period	1
pgd;0.8;0;0;0;-0.1	pgd	0	0	0	0.8	-0.1	glmm_ind	trt	0.968553
pgd;0.8;0;0;0;-0.1	pgd	0	0	0	0.8	-0.1	glmm_ind	trt*period	0.994759
dsd;0.2;0;0;0;0	dsd	0	0	0	0.2	0	gee_agg	period	1
dsd;0.2;0;0;0;0	dsd	0	0	0	0.2	0	gee_agg	trt	1
dsd;0.2;0;0;0;0	dsd	0	0	0	0.2	0	gee_agg	trt*period	0.048
dsd;0.2;0;0;0;0	dsd	0	0	0	0.2	0	gee_ind	period	1
dsd;0.2;0;0;0;0	dsd	0	0	0	0.2	0	gee_ind	trt	1
dsd;0.2;0;0;0;0	dsd	0	0	0	0.2	0	gee_ind	trt*period	0.049
dsd;0.2;0;0;0;0	dsd	0	0	0	0.2	0	glmm_agg	period	1
dsd;0.2;0;0;0;0	dsd	0	0	0	0.2	0	glmm_agg	trt	1
dsd;0.2;0;0;0;0	dsd	0	0	0	0.2	0	glmm_agg	trt*period	0.06
dsd;0.2;0;0;0;0	dsd	0	0	0	0.2	0	glmm_ind	period	1
dsd;0.2;0;0;0;0	dsd	0	0	0	0.2	0	glmm_ind	trt	1
dsd;0.2;0;0;0;0	dsd	0	0	0	0.2	0	glmm_ind	trt*period	0.0620621
dsd;0.2;0;0;0;-0.1	dsd	0	0	0	0.2	-0.1	gee_agg	period	1
dsd;0.2;0;0;0;-0.1	dsd	0	0	0	0.2	-0.1	gee_agg	trt	1
dsd;0.2;0;0;0;-0.1	dsd	0	0	0	0.2	-0.1	gee_agg	trt*period	0.99
dsd;0.2;0;0;0;-0.1	dsd	0	0	0	0.2	-0.1	gee_ind	period	1
dsd;0.2;0;0;0;-0.1	dsd	0	0	0	0.2	-0.1	gee_ind	trt	1
dsd;0.2;0;0;0;-0.1	dsd	0	0	0	0.2	-0.1	gee_ind	trt*period	0.99
dsd;0.2;0;0;0;-0.1	dsd	0	0	0	0.2	-0.1	glmm_agg	period	1
dsd;0.2;0;0;0;-0.1	dsd	0	0	0	0.2	-0.1	glmm_agg	trt	1
dsd;0.2;0;0;0;-0.1	dsd	0	0	0	0.2	-0.1	glmm_agg	trt*period	0.995
dsd;0.2;0;0;0;-0.1	dsd	0	0	0	0.2	-0.1	glmm_ind	period	1
dsd;0.2;0;0;0;-0.1	dsd	0	0	0	0.2	-0.1	glmm_ind	trt	1
dsd;0.2;0;0;0;-0.1	dsd	0	0	0	0.2	-0.1	glmm_ind	trt*period	0.99499
dsd;0.5;0;0;0;0	dsd	0	0	0	0.5	0	gee_agg	period	1
dsd;0.5;0;0;0;0	dsd	0	0	0	0.5	0	gee_agg	trt	1
dsd;0.5;0;0;0;0	dsd	0	0	0	0.5	0	gee_agg	trt*period	0.057
dsd;0.5;0;0;0;0	dsd	0	0	0	0.5	0	gee_ind	period	1
dsd;0.5;0;0;0;0	dsd	0	0	0	0.5	0	gee_ind	trt	1
dsd;0.5;0;0;0;0	dsd	0	0	0	0.5	0	gee_ind	trt*period	0.057
dsd;0.5;0;0;0;0	dsd	0	0	0	0.5	0	glmm_agg	period	1
dsd;0.5;0;0;0;0	dsd	0	0	0	0.5	0	glmm_agg	trt	1
dsd;0.5;0;0;0;0	dsd	0	0	0	0.5	0	glmm_agg	trt*period	0.068
dsd;0.5;0;0;0;0	dsd	0	0	0	0.5	0	glmm_ind	period	1
dsd;0.5;0;0;0;0	dsd	0	0	0	0.5	0	glmm_ind	trt	1
dsd;0.5;0;0;0;0	dsd	0	0	0	0.5	0	glmm_ind	trt*period	0.0693582
dsd;0.5;0;0;0;-0.1	dsd	0	0	0	0.5	-0.1	gee_agg	period	1
dsd;0.5;0;0;0;-0.1	dsd	0	0	0	0.5	-0.1	gee_agg	trt	1
dsd;0.5;0;0;0;-0.1	dsd	0	0	0	0.5	-0.1	gee_agg	trt*period	0.981
dsd;0.5;0;0;0;-0.1	dsd	0	0	0	0.5	-0.1	gee_ind	period	1
dsd;0.5;0;0;0;-0.1	dsd	0	0	0	0.5	-0.1	gee_ind	trt	1
dsd;0.5;0;0;0;-0.1	dsd	0	0	0	0.5	-0.1	gee_ind	trt*period	0.981
dsd;0.5;0;0;0;-0.1	dsd	0	0	0	0.5	-0.1	glmm_agg	period	1
dsd;0.5;0;0;0;-0.1	dsd	0	0	0	0.5	-0.1	glmm_agg	trt	1
dsd;0.5;0;0;0;-0.1	dsd	0	0	0	0.5	-0.1	glmm_agg	trt*period	0.99
dsd;0.5;0;0;0;-0.1	dsd	0	0	0	0.5	-0.1	glmm_ind	period	1
dsd;0.5;0;0;0;-0.1	dsd	0	0	0	0.5	-0.1	glmm_ind	trt	1
dsd;0.5;0;0;0;-0.1	dsd	0	0	0	0.5	-0.1	glmm_ind	trt*period	0.989868
dsd;0.8;0;0;0;0	dsd	0	0	0	0.8	0	gee_agg	period	1
dsd;0.8;0;0;0;0	dsd	0	0	0	0.8	0	gee_agg	trt	1
dsd;0.8;0;0;0;0	dsd	0	0	0	0.8	0	gee_agg	trt*period	0.061
dsd;0.8;0;0;0;0	dsd	0	0	0	0.8	0	gee_ind	period	1
dsd;0.8;0;0;0;0	dsd	0	0	0	0.8	0	gee_ind	trt	1
dsd;0.8;0;0;0;0	dsd	0	0	0	0.8	0	gee_ind	trt*period	0.061
dsd;0.8;0;0;0;0	dsd	0	0	0	0.8	0	glmm_agg	period	1
dsd;0.8;0;0;0;0	dsd	0	0	0	0.8	0	glmm_agg	trt	1
dsd;0.8;0;0;0;0	dsd	0	0	0	0.8	0	glmm_agg	trt*period	0.051
dsd;0.8;0;0;0;0	dsd	0	0	0	0.8	0	glmm_ind	period	1
dsd;0.8;0;0;0;0	dsd	0	0	0	0.8	0	glmm_ind	trt	1
dsd;0.8;0;0;0;0	dsd	0	0	0	0.8	0	glmm_ind	trt*period	0.0507246
dsd;0.8;0;0;0;-0.1	dsd	0	0	0	0.8	-0.1	gee_agg	period	1
dsd;0.8;0;0;0;-0.1	dsd	0	0	0	0.8	-0.1	gee_agg	trt	1
dsd;0.8;0;0;0;-0.1	dsd	0	0	0	0.8	-0.1	gee_agg	trt*period	0.969
dsd;0.8;0;0;0;-0.1	dsd	0	0	0	0.8	-0.1	gee_ind	period	1
dsd;0.8;0;0;0;-0.1	dsd	0	0	0	0.8	-0.1	gee_ind	trt	1
dsd;0.8;0;0;0;-0.1	dsd	0	0	0	0.8	-0.1	gee_ind	trt*period	0.969
dsd;0.8;0;0;0;-0.1	dsd	0	0	0	0.8	-0.1	glmm_agg	period	1
dsd;0.8;0;0;0;-0.1	dsd	0	0	0	0.8	-0.1	glmm_agg	trt	1
dsd;0.8;0;0;0;-0.1	dsd	0	0	0	0.8	-0.1	glmm_agg	trt*period	0.986
dsd;0.8;0;0;0;-0.1	dsd	0	0	0	0.8	-0.1	glmm_ind	period	1
dsd;0.8;0;0;0;-0.1	dsd	0	0	0	0.8	-0.1	glmm_ind	trt	1
dsd;0.8;0;0;0;-0.1	dsd	0	0	0	0.8	-0.1	glmm_ind	trt*period	0.986598
usd;0.2;0;0;0;0	usd	0	0	0	0.2	0	gee_agg	period	1
usd;0.2;0;0;0;0	usd	0	0	0	0.2	0	gee_agg	trt	1
usd;0.2;0;0;0;0	usd	0	0	0	0.2	0	gee_agg	trt*period	0.051
usd;0.2;0;0;0;0	usd	0	0	0	0.2	0	gee_ind	period	1
usd;0.2;0;0;0;0	usd	0	0	0	0.2	0	gee_ind	trt	1
usd;0.2;0;0;0;0	usd	0	0	0	0.2	0	gee_ind	trt*period	0.052
usd;0.2;0;0;0;0	usd	0	0	0	0.2	0	glmm_agg	period	1
usd;0.2;0;0;0;0	usd	0	0	0	0.2	0	glmm_agg	trt	1
usd;0.2;0;0;0;0	usd	0	0	0	0.2	0	glmm_agg	trt*period	0.047
usd;0.2;0;0;0;0	usd	0	0	0	0.2	0	glmm_ind	period	1
usd;0.2;0;0;0;0	usd	0	0	0	0.2	0	glmm_ind	trt	1
usd;0.2;0;0;0;0	usd	0	0	0	0.2	0	glmm_ind	trt*period	0.0471888
usd;0.2;0;0;0;-0.1	usd	0	0	0	0.2	-0.1	gee_agg	period	1
usd;0.2;0;0;0;-0.1	usd	0	0	0	0.2	-0.1	gee_agg	trt	1
usd;0.2;0;0;0;-0.1	usd	0	0	0	0.2	-0.1	gee_agg	trt*period	0.953
usd;0.2;0;0;0;-0.1	usd	0	0	0	0.2	-0.1	gee_ind	period	1
usd;0.2;0;0;0;-0.1	usd	0	0	0	0.2	-0.1	gee_ind	trt	1
usd;0.2;0;0;0;-0.1	usd	0	0	0	0.2	-0.1	gee_ind	trt*period	0.953
usd;0.2;0;0;0;-0.1	usd	0	0	0	0.2	-0.1	glmm_agg	period	1
usd;0.2;0;0;0;-0.1	usd	0	0	0	0.2	-0.1	glmm_agg	trt	1
usd;0.2;0;0;0;-0.1	usd	0	0	0	0.2	-0.1	glmm_agg	trt*period	0.968
usd;0.2;0;0;0;-0.1	usd	0	0	0	0.2	-0.1	glmm_ind	period	1
usd;0.2;0;0;0;-0.1	usd	0	0	0	0.2	-0.1	glmm_ind	trt	1
usd;0.2;0;0;0;-0.1	usd	0	0	0	0.2	-0.1	glmm_ind	trt*period	0.967904
usd;0.5;0;0;0;0	usd	0	0	0	0.5	0	gee_agg	period	1
usd;0.5;0;0;0;0	usd	0	0	0	0.5	0	gee_agg	trt	1
usd;0.5;0;0;0;0	usd	0	0	0	0.5	0	gee_agg	trt*period	0.057
usd;0.5;0;0;0;0	usd	0	0	0	0.5	0	gee_ind	period	1
usd;0.5;0;0;0;0	usd	0	0	0	0.5	0	gee_ind	trt	1
usd;0.5;0;0;0;0	usd	0	0	0	0.5	0	gee_ind	trt*period	0.057
usd;0.5;0;0;0;0	usd	0	0	0	0.5	0	glmm_agg	period	1
usd;0.5;0;0;0;0	usd	0	0	0	0.5	0	glmm_agg	trt	1
usd;0.5;0;0;0;0	usd	0	0	0	0.5	0	glmm_agg	trt*period	0.063
usd;0.5;0;0;0;0	usd	0	0	0	0.5	0	glmm_ind	period	1
usd;0.5;0;0;0;0	usd	0	0	0	0.5	0	glmm_ind	trt	1
usd;0.5;0;0;0;0	usd	0	0	0	0.5	0	glmm_ind	trt*period	0.0629515
usd;0.5;0;0;0;-0.1	usd	0	0	0	0.5	-0.1	gee_agg	period	1
usd;0.5;0;0;0;-0.1	usd	0	0	0	0.5	-0.1	gee_agg	trt	1
usd;0.5;0;0;0;-0.1	usd	0	0	0	0.5	-0.1	gee_agg	trt*period	0.927
usd;0.5;0;0;0;-0.1	usd	0	0	0	0.5	-0.1	gee_ind	period	1
usd;0.5;0;0;0;-0.1	usd	0	0	0	0.5	-0.1	gee_ind	trt	1
usd;0.5;0;0;0;-0.1	usd	0	0	0	0.5	-0.1	gee_ind	trt*period	0.928
usd;0.5;0;0;0;-0.1	usd	0	0	0	0.5	-0.1	glmm_agg	period	1
usd;0.5;0;0;0;-0.1	usd	0	0	0	0.5	-0.1	glmm_agg	trt	1
usd;0.5;0;0;0;-0.1	usd	0	0	0	0.5	-0.1	glmm_agg	trt*period	0.965
usd;0.5;0;0;0;-0.1	usd	0	0	0	0.5	-0.1	glmm_ind	period	1
usd;0.5;0;0;0;-0.1	usd	0	0	0	0.5	-0.1	glmm_ind	trt	1
usd;0.5;0;0;0;-0.1	usd	0	0	0	0.5	-0.1	glmm_ind	trt*period	0.966119
usd;0.8;0;0;0;0	usd	0	0	0	0.8	0	gee_agg	period	1
usd;0.8;0;0;0;0	usd	0	0	0	0.8	0	gee_agg	trt	1
usd;0.8;0;0;0;0	usd	0	0	0	0.8	0	gee_agg	trt*period	0.06
usd;0.8;0;0;0;0	usd	0	0	0	0.8	0	gee_ind	period	1
usd;0.8;0;0;0;0	usd	0	0	0	0.8	0	gee_ind	trt	1
usd;0.8;0;0;0;0	usd	0	0	0	0.8	0	gee_ind	trt*period	0.06
usd;0.8;0;0;0;0	usd	0	0	0	0.8	0	glmm_agg	period	1
usd;0.8;0;0;0;0	usd	0	0	0	0.8	0	glmm_agg	trt	1
usd;0.8;0;0;0;0	usd	0	0	0	0.8	0	glmm_agg	trt*period	0.055
usd;0.8;0;0;0;0	usd	0	0	0	0.8	0	glmm_ind	period	1
usd;0.8;0;0;0;0	usd	0	0	0	0.8	0	glmm_ind	trt	1
usd;0.8;0;0;0;0	usd	0	0	0	0.8	0	glmm_ind	trt*period	0.0556139
usd;0.8;0;0;0;-0.1	usd	0	0	0	0.8	-0.1	gee_agg	period	1
usd;0.8;0;0;0;-0.1	usd	0	0	0	0.8	-0.1	gee_agg	trt	1
usd;0.8;0;0;0;-0.1	usd	0	0	0	0.8	-0.1	gee_agg	trt*period	0.873
usd;0.8;0;0;0;-0.1	usd	0	0	0	0.8	-0.1	gee_ind	period	1
usd;0.8;0;0;0;-0.1	usd	0	0	0	0.8	-0.1	gee_ind	trt	1
usd;0.8;0;0;0;-0.1	usd	0	0	0	0.8	-0.1	gee_ind	trt*period	0.873
usd;0.8;0;0;0;-0.1	usd	0	0	0	0.8	-0.1	glmm_agg	period	1
usd;0.8;0;0;0;-0.1	usd	0	0	0	0.8	-0.1	glmm_agg	trt	1
usd;0.8;0;0;0;-0.1	usd	0	0	0	0.8	-0.1	glmm_agg	trt*period	0.949
usd;0.8;0;0;0;-0.1	usd	0	0	0	0.8	-0.1	glmm_ind	period	1
usd;0.8;0;0;0;-0.1	usd	0	0	0	0.8	-0.1	glmm_ind	trt	1
usd;0.8;0;0;0;-0.1	usd	0	0	0	0.8	-0.1	glmm_ind	trt*period	0.949223
dsdopt;0.2;58;94;0;0	dsdopt	58	94	0	0.2	0	gee_agg	period	1
dsdopt;0.2;58;94;0;0	dsdopt	58	94	0	0.2	0	gee_agg	trt	1
dsdopt;0.2;58;94;0;0	dsdopt	58	94	0	0.2	0	gee_agg	trt*period	0.043
dsdopt;0.2;58;94;0;0	dsdopt	58	94	0	0.2	0	gee_ind	period	1
dsdopt;0.2;58;94;0;0	dsdopt	58	94	0	0.2	0	gee_ind	trt	1
dsdopt;0.2;58;94;0;0	dsdopt	58	94	0	0.2	0	gee_ind	trt*period	0.043
dsdopt;0.2;58;94;0;0	dsdopt	58	94	0	0.2	0	glmm_agg	period	1
dsdopt;0.2;58;94;0;0	dsdopt	58	94	0	0.2	0	glmm_agg	trt	1
dsdopt;0.2;58;94;0;0	dsdopt	58	94	0	0.2	0	glmm_agg	trt*period	0.04
dsdopt;0.2;58;94;0;0	dsdopt	58	94	0	0.2	0	glmm_ind	period	1
dsdopt;0.2;58;94;0;0	dsdopt	58	94	0	0.2	0	glmm_ind	trt	1
dsdopt;0.2;58;94;0;0	dsdopt	58	94	0	0.2	0	glmm_ind	trt*period	0.04004
dsdopt;0.2;58;94;0;-0.1	dsdopt	58	94	0	0.2	-0.1	gee_agg	period	1
dsdopt;0.2;58;94;0;-0.1	dsdopt	58	94	0	0.2	-0.1	gee_agg	trt	1
dsdopt;0.2;58;94;0;-0.1	dsdopt	58	94	0	0.2	-0.1	gee_agg	trt*period	0.977
dsdopt;0.2;58;94;0;-0.1	dsdopt	58	94	0	0.2	-0.1	gee_ind	period	1
dsdopt;0.2;58;94;0;-0.1	dsdopt	58	94	0	0.2	-0.1	gee_ind	trt	1
dsdopt;0.2;58;94;0;-0.1	dsdopt	58	94	0	0.2	-0.1	gee_ind	trt*period	0.977
dsdopt;0.2;58;94;0;-0.1	dsdopt	58	94	0	0.2	-0.1	glmm_agg	period	1
dsdopt;0.2;58;94;0;-0.1	dsdopt	58	94	0	0.2	-0.1	glmm_agg	trt	1
dsdopt;0.2;58;94;0;-0.1	dsdopt	58	94	0	0.2	-0.1	glmm_agg	trt*period	0.986
dsdopt;0.2;58;94;0;-0.1	dsdopt	58	94	0	0.2	-0.1	glmm_ind	period	1
dsdopt;0.2;58;94;0;-0.1	dsdopt	58	94	0	0.2	-0.1	glmm_ind	trt	1
dsdopt;0.2;58;94;0;-0.1	dsdopt	58	94	0	0.2	-0.1	glmm_ind	trt*period	0.985986
dsdopt;0.5;58;95;0;0	dsdopt	58	95	0	0.5	0	gee_agg	period	1
dsdopt;0.5;58;95;0;0	dsdopt	58	95	0	0.5	0	gee_agg	trt	1
dsdopt;0.5;58;95;0;0	dsdopt	58	95	0	0.5	0	gee_agg	trt*period	0.046
dsdopt;0.5;58;95;0;0	dsdopt	58	95	0	0.5	0	gee_ind	period	1
dsdopt;0.5;58;95;0;0	dsdopt	58	95	0	0.5	0	gee_ind	trt	1
dsdopt;0.5;58;95;0;0	dsdopt	58	95	0	0.5	0	gee_ind	trt*period	0.047
dsdopt;0.5;58;95;0;0	dsdopt	58	95	0	0.5	0	glmm_agg	period	1
dsdopt;0.5;58;95;0;0	dsdopt	58	95	0	0.5	0	glmm_agg	trt	1
dsdopt;0.5;58;95;0;0	dsdopt	58	95	0	0.5	0	glmm_agg	trt*period	0.057
dsdopt;0.5;58;95;0;0	dsdopt	58	95	0	0.5	0	glmm_ind	period	1
dsdopt;0.5;58;95;0;0	dsdopt	58	95	0	0.5	0	glmm_ind	trt	1
dsdopt;0.5;58;95;0;0	dsdopt	58	95	0	0.5	0	glmm_ind	trt*period	0.0549898
dsdopt;0.5;58;95;0;-0.1	dsdopt	58	95	0	0.5	-0.1	gee_agg	period	1
dsdopt;0.5;58;95;0;-0.1	dsdopt	58	95	0	0.5	-0.1	gee_agg	trt	1
dsdopt;0.5;58;95;0;-0.1	dsdopt	58	95	0	0.5	-0.1	gee_agg	trt*period	0.963
dsdopt;0.5;58;95;0;-0.1	dsdopt	58	95	0	0.5	-0.1	gee_ind	period	1
dsdopt;0.5;58;95;0;-0.1	dsdopt	58	95	0	0.5	-0.1	gee_ind	trt	1
dsdopt;0.5;58;95;0;-0.1	dsdopt	58	95	0	0.5	-0.1	gee_ind	trt*period	0.963
dsdopt;0.5;58;95;0;-0.1	dsdopt	58	95	0	0.5	-0.1	glmm_agg	period	1
dsdopt;0.5;58;95;0;-0.1	dsdopt	58	95	0	0.5	-0.1	glmm_agg	trt	1
dsdopt;0.5;58;95;0;-0.1	dsdopt	58	95	0	0.5	-0.1	glmm_agg	trt*period	0.985
dsdopt;0.5;58;95;0;-0.1	dsdopt	58	95	0	0.5	-0.1	glmm_ind	period	1
dsdopt;0.5;58;95;0;-0.1	dsdopt	58	95	0	0.5	-0.1	glmm_ind	trt	1
dsdopt;0.5;58;95;0;-0.1	dsdopt	58	95	0	0.5	-0.1	glmm_ind	trt*period	0.985641
dsdopt;0.8;58;96;0;0	dsdopt	58	96	0	0.8	0	gee_agg	period	1
dsdopt;0.8;58;96;0;0	dsdopt	58	96	0	0.8	0	gee_agg	trt	1
dsdopt;0.8;58;96;0;0	dsdopt	58	96	0	0.8	0	gee_agg	trt*period	0.06
dsdopt;0.8;58;96;0;0	dsdopt	58	96	0	0.8	0	gee_ind	period	1
dsdopt;0.8;58;96;0;0	dsdopt	58	96	0	0.8	0	gee_ind	trt	1
dsdopt;0.8;58;96;0;0	dsdopt	58	96	0	0.8	0	gee_ind	trt*period	0.057
dsdopt;0.8;58;96;0;0	dsdopt	58	96	0	0.8	0	glmm_agg	period	1
dsdopt;0.8;58;96;0;0	dsdopt	58	96	0	0.8	0	glmm_agg	trt	1
dsdopt;0.8;58;96;0;0	dsdopt	58	96	0	0.8	0	glmm_agg	trt*period	0.053
dsdopt;0.8;58;96;0;0	dsdopt	58	96	0	0.8	0	glmm_ind	period	1
dsdopt;0.8;58;96;0;0	dsdopt	58	96	0	0.8	0	glmm_ind	trt	1
dsdopt;0.8;58;96;0;0	dsdopt	58	96	0	0.8	0	glmm_ind	trt*period	0.049948
dsdopt;0.8;58;96;0;-0.1	dsdopt	58	96	0	0.8	-0.1	gee_agg	period	1
dsdopt;0.8;58;96;0;-0.1	dsdopt	58	96	0	0.8	-0.1	gee_agg	trt	1
dsdopt;0.8;58;96;0;-0.1	dsdopt	58	96	0	0.8	-0.1	gee_agg	trt*period	0.939
dsdopt;0.8;58;96;0;-0.1	dsdopt	58	96	0	0.8	-0.1	gee_ind	period	1
dsdopt;0.8;58;96;0;-0.1	dsdopt	58	96	0	0.8	-0.1	gee_ind	trt	1
dsdopt;0.8;58;96;0;-0.1	dsdopt	58	96	0	0.8	-0.1	gee_ind	trt*period	0.938
dsdopt;0.8;58;96;0;-0.1	dsdopt	58	96	0	0.8	-0.1	glmm_agg	period	1
dsdopt;0.8;58;96;0;-0.1	dsdopt	58	96	0	0.8	-0.1	glmm_agg	trt	1
dsdopt;0.8;58;96;0;-0.1	dsdopt	58	96	0	0.8	-0.1	glmm_agg	trt*period	0.975
dsdopt;0.8;58;96;0;-0.1	dsdopt	58	96	0	0.8	-0.1	glmm_ind	period	1
dsdopt;0.8;58;96;0;-0.1	dsdopt	58	96	0	0.8	-0.1	glmm_ind	trt	1
dsdopt;0.8;58;96;0;-0.1	dsdopt	58	96	0	0.8	-0.1	glmm_ind	trt*period	0.977178
usdopt;0.2;21;38;37;-0.1	usdopt	21	38	37	0.2	-0.1	gee_agg	period	1
usdopt;0.2;21;38;37;-0.1	usdopt	21	38	37	0.2	-0.1	gee_agg	trt	1
usdopt;0.2;21;38;37;-0.1	usdopt	21	38	37	0.2	-0.1	gee_agg	trt*period	0.911
usdopt;0.2;21;38;37;-0.1	usdopt	21	38	37	0.2	-0.1	gee_ind	period	1
usdopt;0.2;21;38;37;-0.1	usdopt	21	38	37	0.2	-0.1	gee_ind	trt	1
usdopt;0.2;21;38;37;-0.1	usdopt	21	38	37	0.2	-0.1	gee_ind	trt*period	0.912
usdopt;0.2;21;38;37;-0.1	usdopt	21	38	37	0.2	-0.1	glmm_agg	period	1
usdopt;0.2;21;38;37;-0.1	usdopt	21	38	37	0.2	-0.1	glmm_agg	trt	1
usdopt;0.2;21;38;37;-0.1	usdopt	21	38	37	0.2	-0.1	glmm_agg	trt*period	0.949
usdopt;0.2;21;38;37;-0.1	usdopt	21	38	37	0.2	-0.1	glmm_ind	period	1
usdopt;0.2;21;38;37;-0.1	usdopt	21	38	37	0.2	-0.1	glmm_ind	trt	1
usdopt;0.2;21;38;37;-0.1	usdopt	21	38	37	0.2	-0.1	glmm_ind	trt*period	0.9499
usdopt;0.5;20;38;38;-0.1	usdopt	20	38	38	0.5	-0.1	gee_agg	period	1
usdopt;0.5;20;38;38;-0.1	usdopt	20	38	38	0.5	-0.1	gee_agg	trt	1
usdopt;0.5;20;38;38;-0.1	usdopt	20	38	38	0.5	-0.1	gee_agg	trt*period	0.838
usdopt;0.5;20;38;38;-0.1	usdopt	20	38	38	0.5	-0.1	gee_ind	period	1
usdopt;0.5;20;38;38;-0.1	usdopt	20	38	38	0.5	-0.1	gee_ind	trt	1
usdopt;0.5;20;38;38;-0.1	usdopt	20	38	38	0.5	-0.1	gee_ind	trt*period	0.838
usdopt;0.5;20;38;38;-0.1	usdopt	20	38	38	0.5	-0.1	glmm_agg	period	1
usdopt;0.5;20;38;38;-0.1	usdopt	20	38	38	0.5	-0.1	glmm_agg	trt	1
usdopt;0.5;20;38;38;-0.1	usdopt	20	38	38	0.5	-0.1	glmm_agg	trt*period	0.926
usdopt;0.5;20;38;38;-0.1	usdopt	20	38	38	0.5	-0.1	glmm_ind	period	1
usdopt;0.5;20;38;38;-0.1	usdopt	20	38	38	0.5	-0.1	glmm_ind	trt	1
usdopt;0.5;20;38;38;-0.1	usdopt	20	38	38	0.5	-0.1	glmm_ind	trt*period	0.922601
usdopt;0.8;20;38;38;0	usdopt	20	38	38	0.8	0	gee_agg	period	1
usdopt;0.8;20;38;38;0	usdopt	20	38	38	0.8	0	gee_agg	trt	1
usdopt;0.8;20;38;38;0	usdopt	20	38	38	0.8	0	gee_agg	trt*period	0.053
usdopt;0.8;20;38;38;0	usdopt	20	38	38	0.8	0	gee_ind	period	1
usdopt;0.8;20;38;38;0	usdopt	20	38	38	0.8	0	gee_ind	trt	1
usdopt;0.8;20;38;38;0	usdopt	20	38	38	0.8	0	gee_ind	trt*period	0.053
usdopt;0.8;20;38;38;0	usdopt	20	38	38	0.8	0	glmm_agg	period	1
usdopt;0.8;20;38;38;0	usdopt	20	38	38	0.8	0	glmm_agg	trt	1
usdopt;0.8;20;38;38;0	usdopt	20	38	38	0.8	0	glmm_agg	trt*period	0.051
usdopt;0.8;20;38;38;0	usdopt	20	38	38	0.8	0	glmm_ind	period	1
usdopt;0.8;20;38;38;0	usdopt	20	38	38	0.8	0	glmm_ind	trt	1
usdopt;0.8;20;38;38;0	usdopt	20	38	38	0.8	0	glmm_ind	trt*period	0.0519751
usdopt;0.8;20;38;38;-0.1	usdopt	20	38	38	0.8	-0.1	gee_agg	period	1
usdopt;0.8;20;38;38;-0.1	usdopt	20	38	38	0.8	-0.1	gee_agg	trt	1
usdopt;0.8;20;38;38;-0.1	usdopt	20	38	38	0.8	-0.1	gee_agg	trt*period	0.765
usdopt;0.8;20;38;38;-0.1	usdopt	20	38	38	0.8	-0.1	gee_ind	period	1
usdopt;0.8;20;38;38;-0.1	usdopt	20	38	38	0.8	-0.1	gee_ind	trt	1
usdopt;0.8;20;38;38;-0.1	usdopt	20	38	38	0.8	-0.1	gee_ind	trt*period	0.765
usdopt;0.8;20;38;38;-0.1	usdopt	20	38	38	0.8	-0.1	glmm_agg	period	1
usdopt;0.8;20;38;38;-0.1	usdopt	20	38	38	0.8	-0.1	glmm_agg	trt	1
usdopt;0.8;20;38;38;-0.1	usdopt	20	38	38	0.8	-0.1	glmm_agg	trt*period	0.908
usdopt;0.8;20;38;38;-0.1	usdopt	20	38	38	0.8	-0.1	glmm_ind	period	1
usdopt;0.8;20;38;38;-0.1	usdopt	20	38	38	0.8	-0.1	glmm_ind	trt	1
usdopt;0.8;20;38;38;-0.1	usdopt	20	38	38	0.8	-0.1	glmm_ind	trt*period	0.907853
usdopt;0.2;20;38;38;-0.1	usdopt	20	38	38	0.2	-0.1	gee_agg	period	1
usdopt;0.2;20;38;38;-0.1	usdopt	20	38	38	0.2	-0.1	gee_agg	trt	1
usdopt;0.2;20;38;38;-0.1	usdopt	20	38	38	0.2	-0.1	gee_agg	trt*period	0.908
usdopt;0.2;20;38;38;-0.1	usdopt	20	38	38	0.2	-0.1	gee_ind	period	1
usdopt;0.2;20;38;38;-0.1	usdopt	20	38	38	0.2	-0.1	gee_ind	trt	1
usdopt;0.2;20;38;38;-0.1	usdopt	20	38	38	0.2	-0.1	gee_ind	trt*period	0.908
usdopt;0.2;20;38;38;-0.1	usdopt	20	38	38	0.2	-0.1	glmm_agg	period	1
usdopt;0.2;20;38;38;-0.1	usdopt	20	38	38	0.2	-0.1	glmm_agg	trt	1
usdopt;0.2;20;38;38;-0.1	usdopt	20	38	38	0.2	-0.1	glmm_agg	trt*period	0.943
usdopt;0.2;20;38;38;-0.1	usdopt	20	38	38	0.2	-0.1	glmm_ind	period	1
usdopt;0.2;20;38;38;-0.1	usdopt	20	38	38	0.2	-0.1	glmm_ind	trt	1
usdopt;0.2;20;38;38;-0.1	usdopt	20	38	38	0.2	-0.1	glmm_ind	trt*period	0.941825
usdopt;0.5;19;39;38;-0.1	usdopt	19	39	38	0.5	-0.1	gee_agg	period	1
usdopt;0.5;19;39;38;-0.1	usdopt	19	39	38	0.5	-0.1	gee_agg	trt	1
usdopt;0.5;19;39;38;-0.1	usdopt	19	39	38	0.5	-0.1	gee_agg	trt*period	0.836
usdopt;0.5;19;39;38;-0.1	usdopt	19	39	38	0.5	-0.1	gee_ind	period	1
usdopt;0.5;19;39;38;-0.1	usdopt	19	39	38	0.5	-0.1	gee_ind	trt	1
usdopt;0.5;19;39;38;-0.1	usdopt	19	39	38	0.5	-0.1	gee_ind	trt*period	0.836
usdopt;0.5;19;39;38;-0.1	usdopt	19	39	38	0.5	-0.1	glmm_agg	period	1
usdopt;0.5;19;39;38;-0.1	usdopt	19	39	38	0.5	-0.1	glmm_agg	trt	1
usdopt;0.5;19;39;38;-0.1	usdopt	19	39	38	0.5	-0.1	glmm_agg	trt*period	0.922
usdopt;0.5;19;39;38;-0.1	usdopt	19	39	38	0.5	-0.1	glmm_ind	period	1
usdopt;0.5;19;39;38;-0.1	usdopt	19	39	38	0.5	-0.1	glmm_ind	trt	1
usdopt;0.5;19;39;38;-0.1	usdopt	19	39	38	0.5	-0.1	glmm_ind	trt*period	0.919388
usdopt;0.8;19;39;38;0	usdopt	19	39	38	0.8	0	gee_agg	period	1
usdopt;0.8;19;39;38;0	usdopt	19	39	38	0.8	0	gee_agg	trt	1
usdopt;0.8;19;39;38;0	usdopt	19	39	38	0.8	0	gee_agg	trt*period	0.05
usdopt;0.8;19;39;38;0	usdopt	19	39	38	0.8	0	gee_ind	period	1
usdopt;0.8;19;39;38;0	usdopt	19	39	38	0.8	0	gee_ind	trt	1
usdopt;0.8;19;39;38;0	usdopt	19	39	38	0.8	0	gee_ind	trt*period	0.052
usdopt;0.8;19;39;38;0	usdopt	19	39	38	0.8	0	glmm_agg	period	1
usdopt;0.8;19;39;38;0	usdopt	19	39	38	0.8	0	glmm_agg	trt	1
usdopt;0.8;19;39;38;0	usdopt	19	39	38	0.8	0	glmm_agg	trt*period	0.05
usdopt;0.8;19;39;38;0	usdopt	19	39	38	0.8	0	glmm_ind	period	1
usdopt;0.8;19;39;38;0	usdopt	19	39	38	0.8	0	glmm_ind	trt	1
usdopt;0.8;19;39;38;0	usdopt	19	39	38	0.8	0	glmm_ind	trt*period	0.0477674
usdopt;0.8;19;39;38;-0.1	usdopt	19	39	38	0.8	-0.1	gee_agg	period	1
usdopt;0.8;19;39;38;-0.1	usdopt	19	39	38	0.8	-0.1	gee_agg	trt	1
usdopt;0.8;19;39;38;-0.1	usdopt	19	39	38	0.8	-0.1	gee_agg	trt*period	0.758
usdopt;0.8;19;39;38;-0.1	usdopt	19	39	38	0.8	-0.1	gee_ind	period	1
usdopt;0.8;19;39;38;-0.1	usdopt	19	39	38	0.8	-0.1	gee_ind	trt	1
usdopt;0.8;19;39;38;-0.1	usdopt	19	39	38	0.8	-0.1	gee_ind	trt*period	0.758
usdopt;0.8;19;39;38;-0.1	usdopt	19	39	38	0.8	-0.1	glmm_agg	period	1
usdopt;0.8;19;39;38;-0.1	usdopt	19	39	38	0.8	-0.1	glmm_agg	trt	1
usdopt;0.8;19;39;38;-0.1	usdopt	19	39	38	0.8	-0.1	glmm_agg	trt*period	0.902
usdopt;0.8;19;39;38;-0.1	usdopt	19	39	38	0.8	-0.1	glmm_ind	period	1
usdopt;0.8;19;39;38;-0.1	usdopt	19	39	38	0.8	-0.1	glmm_ind	trt	1
usdopt;0.8;19;39;38;-0.1	usdopt	19	39	38	0.8	-0.1	glmm_ind	trt*period	0.900206

## Sheet: AR1_est
Additional File 4(c). Simulation results (bias and coverage probability) for symmetric interaction effects with M=192 and an AR(1) correlation structure
sheet	design	c0	c1	c2	vc	rho	theta_j	method	parms	N	bias	SE	cp
pgd;0.2;0;0;0;0.5;0	pgd	0	0	0	0.2	0.5	0	gee_agg	Intercept	1000	0.000480916	0.0495558	0.934
pgd;0.2;0;0;0;0.5;0	pgd	0	0	0	0.2	0.5	0	gee_agg	period1	1000	0.0024014	0.0601221	0.951
pgd;0.2;0;0;0;0.5;0	pgd	0	0	0	0.2	0.5	0	gee_agg	period2	1000	9.9178e-05	0.0538136	0.922
pgd;0.2;0;0;0;0.5;0	pgd	0	0	0	0.2	0.5	0	gee_agg	period3	1000	0	0	1
pgd;0.2;0;0;0;0.5;0	pgd	0	0	0	0.2	0.5	0	gee_agg	period4	1000	4.7989e-05	0.0533342	0.943
pgd;0.2;0;0;0;0.5;0	pgd	0	0	0	0.2	0.5	0	gee_agg	period5	1000	0.0024412	0.0611922	0.954
pgd;0.2;0;0;0;0.5;0	pgd	0	0	0	0.2	0.5	0	gee_agg	trt	1000	0.00281428	0.0674157	0.948
pgd;0.2;0;0;0;0.5;0	pgd	0	0	0	0.2	0.5	0	gee_agg	trt*period1	1000	-0.0068295	0.0842642	0.948
pgd;0.2;0;0;0;0.5;0	pgd	0	0	0	0.2	0.5	0	gee_agg	trt*period2	1000	0.000176153	0.0739242	0.942
pgd;0.2;0;0;0;0.5;0	pgd	0	0	0	0.2	0.5	0	gee_agg	trt*period3	1000	0	0	1
pgd;0.2;0;0;0;0.5;0	pgd	0	0	0	0.2	0.5	0	gee_agg	trt*period4	1000	-0.0038769	0.0725095	0.95
pgd;0.2;0;0;0;0.5;0	pgd	0	0	0	0.2	0.5	0	gee_agg	trt*period5	1000	-0.0046283	0.084464	0.953
pgd;0.2;0;0;0;0.5;0	pgd	0	0	0	0.2	0.5	0	glmm_agg	Intercept	1000	-0.0019146	0.0531225	0.935
pgd;0.2;0;0;0;0.5;0	pgd	0	0	0	0.2	0.5	0	glmm_agg	period1	1000	0.0047519	0.0645093	0.969
pgd;0.2;0;0;0;0.5;0	pgd	0	0	0	0.2	0.5	0	glmm_agg	period2	1000	0.00152979	0.0573413	0.978
pgd;0.2;0;0;0;0.5;0	pgd	0	0	0	0.2	0.5	0	glmm_agg	period3	1000	0	0
pgd;0.2;0;0;0;0.5;0	pgd	0	0	0	0.2	0.5	0	glmm_agg	period4	1000	0.000516158	0.0574999	0.985
pgd;0.2;0;0;0;0.5;0	pgd	0	0	0	0.2	0.5	0	glmm_agg	period5	1000	0.00302581	0.0652471	0.936
pgd;0.2;0;0;0;0.5;0	pgd	0	0	0	0.2	0.5	0	glmm_agg	trt	1000	0.00441938	0.0722133	0.952
pgd;0.2;0;0;0;0.5;0	pgd	0	0	0	0.2	0.5	0	glmm_agg	trt*period1	1000	-0.008524	0.0905431	0.97
pgd;0.2;0;0;0;0.5;0	pgd	0	0	0	0.2	0.5	0	glmm_agg	trt*period2	1000	-0.00055464	0.0792522	0.987
pgd;0.2;0;0;0;0.5;0	pgd	0	0	0	0.2	0.5	0	glmm_agg	trt*period3	1000	0	0
pgd;0.2;0;0;0;0.5;0	pgd	0	0	0	0.2	0.5	0	glmm_agg	trt*period4	1000	-0.0046851	0.0776122	0.985
pgd;0.2;0;0;0;0.5;0	pgd	0	0	0	0.2	0.5	0	glmm_agg	trt*period5	1000	-0.0054438	0.0906054	0.934
pgd;0.2;0;0;0;0.5;-0.1	pgd	0	0	0	0.2	0.5	-0.1	gee_agg	Intercept	1000	0.000480916	0.0495558	0.934
pgd;0.2;0;0;0;0.5;-0.1	pgd	0	0	0	0.2	0.5	-0.1	gee_agg	period1	1000	0.0024014	0.0601221	0.951
pgd;0.2;0;0;0;0.5;-0.1	pgd	0	0	0	0.2	0.5	-0.1	gee_agg	period2	1000	9.9178e-05	0.0538136	0.922
pgd;0.2;0;0;0;0.5;-0.1	pgd	0	0	0	0.2	0.5	-0.1	gee_agg	period3	1000	0	0	1
pgd;0.2;0;0;0;0.5;-0.1	pgd	0	0	0	0.2	0.5	-0.1	gee_agg	period4	1000	4.7989e-05	0.0533342	0.943
pgd;0.2;0;0;0;0.5;-0.1	pgd	0	0	0	0.2	0.5	-0.1	gee_agg	period5	1000	0.0024412	0.0611922	0.954
pgd;0.2;0;0;0;0.5;-0.1	pgd	0	0	0	0.2	0.5	-0.1	gee_agg	trt	1000	0.00281428	0.0674157	0.948
pgd;0.2;0;0;0;0.5;-0.1	pgd	0	0	0	0.2	0.5	-0.1	gee_agg	trt*period1	1000	-0.0069271	0.0838544	0.945
pgd;0.2;0;0;0;0.5;-0.1	pgd	0	0	0	0.2	0.5	-0.1	gee_agg	trt*period2	1000	-0.00022857	0.0734901	0.941
pgd;0.2;0;0;0;0.5;-0.1	pgd	0	0	0	0.2	0.5	-0.1	gee_agg	trt*period3	1000	0	0	1
pgd;0.2;0;0;0;0.5;-0.1	pgd	0	0	0	0.2	0.5	-0.1	gee_agg	trt*period4	1000	-0.0043056	0.0722936	0.953
pgd;0.2;0;0;0;0.5;-0.1	pgd	0	0	0	0.2	0.5	-0.1	gee_agg	trt*period5	1000	-0.0050105	0.0839259	0.953
pgd;0.2;0;0;0;0.5;-0.1	pgd	0	0	0	0.2	0.5	-0.1	glmm_agg	Intercept	1000	-0.0018738	0.0531313	0.935
pgd;0.2;0;0;0;0.5;-0.1	pgd	0	0	0	0.2	0.5	-0.1	glmm_agg	period1	1000	0.00473037	0.0645137	0.969
pgd;0.2;0;0;0;0.5;-0.1	pgd	0	0	0	0.2	0.5	-0.1	glmm_agg	period2	1000	0.00152369	0.0573542	0.978
pgd;0.2;0;0;0;0.5;-0.1	pgd	0	0	0	0.2	0.5	-0.1	glmm_agg	period3	1000	0	0
pgd;0.2;0;0;0;0.5;-0.1	pgd	0	0	0	0.2	0.5	-0.1	glmm_agg	period4	1000	0.000544533	0.0575023	0.985
pgd;0.2;0;0;0;0.5;-0.1	pgd	0	0	0	0.2	0.5	-0.1	glmm_agg	period5	1000	0.0030656	0.0652569	0.935
pgd;0.2;0;0;0;0.5;-0.1	pgd	0	0	0	0.2	0.5	-0.1	glmm_agg	trt	1000	0.00436493	0.0722043	0.952
pgd;0.2;0;0;0;0.5;-0.1	pgd	0	0	0	0.2	0.5	-0.1	glmm_agg	trt*period1	1000	-0.008491	0.0902481	0.968
pgd;0.2;0;0;0;0.5;-0.1	pgd	0	0	0	0.2	0.5	-0.1	glmm_agg	trt*period2	1000	-0.00075785	0.0788491	0.988
pgd;0.2;0;0;0;0.5;-0.1	pgd	0	0	0	0.2	0.5	-0.1	glmm_agg	trt*period3	1000	0	0
pgd;0.2;0;0;0;0.5;-0.1	pgd	0	0	0	0.2	0.5	-0.1	glmm_agg	trt*period4	1000	-0.0049591	0.0774976	0.985
pgd;0.2;0;0;0;0.5;-0.1	pgd	0	0	0	0.2	0.5	-0.1	glmm_agg	trt*period5	1000	-0.0054571	0.0901672	0.934
pgd;0.5;0;0;0;0.5;0	pgd	0	0	0	0.5	0.5	0	gee_agg	Intercept	1000	0.00252438	0.0678872	0.937
pgd;0.5;0;0;0;0.5;0	pgd	0	0	0	0.5	0.5	0	gee_agg	period1	1000	0.000378961	0.0811161	0.942
pgd;0.5;0;0;0;0.5;0	pgd	0	0	0	0.5	0.5	0	gee_agg	period2	1000	-0.0014215	0.0710282	0.929
pgd;0.5;0;0;0;0.5;0	pgd	0	0	0	0.5	0.5	0	gee_agg	period3	1000	0	0	1
pgd;0.5;0;0;0;0.5;0	pgd	0	0	0	0.5	0.5	0	gee_agg	period4	1000	-0.0010851	0.0720722	0.938
pgd;0.5;0;0;0;0.5;0	pgd	0	0	0	0.5	0.5	0	gee_agg	period5	1000	0.00205325	0.0845174	0.948
pgd;0.5;0;0;0;0.5;0	pgd	0	0	0	0.5	0.5	0	gee_agg	trt	1000	0.00221822	0.0937992	0.934
pgd;0.5;0;0;0;0.5;0	pgd	0	0	0	0.5	0.5	0	gee_agg	trt*period1	1000	-0.0068061	0.113593	0.943
pgd;0.5;0;0;0;0.5;0	pgd	0	0	0	0.5	0.5	0	gee_agg	trt*period2	1000	0.000891117	0.0974558	0.947
pgd;0.5;0;0;0;0.5;0	pgd	0	0	0	0.5	0.5	0	gee_agg	trt*period3	1000	0	0	1
pgd;0.5;0;0;0;0.5;0	pgd	0	0	0	0.5	0.5	0	gee_agg	trt*period4	1000	-0.0044045	0.0967965	0.941
pgd;0.5;0;0;0;0.5;0	pgd	0	0	0	0.5	0.5	0	gee_agg	trt*period5	1000	-0.005819	0.116289	0.958
pgd;0.5;0;0;0;0.5;0	pgd	0	0	0	0.5	0.5	0	glmm_agg	Intercept	1000	-0.0021223	0.0800206	0.938
pgd;0.5;0;0;0;0.5;0	pgd	0	0	0	0.5	0.5	0	glmm_agg	period1	1000	0.00535947	0.0958109	0.971
pgd;0.5;0;0;0;0.5;0	pgd	0	0	0	0.5	0.5	0	glmm_agg	period2	1000	0.00163853	0.0833988	0.983
pgd;0.5;0;0;0;0.5;0	pgd	0	0	0	0.5	0.5	0	glmm_agg	period3	1000	0	0
pgd;0.5;0;0;0;0.5;0	pgd	0	0	0	0.5	0.5	0	glmm_agg	period4	1000	0.0005708	0.0844192	0.985
pgd;0.5;0;0;0;0.5;0	pgd	0	0	0	0.5	0.5	0	glmm_agg	period5	1000	0.00466627	0.0970691	0.923
pgd;0.5;0;0;0;0.5;0	pgd	0	0	0	0.5	0.5	0	glmm_agg	trt	1000	0.00556207	0.110062	0.941
pgd;0.5;0;0;0;0.5;0	pgd	0	0	0	0.5	0.5	0	glmm_agg	trt*period1	1000	-0.010695	0.134317	0.969
pgd;0.5;0;0;0;0.5;0	pgd	0	0	0	0.5	0.5	0	glmm_agg	trt*period2	1000	-0.000323	0.115206	0.99
pgd;0.5;0;0;0;0.5;0	pgd	0	0	0	0.5	0.5	0	glmm_agg	trt*period3	1000	0	0
pgd;0.5;0;0;0;0.5;0	pgd	0	0	0	0.5	0.5	0	glmm_agg	trt*period4	1000	-0.006787	0.113171	0.99
pgd;0.5;0;0;0;0.5;0	pgd	0	0	0	0.5	0.5	0	glmm_agg	trt*period5	1000	-0.008353	0.134678	0.939
pgd;0.5;0;0;0;0.5;-0.1	pgd	0	0	0	0.5	0.5	-0.1	gee_agg	Intercept	1000	0.00252438	0.0678872	0.937
pgd;0.5;0;0;0;0.5;-0.1	pgd	0	0	0	0.5	0.5	-0.1	gee_agg	period1	1000	0.000378961	0.0811161	0.942
pgd;0.5;0;0;0;0.5;-0.1	pgd	0	0	0	0.5	0.5	-0.1	gee_agg	period2	1000	-0.0014215	0.0710282	0.929
pgd;0.5;0;0;0;0.5;-0.1	pgd	0	0	0	0.5	0.5	-0.1	gee_agg	period3	1000	0	0	1
pgd;0.5;0;0;0;0.5;-0.1	pgd	0	0	0	0.5	0.5	-0.1	gee_agg	period4	1000	-0.0010851	0.0720722	0.938
pgd;0.5;0;0;0;0.5;-0.1	pgd	0	0	0	0.5	0.5	-0.1	gee_agg	period5	1000	0.00205325	0.0845174	0.948
pgd;0.5;0;0;0;0.5;-0.1	pgd	0	0	0	0.5	0.5	-0.1	gee_agg	trt	1000	0.00221822	0.0937992	0.934
pgd;0.5;0;0;0;0.5;-0.1	pgd	0	0	0	0.5	0.5	-0.1	gee_agg	trt*period1	1000	-0.0066879	0.113966	0.942
pgd;0.5;0;0;0;0.5;-0.1	pgd	0	0	0	0.5	0.5	-0.1	gee_agg	trt*period2	1000	0.000648436	0.0965609	0.946
pgd;0.5;0;0;0;0.5;-0.1	pgd	0	0	0	0.5	0.5	-0.1	gee_agg	trt*period3	1000	0	0	1
pgd;0.5;0;0;0;0.5;-0.1	pgd	0	0	0	0.5	0.5	-0.1	gee_agg	trt*period4	1000	-0.0044472	0.0959435	0.944
pgd;0.5;0;0;0;0.5;-0.1	pgd	0	0	0	0.5	0.5	-0.1	gee_agg	trt*period5	1000	-0.0057676	0.115719	0.956
pgd;0.5;0;0;0;0.5;-0.1	pgd	0	0	0	0.5	0.5	-0.1	glmm_agg	Intercept	1000	-0.0020672	0.080031	0.938
pgd;0.5;0;0;0;0.5;-0.1	pgd	0	0	0	0.5	0.5	-0.1	glmm_agg	period1	1000	0.00533051	0.0958094	0.971
pgd;0.5;0;0;0;0.5;-0.1	pgd	0	0	0	0.5	0.5	-0.1	glmm_agg	period2	1000	0.00159841	0.0833671	0.984
pgd;0.5;0;0;0;0.5;-0.1	pgd	0	0	0	0.5	0.5	-0.1	glmm_agg	period3	1000	0	0
pgd;0.5;0;0;0;0.5;-0.1	pgd	0	0	0	0.5	0.5	-0.1	glmm_agg	period4	1000	0.00057724	0.084432	0.983
pgd;0.5;0;0;0;0.5;-0.1	pgd	0	0	0	0.5	0.5	-0.1	glmm_agg	period5	1000	0.00471134	0.0970586	0.924
pgd;0.5;0;0;0;0.5;-0.1	pgd	0	0	0	0.5	0.5	-0.1	glmm_agg	trt	1000	0.00547856	0.110034	0.94
pgd;0.5;0;0;0;0.5;-0.1	pgd	0	0	0	0.5	0.5	-0.1	glmm_agg	trt*period1	1000	-0.010445	0.134748	0.969
pgd;0.5;0;0;0;0.5;-0.1	pgd	0	0	0	0.5	0.5	-0.1	glmm_agg	trt*period2	1000	-0.00024055	0.114376	0.99
pgd;0.5;0;0;0;0.5;-0.1	pgd	0	0	0	0.5	0.5	-0.1	glmm_agg	trt*period3	1000	0	0
pgd;0.5;0;0;0;0.5;-0.1	pgd	0	0	0	0.5	0.5	-0.1	glmm_agg	trt*period4	1000	-0.0065724	0.112723	0.991
pgd;0.5;0;0;0;0.5;-0.1	pgd	0	0	0	0.5	0.5	-0.1	glmm_agg	trt*period5	1000	-0.008027	0.134438	0.937
pgd;0.8;0;0;0;0.5;0	pgd	0	0	0	0.8	0.5	0	gee_agg	Intercept	1000	0.00287601	0.0786675	0.931
pgd;0.8;0;0;0;0.5;0	pgd	0	0	0	0.8	0.5	0	gee_agg	period1	1000	0.000863497	0.0942607	0.94
pgd;0.8;0;0;0;0.5;0	pgd	0	0	0	0.8	0.5	0	gee_agg	period2	1000	-0.0014468	0.080964	0.935
pgd;0.8;0;0;0;0.5;0	pgd	0	0	0	0.8	0.5	0	gee_agg	period3	1000	0	0	1
pgd;0.8;0;0;0;0.5;0	pgd	0	0	0	0.8	0.5	0	gee_agg	period4	1000	-0.0017555	0.0832785	0.932
pgd;0.8;0;0;0;0.5;0	pgd	0	0	0	0.8	0.5	0	gee_agg	period5	1000	0.00260933	0.0977751	0.94
pgd;0.8;0;0;0;0.5;0	pgd	0	0	0	0.8	0.5	0	gee_agg	trt	1000	0.00348037	0.108551	0.935
pgd;0.8;0;0;0;0.5;0	pgd	0	0	0	0.8	0.5	0	gee_agg	trt*period1	1000	-0.009056	0.131376	0.947
pgd;0.8;0;0;0;0.5;0	pgd	0	0	0	0.8	0.5	0	gee_agg	trt*period2	1000	-0.00037056	0.110606	0.94
pgd;0.8;0;0;0;0.5;0	pgd	0	0	0	0.8	0.5	0	gee_agg	trt*period3	1000	0	0	1
pgd;0.8;0;0;0;0.5;0	pgd	0	0	0	0.8	0.5	0	gee_agg	trt*period4	1000	-0.0053693	0.109815	0.941
pgd;0.8;0;0;0;0.5;0	pgd	0	0	0	0.8	0.5	0	gee_agg	trt*period5	1000	-0.0076069	0.133936	0.961
pgd;0.8;0;0;0;0.5;0	pgd	0	0	0	0.8	0.5	0	glmm_agg	Intercept	1000	-0.0026205	0.100341	0.939
pgd;0.8;0;0;0;0.5;0	pgd	0	0	0	0.8	0.5	0	glmm_agg	period1	1000	0.00684975	0.120131	0.968
pgd;0.8;0;0;0;0.5;0	pgd	0	0	0	0.8	0.5	0	glmm_agg	period2	1000	0.0022024	0.102655	0.987
pgd;0.8;0;0;0;0.5;0	pgd	0	0	0	0.8	0.5	0	glmm_agg	period3	1000	0	0
pgd;0.8;0;0;0;0.5;0	pgd	0	0	0	0.8	0.5	0	glmm_agg	period4	1000	0.000390003	0.104646	0.982
pgd;0.8;0;0;0;0.5;0	pgd	0	0	0	0.8	0.5	0	glmm_agg	period5	1000	0.00667366	0.120919	0.919
pgd;0.8;0;0;0;0.5;0	pgd	0	0	0	0.8	0.5	0	glmm_agg	trt	1000	0.00745287	0.137578	0.94
pgd;0.8;0;0;0;0.5;0	pgd	0	0	0	0.8	0.5	0	glmm_agg	trt*period1	1000	-0.013767	0.167573	0.97
pgd;0.8;0;0;0;0.5;0	pgd	0	0	0	0.8	0.5	0	glmm_agg	trt*period2	1000	-0.0014	0.141552	0.991
pgd;0.8;0;0;0;0.5;0	pgd	0	0	0	0.8	0.5	0	glmm_agg	trt*period3	1000	0	0
pgd;0.8;0;0;0;0.5;0	pgd	0	0	0	0.8	0.5	0	glmm_agg	trt*period4	1000	-0.008657	0.137963	0.986
pgd;0.8;0;0;0;0.5;0	pgd	0	0	0	0.8	0.5	0	glmm_agg	trt*period5	1000	-0.010948	0.167514	0.938
pgd;0.8;0;0;0;0.5;-0.1	pgd	0	0	0	0.8	0.5	-0.1	gee_agg	Intercept	1000	0.00287601	0.0786675	0.931
pgd;0.8;0;0;0;0.5;-0.1	pgd	0	0	0	0.8	0.5	-0.1	gee_agg	period1	1000	0.000863497	0.0942607	0.94
pgd;0.8;0;0;0;0.5;-0.1	pgd	0	0	0	0.8	0.5	-0.1	gee_agg	period2	1000	-0.0014468	0.080964	0.935
pgd;0.8;0;0;0;0.5;-0.1	pgd	0	0	0	0.8	0.5	-0.1	gee_agg	period3	1000	0	0	1
pgd;0.8;0;0;0;0.5;-0.1	pgd	0	0	0	0.8	0.5	-0.1	gee_agg	period4	1000	-0.0017555	0.0832785	0.932
pgd;0.8;0;0;0;0.5;-0.1	pgd	0	0	0	0.8	0.5	-0.1	gee_agg	period5	1000	0.00260933	0.0977751	0.94
pgd;0.8;0;0;0;0.5;-0.1	pgd	0	0	0	0.8	0.5	-0.1	gee_agg	trt	1000	0.00348037	0.108551	0.935
pgd;0.8;0;0;0;0.5;-0.1	pgd	0	0	0	0.8	0.5	-0.1	gee_agg	trt*period1	1000	-0.009048	0.13155	0.946
pgd;0.8;0;0;0;0.5;-0.1	pgd	0	0	0	0.8	0.5	-0.1	gee_agg	trt*period2	1000	-0.00091082	0.110268	0.942
pgd;0.8;0;0;0;0.5;-0.1	pgd	0	0	0	0.8	0.5	-0.1	gee_agg	trt*period3	1000	0	0	1
pgd;0.8;0;0;0;0.5;-0.1	pgd	0	0	0	0.8	0.5	-0.1	gee_agg	trt*period4	1000	-0.0053387	0.109231	0.942
pgd;0.8;0;0;0;0.5;-0.1	pgd	0	0	0	0.8	0.5	-0.1	gee_agg	trt*period5	1000	-0.008578	0.133339	0.96
pgd;0.8;0;0;0;0.5;-0.1	pgd	0	0	0	0.8	0.5	-0.1	glmm_agg	Intercept	1000	-0.0025445	0.100367	0.939
pgd;0.8;0;0;0;0.5;-0.1	pgd	0	0	0	0.8	0.5	-0.1	glmm_agg	period1	1000	0.00681121	0.120166	0.966
pgd;0.8;0;0;0;0.5;-0.1	pgd	0	0	0	0.8	0.5	-0.1	glmm_agg	period2	1000	0.00214705	0.10263	0.988
pgd;0.8;0;0;0;0.5;-0.1	pgd	0	0	0	0.8	0.5	-0.1	glmm_agg	period3	1000	0	0
pgd;0.8;0;0;0;0.5;-0.1	pgd	0	0	0	0.8	0.5	-0.1	glmm_agg	period4	1000	0.000379813	0.104671	0.982
pgd;0.8;0;0;0;0.5;-0.1	pgd	0	0	0	0.8	0.5	-0.1	glmm_agg	period5	1000	0.00674558	0.120979	0.919
pgd;0.8;0;0;0;0.5;-0.1	pgd	0	0	0	0.8	0.5	-0.1	glmm_agg	trt	1000	0.00735961	0.137554	0.942
pgd;0.8;0;0;0;0.5;-0.1	pgd	0	0	0	0.8	0.5	-0.1	glmm_agg	trt*period1	1000	-0.013931	0.167839	0.966
pgd;0.8;0;0;0;0.5;-0.1	pgd	0	0	0	0.8	0.5	-0.1	glmm_agg	trt*period2	1000	-0.0016499	0.141323	0.991
pgd;0.8;0;0;0;0.5;-0.1	pgd	0	0	0	0.8	0.5	-0.1	glmm_agg	trt*period3	1000	0	0
pgd;0.8;0;0;0;0.5;-0.1	pgd	0	0	0	0.8	0.5	-0.1	glmm_agg	trt*period4	1000	-0.008373	0.137737	0.987
pgd;0.8;0;0;0;0.5;-0.1	pgd	0	0	0	0.8	0.5	-0.1	glmm_agg	trt*period5	1000	-0.012009	0.167185	0.939
pgd;0.2;0;0;0;0.8;0	pgd	0	0	0	0.2	0.8	0	gee_agg	Intercept	1000	0.000598112	0.0495201	0.938
pgd;0.2;0;0;0;0.8;0	pgd	0	0	0	0.2	0.8	0	gee_agg	period1	1000	0.0022842	0.0463091	0.945
pgd;0.2;0;0;0;0.8;0	pgd	0	0	0	0.2	0.8	0	gee_agg	period2	1000	0.000834159	0.0400907	0.941
pgd;0.2;0;0;0;0.8;0	pgd	0	0	0	0.2	0.8	0	gee_agg	period3	1000	0	0	1
pgd;0.2;0;0;0;0.8;0	pgd	0	0	0	0.2	0.8	0	gee_agg	period4	1000	0.000459461	0.0404169	0.952
pgd;0.2;0;0;0;0.8;0	pgd	0	0	0	0.2	0.8	0	gee_agg	period5	1000	0.00269102	0.0483286	0.951
pgd;0.2;0;0;0;0.8;0	pgd	0	0	0	0.2	0.8	0	gee_agg	trt	1000	0.00240547	0.0675569	0.943
pgd;0.2;0;0;0;0.8;0	pgd	0	0	0	0.2	0.8	0	gee_agg	trt*period1	1000	-0.0064207	0.0647235	0.945
pgd;0.2;0;0;0;0.8;0	pgd	0	0	0	0.2	0.8	0	gee_agg	trt*period2	1000	-0.0016334	0.0545858	0.951
pgd;0.2;0;0;0;0.8;0	pgd	0	0	0	0.2	0.8	0	gee_agg	trt*period3	1000	0	0	1
pgd;0.2;0;0;0;0.8;0	pgd	0	0	0	0.2	0.8	0	gee_agg	trt*period4	1000	-0.0023078	0.0557521	0.959
pgd;0.2;0;0;0;0.8;0	pgd	0	0	0	0.2	0.8	0	gee_agg	trt*period5	1000	-0.0037143	0.0665991	0.951
pgd;0.2;0;0;0;0.8;0	pgd	0	0	0	0.2	0.8	0	glmm_agg	Intercept	1000	-0.00069414	0.0528695	0.94
pgd;0.2;0;0;0;0.8;0	pgd	0	0	0	0.2	0.8	0	glmm_agg	period1	1000	0.00320708	0.0498597	0.981
pgd;0.2;0;0;0;0.8;0	pgd	0	0	0	0.2	0.8	0	glmm_agg	period2	1000	0.000689696	0.0432801	0.986
pgd;0.2;0;0;0;0.8;0	pgd	0	0	0	0.2	0.8	0	glmm_agg	period3	1000	0	0
pgd;0.2;0;0;0;0.8;0	pgd	0	0	0	0.2	0.8	0	glmm_agg	period4	1000	-0.00075258	0.0440101	0.981
pgd;0.2;0;0;0;0.8;0	pgd	0	0	0	0.2	0.8	0	glmm_agg	period5	1000	0.000618916	0.0515668	0.914
pgd;0.2;0;0;0;0.8;0	pgd	0	0	0	0.2	0.8	0	glmm_agg	trt	1000	0.00297039	0.0721803	0.949
pgd;0.2;0;0;0;0.8;0	pgd	0	0	0	0.2	0.8	0	glmm_agg	trt*period1	1000	-0.0068624	0.0696075	0.98
pgd;0.2;0;0;0;0.8;0	pgd	0	0	0	0.2	0.8	0	glmm_agg	trt*period2	1000	-0.0013385	0.0588524	0.991
pgd;0.2;0;0;0;0.8;0	pgd	0	0	0	0.2	0.8	0	glmm_agg	trt*period3	1000	0	0
pgd;0.2;0;0;0;0.8;0	pgd	0	0	0	0.2	0.8	0	glmm_agg	trt*period4	1000	-0.0021921	0.0600187	0.987
pgd;0.2;0;0;0;0.8;0	pgd	0	0	0	0.2	0.8	0	glmm_agg	trt*period5	1000	-0.0034467	0.0708553	0.919
pgd;0.2;0;0;0;0.8;-0.1	pgd	0	0	0	0.2	0.8	-0.1	gee_agg	Intercept	1000	0.000598112	0.0495201	0.938
pgd;0.2;0;0;0;0.8;-0.1	pgd	0	0	0	0.2	0.8	-0.1	gee_agg	period1	1000	0.0022842	0.0463091	0.945
pgd;0.2;0;0;0;0.8;-0.1	pgd	0	0	0	0.2	0.8	-0.1	gee_agg	period2	1000	0.000834159	0.0400907	0.941
pgd;0.2;0;0;0;0.8;-0.1	pgd	0	0	0	0.2	0.8	-0.1	gee_agg	period3	1000	0	0	1
pgd;0.2;0;0;0;0.8;-0.1	pgd	0	0	0	0.2	0.8	-0.1	gee_agg	period4	1000	0.000459461	0.0404169	0.952
pgd;0.2;0;0;0;0.8;-0.1	pgd	0	0	0	0.2	0.8	-0.1	gee_agg	period5	1000	0.00269102	0.0483286	0.951
pgd;0.2;0;0;0;0.8;-0.1	pgd	0	0	0	0.2	0.8	-0.1	gee_agg	trt	1000	0.00240547	0.0675569	0.943
pgd;0.2;0;0;0;0.8;-0.1	pgd	0	0	0	0.2	0.8	-0.1	gee_agg	trt*period1	1000	-0.0065183	0.06414	0.943
pgd;0.2;0;0;0;0.8;-0.1	pgd	0	0	0	0.2	0.8	-0.1	gee_agg	trt*period2	1000	-0.0015834	0.0546393	0.944
pgd;0.2;0;0;0;0.8;-0.1	pgd	0	0	0	0.2	0.8	-0.1	gee_agg	trt*period3	1000	0	0	1
pgd;0.2;0;0;0;0.8;-0.1	pgd	0	0	0	0.2	0.8	-0.1	gee_agg	trt*period4	1000	-0.0027143	0.055459	0.959
pgd;0.2;0;0;0;0.8;-0.1	pgd	0	0	0	0.2	0.8	-0.1	gee_agg	trt*period5	1000	-0.0046219	0.0663815	0.956
pgd;0.2;0;0;0;0.8;-0.1	pgd	0	0	0	0.2	0.8	-0.1	glmm_agg	Intercept	1000	-0.00060507	0.0528878	0.94
pgd;0.2;0;0;0;0.8;-0.1	pgd	0	0	0	0.2	0.8	-0.1	glmm_agg	period1	1000	0.00318275	0.0498652	0.981
pgd;0.2;0;0;0;0.8;-0.1	pgd	0	0	0	0.2	0.8	-0.1	glmm_agg	period2	1000	0.000718181	0.0432881	0.984
pgd;0.2;0;0;0;0.8;-0.1	pgd	0	0	0	0.2	0.8	-0.1	glmm_agg	period3	1000	0	0
pgd;0.2;0;0;0;0.8;-0.1	pgd	0	0	0	0.2	0.8	-0.1	glmm_agg	period4	1000	-0.00064468	0.043997	0.984
pgd;0.2;0;0;0;0.8;-0.1	pgd	0	0	0	0.2	0.8	-0.1	glmm_agg	period5	1000	0.00077367	0.0515689	0.916
pgd;0.2;0;0;0;0.8;-0.1	pgd	0	0	0	0.2	0.8	-0.1	glmm_agg	trt	1000	0.00278216	0.0721962	0.949
pgd;0.2;0;0;0;0.8;-0.1	pgd	0	0	0	0.2	0.8	-0.1	glmm_agg	trt*period1	1000	-0.0066338	0.0690135	0.986
pgd;0.2;0;0;0;0.8;-0.1	pgd	0	0	0	0.2	0.8	-0.1	glmm_agg	trt*period2	1000	-0.00096448	0.0588976	0.992
pgd;0.2;0;0;0;0.8;-0.1	pgd	0	0	0	0.2	0.8	-0.1	glmm_agg	trt*period3	1000	0	0
pgd;0.2;0;0;0;0.8;-0.1	pgd	0	0	0	0.2	0.8	-0.1	glmm_agg	trt*period4	1000	-0.0023307	0.0597813	0.987
pgd;0.2;0;0;0;0.8;-0.1	pgd	0	0	0	0.2	0.8	-0.1	glmm_agg	trt*period5	1000	-0.0037062	0.0707072	0.924
pgd;0.5;0;0;0;0.8;0	pgd	0	0	0	0.5	0.8	0	gee_agg	Intercept	1000	0.00244336	0.0678177	0.938
pgd;0.5;0;0;0;0.8;0	pgd	0	0	0	0.5	0.8	0	gee_agg	period1	1000	0.000459985	0.0598403	0.942
pgd;0.5;0;0;0;0.8;0	pgd	0	0	0	0.5	0.8	0	gee_agg	period2	1000	-0.00075922	0.0492247	0.937
pgd;0.5;0;0;0;0.8;0	pgd	0	0	0	0.5	0.8	0	gee_agg	period3	1000	0	0	1
pgd;0.5;0;0;0;0.8;0	pgd	0	0	0	0.5	0.8	0	gee_agg	period4	1000	-8.897e-05	0.0512466	0.937
pgd;0.5;0;0;0;0.8;0	pgd	0	0	0	0.5	0.8	0	gee_agg	period5	1000	0.00206443	0.0637323	0.945
pgd;0.5;0;0;0;0.8;0	pgd	0	0	0	0.5	0.8	0	gee_agg	trt	1000	0.00199852	0.0929235	0.945
pgd;0.5;0;0;0;0.8;0	pgd	0	0	0	0.5	0.8	0	gee_agg	trt*period1	1000	-0.0065864	0.0824646	0.944
pgd;0.5;0;0;0;0.8;0	pgd	0	0	0	0.5	0.8	0	gee_agg	trt*period2	1000	-0.00081077	0.0662083	0.947
pgd;0.5;0;0;0;0.8;0	pgd	0	0	0	0.5	0.8	0	gee_agg	trt*period3	1000	0	0	1
pgd;0.5;0;0;0;0.8;0	pgd	0	0	0	0.5	0.8	0	gee_agg	trt*period4	1000	-0.0037602	0.0686743	0.941
pgd;0.5;0;0;0;0.8;0	pgd	0	0	0	0.5	0.8	0	gee_agg	trt*period5	1000	-0.0043388	0.0869865	0.95
pgd;0.5;0;0;0;0.8;0	pgd	0	0	0	0.5	0.8	0	glmm_agg	Intercept	1000	8.8481e-05	0.0792572	0.939
pgd;0.5;0;0;0;0.8;0	pgd	0	0	0	0.5	0.8	0	glmm_agg	period1	1000	0.00344058	0.0705085	0.989
pgd;0.5;0;0;0;0.8;0	pgd	0	0	0	0.5	0.8	0	glmm_agg	period2	1000	0.000658304	0.0586581	0.994
pgd;0.5;0;0;0;0.8;0	pgd	0	0	0	0.5	0.8	0	glmm_agg	period3	1000	0	0
pgd;0.5;0;0;0;0.8;0	pgd	0	0	0	0.5	0.8	0	glmm_agg	period4	1000	0.000307166	0.0599795	0.987
pgd;0.5;0;0;0;0.8;0	pgd	0	0	0	0.5	0.8	0	glmm_agg	period5	1000	0.00190504	0.0724916	0.911
pgd;0.5;0;0;0;0.8;0	pgd	0	0	0	0.5	0.8	0	glmm_agg	trt	1000	0.00354823	0.108757	0.946
pgd;0.5;0;0;0;0.8;0	pgd	0	0	0	0.5	0.8	0	glmm_agg	trt*period1	1000	-0.008904	0.0972407	0.989
pgd;0.5;0;0;0;0.8;0	pgd	0	0	0	0.5	0.8	0	glmm_agg	trt*period2	1000	-0.001368	0.0792296	0.997
pgd;0.5;0;0;0;0.8;0	pgd	0	0	0	0.5	0.8	0	glmm_agg	trt*period3	1000	0	0
pgd;0.5;0;0;0;0.8;0	pgd	0	0	0	0.5	0.8	0	glmm_agg	trt*period4	1000	-0.005106	0.0799099	0.993
pgd;0.5;0;0;0;0.8;0	pgd	0	0	0	0.5	0.8	0	glmm_agg	trt*period5	1000	-0.0054131	0.0989851	0.932
pgd;0.5;0;0;0;0.8;-0.1	pgd	0	0	0	0.5	0.8	-0.1	gee_agg	Intercept	1000	0.00244336	0.0678177	0.938
pgd;0.5;0;0;0;0.8;-0.1	pgd	0	0	0	0.5	0.8	-0.1	gee_agg	period1	1000	0.000459985	0.0598403	0.942
pgd;0.5;0;0;0;0.8;-0.1	pgd	0	0	0	0.5	0.8	-0.1	gee_agg	period2	1000	-0.00075922	0.0492247	0.937
pgd;0.5;0;0;0;0.8;-0.1	pgd	0	0	0	0.5	0.8	-0.1	gee_agg	period3	1000	0	0	1
pgd;0.5;0;0;0;0.8;-0.1	pgd	0	0	0	0.5	0.8	-0.1	gee_agg	period4	1000	-8.897e-05	0.0512466	0.937
pgd;0.5;0;0;0;0.8;-0.1	pgd	0	0	0	0.5	0.8	-0.1	gee_agg	period5	1000	0.00206443	0.0637323	0.945
pgd;0.5;0;0;0;0.8;-0.1	pgd	0	0	0	0.5	0.8	-0.1	gee_agg	trt	1000	0.00199852	0.0929235	0.945
pgd;0.5;0;0;0;0.8;-0.1	pgd	0	0	0	0.5	0.8	-0.1	gee_agg	trt*period1	1000	-0.0064682	0.0828913	0.943
pgd;0.5;0;0;0;0.8;-0.1	pgd	0	0	0	0.5	0.8	-0.1	gee_agg	trt*period2	1000	-0.0013824	0.066135	0.955
pgd;0.5;0;0;0;0.8;-0.1	pgd	0	0	0	0.5	0.8	-0.1	gee_agg	trt*period3	1000	0	0	1
pgd;0.5;0;0;0;0.8;-0.1	pgd	0	0	0	0.5	0.8	-0.1	gee_agg	trt*period4	1000	-0.0037164	0.0683724	0.944
pgd;0.5;0;0;0;0.8;-0.1	pgd	0	0	0	0.5	0.8	-0.1	gee_agg	trt*period5	1000	-0.0051538	0.086423	0.951
pgd;0.5;0;0;0;0.8;-0.1	pgd	0	0	0	0.5	0.8	-0.1	glmm_agg	Intercept	1000	0.000168334	0.0792614	0.938
pgd;0.5;0;0;0;0.8;-0.1	pgd	0	0	0	0.5	0.8	-0.1	glmm_agg	period1	1000	0.00342376	0.0705263	0.989
pgd;0.5;0;0;0;0.8;-0.1	pgd	0	0	0	0.5	0.8	-0.1	glmm_agg	period2	1000	0.000702183	0.0586832	0.995
pgd;0.5;0;0;0;0.8;-0.1	pgd	0	0	0	0.5	0.8	-0.1	glmm_agg	period3	1000	0	0
pgd;0.5;0;0;0;0.8;-0.1	pgd	0	0	0	0.5	0.8	-0.1	glmm_agg	period4	1000	0.000446283	0.0599944	0.988
pgd;0.5;0;0;0;0.8;-0.1	pgd	0	0	0	0.5	0.8	-0.1	glmm_agg	period5	1000	0.00206679	0.072497	0.912
pgd;0.5;0;0;0;0.8;-0.1	pgd	0	0	0	0.5	0.8	-0.1	glmm_agg	trt	1000	0.00322956	0.108743	0.945
pgd;0.5;0;0;0;0.8;-0.1	pgd	0	0	0	0.5	0.8	-0.1	glmm_agg	trt*period1	1000	-0.008526	0.0975973	0.988
pgd;0.5;0;0;0;0.8;-0.1	pgd	0	0	0	0.5	0.8	-0.1	glmm_agg	trt*period2	1000	-0.0014423	0.0792814	0.996
pgd;0.5;0;0;0;0.8;-0.1	pgd	0	0	0	0.5	0.8	-0.1	glmm_agg	trt*period3	1000	0	0
pgd;0.5;0;0;0;0.8;-0.1	pgd	0	0	0	0.5	0.8	-0.1	glmm_agg	trt*period4	1000	-0.0047183	0.0798905	0.995
pgd;0.5;0;0;0;0.8;-0.1	pgd	0	0	0	0.5	0.8	-0.1	glmm_agg	trt*period5	1000	-0.0056118	0.0988504	0.932
pgd;0.8;0;0;0;0.8;0	pgd	0	0	0	0.8	0.8	0	gee_agg	Intercept	1000	0.00345998	0.0786356	0.93
pgd;0.8;0;0;0;0.8;0	pgd	0	0	0	0.8	0.8	0	gee_agg	period1	1000	0.000279527	0.068954	0.931
pgd;0.8;0;0;0;0.8;0	pgd	0	0	0	0.8	0.8	0	gee_agg	period2	1000	-0.00086754	0.0552211	0.939
pgd;0.8;0;0;0;0.8;0	pgd	0	0	0	0.8	0.8	0	gee_agg	period3	1000	0	0	1
pgd;0.8;0;0;0;0.8;0	pgd	0	0	0	0.8	0.8	0	gee_agg	period4	1000	-0.0015391	0.0584175	0.925
pgd;0.8;0;0;0;0.8;0	pgd	0	0	0	0.8	0.8	0	gee_agg	period5	1000	0.00197419	0.0732635	0.941
pgd;0.8;0;0;0;0.8;0	pgd	0	0	0	0.8	0.8	0	gee_agg	trt	1000	0.00136644	0.107952	0.937
pgd;0.8;0;0;0;0.8;0	pgd	0	0	0	0.8	0.8	0	gee_agg	trt*period1	1000	-0.006942	0.0947153	0.945
pgd;0.8;0;0;0;0.8;0	pgd	0	0	0	0.8	0.8	0	gee_agg	trt*period2	1000	-0.0011238	0.0750795	0.95
pgd;0.8;0;0;0;0.8;0	pgd	0	0	0	0.8	0.8	0	gee_agg	trt*period3	1000	0	0	1
pgd;0.8;0;0;0;0.8;0	pgd	0	0	0	0.8	0.8	0	gee_agg	trt*period4	1000	-0.0020701	0.0772871	0.935
pgd;0.8;0;0;0;0.8;0	pgd	0	0	0	0.8	0.8	0	gee_agg	trt*period5	1000	-0.0046269	0.0998391	0.949
pgd;0.8;0;0;0;0.8;0	pgd	0	0	0	0.8	0.8	0	glmm_agg	Intercept	1000	0.00116427	0.0994688	0.936
pgd;0.8;0;0;0;0.8;0	pgd	0	0	0	0.8	0.8	0	glmm_agg	period1	1000	0.00382166	0.0878861	0.99
pgd;0.8;0;0;0;0.8;0	pgd	0	0	0	0.8	0.8	0	glmm_agg	period2	1000	0.000880823	0.0709938	0.999
pgd;0.8;0;0;0;0.8;0	pgd	0	0	0	0.8	0.8	0	glmm_agg	period3	1000	0	0
pgd;0.8;0;0;0;0.8;0	pgd	0	0	0	0.8	0.8	0	glmm_agg	period4	1000	4.4781e-05	0.0731578	0.99
pgd;0.8;0;0;0;0.8;0	pgd	0	0	0	0.8	0.8	0	glmm_agg	period5	1000	0.00396506	0.0898422	0.91
pgd;0.8;0;0;0;0.8;0	pgd	0	0	0	0.8	0.8	0	glmm_agg	trt	1000	0.00332917	0.136361	0.945
pgd;0.8;0;0;0;0.8;0	pgd	0	0	0	0.8	0.8	0	glmm_agg	trt*period1	1000	-0.010262	0.120173	0.99
pgd;0.8;0;0;0;0.8;0	pgd	0	0	0	0.8	0.8	0	glmm_agg	trt*period2	1000	-0.0019526	0.0970164	0.999
pgd;0.8;0;0;0;0.8;0	pgd	0	0	0	0.8	0.8	0	glmm_agg	trt*period3	1000	0	0
pgd;0.8;0;0;0;0.8;0	pgd	0	0	0	0.8	0.8	0	glmm_agg	trt*period4	1000	-0.0048291	0.0963055	0.995
pgd;0.8;0;0;0;0.8;0	pgd	0	0	0	0.8	0.8	0	glmm_agg	trt*period5	1000	-0.007363	0.122736	0.932
pgd;0.8;0;0;0;0.8;-0.1	pgd	0	0	0	0.8	0.8	-0.1	gee_agg	Intercept	1000	0.00345998	0.0786356	0.93
pgd;0.8;0;0;0;0.8;-0.1	pgd	0	0	0	0.8	0.8	-0.1	gee_agg	period1	1000	0.000279527	0.068954	0.931
pgd;0.8;0;0;0;0.8;-0.1	pgd	0	0	0	0.8	0.8	-0.1	gee_agg	period2	1000	-0.00086754	0.0552211	0.939
pgd;0.8;0;0;0;0.8;-0.1	pgd	0	0	0	0.8	0.8	-0.1	gee_agg	period3	1000	0	0	1
pgd;0.8;0;0;0;0.8;-0.1	pgd	0	0	0	0.8	0.8	-0.1	gee_agg	period4	1000	-0.0015391	0.0584175	0.925
pgd;0.8;0;0;0;0.8;-0.1	pgd	0	0	0	0.8	0.8	-0.1	gee_agg	period5	1000	0.00197419	0.0732635	0.941
pgd;0.8;0;0;0;0.8;-0.1	pgd	0	0	0	0.8	0.8	-0.1	gee_agg	trt	1000	0.00136644	0.107952	0.937
pgd;0.8;0;0;0;0.8;-0.1	pgd	0	0	0	0.8	0.8	-0.1	gee_agg	trt*period1	1000	-0.0069342	0.0949703	0.944
pgd;0.8;0;0;0;0.8;-0.1	pgd	0	0	0	0.8	0.8	-0.1	gee_agg	trt*period2	1000	-0.0015005	0.0752175	0.949
pgd;0.8;0;0;0;0.8;-0.1	pgd	0	0	0	0.8	0.8	-0.1	gee_agg	trt*period3	1000	0	0	1
pgd;0.8;0;0;0;0.8;-0.1	pgd	0	0	0	0.8	0.8	-0.1	gee_agg	trt*period4	1000	-0.0025836	0.0772776	0.938
pgd;0.8;0;0;0;0.8;-0.1	pgd	0	0	0	0.8	0.8	-0.1	gee_agg	trt*period5	1000	-0.005313	0.0987341	0.952
pgd;0.8;0;0;0;0.8;-0.1	pgd	0	0	0	0.8	0.8	-0.1	glmm_agg	Intercept	1000	0.00124653	0.0994742	0.937
pgd;0.8;0;0;0;0.8;-0.1	pgd	0	0	0	0.8	0.8	-0.1	glmm_agg	period1	1000	0.00378141	0.0878606	0.99
pgd;0.8;0;0;0;0.8;-0.1	pgd	0	0	0	0.8	0.8	-0.1	glmm_agg	period2	1000	0.000913123	0.0709763	0.999
pgd;0.8;0;0;0;0.8;-0.1	pgd	0	0	0	0.8	0.8	-0.1	glmm_agg	period3	1000	0	0
pgd;0.8;0;0;0;0.8;-0.1	pgd	0	0	0	0.8	0.8	-0.1	glmm_agg	period4	1000	0.000161245	0.0731543	0.99
pgd;0.8;0;0;0;0.8;-0.1	pgd	0	0	0	0.8	0.8	-0.1	glmm_agg	period5	1000	0.00410703	0.0898627	0.91
pgd;0.8;0;0;0;0.8;-0.1	pgd	0	0	0	0.8	0.8	-0.1	glmm_agg	trt	1000	0.00278415	0.136286	0.945
pgd;0.8;0;0;0;0.8;-0.1	pgd	0	0	0	0.8	0.8	-0.1	glmm_agg	trt*period1	1000	-0.010121	0.120203	0.989
pgd;0.8;0;0;0;0.8;-0.1	pgd	0	0	0	0.8	0.8	-0.1	glmm_agg	trt*period2	1000	-0.0016215	0.0969505	0.999
pgd;0.8;0;0;0;0.8;-0.1	pgd	0	0	0	0.8	0.8	-0.1	glmm_agg	trt*period3	1000	0	0
pgd;0.8;0;0;0;0.8;-0.1	pgd	0	0	0	0.8	0.8	-0.1	glmm_agg	trt*period4	1000	-0.005005	0.0964915	0.995
pgd;0.8;0;0;0;0.8;-0.1	pgd	0	0	0	0.8	0.8	-0.1	glmm_agg	trt*period5	1000	-0.007584	0.121937	0.932
dsd;0.2;0;0;0;0.5;0	dsd	0	0	0	0.2	0.5	0	gee_agg	Intercept	1000	0.0014183	0.0579988	0.926
dsd;0.2;0;0;0;0.5;0	dsd	0	0	0	0.2	0.5	0	gee_agg	period1	1000	0.000803389	0.0645892	0.944
dsd;0.2;0;0;0;0.5;0	dsd	0	0	0	0.2	0.5	0	gee_agg	period2	1000	-0.00017358	0.0600053	0.929
dsd;0.2;0;0;0;0.5;0	dsd	0	0	0	0.2	0.5	0	gee_agg	period3	1000	0	0	1
dsd;0.2;0;0;0;0.5;0	dsd	0	0	0	0.2	0.5	0	gee_agg	period4	1000	-3.8369e-05	0.0672443	0.932
dsd;0.2;0;0;0;0.5;0	dsd	0	0	0	0.2	0.5	0	gee_agg	period5	1000	0.00185353	0.0746325	0.951
dsd;0.2;0;0;0;0.5;0	dsd	0	0	0	0.2	0.5	0	gee_agg	trt	1000	0.000732914	0.0668134	0.948
dsd;0.2;0;0;0;0.5;0	dsd	0	0	0	0.2	0.5	0	gee_agg	trt*period1	1000	-0.0046066	0.0923767	0.944
dsd;0.2;0;0;0;0.5;0	dsd	0	0	0	0.2	0.5	0	gee_agg	trt*period2	1000	0.00197484	0.0858097	0.949
dsd;0.2;0;0;0;0.5;0	dsd	0	0	0	0.2	0.5	0	gee_agg	trt*period3	1000	0	0	1
dsd;0.2;0;0;0;0.5;0	dsd	0	0	0	0.2	0.5	0	gee_agg	trt*period4	1000	-0.0028945	0.0796247	0.949
dsd;0.2;0;0;0;0.5;0	dsd	0	0	0	0.2	0.5	0	gee_agg	trt*period5	1000	-0.0027025	0.0910492	0.948
dsd;0.2;0;0;0;0.5;0	dsd	0	0	0	0.2	0.5	0	glmm_agg	Intercept	1000	-0.0017354	0.0637575	0.938
dsd;0.2;0;0;0;0.5;0	dsd	0	0	0	0.2	0.5	0	glmm_agg	period1	1000	0.00406924	0.0711099	0.964
dsd;0.2;0;0;0;0.5;0	dsd	0	0	0	0.2	0.5	0	glmm_agg	period2	1000	0.00204722	0.0655423	0.968
dsd;0.2;0;0;0;0.5;0	dsd	0	0	0	0.2	0.5	0	glmm_agg	period3	1000	0	0
dsd;0.2;0;0;0;0.5;0	dsd	0	0	0	0.2	0.5	0	glmm_agg	period4	1000	0.000890273	0.0742792	0.97
dsd;0.2;0;0;0;0.5;0	dsd	0	0	0	0.2	0.5	0	glmm_agg	period5	1000	0.00209675	0.0788006	0.945
dsd;0.2;0;0;0;0.5;0	dsd	0	0	0	0.2	0.5	0	glmm_agg	trt	1000	0.00329066	0.0751001	0.957
dsd;0.2;0;0;0;0.5;0	dsd	0	0	0	0.2	0.5	0	glmm_agg	trt*period1	1000	-0.0077101	0.101925	0.955
dsd;0.2;0;0;0;0.5;0	dsd	0	0	0	0.2	0.5	0	glmm_agg	trt*period2	1000	0.000470027	0.0964046	0.968
dsd;0.2;0;0;0;0.5;0	dsd	0	0	0	0.2	0.5	0	glmm_agg	trt*period3	1000	0	0
dsd;0.2;0;0;0;0.5;0	dsd	0	0	0	0.2	0.5	0	glmm_agg	trt*period4	1000	-0.0041503	0.0897482	0.976
dsd;0.2;0;0;0;0.5;0	dsd	0	0	0	0.2	0.5	0	glmm_agg	trt*period5	1000	-0.0028011	0.0971717	0.926
dsd;0.2;0;0;0;0.5;-0.1	dsd	0	0	0	0.2	0.5	-0.1	gee_agg	Intercept	1000	0.00141318	0.0580085	0.926
dsd;0.2;0;0;0;0.5;-0.1	dsd	0	0	0	0.2	0.5	-0.1	gee_agg	period1	1000	0.000783566	0.0645771	0.944
dsd;0.2;0;0;0;0.5;-0.1	dsd	0	0	0	0.2	0.5	-0.1	gee_agg	period2	1000	-0.00019433	0.0600093	0.928
dsd;0.2;0;0;0;0.5;-0.1	dsd	0	0	0	0.2	0.5	-0.1	gee_agg	period3	1000	0	0	1
dsd;0.2;0;0;0;0.5;-0.1	dsd	0	0	0	0.2	0.5	-0.1	gee_agg	period4	1000	-3.8819e-05	0.067245	0.932
dsd;0.2;0;0;0;0.5;-0.1	dsd	0	0	0	0.2	0.5	-0.1	gee_agg	period5	1000	0.00185276	0.0746355	0.951
dsd;0.2;0;0;0;0.5;-0.1	dsd	0	0	0	0.2	0.5	-0.1	gee_agg	trt	1000	0.00073981	0.0668098	0.949
dsd;0.2;0;0;0;0.5;-0.1	dsd	0	0	0	0.2	0.5	-0.1	gee_agg	trt*period1	1000	-0.0046076	0.0915583	0.945
dsd;0.2;0;0;0;0.5;-0.1	dsd	0	0	0	0.2	0.5	-0.1	gee_agg	trt*period2	1000	0.00158857	0.0850361	0.947
dsd;0.2;0;0;0;0.5;-0.1	dsd	0	0	0	0.2	0.5	-0.1	gee_agg	trt*period3	1000	0	0	1
dsd;0.2;0;0;0;0.5;-0.1	dsd	0	0	0	0.2	0.5	-0.1	gee_agg	trt*period4	1000	-0.0031705	0.079691	0.948
dsd;0.2;0;0;0;0.5;-0.1	dsd	0	0	0	0.2	0.5	-0.1	gee_agg	trt*period5	1000	-0.0028279	0.0906099	0.949
dsd;0.2;0;0;0;0.5;-0.1	dsd	0	0	0	0.2	0.5	-0.1	glmm_agg	Intercept	1000	-0.001686	0.0637705	0.938
dsd;0.2;0;0;0;0.5;-0.1	dsd	0	0	0	0.2	0.5	-0.1	glmm_agg	period1	1000	0.00402455	0.0711179	0.964
dsd;0.2;0;0;0;0.5;-0.1	dsd	0	0	0	0.2	0.5	-0.1	glmm_agg	period2	1000	0.00200953	0.0655769	0.967
dsd;0.2;0;0;0;0.5;-0.1	dsd	0	0	0	0.2	0.5	-0.1	glmm_agg	period3	1000	0	0
dsd;0.2;0;0;0;0.5;-0.1	dsd	0	0	0	0.2	0.5	-0.1	glmm_agg	period4	1000	0.000903768	0.074281	0.97
dsd;0.2;0;0;0;0.5;-0.1	dsd	0	0	0	0.2	0.5	-0.1	glmm_agg	period5	1000	0.00212168	0.0787938	0.944
dsd;0.2;0;0;0;0.5;-0.1	dsd	0	0	0	0.2	0.5	-0.1	glmm_agg	trt	1000	0.00322474	0.0751133	0.957
dsd;0.2;0;0;0;0.5;-0.1	dsd	0	0	0	0.2	0.5	-0.1	glmm_agg	trt*period1	1000	-0.0075975	0.101535	0.957
dsd;0.2;0;0;0;0.5;-0.1	dsd	0	0	0	0.2	0.5	-0.1	glmm_agg	trt*period2	1000	0.000310909	0.0956502	0.971
dsd;0.2;0;0;0;0.5;-0.1	dsd	0	0	0	0.2	0.5	-0.1	glmm_agg	trt*period3	1000	0	0
dsd;0.2;0;0;0;0.5;-0.1	dsd	0	0	0	0.2	0.5	-0.1	glmm_agg	trt*period4	1000	-0.00424	0.0898948	0.978
dsd;0.2;0;0;0;0.5;-0.1	dsd	0	0	0	0.2	0.5	-0.1	glmm_agg	trt*period5	1000	-0.002674	0.0969102	0.931
dsd;0.5;0;0;0;0.5;0	dsd	0	0	0	0.5	0.5	0	gee_agg	Intercept	1000	0.00461531	0.0789091	0.93
dsd;0.5;0;0;0;0.5;0	dsd	0	0	0	0.5	0.5	0	gee_agg	period1	1000	-0.0025392	0.0871673	0.951
dsd;0.5;0;0;0;0.5;0	dsd	0	0	0	0.5	0.5	0	gee_agg	period2	1000	-0.0026359	0.0794002	0.932
dsd;0.5;0;0;0;0.5;0	dsd	0	0	0	0.5	0.5	0	gee_agg	period3	1000	0	0	1
dsd;0.5;0;0;0;0.5;0	dsd	0	0	0	0.5	0.5	0	gee_agg	period4	1000	-0.0015448	0.0907292	0.93
dsd;0.5;0;0;0;0.5;0	dsd	0	0	0	0.5	0.5	0	gee_agg	period5	1000	0.00102309	0.102989	0.944
dsd;0.5;0;0;0;0.5;0	dsd	0	0	0	0.5	0.5	0	gee_agg	trt	1000	-0.0016137	0.0919171	0.942
dsd;0.5;0;0;0;0.5;0	dsd	0	0	0	0.5	0.5	0	gee_agg	trt*period1	1000	-0.0023953	0.125496	0.94
dsd;0.5;0;0;0;0.5;0	dsd	0	0	0	0.5	0.5	0	gee_agg	trt*period2	1000	0.00415311	0.114164	0.945
dsd;0.5;0;0;0;0.5;0	dsd	0	0	0	0.5	0.5	0	gee_agg	trt*period3	1000	0	0	1
dsd;0.5;0;0;0;0.5;0	dsd	0	0	0	0.5	0.5	0	gee_agg	trt*period4	1000	-0.0029973	0.107968	0.94
dsd;0.5;0;0;0;0.5;0	dsd	0	0	0	0.5	0.5	0	gee_agg	trt*period5	1000	-0.0027128	0.125544	0.949
dsd;0.5;0;0;0;0.5;0	dsd	0	0	0	0.5	0.5	0	glmm_agg	Intercept	1000	-0.0017111	0.0955749	0.937
dsd;0.5;0;0;0;0.5;0	dsd	0	0	0	0.5	0.5	0	glmm_agg	period1	1000	0.00435351	0.105911	0.963
dsd;0.5;0;0;0;0.5;0	dsd	0	0	0	0.5	0.5	0	glmm_agg	period2	1000	0.00233573	0.0960306	0.97
dsd;0.5;0;0;0;0.5;0	dsd	0	0	0	0.5	0.5	0	glmm_agg	period3	1000	0	0
dsd;0.5;0;0;0;0.5;0	dsd	0	0	0	0.5	0.5	0	glmm_agg	period4	1000	0.00120778	0.109647	0.97
dsd;0.5;0;0;0;0.5;0	dsd	0	0	0	0.5	0.5	0	glmm_agg	period5	1000	0.00318347	0.117514	0.938
dsd;0.5;0;0;0;0.5;0	dsd	0	0	0	0.5	0.5	0	glmm_agg	trt	1000	0.00388548	0.114085	0.955
dsd;0.5;0;0;0;0.5;0	dsd	0	0	0	0.5	0.5	0	glmm_agg	trt*period1	1000	-0.00934	0.153429	0.96
dsd;0.5;0;0;0;0.5;0	dsd	0	0	0	0.5	0.5	0	glmm_agg	trt*period2	1000	0.00100625	0.143284	0.965
dsd;0.5;0;0;0;0.5;0	dsd	0	0	0	0.5	0.5	0	glmm_agg	trt*period3	1000	0	0
dsd;0.5;0;0;0;0.5;0	dsd	0	0	0	0.5	0.5	0	glmm_agg	trt*period4	1000	-0.0064796	0.134191	0.98
dsd;0.5;0;0;0;0.5;0	dsd	0	0	0	0.5	0.5	0	glmm_agg	trt*period5	1000	-0.0041848	0.145804	0.924
dsd;0.5;0;0;0;0.5;-0.1	dsd	0	0	0	0.5	0.5	-0.1	gee_agg	Intercept	1000	0.0045988	0.0789445	0.931
dsd;0.5;0;0;0;0.5;-0.1	dsd	0	0	0	0.5	0.5	-0.1	gee_agg	period1	1000	-0.0025595	0.0871253	0.951
dsd;0.5;0;0;0;0.5;-0.1	dsd	0	0	0	0.5	0.5	-0.1	gee_agg	period2	1000	-0.0026568	0.0793669	0.931
dsd;0.5;0;0;0;0.5;-0.1	dsd	0	0	0	0.5	0.5	-0.1	gee_agg	period3	1000	0	0	1
dsd;0.5;0;0;0;0.5;-0.1	dsd	0	0	0	0.5	0.5	-0.1	gee_agg	period4	1000	-0.0015465	0.0907295	0.93
dsd;0.5;0;0;0;0.5;-0.1	dsd	0	0	0	0.5	0.5	-0.1	gee_agg	period5	1000	0.00102009	0.102989	0.944
dsd;0.5;0;0;0;0.5;-0.1	dsd	0	0	0	0.5	0.5	-0.1	gee_agg	trt	1000	-0.0015898	0.0919565	0.943
dsd;0.5;0;0;0;0.5;-0.1	dsd	0	0	0	0.5	0.5	-0.1	gee_agg	trt*period1	1000	-0.0023046	0.125509	0.938
dsd;0.5;0;0;0;0.5;-0.1	dsd	0	0	0	0.5	0.5	-0.1	gee_agg	trt*period2	1000	0.00381383	0.1133	0.943
dsd;0.5;0;0;0;0.5;-0.1	dsd	0	0	0	0.5	0.5	-0.1	gee_agg	trt*period3	1000	0	0	1
dsd;0.5;0;0;0;0.5;-0.1	dsd	0	0	0	0.5	0.5	-0.1	gee_agg	trt*period4	1000	-0.0029081	0.107314	0.942
dsd;0.5;0;0;0;0.5;-0.1	dsd	0	0	0	0.5	0.5	-0.1	gee_agg	trt*period5	1000	-0.0025114	0.125409	0.943
dsd;0.5;0;0;0;0.5;-0.1	dsd	0	0	0	0.5	0.5	-0.1	glmm_agg	Intercept	1000	-0.0016442	0.095512	0.936
dsd;0.5;0;0;0;0.5;-0.1	dsd	0	0	0	0.5	0.5	-0.1	glmm_agg	period1	1000	0.00430976	0.105856	0.963
dsd;0.5;0;0;0;0.5;-0.1	dsd	0	0	0	0.5	0.5	-0.1	glmm_agg	period2	1000	0.00231997	0.0958949	0.971
dsd;0.5;0;0;0;0.5;-0.1	dsd	0	0	0	0.5	0.5	-0.1	glmm_agg	period3	1000	0	0
dsd;0.5;0;0;0;0.5;-0.1	dsd	0	0	0	0.5	0.5	-0.1	glmm_agg	period4	1000	0.00122061	0.109581	0.969
dsd;0.5;0;0;0;0.5;-0.1	dsd	0	0	0	0.5	0.5	-0.1	glmm_agg	period5	1000	0.00317937	0.117494	0.937
dsd;0.5;0;0;0;0.5;-0.1	dsd	0	0	0	0.5	0.5	-0.1	glmm_agg	trt	1000	0.00375635	0.11404	0.955
dsd;0.5;0;0;0;0.5;-0.1	dsd	0	0	0	0.5	0.5	-0.1	glmm_agg	trt*period1	1000	-0.009122	0.153753	0.957
dsd;0.5;0;0;0;0.5;-0.1	dsd	0	0	0	0.5	0.5	-0.1	glmm_agg	trt*period2	1000	0.000844158	0.142572	0.97
dsd;0.5;0;0;0;0.5;-0.1	dsd	0	0	0	0.5	0.5	-0.1	glmm_agg	trt*period3	1000	0	0
dsd;0.5;0;0;0;0.5;-0.1	dsd	0	0	0	0.5	0.5	-0.1	glmm_agg	trt*period4	1000	-0.0061406	0.133679	0.982
dsd;0.5;0;0;0;0.5;-0.1	dsd	0	0	0	0.5	0.5	-0.1	glmm_agg	trt*period5	1000	-0.0037636	0.145701	0.923
dsd;0.8;0;0;0;0.5;0	dsd	0	0	0	0.8	0.5	0	gee_agg	Intercept	1000	0.00499074	0.0917043	0.931
dsd;0.8;0;0;0;0.5;0	dsd	0	0	0	0.8	0.5	0	gee_agg	period1	1000	-0.0022014	0.10139	0.945
dsd;0.8;0;0;0;0.5;0	dsd	0	0	0	0.8	0.5	0	gee_agg	period2	1000	-0.0027417	0.0913938	0.936
dsd;0.8;0;0;0;0.5;0	dsd	0	0	0	0.8	0.5	0	gee_agg	period3	1000	0	0	1
dsd;0.8;0;0;0;0.5;0	dsd	0	0	0	0.8	0.5	0	gee_agg	period4	1000	-0.0016782	0.10513	0.925
dsd;0.8;0;0;0;0.5;0	dsd	0	0	0	0.8	0.5	0	gee_agg	period5	1000	0.00150446	0.119798	0.936
dsd;0.8;0;0;0;0.5;0	dsd	0	0	0	0.8	0.5	0	gee_agg	trt	1000	-0.00058306	0.106813	0.941
dsd;0.8;0;0;0;0.5;0	dsd	0	0	0	0.8	0.5	0	gee_agg	trt*period1	1000	-0.0042524	0.14587	0.934
dsd;0.8;0;0;0;0.5;0	dsd	0	0	0	0.8	0.5	0	gee_agg	trt*period2	1000	0.00290741	0.130864	0.94
dsd;0.8;0;0;0;0.5;0	dsd	0	0	0	0.8	0.5	0	gee_agg	trt*period3	1000	0	0	1
dsd;0.8;0;0;0;0.5;0	dsd	0	0	0	0.8	0.5	0	gee_agg	trt*period4	1000	-0.0043303	0.124799	0.935
dsd;0.8;0;0;0;0.5;0	dsd	0	0	0	0.8	0.5	0	gee_agg	trt*period5	1000	-0.0042409	0.145589	0.945
dsd;0.8;0;0;0;0.5;0	dsd	0	0	0	0.8	0.5	0	glmm_agg	Intercept	1000	-0.0024469	0.11992	0.943
dsd;0.8;0;0;0;0.5;0	dsd	0	0	0	0.8	0.5	0	glmm_agg	period1	1000	0.00607469	0.132851	0.967
dsd;0.8;0;0;0;0.5;0	dsd	0	0	0	0.8	0.5	0	glmm_agg	period2	1000	0.00317149	0.118918	0.974
dsd;0.8;0;0;0;0.5;0	dsd	0	0	0	0.8	0.5	0	glmm_agg	period3	1000	0	0
dsd;0.8;0;0;0;0.5;0	dsd	0	0	0	0.8	0.5	0	glmm_agg	period4	1000	0.00161167	0.136538	0.968
dsd;0.8;0;0;0;0.5;0	dsd	0	0	0	0.8	0.5	0	glmm_agg	period5	1000	0.00484688	0.147708	0.934
dsd;0.8;0;0;0;0.5;0	dsd	0	0	0	0.8	0.5	0	glmm_agg	trt	1000	0.00581201	0.142892	0.952
dsd;0.8;0;0;0;0.5;0	dsd	0	0	0	0.8	0.5	0	glmm_agg	trt*period1	1000	-0.012695	0.192258	0.957
dsd;0.8;0;0;0;0.5;0	dsd	0	0	0	0.8	0.5	0	glmm_agg	trt*period2	1000	-0.00037852	0.177926	0.965
dsd;0.8;0;0;0;0.5;0	dsd	0	0	0	0.8	0.5	0	glmm_agg	trt*period3	1000	0	0
dsd;0.8;0;0;0;0.5;0	dsd	0	0	0	0.8	0.5	0	glmm_agg	trt*period4	1000	-0.008645	0.166717	0.975
dsd;0.8;0;0;0;0.5;0	dsd	0	0	0	0.8	0.5	0	glmm_agg	trt*period5	1000	-0.0060742	0.182349	0.917
dsd;0.8;0;0;0;0.5;-0.1	dsd	0	0	0	0.8	0.5	-0.1	gee_agg	Intercept	1000	0.00495858	0.0917557	0.93
dsd;0.8;0;0;0;0.5;-0.1	dsd	0	0	0	0.8	0.5	-0.1	gee_agg	period1	1000	-0.0022357	0.101362	0.944
dsd;0.8;0;0;0;0.5;-0.1	dsd	0	0	0	0.8	0.5	-0.1	gee_agg	period2	1000	-0.002777	0.0913712	0.935
dsd;0.8;0;0;0;0.5;-0.1	dsd	0	0	0	0.8	0.5	-0.1	gee_agg	period3	1000	0	0	1
dsd;0.8;0;0;0;0.5;-0.1	dsd	0	0	0	0.8	0.5	-0.1	gee_agg	period4	1000	-0.0016801	0.105128	0.925
dsd;0.8;0;0;0;0.5;-0.1	dsd	0	0	0	0.8	0.5	-0.1	gee_agg	period5	1000	0.00150085	0.119798	0.936
dsd;0.8;0;0;0;0.5;-0.1	dsd	0	0	0	0.8	0.5	-0.1	gee_agg	trt	1000	-0.00053592	0.106888	0.939
dsd;0.8;0;0;0;0.5;-0.1	dsd	0	0	0	0.8	0.5	-0.1	gee_agg	trt*period1	1000	-0.0041143	0.145508	0.934
dsd;0.8;0;0;0;0.5;-0.1	dsd	0	0	0	0.8	0.5	-0.1	gee_agg	trt*period2	1000	0.00232342	0.130112	0.942
dsd;0.8;0;0;0;0.5;-0.1	dsd	0	0	0	0.8	0.5	-0.1	gee_agg	trt*period3	1000	0	0	1
dsd;0.8;0;0;0;0.5;-0.1	dsd	0	0	0	0.8	0.5	-0.1	gee_agg	trt*period4	1000	-0.0041769	0.124118	0.933
dsd;0.8;0;0;0;0.5;-0.1	dsd	0	0	0	0.8	0.5	-0.1	gee_agg	trt*period5	1000	-0.0047691	0.145545	0.944
dsd;0.8;0;0;0;0.5;-0.1	dsd	0	0	0	0.8	0.5	-0.1	glmm_agg	Intercept	1000	-0.0023287	0.119914	0.941
dsd;0.8;0;0;0;0.5;-0.1	dsd	0	0	0	0.8	0.5	-0.1	glmm_agg	period1	1000	0.00594908	0.132913	0.968
dsd;0.8;0;0;0;0.5;-0.1	dsd	0	0	0	0.8	0.5	-0.1	glmm_agg	period2	1000	0.00308437	0.118989	0.975
dsd;0.8;0;0;0;0.5;-0.1	dsd	0	0	0	0.8	0.5	-0.1	glmm_agg	period3	1000	0	0
dsd;0.8;0;0;0;0.5;-0.1	dsd	0	0	0	0.8	0.5	-0.1	glmm_agg	period4	1000	0.00165424	0.136483	0.968
dsd;0.8;0;0;0;0.5;-0.1	dsd	0	0	0	0.8	0.5	-0.1	glmm_agg	period5	1000	0.00482527	0.147648	0.934
dsd;0.8;0;0;0;0.5;-0.1	dsd	0	0	0	0.8	0.5	-0.1	glmm_agg	trt	1000	0.00563865	0.142915	0.952
dsd;0.8;0;0;0;0.5;-0.1	dsd	0	0	0	0.8	0.5	-0.1	glmm_agg	trt*period1	1000	-0.012729	0.192555	0.96
dsd;0.8;0;0;0;0.5;-0.1	dsd	0	0	0	0.8	0.5	-0.1	glmm_agg	trt*period2	1000	-0.00064343	0.177655	0.965
dsd;0.8;0;0;0;0.5;-0.1	dsd	0	0	0	0.8	0.5	-0.1	glmm_agg	trt*period3	1000	0	0
dsd;0.8;0;0;0;0.5;-0.1	dsd	0	0	0	0.8	0.5	-0.1	glmm_agg	trt*period4	1000	-0.008393	0.166278	0.975
dsd;0.8;0;0;0;0.5;-0.1	dsd	0	0	0	0.8	0.5	-0.1	glmm_agg	trt*period5	1000	-0.0065658	0.182429	0.921
dsd;0.2;0;0;0;0.8;0	dsd	0	0	0	0.2	0.8	0	gee_agg	Intercept	1000	0.00104845	0.05298	0.932
dsd;0.2;0;0;0;0.8;0	dsd	0	0	0	0.2	0.8	0	gee_agg	period1	1000	0.000934557	0.0512077	0.945
dsd;0.2;0;0;0;0.8;0	dsd	0	0	0	0.2	0.8	0	gee_agg	period2	1000	0.000449048	0.0469023	0.941
dsd;0.2;0;0;0;0.8;0	dsd	0	0	0	0.2	0.8	0	gee_agg	period3	1000	0	0	1
dsd;0.2;0;0;0;0.8;0	dsd	0	0	0	0.2	0.8	0	gee_agg	period4	1000	0.000574151	0.0513976	0.94
dsd;0.2;0;0;0;0.8;0	dsd	0	0	0	0.2	0.8	0	gee_agg	period5	1000	0.00255467	0.0600733	0.948
dsd;0.2;0;0;0;0.8;0	dsd	0	0	0	0.2	0.8	0	gee_agg	trt	1000	0.00129753	0.0567915	0.955
dsd;0.2;0;0;0;0.8;0	dsd	0	0	0	0.2	0.8	0	gee_agg	trt*period1	1000	-0.0045924	0.0736038	0.941
dsd;0.2;0;0;0;0.8;0	dsd	0	0	0	0.2	0.8	0	gee_agg	trt*period2	1000	-6.476e-05	0.0661056	0.95
dsd;0.2;0;0;0;0.8;0	dsd	0	0	0	0.2	0.8	0	gee_agg	trt*period3	1000	0	0	1
dsd;0.2;0;0;0;0.8;0	dsd	0	0	0	0.2	0.8	0	gee_agg	trt*period4	1000	-0.0022746	0.0609589	0.943
dsd;0.2;0;0;0;0.8;0	dsd	0	0	0	0.2	0.8	0	gee_agg	trt*period5	1000	-0.0031337	0.072836	0.956
dsd;0.2;0;0;0;0.8;0	dsd	0	0	0	0.2	0.8	0	glmm_agg	Intercept	1000	-0.00058734	0.0579313	0.956
dsd;0.2;0;0;0;0.8;0	dsd	0	0	0	0.2	0.8	0	glmm_agg	period1	1000	0.00226864	0.0566999	0.978
dsd;0.2;0;0;0;0.8;0	dsd	0	0	0	0.2	0.8	0	glmm_agg	period2	1000	0.000552053	0.0518001	0.979
dsd;0.2;0;0;0;0.8;0	dsd	0	0	0	0.2	0.8	0	glmm_agg	period3	1000	0	0
dsd;0.2;0;0;0;0.8;0	dsd	0	0	0	0.2	0.8	0	glmm_agg	period4	1000	-0.00060852	0.0581868	0.966
dsd;0.2;0;0;0;0.8;0	dsd	0	0	0	0.2	0.8	0	glmm_agg	period5	1000	0.000242086	0.0632622	0.92
dsd;0.2;0;0;0;0.8;0	dsd	0	0	0	0.2	0.8	0	glmm_agg	trt	1000	0.0024155	0.0636655	0.978
dsd;0.2;0;0;0;0.8;0	dsd	0	0	0	0.2	0.8	0	glmm_agg	trt*period1	1000	-0.0056691	0.0817233	0.967
dsd;0.2;0;0;0;0.8;0	dsd	0	0	0	0.2	0.8	0	glmm_agg	trt*period2	1000	0.000172591	0.0747732	0.981
dsd;0.2;0;0;0;0.8;0	dsd	0	0	0	0.2	0.8	0	glmm_agg	trt*period3	1000	0	0
dsd;0.2;0;0;0;0.8;0	dsd	0	0	0	0.2	0.8	0	glmm_agg	trt*period4	1000	-0.0019037	0.0706111	0.974
dsd;0.2;0;0;0;0.8;0	dsd	0	0	0	0.2	0.8	0	glmm_agg	trt*period5	1000	-0.0020922	0.0774929	0.91
dsd;0.2;0;0;0;0.8;-0.1	dsd	0	0	0	0.2	0.8	-0.1	gee_agg	Intercept	1000	0.00093107	0.0530305	0.935
dsd;0.2;0;0;0;0.8;-0.1	dsd	0	0	0	0.2	0.8	-0.1	gee_agg	period1	1000	0.000921406	0.0511952	0.944
dsd;0.2;0;0;0;0.8;-0.1	dsd	0	0	0	0.2	0.8	-0.1	gee_agg	period2	1000	0.00043033	0.046902	0.941
dsd;0.2;0;0;0;0.8;-0.1	dsd	0	0	0	0.2	0.8	-0.1	gee_agg	period3	1000	0	0	1
dsd;0.2;0;0;0;0.8;-0.1	dsd	0	0	0	0.2	0.8	-0.1	gee_agg	period4	1000	0.000565831	0.0513973	0.939
dsd;0.2;0;0;0;0.8;-0.1	dsd	0	0	0	0.2	0.8	-0.1	gee_agg	period5	1000	0.00253386	0.0600724	0.949
dsd;0.2;0;0;0;0.8;-0.1	dsd	0	0	0	0.2	0.8	-0.1	gee_agg	trt	1000	0.00146674	0.056861	0.954
dsd;0.2;0;0;0;0.8;-0.1	dsd	0	0	0	0.2	0.8	-0.1	gee_agg	trt*period1	1000	-0.004408	0.0727701	0.949
dsd;0.2;0;0;0;0.8;-0.1	dsd	0	0	0	0.2	0.8	-0.1	gee_agg	trt*period2	1000	-0.00014986	0.0659255	0.95
dsd;0.2;0;0;0;0.8;-0.1	dsd	0	0	0	0.2	0.8	-0.1	gee_agg	trt*period3	1000	0	0	1
dsd;0.2;0;0;0;0.8;-0.1	dsd	0	0	0	0.2	0.8	-0.1	gee_agg	trt*period4	1000	-0.0024492	0.0609086	0.945
dsd;0.2;0;0;0;0.8;-0.1	dsd	0	0	0	0.2	0.8	-0.1	gee_agg	trt*period5	1000	-0.0037022	0.0725799	0.956
dsd;0.2;0;0;0;0.8;-0.1	dsd	0	0	0	0.2	0.8	-0.1	glmm_agg	Intercept	1000	-0.00058861	0.0580143	0.956
dsd;0.2;0;0;0;0.8;-0.1	dsd	0	0	0	0.2	0.8	-0.1	glmm_agg	period1	1000	0.00221636	0.0567613	0.978
dsd;0.2;0;0;0;0.8;-0.1	dsd	0	0	0	0.2	0.8	-0.1	glmm_agg	period2	1000	0.00048656	0.0518998	0.979
dsd;0.2;0;0;0;0.8;-0.1	dsd	0	0	0	0.2	0.8	-0.1	glmm_agg	period3	1000	0	0
dsd;0.2;0;0;0;0.8;-0.1	dsd	0	0	0	0.2	0.8	-0.1	glmm_agg	period4	1000	-0.00049351	0.0582579	0.968
dsd;0.2;0;0;0;0.8;-0.1	dsd	0	0	0	0.2	0.8	-0.1	glmm_agg	period5	1000	0.000412848	0.0632822	0.922
dsd;0.2;0;0;0;0.8;-0.1	dsd	0	0	0	0.2	0.8	-0.1	glmm_agg	trt	1000	0.00236151	0.0638181	0.977
dsd;0.2;0;0;0;0.8;-0.1	dsd	0	0	0	0.2	0.8	-0.1	glmm_agg	trt*period1	1000	-0.005199	0.0813724	0.968
dsd;0.2;0;0;0;0.8;-0.1	dsd	0	0	0	0.2	0.8	-0.1	glmm_agg	trt*period2	1000	0.000517658	0.074805	0.981
dsd;0.2;0;0;0;0.8;-0.1	dsd	0	0	0	0.2	0.8	-0.1	glmm_agg	trt*period3	1000	0	0
dsd;0.2;0;0;0;0.8;-0.1	dsd	0	0	0	0.2	0.8	-0.1	glmm_agg	trt*period4	1000	-0.0018518	0.0707331	0.972
dsd;0.2;0;0;0;0.8;-0.1	dsd	0	0	0	0.2	0.8	-0.1	glmm_agg	trt*period5	1000	-0.0022022	0.0774819	0.91
dsd;0.5;0;0;0;0.8;0	dsd	0	0	0	0.5	0.8	0	gee_agg	Intercept	1000	0.00354109	0.070557	0.939
dsd;0.5;0;0;0;0.8;0	dsd	0	0	0	0.5	0.8	0	gee_agg	period1	1000	-0.0017443	0.0657316	0.945
dsd;0.5;0;0;0;0.8;0	dsd	0	0	0	0.5	0.8	0	gee_agg	period2	1000	-0.0018771	0.0581493	0.937
dsd;0.5;0;0;0;0.8;0	dsd	0	0	0	0.5	0.8	0	gee_agg	period3	1000	0	0	1
dsd;0.5;0;0;0;0.8;0	dsd	0	0	0	0.5	0.8	0	gee_agg	period4	1000	0.000484193	0.064784	0.923
dsd;0.5;0;0;0;0.8;0	dsd	0	0	0	0.5	0.8	0	gee_agg	period5	1000	0.00227362	0.0789373	0.943
dsd;0.5;0;0;0;0.8;0	dsd	0	0	0	0.5	0.8	0	gee_agg	trt	1000	-0.00051531	0.0737181	0.953
dsd;0.5;0;0;0;0.8;0	dsd	0	0	0	0.5	0.8	0	gee_agg	trt*period1	1000	-0.002909	0.0955105	0.937
dsd;0.5;0;0;0;0.8;0	dsd	0	0	0	0.5	0.8	0	gee_agg	trt*period2	1000	0.00191505	0.0826427	0.952
dsd;0.5;0;0;0;0.8;0	dsd	0	0	0	0.5	0.8	0	gee_agg	trt*period3	1000	0	0	1
dsd;0.5;0;0;0;0.8;0	dsd	0	0	0	0.5	0.8	0	gee_agg	trt*period4	1000	-0.0039026	0.0764701	0.94
dsd;0.5;0;0;0;0.8;0	dsd	0	0	0	0.5	0.8	0	gee_agg	trt*period5	1000	-0.0038091	0.0951999	0.951
dsd;0.5;0;0;0;0.8;0	dsd	0	0	0	0.5	0.8	0	glmm_agg	Intercept	1000	0.000192322	0.0851963	0.957
dsd;0.5;0;0;0;0.8;0	dsd	0	0	0	0.5	0.8	0	glmm_agg	period1	1000	0.00218881	0.0810796	0.985
dsd;0.5;0;0;0;0.8;0	dsd	0	0	0	0.5	0.8	0	glmm_agg	period2	1000	0.000301835	0.0724065	0.983
dsd;0.5;0;0;0;0.8;0	dsd	0	0	0	0.5	0.8	0	glmm_agg	period3	1000	0	0
dsd;0.5;0;0;0;0.8;0	dsd	0	0	0	0.5	0.8	0	glmm_agg	period4	1000	0.00111866	0.0815771	0.976
dsd;0.5;0;0;0;0.8;0	dsd	0	0	0	0.5	0.8	0	glmm_agg	period5	1000	0.00139258	0.0895269	0.91
dsd;0.5;0;0;0;0.8;0	dsd	0	0	0	0.5	0.8	0	glmm_agg	trt	1000	0.00256618	0.0926267	0.976
dsd;0.5;0;0;0;0.8;0	dsd	0	0	0	0.5	0.8	0	glmm_agg	trt*period1	1000	-0.0066852	0.119097	0.977
dsd;0.5;0;0;0;0.8;0	dsd	0	0	0	0.5	0.8	0	glmm_agg	trt*period2	1000	0.000940433	0.10714	0.987
dsd;0.5;0;0;0;0.8;0	dsd	0	0	0	0.5	0.8	0	glmm_agg	trt*period3	1000	0	0
dsd;0.5;0;0;0;0.8;0	dsd	0	0	0	0.5	0.8	0	glmm_agg	trt*period4	1000	-0.0051347	0.100426	0.97
dsd;0.5;0;0;0;0.8;0	dsd	0	0	0	0.5	0.8	0	glmm_agg	trt*period5	1000	-0.0032706	0.110157	0.903
dsd;0.5;0;0;0;0.8;-0.1	dsd	0	0	0	0.5	0.8	-0.1	gee_agg	Intercept	1000	0.00349119	0.0706784	0.939
dsd;0.5;0;0;0;0.8;-0.1	dsd	0	0	0	0.5	0.8	-0.1	gee_agg	period1	1000	-0.0017537	0.0657115	0.945
dsd;0.5;0;0;0;0.8;-0.1	dsd	0	0	0	0.5	0.8	-0.1	gee_agg	period2	1000	-0.0018897	0.0581101	0.936
dsd;0.5;0;0;0;0.8;-0.1	dsd	0	0	0	0.5	0.8	-0.1	gee_agg	period3	1000	0	0	1
dsd;0.5;0;0;0;0.8;-0.1	dsd	0	0	0	0.5	0.8	-0.1	gee_agg	period4	1000	0.000479546	0.0647825	0.923
dsd;0.5;0;0;0;0.8;-0.1	dsd	0	0	0	0.5	0.8	-0.1	gee_agg	period5	1000	0.0022658	0.0789378	0.943
dsd;0.5;0;0;0;0.8;-0.1	dsd	0	0	0	0.5	0.8	-0.1	gee_agg	trt	1000	-0.00044323	0.0738359	0.952
dsd;0.5;0;0;0;0.8;-0.1	dsd	0	0	0	0.5	0.8	-0.1	gee_agg	trt*period1	1000	-0.0027103	0.0956592	0.946
dsd;0.5;0;0;0;0.8;-0.1	dsd	0	0	0	0.5	0.8	-0.1	gee_agg	trt*period2	1000	0.0013413	0.0822673	0.95
dsd;0.5;0;0;0;0.8;-0.1	dsd	0	0	0	0.5	0.8	-0.1	gee_agg	trt*period3	1000	0	0	1
dsd;0.5;0;0;0;0.8;-0.1	dsd	0	0	0	0.5	0.8	-0.1	gee_agg	trt*period4	1000	-0.0038539	0.0763745	0.936
dsd;0.5;0;0;0;0.8;-0.1	dsd	0	0	0	0.5	0.8	-0.1	gee_agg	trt*period5	1000	-0.0043341	0.0945661	0.948
dsd;0.5;0;0;0;0.8;-0.1	dsd	0	0	0	0.5	0.8	-0.1	glmm_agg	Intercept	1000	0.000287935	0.0852401	0.959
dsd;0.5;0;0;0;0.8;-0.1	dsd	0	0	0	0.5	0.8	-0.1	glmm_agg	period1	1000	0.00211992	0.0811638	0.985
dsd;0.5;0;0;0;0.8;-0.1	dsd	0	0	0	0.5	0.8	-0.1	glmm_agg	period2	1000	0.000241985	0.0724298	0.983
dsd;0.5;0;0;0;0.8;-0.1	dsd	0	0	0	0.5	0.8	-0.1	glmm_agg	period3	1000	0	0
dsd;0.5;0;0;0;0.8;-0.1	dsd	0	0	0	0.5	0.8	-0.1	glmm_agg	period4	1000	0.00120922	0.0816047	0.978
dsd;0.5;0;0;0;0.8;-0.1	dsd	0	0	0	0.5	0.8	-0.1	glmm_agg	period5	1000	0.00156733	0.0895383	0.911
dsd;0.5;0;0;0;0.8;-0.1	dsd	0	0	0	0.5	0.8	-0.1	glmm_agg	trt	1000	0.00225302	0.0927536	0.975
dsd;0.5;0;0;0;0.8;-0.1	dsd	0	0	0	0.5	0.8	-0.1	glmm_agg	trt*period1	1000	-0.0063088	0.119599	0.981
dsd;0.5;0;0;0;0.8;-0.1	dsd	0	0	0	0.5	0.8	-0.1	glmm_agg	trt*period2	1000	0.000927218	0.106867	0.987
dsd;0.5;0;0;0;0.8;-0.1	dsd	0	0	0	0.5	0.8	-0.1	glmm_agg	trt*period3	1000	0	0
dsd;0.5;0;0;0;0.8;-0.1	dsd	0	0	0	0.5	0.8	-0.1	glmm_agg	trt*period4	1000	-0.0046834	0.10047	0.973
dsd;0.5;0;0;0;0.8;-0.1	dsd	0	0	0	0.5	0.8	-0.1	glmm_agg	trt*period5	1000	-0.0032753	0.109957	0.902
dsd;0.8;0;0;0;0.8;0	dsd	0	0	0	0.8	0.8	0	gee_agg	Intercept	1000	0.00431442	0.080673	0.942
dsd;0.8;0;0;0;0.8;0	dsd	0	0	0	0.8	0.8	0	gee_agg	period1	1000	-0.0019073	0.0752257	0.939
dsd;0.8;0;0;0;0.8;0	dsd	0	0	0	0.8	0.8	0	gee_agg	period2	1000	-0.0020543	0.0653125	0.943
dsd;0.8;0;0;0;0.8;0	dsd	0	0	0	0.8	0.8	0	gee_agg	period3	1000	0	0	1
dsd;0.8;0;0;0;0.8;0	dsd	0	0	0	0.8	0.8	0	gee_agg	period4	1000	-0.00095257	0.0734809	0.921
dsd;0.8;0;0;0;0.8;0	dsd	0	0	0	0.8	0.8	0	gee_agg	period5	1000	0.0021378	0.091042	0.938
dsd;0.8;0;0;0;0.8;0	dsd	0	0	0	0.8	0.8	0	gee_agg	trt	1000	-0.00095214	0.0849879	0.952
dsd;0.8;0;0;0;0.8;0	dsd	0	0	0	0.8	0.8	0	gee_agg	trt*period1	1000	-0.0030542	0.110353	0.937
dsd;0.8;0;0;0;0.8;0	dsd	0	0	0	0.8	0.8	0	gee_agg	trt*period2	1000	0.00174351	0.094267	0.944
dsd;0.8;0;0;0;0.8;0	dsd	0	0	0	0.8	0.8	0	gee_agg	trt*period3	1000	0	0	1
dsd;0.8;0;0;0;0.8;0	dsd	0	0	0	0.8	0.8	0	gee_agg	trt*period4	1000	-0.0025923	0.0865169	0.934
dsd;0.8;0;0;0;0.8;0	dsd	0	0	0	0.8	0.8	0	gee_agg	trt*period5	1000	-0.0042132	0.109734	0.946
dsd;0.8;0;0;0;0.8;0	dsd	0	0	0	0.8	0.8	0	glmm_agg	Intercept	1000	0.000816722	0.105955	0.958
dsd;0.8;0;0;0;0.8;0	dsd	0	0	0	0.8	0.8	0	glmm_agg	period1	1000	0.00285163	0.100821	0.986
dsd;0.8;0;0;0;0.8;0	dsd	0	0	0	0.8	0.8	0	glmm_agg	period2	1000	0.000765195	0.0885548	0.991
dsd;0.8;0;0;0;0.8;0	dsd	0	0	0	0.8	0.8	0	glmm_agg	period3	1000	0	0
dsd;0.8;0;0;0;0.8;0	dsd	0	0	0	0.8	0.8	0	glmm_agg	period4	1000	0.000888674	0.0997674	0.979
dsd;0.8;0;0;0;0.8;0	dsd	0	0	0	0.8	0.8	0	glmm_agg	period5	1000	0.00361302	0.110961	0.904
dsd;0.8;0;0;0;0.8;0	dsd	0	0	0	0.8	0.8	0	glmm_agg	trt	1000	0.00274771	0.115655	0.978
dsd;0.8;0;0;0;0.8;0	dsd	0	0	0	0.8	0.8	0	glmm_agg	trt*period1	1000	-0.008235	0.148931	0.983
dsd;0.8;0;0;0;0.8;0	dsd	0	0	0	0.8	0.8	0	glmm_agg	trt*period2	1000	0.000278904	0.133229	0.987
dsd;0.8;0;0;0;0.8;0	dsd	0	0	0	0.8	0.8	0	glmm_agg	trt*period3	1000	0	0
dsd;0.8;0;0;0;0.8;0	dsd	0	0	0	0.8	0.8	0	glmm_agg	trt*period4	1000	-0.0048773	0.123301	0.972
dsd;0.8;0;0;0;0.8;0	dsd	0	0	0	0.8	0.8	0	glmm_agg	trt*period5	1000	-0.0051805	0.137431	0.898
dsd;0.8;0;0;0;0.8;-0.1	dsd	0	0	0	0.8	0.8	-0.1	gee_agg	Intercept	1000	0.00428437	0.0807175	0.943
dsd;0.8;0;0;0;0.8;-0.1	dsd	0	0	0	0.8	0.8	-0.1	gee_agg	period1	1000	-0.0018986	0.0752058	0.94
dsd;0.8;0;0;0;0.8;-0.1	dsd	0	0	0	0.8	0.8	-0.1	gee_agg	period2	1000	-0.0020469	0.0652883	0.943
dsd;0.8;0;0;0;0.8;-0.1	dsd	0	0	0	0.8	0.8	-0.1	gee_agg	period3	1000	0	0	1
dsd;0.8;0;0;0;0.8;-0.1	dsd	0	0	0	0.8	0.8	-0.1	gee_agg	period4	1000	-0.00095572	0.0734786	0.921
dsd;0.8;0;0;0;0.8;-0.1	dsd	0	0	0	0.8	0.8	-0.1	gee_agg	period5	1000	0.00213465	0.0910442	0.938
dsd;0.8;0;0;0;0.8;-0.1	dsd	0	0	0	0.8	0.8	-0.1	gee_agg	trt	1000	-0.00090798	0.085142	0.948
dsd;0.8;0;0;0;0.8;-0.1	dsd	0	0	0	0.8	0.8	-0.1	gee_agg	trt*period1	1000	-0.0029352	0.110253	0.94
dsd;0.8;0;0;0;0.8;-0.1	dsd	0	0	0	0.8	0.8	-0.1	gee_agg	trt*period2	1000	0.00122646	0.0942189	0.944
dsd;0.8;0;0;0;0.8;-0.1	dsd	0	0	0	0.8	0.8	-0.1	gee_agg	trt*period3	1000	0	0	1
dsd;0.8;0;0;0;0.8;-0.1	dsd	0	0	0	0.8	0.8	-0.1	gee_agg	trt*period4	1000	-0.0029547	0.0866875	0.935
dsd;0.8;0;0;0;0.8;-0.1	dsd	0	0	0	0.8	0.8	-0.1	gee_agg	trt*period5	1000	-0.0043759	0.109297	0.938
dsd;0.8;0;0;0;0.8;-0.1	dsd	0	0	0	0.8	0.8	-0.1	glmm_agg	Intercept	1000	0.000881383	0.106009	0.958
dsd;0.8;0;0;0;0.8;-0.1	dsd	0	0	0	0.8	0.8	-0.1	glmm_agg	period1	1000	0.00279743	0.100843	0.986
dsd;0.8;0;0;0;0.8;-0.1	dsd	0	0	0	0.8	0.8	-0.1	glmm_agg	period2	1000	0.000666206	0.0885281	0.991
dsd;0.8;0;0;0;0.8;-0.1	dsd	0	0	0	0.8	0.8	-0.1	glmm_agg	period3	1000	0	0
dsd;0.8;0;0;0;0.8;-0.1	dsd	0	0	0	0.8	0.8	-0.1	glmm_agg	period4	1000	0.000916767	0.0998235	0.979
dsd;0.8;0;0;0;0.8;-0.1	dsd	0	0	0	0.8	0.8	-0.1	glmm_agg	period5	1000	0.00375875	0.110969	0.902
dsd;0.8;0;0;0;0.8;-0.1	dsd	0	0	0	0.8	0.8	-0.1	glmm_agg	trt	1000	0.0022754	0.115804	0.978
dsd;0.8;0;0;0;0.8;-0.1	dsd	0	0	0	0.8	0.8	-0.1	glmm_agg	trt*period1	1000	-0.008153	0.149157	0.98
dsd;0.8;0;0;0;0.8;-0.1	dsd	0	0	0	0.8	0.8	-0.1	glmm_agg	trt*period2	1000	0.000627281	0.133487	0.982
dsd;0.8;0;0;0;0.8;-0.1	dsd	0	0	0	0.8	0.8	-0.1	glmm_agg	trt*period3	1000	0	0
dsd;0.8;0;0;0;0.8;-0.1	dsd	0	0	0	0.8	0.8	-0.1	glmm_agg	trt*period4	1000	-0.0048542	0.123784	0.97
dsd;0.8;0;0;0;0.8;-0.1	dsd	0	0	0	0.8	0.8	-0.1	glmm_agg	trt*period5	1000	-0.0050645	0.137249	0.901
usd;0.2;0;0;0;0.5;0	usd	0	0	0	0.2	0.5	0	gee_agg	Intercept	1000	0.000172459	0.0475598	0.937
usd;0.2;0;0;0;0.5;0	usd	0	0	0	0.2	0.5	0	gee_agg	period1	1000	0.00101255	0.0540211	0.942
usd;0.2;0;0;0;0.5;0	usd	0	0	0	0.2	0.5	0	gee_agg	period2	1000	0.000820173	0.0517483	0.929
usd;0.2;0;0;0;0.5;0	usd	0	0	0	0.2	0.5	0	gee_agg	period3	1000	0	0	1
usd;0.2;0;0;0;0.5;0	usd	0	0	0	0.2	0.5	0	gee_agg	period4	1000	0.000791145	0.06279	0.933
usd;0.2;0;0;0;0.5;0	usd	0	0	0	0.2	0.5	0	gee_agg	period5	1000	0.00425879	0.0939716	0.936
usd;0.2;0;0;0;0.5;0	usd	0	0	0	0.2	0.5	0	gee_agg	trt	1000	0.00330021	0.0621175	0.951
usd;0.2;0;0;0;0.5;0	usd	0	0	0	0.2	0.5	0	gee_agg	trt*period1	1000	-0.0036664	0.0993768	0.95
usd;0.2;0;0;0;0.5;0	usd	0	0	0	0.2	0.5	0	gee_agg	trt*period2	1000	0.000111327	0.0804825	0.934
usd;0.2;0;0;0;0.5;0	usd	0	0	0	0.2	0.5	0	gee_agg	trt*period3	1000	0	0	1
usd;0.2;0;0;0;0.5;0	usd	0	0	0	0.2	0.5	0	gee_agg	trt*period4	1000	-0.0049044	0.0796645	0.943
usd;0.2;0;0;0;0.5;0	usd	0	0	0	0.2	0.5	0	gee_agg	trt*period5	1000	-0.0064627	0.108707	0.943
usd;0.2;0;0;0;0.5;0	usd	0	0	0	0.2	0.5	0	glmm_agg	Intercept	1000	-0.0021454	0.0521361	0.935
usd;0.2;0;0;0;0.5;0	usd	0	0	0	0.2	0.5	0	glmm_agg	period1	1000	0.00353339	0.0594619	0.96
usd;0.2;0;0;0;0.5;0	usd	0	0	0	0.2	0.5	0	glmm_agg	period2	1000	0.00217807	0.0564505	0.97
usd;0.2;0;0;0;0.5;0	usd	0	0	0	0.2	0.5	0	glmm_agg	period3	1000	0	0
usd;0.2;0;0;0;0.5;0	usd	0	0	0	0.2	0.5	0	glmm_agg	period4	1000	0.00138846	0.0682255	0.971
usd;0.2;0;0;0;0.5;0	usd	0	0	0	0.2	0.5	0	glmm_agg	period5	1000	0.00329221	0.095911	0.944
usd;0.2;0;0;0;0.5;0	usd	0	0	0	0.2	0.5	0	glmm_agg	trt	1000	0.00486163	0.0697718	0.945
usd;0.2;0;0;0;0.5;0	usd	0	0	0	0.2	0.5	0	glmm_agg	trt*period1	1000	-0.0066641	0.106906	0.957
usd;0.2;0;0;0;0.5;0	usd	0	0	0	0.2	0.5	0	glmm_agg	trt*period2	1000	-0.00026867	0.0889972	0.964
usd;0.2;0;0;0;0.5;0	usd	0	0	0	0.2	0.5	0	glmm_agg	trt*period3	1000	0	0
usd;0.2;0;0;0;0.5;0	usd	0	0	0	0.2	0.5	0	glmm_agg	trt*period4	1000	-0.0058408	0.0886765	0.963
usd;0.2;0;0;0;0.5;0	usd	0	0	0	0.2	0.5	0	glmm_agg	trt*period5	1000	-0.0054318	0.113656	0.937
usd;0.2;0;0;0;0.5;-0.1	usd	0	0	0	0.2	0.5	-0.1	gee_agg	Intercept	1000	0.000112544	0.0475486	0.938
usd;0.2;0;0;0;0.5;-0.1	usd	0	0	0	0.2	0.5	-0.1	gee_agg	period1	1000	0.00104926	0.0540357	0.943
usd;0.2;0;0;0;0.5;-0.1	usd	0	0	0	0.2	0.5	-0.1	gee_agg	period2	1000	0.000850487	0.0517522	0.929
usd;0.2;0;0;0;0.5;-0.1	usd	0	0	0	0.2	0.5	-0.1	gee_agg	period3	1000	0	0	1
usd;0.2;0;0;0;0.5;-0.1	usd	0	0	0	0.2	0.5	-0.1	gee_agg	period4	1000	0.000829565	0.06273	0.935
usd;0.2;0;0;0;0.5;-0.1	usd	0	0	0	0.2	0.5	-0.1	gee_agg	period5	1000	0.00428977	0.0940089	0.934
usd;0.2;0;0;0;0.5;-0.1	usd	0	0	0	0.2	0.5	-0.1	gee_agg	trt	1000	0.00341207	0.0621146	0.95
usd;0.2;0;0;0;0.5;-0.1	usd	0	0	0	0.2	0.5	-0.1	gee_agg	trt*period1	1000	-0.0034811	0.0995395	0.95
usd;0.2;0;0;0;0.5;-0.1	usd	0	0	0	0.2	0.5	-0.1	gee_agg	trt*period2	1000	-0.00037256	0.0796531	0.937
usd;0.2;0;0;0;0.5;-0.1	usd	0	0	0	0.2	0.5	-0.1	gee_agg	trt*period3	1000	0	0	1
usd;0.2;0;0;0;0.5;-0.1	usd	0	0	0	0.2	0.5	-0.1	gee_agg	trt*period4	1000	-0.0052669	0.0796478	0.946
usd;0.2;0;0;0;0.5;-0.1	usd	0	0	0	0.2	0.5	-0.1	gee_agg	trt*period5	1000	-0.0066381	0.108599	0.939
usd;0.2;0;0;0;0.5;-0.1	usd	0	0	0	0.2	0.5	-0.1	glmm_agg	Intercept	1000	-0.0022175	0.0521668	0.938
usd;0.2;0;0;0;0.5;-0.1	usd	0	0	0	0.2	0.5	-0.1	glmm_agg	period1	1000	0.00360915	0.0595124	0.961
usd;0.2;0;0;0;0.5;-0.1	usd	0	0	0	0.2	0.5	-0.1	glmm_agg	period2	1000	0.00226295	0.0564642	0.97
usd;0.2;0;0;0;0.5;-0.1	usd	0	0	0	0.2	0.5	-0.1	glmm_agg	period3	1000	0	0
usd;0.2;0;0;0;0.5;-0.1	usd	0	0	0	0.2	0.5	-0.1	glmm_agg	period4	1000	0.00150942	0.068141	0.971
usd;0.2;0;0;0;0.5;-0.1	usd	0	0	0	0.2	0.5	-0.1	glmm_agg	period5	1000	0.00343709	0.0959138	0.942
usd;0.2;0;0;0;0.5;-0.1	usd	0	0	0	0.2	0.5	-0.1	glmm_agg	trt	1000	0.0049861	0.06984	0.945
usd;0.2;0;0;0;0.5;-0.1	usd	0	0	0	0.2	0.5	-0.1	glmm_agg	trt*period1	1000	-0.0061608	0.107343	0.965
usd;0.2;0;0;0;0.5;-0.1	usd	0	0	0	0.2	0.5	-0.1	glmm_agg	trt*period2	1000	-0.00060879	0.0880626	0.965
usd;0.2;0;0;0;0.5;-0.1	usd	0	0	0	0.2	0.5	-0.1	glmm_agg	trt*period3	1000	0	0
usd;0.2;0;0;0;0.5;-0.1	usd	0	0	0	0.2	0.5	-0.1	glmm_agg	trt*period4	1000	-0.0060826	0.0887633	0.966
usd;0.2;0;0;0;0.5;-0.1	usd	0	0	0	0.2	0.5	-0.1	glmm_agg	trt*period5	1000	-0.005418	0.113559	0.937
usd;0.5;0;0;0;0.5;0	usd	0	0	0	0.5	0.5	0	gee_agg	Intercept	1000	0.00195998	0.0646659	0.944
usd;0.5;0;0;0;0.5;0	usd	0	0	0	0.5	0.5	0	gee_agg	period1	1000	-0.001571	0.0731435	0.947
usd;0.5;0;0;0;0.5;0	usd	0	0	0	0.5	0.5	0	gee_agg	period2	1000	-0.00043841	0.0682199	0.929
usd;0.5;0;0;0;0.5;0	usd	0	0	0	0.5	0.5	0	gee_agg	period3	1000	0	0	1
usd;0.5;0;0;0;0.5;0	usd	0	0	0	0.5	0.5	0	gee_agg	period4	1000	0.00015722	0.0857339	0.93
usd;0.5;0;0;0;0.5;0	usd	0	0	0	0.5	0.5	0	gee_agg	period5	1000	0.00524568	0.128866	0.934
usd;0.5;0;0;0;0.5;0	usd	0	0	0	0.5	0.5	0	gee_agg	trt	1000	0.00309626	0.0846747	0.943
usd;0.5;0;0;0;0.5;0	usd	0	0	0	0.5	0.5	0	gee_agg	trt*period1	1000	-0.0014376	0.135702	0.942
usd;0.5;0;0;0;0.5;0	usd	0	0	0	0.5	0.5	0	gee_agg	trt*period2	1000	0.000733026	0.106102	0.945
usd;0.5;0;0;0;0.5;0	usd	0	0	0	0.5	0.5	0	gee_agg	trt*period3	1000	0	0	1
usd;0.5;0;0;0;0.5;0	usd	0	0	0	0.5	0.5	0	gee_agg	trt*period4	1000	-0.0064072	0.108568	0.936
usd;0.5;0;0;0;0.5;0	usd	0	0	0	0.5	0.5	0	gee_agg	trt*period5	1000	-0.008677	0.149033	0.932
usd;0.5;0;0;0;0.5;0	usd	0	0	0	0.5	0.5	0	glmm_agg	Intercept	1000	-0.0026811	0.0785786	0.937
usd;0.5;0;0;0;0.5;0	usd	0	0	0	0.5	0.5	0	glmm_agg	period1	1000	0.00368612	0.0889857	0.969
usd;0.5;0;0;0;0.5;0	usd	0	0	0	0.5	0.5	0	glmm_agg	period2	1000	0.00276283	0.082641	0.975
usd;0.5;0;0;0;0.5;0	usd	0	0	0	0.5	0.5	0	glmm_agg	period3	1000	0	0
usd;0.5;0;0;0;0.5;0	usd	0	0	0	0.5	0.5	0	glmm_agg	period4	1000	0.00208829	0.101627	0.972
usd;0.5;0;0;0;0.5;0	usd	0	0	0	0.5	0.5	0	glmm_agg	period5	1000	0.00450154	0.141222	0.936
usd;0.5;0;0;0;0.5;0	usd	0	0	0	0.5	0.5	0	glmm_agg	trt	1000	0.0067433	0.106296	0.935
usd;0.5;0;0;0;0.5;0	usd	0	0	0	0.5	0.5	0	glmm_agg	trt*period1	1000	-0.0073378	0.161771	0.955
usd;0.5;0;0;0;0.5;0	usd	0	0	0	0.5	0.5	0	glmm_agg	trt*period2	1000	-0.00023716	0.13203	0.97
usd;0.5;0;0;0;0.5;0	usd	0	0	0	0.5	0.5	0	glmm_agg	trt*period3	1000	0	0
usd;0.5;0;0;0;0.5;0	usd	0	0	0	0.5	0.5	0	glmm_agg	trt*period4	1000	-0.009181	0.133651	0.96
usd;0.5;0;0;0;0.5;0	usd	0	0	0	0.5	0.5	0	glmm_agg	trt*period5	1000	-0.0075178	0.168554	0.938
usd;0.5;0;0;0;0.5;-0.1	usd	0	0	0	0.5	0.5	-0.1	gee_agg	Intercept	1000	0.002003	0.0647728	0.946
usd;0.5;0;0;0;0.5;-0.1	usd	0	0	0	0.5	0.5	-0.1	gee_agg	period1	1000	-0.0016125	0.073184	0.947
usd;0.5;0;0;0;0.5;-0.1	usd	0	0	0	0.5	0.5	-0.1	gee_agg	period2	1000	-0.00047781	0.0682543	0.927
usd;0.5;0;0;0;0.5;-0.1	usd	0	0	0	0.5	0.5	-0.1	gee_agg	period3	1000	0	0	1
usd;0.5;0;0;0;0.5;-0.1	usd	0	0	0	0.5	0.5	-0.1	gee_agg	period4	1000	0.000230564	0.0856794	0.932
usd;0.5;0;0;0;0.5;-0.1	usd	0	0	0	0.5	0.5	-0.1	gee_agg	period5	1000	0.00521358	0.128939	0.932
usd;0.5;0;0;0;0.5;-0.1	usd	0	0	0	0.5	0.5	-0.1	gee_agg	trt	1000	0.00301185	0.0848027	0.941
usd;0.5;0;0;0;0.5;-0.1	usd	0	0	0	0.5	0.5	-0.1	gee_agg	trt*period1	1000	-0.0015272	0.136206	0.942
usd;0.5;0;0;0;0.5;-0.1	usd	0	0	0	0.5	0.5	-0.1	gee_agg	trt*period2	1000	0.000380074	0.105406	0.941
usd;0.5;0;0;0;0.5;-0.1	usd	0	0	0	0.5	0.5	-0.1	gee_agg	trt*period3	1000	0	0	1
usd;0.5;0;0;0;0.5;-0.1	usd	0	0	0	0.5	0.5	-0.1	gee_agg	trt*period4	1000	-0.0064107	0.107713	0.939
usd;0.5;0;0;0;0.5;-0.1	usd	0	0	0	0.5	0.5	-0.1	gee_agg	trt*period5	1000	-0.00869	0.148736	0.933
usd;0.5;0;0;0;0.5;-0.1	usd	0	0	0	0.5	0.5	-0.1	glmm_agg	Intercept	1000	-0.0026274	0.0787425	0.943
usd;0.5;0;0;0;0.5;-0.1	usd	0	0	0	0.5	0.5	-0.1	glmm_agg	period1	1000	0.00367135	0.0891163	0.968
usd;0.5;0;0;0;0.5;-0.1	usd	0	0	0	0.5	0.5	-0.1	glmm_agg	period2	1000	0.00278981	0.0827225	0.973
usd;0.5;0;0;0;0.5;-0.1	usd	0	0	0	0.5	0.5	-0.1	glmm_agg	period3	1000	0	0
usd;0.5;0;0;0;0.5;-0.1	usd	0	0	0	0.5	0.5	-0.1	glmm_agg	period4	1000	0.00232326	0.101594	0.972
usd;0.5;0;0;0;0.5;-0.1	usd	0	0	0	0.5	0.5	-0.1	glmm_agg	period5	1000	0.00460416	0.141225	0.934
usd;0.5;0;0;0;0.5;-0.1	usd	0	0	0	0.5	0.5	-0.1	glmm_agg	trt	1000	0.00656301	0.106465	0.938
usd;0.5;0;0;0;0.5;-0.1	usd	0	0	0	0.5	0.5	-0.1	glmm_agg	trt*period1	1000	-0.0068626	0.162438	0.957
usd;0.5;0;0;0;0.5;-0.1	usd	0	0	0	0.5	0.5	-0.1	glmm_agg	trt*period2	1000	-0.00039887	0.13161	0.971
usd;0.5;0;0;0;0.5;-0.1	usd	0	0	0	0.5	0.5	-0.1	glmm_agg	trt*period3	1000	0	0
usd;0.5;0;0;0;0.5;-0.1	usd	0	0	0	0.5	0.5	-0.1	glmm_agg	trt*period4	1000	-0.009072	0.133258	0.959
usd;0.5;0;0;0;0.5;-0.1	usd	0	0	0	0.5	0.5	-0.1	glmm_agg	trt*period5	1000	-0.007349	0.168469	0.938
usd;0.8;0;0;0;0.5;0	usd	0	0	0	0.8	0.5	0	gee_agg	Intercept	1000	0.00222253	0.0750797	0.938
usd;0.8;0;0;0;0.5;0	usd	0	0	0	0.8	0.5	0	gee_agg	period1	1000	-0.0013613	0.0850576	0.947
usd;0.8;0;0;0;0.5;0	usd	0	0	0	0.8	0.5	0	gee_agg	period2	1000	-0.00048149	0.0778718	0.938
usd;0.8;0;0;0;0.5;0	usd	0	0	0	0.8	0.5	0	gee_agg	period3	1000	0	0	1
usd;0.8;0;0;0;0.5;0	usd	0	0	0	0.8	0.5	0	gee_agg	period4	1000	8.2887e-05	0.0989664	0.93
usd;0.8;0;0;0;0.5;0	usd	0	0	0	0.8	0.5	0	gee_agg	period5	1000	0.00630686	0.149128	0.924
usd;0.8;0;0;0;0.5;0	usd	0	0	0	0.8	0.5	0	gee_agg	trt	1000	0.00448781	0.097998	0.946
usd;0.8;0;0;0;0.5;0	usd	0	0	0	0.8	0.5	0	gee_agg	trt*period1	1000	-0.0027717	0.158219	0.946
usd;0.8;0;0;0;0.5;0	usd	0	0	0	0.8	0.5	0	gee_agg	trt*period2	1000	-0.00072444	0.120809	0.936
usd;0.8;0;0;0;0.5;0	usd	0	0	0	0.8	0.5	0	gee_agg	trt*period3	1000	0	0	1
usd;0.8;0;0;0;0.5;0	usd	0	0	0	0.8	0.5	0	gee_agg	trt*period4	1000	-0.008034	0.124173	0.935
usd;0.8;0;0;0;0.5;0	usd	0	0	0	0.8	0.5	0	gee_agg	trt*period5	1000	-0.011096	0.171214	0.935
usd;0.8;0;0;0;0.5;0	usd	0	0	0	0.8	0.5	0	glmm_agg	Intercept	1000	-0.003162	0.0987438	0.94
usd;0.8;0;0;0;0.5;0	usd	0	0	0	0.8	0.5	0	glmm_agg	period1	1000	0.00471365	0.111836	0.973
usd;0.8;0;0;0;0.5;0	usd	0	0	0	0.8	0.5	0	glmm_agg	period2	1000	0.0031981	0.101973	0.978
usd;0.8;0;0;0;0.5;0	usd	0	0	0	0.8	0.5	0	glmm_agg	period3	1000	0	0
usd;0.8;0;0;0;0.5;0	usd	0	0	0	0.8	0.5	0	glmm_agg	period4	1000	0.0023517	0.125712	0.969
usd;0.8;0;0;0;0.5;0	usd	0	0	0	0.8	0.5	0	glmm_agg	period5	1000	0.00614777	0.176987	0.924
usd;0.8;0;0;0;0.5;0	usd	0	0	0	0.8	0.5	0	glmm_agg	trt	1000	0.0086798	0.133155	0.928
usd;0.8;0;0;0;0.5;0	usd	0	0	0	0.8	0.5	0	glmm_agg	trt*period1	1000	-0.009194	0.203774	0.955
usd;0.8;0;0;0;0.5;0	usd	0	0	0	0.8	0.5	0	glmm_agg	trt*period2	1000	-0.0012659	0.163497	0.975
usd;0.8;0;0;0;0.5;0	usd	0	0	0	0.8	0.5	0	glmm_agg	trt*period3	1000	0	0
usd;0.8;0;0;0;0.5;0	usd	0	0	0	0.8	0.5	0	glmm_agg	trt*period4	1000	-0.011528	0.164537	0.965
usd;0.8;0;0;0;0.5;0	usd	0	0	0	0.8	0.5	0	glmm_agg	trt*period5	1000	-0.009929	0.20979	0.927
usd;0.8;0;0;0;0.5;-0.1	usd	0	0	0	0.8	0.5	-0.1	gee_agg	Intercept	1000	0.00213546	0.0751063	0.939
usd;0.8;0;0;0;0.5;-0.1	usd	0	0	0	0.8	0.5	-0.1	gee_agg	period1	1000	-0.001293	0.0850348	0.946
usd;0.8;0;0;0;0.5;-0.1	usd	0	0	0	0.8	0.5	-0.1	gee_agg	period2	1000	-0.0004608	0.0778758	0.938
usd;0.8;0;0;0;0.5;-0.1	usd	0	0	0	0.8	0.5	-0.1	gee_agg	period3	1000	0	0	1
usd;0.8;0;0;0;0.5;-0.1	usd	0	0	0	0.8	0.5	-0.1	gee_agg	period4	1000	0.000135314	0.0989715	0.929
usd;0.8;0;0;0;0.5;-0.1	usd	0	0	0	0.8	0.5	-0.1	gee_agg	period5	1000	0.00635062	0.149131	0.924
usd;0.8;0;0;0;0.5;-0.1	usd	0	0	0	0.8	0.5	-0.1	gee_agg	trt	1000	0.00465347	0.0980724	0.944
usd;0.8;0;0;0;0.5;-0.1	usd	0	0	0	0.8	0.5	-0.1	gee_agg	trt*period1	1000	-0.0034345	0.157864	0.946
usd;0.8;0;0;0;0.5;-0.1	usd	0	0	0	0.8	0.5	-0.1	gee_agg	trt*period2	1000	-0.0014338	0.120304	0.934
usd;0.8;0;0;0;0.5;-0.1	usd	0	0	0	0.8	0.5	-0.1	gee_agg	trt*period3	1000	0	0	1
usd;0.8;0;0;0;0.5;-0.1	usd	0	0	0	0.8	0.5	-0.1	gee_agg	trt*period4	1000	-0.008003	0.123502	0.938
usd;0.8;0;0;0;0.5;-0.1	usd	0	0	0	0.8	0.5	-0.1	gee_agg	trt*period5	1000	-0.011701	0.171263	0.932
usd;0.8;0;0;0;0.5;-0.1	usd	0	0	0	0.8	0.5	-0.1	glmm_agg	Intercept	1000	-0.0033818	0.0987321	0.94
usd;0.8;0;0;0;0.5;-0.1	usd	0	0	0	0.8	0.5	-0.1	glmm_agg	period1	1000	0.00493335	0.11185	0.973
usd;0.8;0;0;0;0.5;-0.1	usd	0	0	0	0.8	0.5	-0.1	glmm_agg	period2	1000	0.00345264	0.101985	0.975
usd;0.8;0;0;0;0.5;-0.1	usd	0	0	0	0.8	0.5	-0.1	glmm_agg	period3	1000	0	0
usd;0.8;0;0;0;0.5;-0.1	usd	0	0	0	0.8	0.5	-0.1	glmm_agg	period4	1000	0.00261805	0.125863	0.968
usd;0.8;0;0;0;0.5;-0.1	usd	0	0	0	0.8	0.5	-0.1	glmm_agg	period5	1000	0.0063765	0.177112	0.924
usd;0.8;0;0;0;0.5;-0.1	usd	0	0	0	0.8	0.5	-0.1	glmm_agg	trt	1000	0.0090742	0.133021	0.93
usd;0.8;0;0;0;0.5;-0.1	usd	0	0	0	0.8	0.5	-0.1	glmm_agg	trt*period1	1000	-0.009691	0.203664	0.955
usd;0.8;0;0;0;0.5;-0.1	usd	0	0	0	0.8	0.5	-0.1	glmm_agg	trt*period2	1000	-0.0020308	0.163184	0.975
usd;0.8;0;0;0;0.5;-0.1	usd	0	0	0	0.8	0.5	-0.1	glmm_agg	trt*period3	1000	0	0
usd;0.8;0;0;0;0.5;-0.1	usd	0	0	0	0.8	0.5	-0.1	glmm_agg	trt*period4	1000	-0.011637	0.164203	0.964
usd;0.8;0;0;0;0.5;-0.1	usd	0	0	0	0.8	0.5	-0.1	glmm_agg	trt*period5	1000	-0.010679	0.209992	0.924
usd;0.2;0;0;0;0.8;0	usd	0	0	0	0.2	0.8	0	gee_agg	Intercept	1000	7.521e-05	0.0426691	0.939
usd;0.2;0;0;0;0.8;0	usd	0	0	0	0.2	0.8	0	gee_agg	period1	1000	0.00118358	0.041514	0.947
usd;0.2;0;0;0;0.8;0	usd	0	0	0	0.2	0.8	0	gee_agg	period2	1000	0.00118589	0.0386437	0.942
usd;0.2;0;0;0;0.8;0	usd	0	0	0	0.2	0.8	0	gee_agg	period3	1000	0	0	1
usd;0.2;0;0;0;0.8;0	usd	0	0	0	0.2	0.8	0	gee_agg	period4	1000	0.001069	0.0485206	0.943
usd;0.2;0;0;0;0.8;0	usd	0	0	0	0.2	0.8	0	gee_agg	period5	1000	0.00382048	0.079602	0.941
usd;0.2;0;0;0;0.8;0	usd	0	0	0	0.2	0.8	0	gee_agg	trt	1000	0.00305767	0.0489661	0.944
usd;0.2;0;0;0;0.8;0	usd	0	0	0	0.2	0.8	0	gee_agg	trt*period1	1000	-0.0040411	0.0792709	0.939
usd;0.2;0;0;0;0.8;0	usd	0	0	0	0.2	0.8	0	gee_agg	trt*period2	1000	-0.0011783	0.0598245	0.948
usd;0.2;0;0;0;0.8;0	usd	0	0	0	0.2	0.8	0	gee_agg	trt*period3	1000	0	0	1
usd;0.2;0;0;0;0.8;0	usd	0	0	0	0.2	0.8	0	gee_agg	trt*period4	1000	-0.0034251	0.0613977	0.946
usd;0.2;0;0;0;0.8;0	usd	0	0	0	0.2	0.8	0	gee_agg	trt*period5	1000	-0.005305	0.089122	0.945
usd;0.2;0;0;0;0.8;0	usd	0	0	0	0.2	0.8	0	glmm_agg	Intercept	1000	-0.0010876	0.0473312	0.941
usd;0.2;0;0;0;0.8;0	usd	0	0	0	0.2	0.8	0	glmm_agg	period1	1000	0.00223125	0.0466012	0.972
usd;0.2;0;0;0;0.8;0	usd	0	0	0	0.2	0.8	0	glmm_agg	period2	1000	0.000878466	0.0435117	0.98
usd;0.2;0;0;0;0.8;0	usd	0	0	0	0.2	0.8	0	glmm_agg	period3	1000	0	0
usd;0.2;0;0;0;0.8;0	usd	0	0	0	0.2	0.8	0	glmm_agg	period4	1000	8.167e-06	0.0540637	0.967
usd;0.2;0;0;0;0.8;0	usd	0	0	0	0.2	0.8	0	glmm_agg	period5	1000	0.00195387	0.0801623	0.919
usd;0.2;0;0;0;0.8;0	usd	0	0	0	0.2	0.8	0	glmm_agg	trt	1000	0.0035061	0.0575394	0.942
usd;0.2;0;0;0;0.8;0	usd	0	0	0	0.2	0.8	0	glmm_agg	trt*period1	1000	-0.0054805	0.0850148	0.965
usd;0.2;0;0;0;0.8;0	usd	0	0	0	0.2	0.8	0	glmm_agg	trt*period2	1000	-0.00033628	0.0677444	0.97
usd;0.2;0;0;0;0.8;0	usd	0	0	0	0.2	0.8	0	glmm_agg	trt*period3	1000	0	0
usd;0.2;0;0;0;0.8;0	usd	0	0	0	0.2	0.8	0	glmm_agg	trt*period4	1000	-0.0031165	0.0714664	0.952
usd;0.2;0;0;0;0.8;0	usd	0	0	0	0.2	0.8	0	glmm_agg	trt*period5	1000	-0.0046516	0.0921988	0.915
usd;0.2;0;0;0;0.8;-0.1	usd	0	0	0	0.2	0.8	-0.1	gee_agg	Intercept	1000	-9.787e-05	0.0427075	0.944
usd;0.2;0;0;0;0.8;-0.1	usd	0	0	0	0.2	0.8	-0.1	gee_agg	period1	1000	0.00128816	0.0415337	0.948
usd;0.2;0;0;0;0.8;-0.1	usd	0	0	0	0.2	0.8	-0.1	gee_agg	period2	1000	0.00122396	0.0386482	0.942
usd;0.2;0;0;0;0.8;-0.1	usd	0	0	0	0.2	0.8	-0.1	gee_agg	period3	1000	0	0	1
usd;0.2;0;0;0;0.8;-0.1	usd	0	0	0	0.2	0.8	-0.1	gee_agg	period4	1000	0.0011013	0.048471	0.94
usd;0.2;0;0;0;0.8;-0.1	usd	0	0	0	0.2	0.8	-0.1	gee_agg	period5	1000	0.00385293	0.0796673	0.94
usd;0.2;0;0;0;0.8;-0.1	usd	0	0	0	0.2	0.8	-0.1	gee_agg	trt	1000	0.00337898	0.0489715	0.943
usd;0.2;0;0;0;0.8;-0.1	usd	0	0	0	0.2	0.8	-0.1	gee_agg	trt*period1	1000	-0.0036926	0.0794879	0.946
usd;0.2;0;0;0;0.8;-0.1	usd	0	0	0	0.2	0.8	-0.1	gee_agg	trt*period2	1000	-0.0014214	0.0597524	0.946
usd;0.2;0;0;0;0.8;-0.1	usd	0	0	0	0.2	0.8	-0.1	gee_agg	trt*period3	1000	0	0	1
usd;0.2;0;0;0;0.8;-0.1	usd	0	0	0	0.2	0.8	-0.1	gee_agg	trt*period4	1000	-0.0037362	0.0611926	0.948
usd;0.2;0;0;0;0.8;-0.1	usd	0	0	0	0.2	0.8	-0.1	gee_agg	trt*period5	1000	-0.0059577	0.0888818	0.947
usd;0.2;0;0;0;0.8;-0.1	usd	0	0	0	0.2	0.8	-0.1	glmm_agg	Intercept	1000	-0.0013616	0.0474566	0.94
usd;0.2;0;0;0;0.8;-0.1	usd	0	0	0	0.2	0.8	-0.1	glmm_agg	period1	1000	0.00250885	0.0466407	0.973
usd;0.2;0;0;0;0.8;-0.1	usd	0	0	0	0.2	0.8	-0.1	glmm_agg	period2	1000	0.00110992	0.0434991	0.98
usd;0.2;0;0;0;0.8;-0.1	usd	0	0	0	0.2	0.8	-0.1	glmm_agg	period3	1000	0	0
usd;0.2;0;0;0;0.8;-0.1	usd	0	0	0	0.2	0.8	-0.1	glmm_agg	period4	1000	0.000296617	0.0539631	0.967
usd;0.2;0;0;0;0.8;-0.1	usd	0	0	0	0.2	0.8	-0.1	glmm_agg	period5	1000	0.00227099	0.0801844	0.923
usd;0.2;0;0;0;0.8;-0.1	usd	0	0	0	0.2	0.8	-0.1	glmm_agg	trt	1000	0.00386853	0.0578241	0.944
usd;0.2;0;0;0;0.8;-0.1	usd	0	0	0	0.2	0.8	-0.1	glmm_agg	trt*period1	1000	-0.0048874	0.0856481	0.964
usd;0.2;0;0;0;0.8;-0.1	usd	0	0	0	0.2	0.8	-0.1	glmm_agg	trt*period2	1000	-0.00047504	0.0676999	0.966
usd;0.2;0;0;0;0.8;-0.1	usd	0	0	0	0.2	0.8	-0.1	glmm_agg	trt*period3	1000	0	0
usd;0.2;0;0;0;0.8;-0.1	usd	0	0	0	0.2	0.8	-0.1	glmm_agg	trt*period4	1000	-0.0033483	0.0714539	0.954
usd;0.2;0;0;0;0.8;-0.1	usd	0	0	0	0.2	0.8	-0.1	glmm_agg	trt*period5	1000	-0.0049523	0.0923493	0.924
usd;0.5;0;0;0;0.8;0	usd	0	0	0	0.5	0.8	0	gee_agg	Intercept	1000	0.00143238	0.0568374	0.943
usd;0.5;0;0;0;0.8;0	usd	0	0	0	0.5	0.8	0	gee_agg	period1	1000	-0.00095458	0.0534094	0.955
usd;0.5;0;0;0;0.8;0	usd	0	0	0	0.5	0.8	0	gee_agg	period2	1000	-0.00030348	0.0472259	0.936
usd;0.5;0;0;0;0.8;0	usd	0	0	0	0.5	0.8	0	gee_agg	period3	1000	0	0	1
usd;0.5;0;0;0;0.8;0	usd	0	0	0	0.5	0.8	0	gee_agg	period4	1000	0.00134966	0.0621171	0.937
usd;0.5;0;0;0;0.8;0	usd	0	0	0	0.5	0.8	0	gee_agg	period5	1000	0.00441036	0.105396	0.927
usd;0.5;0;0;0;0.8;0	usd	0	0	0	0.5	0.8	0	gee_agg	trt	1000	0.00324999	0.0612562	0.951
usd;0.5;0;0;0;0.8;0	usd	0	0	0	0.5	0.8	0	gee_agg	trt*period1	1000	-0.0024826	0.104274	0.934
usd;0.5;0;0;0;0.8;0	usd	0	0	0	0.5	0.8	0	gee_agg	trt*period2	1000	-0.00035734	0.0733072	0.939
usd;0.5;0;0;0;0.8;0	usd	0	0	0	0.5	0.8	0	gee_agg	trt*period3	1000	0	0	1
usd;0.5;0;0;0;0.8;0	usd	0	0	0	0.5	0.8	0	gee_agg	trt*period4	1000	-0.0060198	0.0777377	0.942
usd;0.5;0;0;0;0.8;0	usd	0	0	0	0.5	0.8	0	gee_agg	trt*period5	1000	-0.0073103	0.117499	0.935
usd;0.5;0;0;0;0.8;0	usd	0	0	0	0.5	0.8	0	glmm_agg	Intercept	1000	-0.00086842	0.0706528	0.95
usd;0.5;0;0;0;0.8;0	usd	0	0	0	0.5	0.8	0	glmm_agg	period1	1000	0.00225148	0.0673398	0.986
usd;0.5;0;0;0;0.8;0	usd	0	0	0	0.5	0.8	0	glmm_agg	period2	1000	0.000940746	0.0606781	0.989
usd;0.5;0;0;0;0.8;0	usd	0	0	0	0.5	0.8	0	glmm_agg	period3	1000	0	0
usd;0.5;0;0;0;0.8;0	usd	0	0	0	0.5	0.8	0	glmm_agg	period4	1000	0.0020031	0.075758	0.968
usd;0.5;0;0;0;0.8;0	usd	0	0	0	0.5	0.8	0	glmm_agg	period5	1000	0.00329408	0.112051	0.911
usd;0.5;0;0;0;0.8;0	usd	0	0	0	0.5	0.8	0	glmm_agg	trt	1000	0.00489843	0.0844375	0.941
usd;0.5;0;0;0;0.8;0	usd	0	0	0	0.5	0.8	0	glmm_agg	trt*period1	1000	-0.0063049	0.123888	0.968
usd;0.5;0;0;0;0.8;0	usd	0	0	0	0.5	0.8	0	glmm_agg	trt*period2	1000	-0.00013761	0.096518	0.976
usd;0.5;0;0;0;0.8;0	usd	0	0	0	0.5	0.8	0	glmm_agg	trt*period3	1000	0	0
usd;0.5;0;0;0;0.8;0	usd	0	0	0	0.5	0.8	0	glmm_agg	trt*period4	1000	-0.0072668	0.102936	0.955
usd;0.5;0;0;0;0.8;0	usd	0	0	0	0.5	0.8	0	glmm_agg	trt*period5	1000	-0.0066662	0.130393	0.91
usd;0.5;0;0;0;0.8;-0.1	usd	0	0	0	0.5	0.8	-0.1	gee_agg	Intercept	1000	0.00140977	0.0568631	0.94
usd;0.5;0;0;0;0.8;-0.1	usd	0	0	0	0.5	0.8	-0.1	gee_agg	period1	1000	-0.00097485	0.0533478	0.956
usd;0.5;0;0;0;0.8;-0.1	usd	0	0	0	0.5	0.8	-0.1	gee_agg	period2	1000	-0.0003256	0.0471263	0.934
usd;0.5;0;0;0;0.8;-0.1	usd	0	0	0	0.5	0.8	-0.1	gee_agg	period3	1000	0	0	1
usd;0.5;0;0;0;0.8;-0.1	usd	0	0	0	0.5	0.8	-0.1	gee_agg	period4	1000	0.00137138	0.0621005	0.938
usd;0.5;0;0;0;0.8;-0.1	usd	0	0	0	0.5	0.8	-0.1	gee_agg	period5	1000	0.00438456	0.105394	0.927
usd;0.5;0;0;0;0.8;-0.1	usd	0	0	0	0.5	0.8	-0.1	gee_agg	trt	1000	0.0032829	0.0609779	0.951
usd;0.5;0;0;0;0.8;-0.1	usd	0	0	0	0.5	0.8	-0.1	gee_agg	trt*period1	1000	-0.0022102	0.104954	0.93
usd;0.5;0;0;0;0.8;-0.1	usd	0	0	0	0.5	0.8	-0.1	gee_agg	trt*period2	1000	-0.00094495	0.0731551	0.952
usd;0.5;0;0;0;0.8;-0.1	usd	0	0	0	0.5	0.8	-0.1	gee_agg	trt*period3	1000	0	0	1
usd;0.5;0;0;0;0.8;-0.1	usd	0	0	0	0.5	0.8	-0.1	gee_agg	trt*period4	1000	-0.0060172	0.0774492	0.937
usd;0.5;0;0;0;0.8;-0.1	usd	0	0	0	0.5	0.8	-0.1	gee_agg	trt*period5	1000	-0.00787	0.117102	0.935
usd;0.5;0;0;0;0.8;-0.1	usd	0	0	0	0.5	0.8	-0.1	glmm_agg	Intercept	1000	-0.0011593	0.0706513	0.951
usd;0.5;0;0;0;0.8;-0.1	usd	0	0	0	0.5	0.8	-0.1	glmm_agg	period1	1000	0.00259923	0.0672735	0.985
usd;0.5;0;0;0;0.8;-0.1	usd	0	0	0	0.5	0.8	-0.1	glmm_agg	period2	1000	0.00128378	0.0605415	0.988
usd;0.5;0;0;0;0.8;-0.1	usd	0	0	0	0.5	0.8	-0.1	glmm_agg	period3	1000	0	0
usd;0.5;0;0;0;0.8;-0.1	usd	0	0	0	0.5	0.8	-0.1	glmm_agg	period4	1000	0.00242706	0.0757331	0.97
usd;0.5;0;0;0;0.8;-0.1	usd	0	0	0	0.5	0.8	-0.1	glmm_agg	period5	1000	0.00365999	0.112006	0.914
usd;0.5;0;0;0;0.8;-0.1	usd	0	0	0	0.5	0.8	-0.1	glmm_agg	trt	1000	0.00509015	0.0844492	0.94
usd;0.5;0;0;0;0.8;-0.1	usd	0	0	0	0.5	0.8	-0.1	glmm_agg	trt*period1	1000	-0.0061426	0.125126	0.968
usd;0.5;0;0;0;0.8;-0.1	usd	0	0	0	0.5	0.8	-0.1	glmm_agg	trt*period2	1000	-0.00070973	0.0965312	0.972
usd;0.5;0;0;0;0.8;-0.1	usd	0	0	0	0.5	0.8	-0.1	glmm_agg	trt*period3	1000	0	0
usd;0.5;0;0;0;0.8;-0.1	usd	0	0	0	0.5	0.8	-0.1	glmm_agg	trt*period4	1000	-0.0072592	0.102833	0.956
usd;0.5;0;0;0;0.8;-0.1	usd	0	0	0	0.5	0.8	-0.1	glmm_agg	trt*period5	1000	-0.0069615	0.130337	0.91
usd;0.8;0;0;0;0.8;0	usd	0	0	0	0.8	0.8	0	gee_agg	Intercept	1000	0.00223029	0.0658241	0.946
usd;0.8;0;0;0;0.8;0	usd	0	0	0	0.8	0.8	0	gee_agg	period1	1000	-0.0012917	0.0615928	0.939
usd;0.8;0;0;0;0.8;0	usd	0	0	0	0.8	0.8	0	gee_agg	period2	1000	-0.00057671	0.0531028	0.938
usd;0.8;0;0;0;0.8;0	usd	0	0	0	0.8	0.8	0	gee_agg	period3	1000	0	0	1
usd;0.8;0;0;0;0.8;0	usd	0	0	0	0.8	0.8	0	gee_agg	period4	1000	-0.00029023	0.0708496	0.93
usd;0.8;0;0;0;0.8;0	usd	0	0	0	0.8	0.8	0	gee_agg	period5	1000	0.0041086	0.120927	0.915
usd;0.8;0;0;0;0.8;0	usd	0	0	0	0.8	0.8	0	gee_agg	trt	1000	0.0028742	0.070284	0.95
usd;0.8;0;0;0;0.8;0	usd	0	0	0	0.8	0.8	0	gee_agg	trt*period1	1000	-0.0020918	0.121227	0.929
usd;0.8;0;0;0;0.8;0	usd	0	0	0	0.8	0.8	0	gee_agg	trt*period2	1000	-0.00038089	0.0834275	0.942
usd;0.8;0;0;0;0.8;0	usd	0	0	0	0.8	0.8	0	gee_agg	trt*period3	1000	0	0	1
usd;0.8;0;0;0;0.8;0	usd	0	0	0	0.8	0.8	0	gee_agg	trt*period4	1000	-0.0045356	0.087828	0.943
usd;0.8;0;0;0;0.8;0	usd	0	0	0	0.8	0.8	0	gee_agg	trt*period5	1000	-0.0074377	0.134308	0.928
usd;0.8;0;0;0;0.8;0	usd	0	0	0	0.8	0.8	0	glmm_agg	Intercept	1000	-0.00032647	0.0889546	0.94
usd;0.8;0;0;0;0.8;0	usd	0	0	0	0.8	0.8	0	glmm_agg	period1	1000	0.00269276	0.0845736	0.979
usd;0.8;0;0;0;0.8;0	usd	0	0	0	0.8	0.8	0	glmm_agg	period2	1000	0.00127581	0.0744043	0.988
usd;0.8;0;0;0;0.8;0	usd	0	0	0	0.8	0.8	0	glmm_agg	period3	1000	0	0
usd;0.8;0;0;0;0.8;0	usd	0	0	0	0.8	0.8	0	glmm_agg	period4	1000	0.00140201	0.0930532	0.968
usd;0.8;0;0;0;0.8;0	usd	0	0	0	0.8	0.8	0	glmm_agg	period5	1000	0.00493503	0.138733	0.901
usd;0.8;0;0;0;0.8;0	usd	0	0	0	0.8	0.8	0	glmm_agg	trt	1000	0.00553166	0.105819	0.934
usd;0.8;0;0;0;0.8;0	usd	0	0	0	0.8	0.8	0	glmm_agg	trt*period1	1000	-0.007122	0.156359	0.967
usd;0.8;0;0;0;0.8;0	usd	0	0	0	0.8	0.8	0	glmm_agg	trt*period2	1000	-0.00081103	0.120225	0.978
usd;0.8;0;0;0;0.8;0	usd	0	0	0	0.8	0.8	0	glmm_agg	trt*period3	1000	0	0
usd;0.8;0;0;0;0.8;0	usd	0	0	0	0.8	0.8	0	glmm_agg	trt*period4	1000	-0.0069463	0.126659	0.95
usd;0.8;0;0;0;0.8;0	usd	0	0	0	0.8	0.8	0	glmm_agg	trt*period5	1000	-0.008162	0.161591	0.908
usd;0.8;0;0;0;0.8;-0.1	usd	0	0	0	0.8	0.8	-0.1	gee_agg	Intercept	1000	0.00217522	0.0658284	0.946
usd;0.8;0;0;0;0.8;-0.1	usd	0	0	0	0.8	0.8	-0.1	gee_agg	period1	1000	-0.0012711	0.0615745	0.94
usd;0.8;0;0;0;0.8;-0.1	usd	0	0	0	0.8	0.8	-0.1	gee_agg	period2	1000	-0.00052665	0.0530927	0.938
usd;0.8;0;0;0;0.8;-0.1	usd	0	0	0	0.8	0.8	-0.1	gee_agg	period3	1000	0	0	1
usd;0.8;0;0;0;0.8;-0.1	usd	0	0	0	0.8	0.8	-0.1	gee_agg	period4	1000	-0.00018936	0.0708182	0.929
usd;0.8;0;0;0;0.8;-0.1	usd	0	0	0	0.8	0.8	-0.1	gee_agg	period5	1000	0.00413542	0.120882	0.916
usd;0.8;0;0;0;0.8;-0.1	usd	0	0	0	0.8	0.8	-0.1	gee_agg	trt	1000	0.00297218	0.0701285	0.947
usd;0.8;0;0;0;0.8;-0.1	usd	0	0	0	0.8	0.8	-0.1	gee_agg	trt*period1	1000	-0.002313	0.12166	0.928
usd;0.8;0;0;0;0.8;-0.1	usd	0	0	0	0.8	0.8	-0.1	gee_agg	trt*period2	1000	-0.0010034	0.083858	0.936
usd;0.8;0;0;0;0.8;-0.1	usd	0	0	0	0.8	0.8	-0.1	gee_agg	trt*period3	1000	0	0	1
usd;0.8;0;0;0;0.8;-0.1	usd	0	0	0	0.8	0.8	-0.1	gee_agg	trt*period4	1000	-0.0050723	0.0879958	0.941
usd;0.8;0;0;0;0.8;-0.1	usd	0	0	0	0.8	0.8	-0.1	gee_agg	trt*period5	1000	-0.007814	0.133604	0.929
usd;0.8;0;0;0;0.8;-0.1	usd	0	0	0	0.8	0.8	-0.1	glmm_agg	Intercept	1000	-0.00085041	0.0889614	0.943
usd;0.8;0;0;0;0.8;-0.1	usd	0	0	0	0.8	0.8	-0.1	glmm_agg	period1	1000	0.00317569	0.0846676	0.981
usd;0.8;0;0;0;0.8;-0.1	usd	0	0	0	0.8	0.8	-0.1	glmm_agg	period2	1000	0.00175094	0.0744178	0.989
usd;0.8;0;0;0;0.8;-0.1	usd	0	0	0	0.8	0.8	-0.1	glmm_agg	period3	1000	0	0
usd;0.8;0;0;0;0.8;-0.1	usd	0	0	0	0.8	0.8	-0.1	glmm_agg	period4	1000	0.00193429	0.0930561	0.967
usd;0.8;0;0;0;0.8;-0.1	usd	0	0	0	0.8	0.8	-0.1	glmm_agg	period5	1000	0.00537213	0.138569	0.897
usd;0.8;0;0;0;0.8;-0.1	usd	0	0	0	0.8	0.8	-0.1	glmm_agg	trt	1000	0.00578584	0.10602	0.936
usd;0.8;0;0;0;0.8;-0.1	usd	0	0	0	0.8	0.8	-0.1	glmm_agg	trt*period1	1000	-0.0074019	0.15665	0.967
usd;0.8;0;0;0;0.8;-0.1	usd	0	0	0	0.8	0.8	-0.1	glmm_agg	trt*period2	1000	-0.0011735	0.120985	0.976
usd;0.8;0;0;0;0.8;-0.1	usd	0	0	0	0.8	0.8	-0.1	glmm_agg	trt*period3	1000	0	0
usd;0.8;0;0;0;0.8;-0.1	usd	0	0	0	0.8	0.8	-0.1	glmm_agg	trt*period4	1000	-0.0076036	0.127205	0.95
usd;0.8;0;0;0;0.8;-0.1	usd	0	0	0	0.8	0.8	-0.1	glmm_agg	trt*period5	1000	-0.008568	0.160903	0.911
dsdopt;0.2;58;94;0;0.5;0	dsdopt	58	94	0	0.2	0.5	0	gee_agg	Intercept	1000	0.00369192	0.0584313	0.945
dsdopt;0.2;58;94;0;0.5;0	dsdopt	58	94	0	0.2	0.5	0	gee_agg	period1	1000	-0.0031058	0.0666668	0.941
dsdopt;0.2;58;94;0;0.5;0	dsdopt	58	94	0	0.2	0.5	0	gee_agg	period2	1000	-0.0011713	0.0627752	0.939
dsdopt;0.2;58;94;0;0.5;0	dsdopt	58	94	0	0.2	0.5	0	gee_agg	period3	1000	0	0	1
dsdopt;0.2;58;94;0;0.5;0	dsdopt	58	94	0	0.2	0.5	0	gee_agg	period4	1000	-0.003005	0.0672233	0.948
dsdopt;0.2;58;94;0;0.5;0	dsdopt	58	94	0	0.2	0.5	0	gee_agg	period5	1000	-0.0017736	0.0804276	0.942
dsdopt;0.2;58;94;0;0.5;0	dsdopt	58	94	0	0.2	0.5	0	gee_agg	trt	1000	-0.0027661	0.0691709	0.944
dsdopt;0.2;58;94;0;0.5;0	dsdopt	58	94	0	0.2	0.5	0	gee_agg	trt*period1	1000	0.00303268	0.101823	0.947
dsdopt;0.2;58;94;0;0.5;0	dsdopt	58	94	0	0.2	0.5	0	gee_agg	trt*period2	1000	0.000810373	0.0965913	0.941
dsdopt;0.2;58;94;0;0.5;0	dsdopt	58	94	0	0.2	0.5	0	gee_agg	trt*period3	1000	0	0	1
dsdopt;0.2;58;94;0;0.5;0	dsdopt	58	94	0	0.2	0.5	0	gee_agg	trt*period4	1000	0.00200792	0.0797182	0.94
dsdopt;0.2;58;94;0;0.5;0	dsdopt	58	94	0	0.2	0.5	0	gee_agg	trt*period5	1000	0.00277882	0.0955925	0.94
dsdopt;0.2;58;94;0;0.5;0	dsdopt	58	94	0	0.2	0.5	0	glmm_agg	Intercept	1000	0.00197951	0.06447	0.956
dsdopt;0.2;58;94;0;0.5;0	dsdopt	58	94	0	0.2	0.5	0	glmm_agg	period1	1000	-0.0014093	0.0732172	0.961
dsdopt;0.2;58;94;0;0.5;0	dsdopt	58	94	0	0.2	0.5	0	glmm_agg	period2	1000	0.000164171	0.068256	0.961
dsdopt;0.2;58;94;0;0.5;0	dsdopt	58	94	0	0.2	0.5	0	glmm_agg	period3	1000	0	0
dsdopt;0.2;58;94;0;0.5;0	dsdopt	58	94	0	0.2	0.5	0	glmm_agg	period4	1000	-0.0047099	0.0743669	0.986
dsdopt;0.2;58;94;0;0.5;0	dsdopt	58	94	0	0.2	0.5	0	glmm_agg	period5	1000	-0.0029258	0.086384	0.932
dsdopt;0.2;58;94;0;0.5;0	dsdopt	58	94	0	0.2	0.5	0	glmm_agg	trt	1000	-0.0020574	0.0780704	0.946
dsdopt;0.2;58;94;0;0.5;0	dsdopt	58	94	0	0.2	0.5	0	glmm_agg	trt*period1	1000	0.00190007	0.113232	0.956
dsdopt;0.2;58;94;0;0.5;0	dsdopt	58	94	0	0.2	0.5	0	glmm_agg	trt*period2	1000	-0.00096252	0.109092	0.956
dsdopt;0.2;58;94;0;0.5;0	dsdopt	58	94	0	0.2	0.5	0	glmm_agg	trt*period3	1000	0	0
dsdopt;0.2;58;94;0;0.5;0	dsdopt	58	94	0	0.2	0.5	0	glmm_agg	trt*period4	1000	0.00425048	0.0905199	0.964
dsdopt;0.2;58;94;0;0.5;0	dsdopt	58	94	0	0.2	0.5	0	glmm_agg	trt*period5	1000	0.0044662	0.103563	0.92
dsdopt;0.2;58;94;0;0.5;-0.1	dsdopt	58	94	0	0.2	0.5	-0.1	gee_agg	Intercept	1000	0.00367331	0.058427	0.945
dsdopt;0.2;58;94;0;0.5;-0.1	dsdopt	58	94	0	0.2	0.5	-0.1	gee_agg	period1	1000	-0.0031108	0.0666343	0.942
dsdopt;0.2;58;94;0;0.5;-0.1	dsdopt	58	94	0	0.2	0.5	-0.1	gee_agg	period2	1000	-0.0011773	0.062755	0.939
dsdopt;0.2;58;94;0;0.5;-0.1	dsdopt	58	94	0	0.2	0.5	-0.1	gee_agg	period3	1000	0	0	1
dsdopt;0.2;58;94;0;0.5;-0.1	dsdopt	58	94	0	0.2	0.5	-0.1	gee_agg	period4	1000	-0.0030058	0.067226	0.948
dsdopt;0.2;58;94;0;0.5;-0.1	dsdopt	58	94	0	0.2	0.5	-0.1	gee_agg	period5	1000	-0.001776	0.0804329	0.942
dsdopt;0.2;58;94;0;0.5;-0.1	dsdopt	58	94	0	0.2	0.5	-0.1	gee_agg	trt	1000	-0.0027406	0.0691549	0.945
dsdopt;0.2;58;94;0;0.5;-0.1	dsdopt	58	94	0	0.2	0.5	-0.1	gee_agg	trt*period1	1000	0.00283076	0.103277	0.941
dsdopt;0.2;58;94;0;0.5;-0.1	dsdopt	58	94	0	0.2	0.5	-0.1	gee_agg	trt*period2	1000	0.000893232	0.0964594	0.938
dsdopt;0.2;58;94;0;0.5;-0.1	dsdopt	58	94	0	0.2	0.5	-0.1	gee_agg	trt*period3	1000	0	0	1
dsdopt;0.2;58;94;0;0.5;-0.1	dsdopt	58	94	0	0.2	0.5	-0.1	gee_agg	trt*period4	1000	0.00178955	0.0795384	0.938
dsdopt;0.2;58;94;0;0.5;-0.1	dsdopt	58	94	0	0.2	0.5	-0.1	gee_agg	trt*period5	1000	0.00256105	0.0947855	0.942
dsdopt;0.2;58;94;0;0.5;-0.1	dsdopt	58	94	0	0.2	0.5	-0.1	glmm_agg	Intercept	1000	0.00200672	0.0644907	0.956
dsdopt;0.2;58;94;0;0.5;-0.1	dsdopt	58	94	0	0.2	0.5	-0.1	glmm_agg	period1	1000	-0.0014373	0.0731991	0.96
dsdopt;0.2;58;94;0;0.5;-0.1	dsdopt	58	94	0	0.2	0.5	-0.1	glmm_agg	period2	1000	0.000143217	0.0682403	0.961
dsdopt;0.2;58;94;0;0.5;-0.1	dsdopt	58	94	0	0.2	0.5	-0.1	glmm_agg	period3	1000	0	0
dsdopt;0.2;58;94;0;0.5;-0.1	dsdopt	58	94	0	0.2	0.5	-0.1	glmm_agg	period4	1000	-0.004686	0.0743201	0.986
dsdopt;0.2;58;94;0;0.5;-0.1	dsdopt	58	94	0	0.2	0.5	-0.1	glmm_agg	period5	1000	-0.0028784	0.0863496	0.933
dsdopt;0.2;58;94;0;0.5;-0.1	dsdopt	58	94	0	0.2	0.5	-0.1	glmm_agg	trt	1000	-0.0021048	0.0780803	0.946
dsdopt;0.2;58;94;0;0.5;-0.1	dsdopt	58	94	0	0.2	0.5	-0.1	glmm_agg	trt*period1	1000	0.00187128	0.114539	0.95
dsdopt;0.2;58;94;0;0.5;-0.1	dsdopt	58	94	0	0.2	0.5	-0.1	glmm_agg	trt*period2	1000	-0.00062569	0.108778	0.955
dsdopt;0.2;58;94;0;0.5;-0.1	dsdopt	58	94	0	0.2	0.5	-0.1	glmm_agg	trt*period3	1000	0	0
dsdopt;0.2;58;94;0;0.5;-0.1	dsdopt	58	94	0	0.2	0.5	-0.1	glmm_agg	trt*period4	1000	0.00419176	0.0902676	0.964
dsdopt;0.2;58;94;0;0.5;-0.1	dsdopt	58	94	0	0.2	0.5	-0.1	glmm_agg	trt*period5	1000	0.00447216	0.103012	0.922
dsdopt;0.5;58;95;0;0.5;0	dsdopt	58	95	0	0.5	0.5	0	gee_agg	Intercept	1000	0.00629752	0.0792164	0.947
dsdopt;0.5;58;95;0;0.5;0	dsdopt	58	95	0	0.5	0.5	0	gee_agg	period1	1000	-0.0058365	0.0885796	0.941
dsdopt;0.5;58;95;0;0.5;0	dsdopt	58	95	0	0.5	0.5	0	gee_agg	period2	1000	-0.0029533	0.0828244	0.942
dsdopt;0.5;58;95;0;0.5;0	dsdopt	58	95	0	0.5	0.5	0	gee_agg	period3	1000	0	0	1
dsdopt;0.5;58;95;0;0.5;0	dsdopt	58	95	0	0.5	0.5	0	gee_agg	period4	1000	-0.0051051	0.090247	0.944
dsdopt;0.5;58;95;0;0.5;0	dsdopt	58	95	0	0.5	0.5	0	gee_agg	period5	1000	-0.0033454	0.107453	0.943
dsdopt;0.5;58;95;0;0.5;0	dsdopt	58	95	0	0.5	0.5	0	gee_agg	trt	1000	-0.0047457	0.0932235	0.951
dsdopt;0.5;58;95;0;0.5;0	dsdopt	58	95	0	0.5	0.5	0	gee_agg	trt*period1	1000	0.00627694	0.136548	0.95
dsdopt;0.5;58;95;0;0.5;0	dsdopt	58	95	0	0.5	0.5	0	gee_agg	trt*period2	1000	0.00300425	0.128408	0.952
dsdopt;0.5;58;95;0;0.5;0	dsdopt	58	95	0	0.5	0.5	0	gee_agg	trt*period3	1000	0	0	1
dsdopt;0.5;58;95;0;0.5;0	dsdopt	58	95	0	0.5	0.5	0	gee_agg	trt*period4	1000	0.00339549	0.105627	0.943
dsdopt;0.5;58;95;0;0.5;0	dsdopt	58	95	0	0.5	0.5	0	gee_agg	trt*period5	1000	0.00450368	0.127792	0.947
dsdopt;0.5;58;95;0;0.5;0	dsdopt	58	95	0	0.5	0.5	0	glmm_agg	Intercept	1000	0.0033108	0.0963432	0.951
dsdopt;0.5;58;95;0;0.5;0	dsdopt	58	95	0	0.5	0.5	0	glmm_agg	period1	1000	-0.0026915	0.107587	0.962
dsdopt;0.5;58;95;0;0.5;0	dsdopt	58	95	0	0.5	0.5	0	glmm_agg	period2	1000	-0.00028975	0.0994765	0.97
dsdopt;0.5;58;95;0;0.5;0	dsdopt	58	95	0	0.5	0.5	0	glmm_agg	period3	1000	0	0
dsdopt;0.5;58;95;0;0.5;0	dsdopt	58	95	0	0.5	0.5	0	glmm_agg	period4	1000	-0.0073864	0.109136	0.983
dsdopt;0.5;58;95;0;0.5;0	dsdopt	58	95	0	0.5	0.5	0	glmm_agg	period5	1000	-0.0044626	0.125096	0.932
dsdopt;0.5;58;95;0;0.5;0	dsdopt	58	95	0	0.5	0.5	0	glmm_agg	trt	1000	-0.0035853	0.116697	0.95
dsdopt;0.5;58;95;0;0.5;0	dsdopt	58	95	0	0.5	0.5	0	glmm_agg	trt*period1	1000	0.00455069	0.168987	0.956
dsdopt;0.5;58;95;0;0.5;0	dsdopt	58	95	0	0.5	0.5	0	glmm_agg	trt*period2	1000	-0.00016191	0.161887	0.955
dsdopt;0.5;58;95;0;0.5;0	dsdopt	58	95	0	0.5	0.5	0	glmm_agg	trt*period3	1000	0	0
dsdopt;0.5;58;95;0;0.5;0	dsdopt	58	95	0	0.5	0.5	0	glmm_agg	trt*period4	1000	0.00679502	0.132969	0.972
dsdopt;0.5;58;95;0;0.5;0	dsdopt	58	95	0	0.5	0.5	0	glmm_agg	trt*period5	1000	0.00720415	0.151029	0.922
dsdopt;0.5;58;95;0;0.5;-0.1	dsdopt	58	95	0	0.5	0.5	-0.1	gee_agg	Intercept	1000	0.00630273	0.0791949	0.948
dsdopt;0.5;58;95;0;0.5;-0.1	dsdopt	58	95	0	0.5	0.5	-0.1	gee_agg	period1	1000	-0.0058217	0.0885758	0.941
dsdopt;0.5;58;95;0;0.5;-0.1	dsdopt	58	95	0	0.5	0.5	-0.1	gee_agg	period2	1000	-0.002938	0.0828312	0.942
dsdopt;0.5;58;95;0;0.5;-0.1	dsdopt	58	95	0	0.5	0.5	-0.1	gee_agg	period3	1000	0	0	1
dsdopt;0.5;58;95;0;0.5;-0.1	dsdopt	58	95	0	0.5	0.5	-0.1	gee_agg	period4	1000	-0.0051044	0.0902485	0.945
dsdopt;0.5;58;95;0;0.5;-0.1	dsdopt	58	95	0	0.5	0.5	-0.1	gee_agg	period5	1000	-0.0033436	0.107458	0.943
dsdopt;0.5;58;95;0;0.5;-0.1	dsdopt	58	95	0	0.5	0.5	-0.1	gee_agg	trt	1000	-0.0047537	0.093209	0.952
dsdopt;0.5;58;95;0;0.5;-0.1	dsdopt	58	95	0	0.5	0.5	-0.1	gee_agg	trt*period1	1000	0.00543814	0.138169	0.949
dsdopt;0.5;58;95;0;0.5;-0.1	dsdopt	58	95	0	0.5	0.5	-0.1	gee_agg	trt*period2	1000	0.00268358	0.12858	0.952
dsdopt;0.5;58;95;0;0.5;-0.1	dsdopt	58	95	0	0.5	0.5	-0.1	gee_agg	trt*period3	1000	0	0	1
dsdopt;0.5;58;95;0;0.5;-0.1	dsdopt	58	95	0	0.5	0.5	-0.1	gee_agg	trt*period4	1000	0.00349114	0.105364	0.944
dsdopt;0.5;58;95;0;0.5;-0.1	dsdopt	58	95	0	0.5	0.5	-0.1	gee_agg	trt*period5	1000	0.00430945	0.127367	0.948
dsdopt;0.5;58;95;0;0.5;-0.1	dsdopt	58	95	0	0.5	0.5	-0.1	glmm_agg	Intercept	1000	0.00337633	0.0962949	0.951
dsdopt;0.5;58;95;0;0.5;-0.1	dsdopt	58	95	0	0.5	0.5	-0.1	glmm_agg	period1	1000	-0.0027603	0.107529	0.963
dsdopt;0.5;58;95;0;0.5;-0.1	dsdopt	58	95	0	0.5	0.5	-0.1	glmm_agg	period2	1000	-0.00031421	0.0994008	0.968
dsdopt;0.5;58;95;0;0.5;-0.1	dsdopt	58	95	0	0.5	0.5	-0.1	glmm_agg	period3	1000	0	0
dsdopt;0.5;58;95;0;0.5;-0.1	dsdopt	58	95	0	0.5	0.5	-0.1	glmm_agg	period4	1000	-0.0074006	0.109116	0.983
dsdopt;0.5;58;95;0;0.5;-0.1	dsdopt	58	95	0	0.5	0.5	-0.1	glmm_agg	period5	1000	-0.0044517	0.125047	0.931
dsdopt;0.5;58;95;0;0.5;-0.1	dsdopt	58	95	0	0.5	0.5	-0.1	glmm_agg	trt	1000	-0.0037091	0.116647	0.949
dsdopt;0.5;58;95;0;0.5;-0.1	dsdopt	58	95	0	0.5	0.5	-0.1	glmm_agg	trt*period1	1000	0.00413628	0.170099	0.952
dsdopt;0.5;58;95;0;0.5;-0.1	dsdopt	58	95	0	0.5	0.5	-0.1	glmm_agg	trt*period2	1000	-0.00010221	0.161838	0.953
dsdopt;0.5;58;95;0;0.5;-0.1	dsdopt	58	95	0	0.5	0.5	-0.1	glmm_agg	trt*period3	1000	0	0
dsdopt;0.5;58;95;0;0.5;-0.1	dsdopt	58	95	0	0.5	0.5	-0.1	glmm_agg	trt*period4	1000	0.00713273	0.132836	0.97
dsdopt;0.5;58;95;0;0.5;-0.1	dsdopt	58	95	0	0.5	0.5	-0.1	glmm_agg	trt*period5	1000	0.0071933	0.150882	0.921
dsdopt;0.8;58;96;0;0.5;0	dsdopt	58	96	0	0.8	0.5	0	gee_agg	Intercept	1000	0.00748629	0.090919	0.944
dsdopt;0.8;58;96;0;0.5;0	dsdopt	58	96	0	0.8	0.5	0	gee_agg	period1	1000	-0.0068366	0.101538	0.945
dsdopt;0.8;58;96;0;0.5;0	dsdopt	58	96	0	0.8	0.5	0	gee_agg	period2	1000	-0.0041284	0.0954371	0.944
dsdopt;0.8;58;96;0;0.5;0	dsdopt	58	96	0	0.8	0.5	0	gee_agg	period3	1000	0	0	1
dsdopt;0.8;58;96;0;0.5;0	dsdopt	58	96	0	0.8	0.5	0	gee_agg	period4	1000	-0.0060879	0.102881	0.946
dsdopt;0.8;58;96;0;0.5;0	dsdopt	58	96	0	0.8	0.5	0	gee_agg	period5	1000	-0.004564	0.124028	0.95
dsdopt;0.8;58;96;0;0.5;0	dsdopt	58	96	0	0.8	0.5	0	gee_agg	trt	1000	-0.0052175	0.107451	0.948
dsdopt;0.8;58;96;0;0.5;0	dsdopt	58	96	0	0.8	0.5	0	gee_agg	trt*period1	1000	0.008494	0.159113	0.953
dsdopt;0.8;58;96;0;0.5;0	dsdopt	58	96	0	0.8	0.5	0	gee_agg	trt*period2	1000	0.00492253	0.149405	0.942
dsdopt;0.8;58;96;0;0.5;0	dsdopt	58	96	0	0.8	0.5	0	gee_agg	trt*period3	1000	0	0	1
dsdopt;0.8;58;96;0;0.5;0	dsdopt	58	96	0	0.8	0.5	0	gee_agg	trt*period4	1000	0.00358197	0.119303	0.954
dsdopt;0.8;58;96;0;0.5;0	dsdopt	58	96	0	0.8	0.5	0	gee_agg	trt*period5	1000	0.00544037	0.148635	0.948
dsdopt;0.8;58;96;0;0.5;0	dsdopt	58	96	0	0.8	0.5	0	glmm_agg	Intercept	1000	0.00400316	0.119948	0.948
dsdopt;0.8;58;96;0;0.5;0	dsdopt	58	96	0	0.8	0.5	0	glmm_agg	period1	1000	-0.0032258	0.133968	0.96
dsdopt;0.8;58;96;0;0.5;0	dsdopt	58	96	0	0.8	0.5	0	glmm_agg	period2	1000	-0.00079677	0.124135	0.967
dsdopt;0.8;58;96;0;0.5;0	dsdopt	58	96	0	0.8	0.5	0	glmm_agg	period3	1000	0	0
dsdopt;0.8;58;96;0;0.5;0	dsdopt	58	96	0	0.8	0.5	0	glmm_agg	period4	1000	-0.00929	0.135303	0.981
dsdopt;0.8;58;96;0;0.5;0	dsdopt	58	96	0	0.8	0.5	0	glmm_agg	period5	1000	-0.004316	0.155576	0.936
dsdopt;0.8;58;96;0;0.5;0	dsdopt	58	96	0	0.8	0.5	0	glmm_agg	trt	1000	-0.0042887	0.145467	0.954
dsdopt;0.8;58;96;0;0.5;0	dsdopt	58	96	0	0.8	0.5	0	glmm_agg	trt*period1	1000	0.00767782	0.21367	0.955
dsdopt;0.8;58;96;0;0.5;0	dsdopt	58	96	0	0.8	0.5	0	glmm_agg	trt*period2	1000	0.0019262	0.204424	0.959
dsdopt;0.8;58;96;0;0.5;0	dsdopt	58	96	0	0.8	0.5	0	glmm_agg	trt*period3	1000	0	0
dsdopt;0.8;58;96;0;0.5;0	dsdopt	58	96	0	0.8	0.5	0	glmm_agg	trt*period4	1000	0.0082988	0.164174	0.975
dsdopt;0.8;58;96;0;0.5;0	dsdopt	58	96	0	0.8	0.5	0	glmm_agg	trt*period5	1000	0.00773818	0.189497	0.927
dsdopt;0.8;58;96;0;0.5;-0.1	dsdopt	58	96	0	0.8	0.5	-0.1	gee_agg	Intercept	1000	0.00748116	0.0909346	0.946
dsdopt;0.8;58;96;0;0.5;-0.1	dsdopt	58	96	0	0.8	0.5	-0.1	gee_agg	period1	1000	-0.0068401	0.101513	0.945
dsdopt;0.8;58;96;0;0.5;-0.1	dsdopt	58	96	0	0.8	0.5	-0.1	gee_agg	period2	1000	-0.0041316	0.0954301	0.944
dsdopt;0.8;58;96;0;0.5;-0.1	dsdopt	58	96	0	0.8	0.5	-0.1	gee_agg	period3	1000	0	0	1
dsdopt;0.8;58;96;0;0.5;-0.1	dsdopt	58	96	0	0.8	0.5	-0.1	gee_agg	period4	1000	-0.0060887	0.102881	0.946
dsdopt;0.8;58;96;0;0.5;-0.1	dsdopt	58	96	0	0.8	0.5	-0.1	gee_agg	period5	1000	-0.0045643	0.12403	0.95
dsdopt;0.8;58;96;0;0.5;-0.1	dsdopt	58	96	0	0.8	0.5	-0.1	gee_agg	trt	1000	-0.0052109	0.107452	0.948
dsdopt;0.8;58;96;0;0.5;-0.1	dsdopt	58	96	0	0.8	0.5	-0.1	gee_agg	trt*period1	1000	0.00725659	0.160089	0.953
dsdopt;0.8;58;96;0;0.5;-0.1	dsdopt	58	96	0	0.8	0.5	-0.1	gee_agg	trt*period2	1000	0.00424714	0.148439	0.945
dsdopt;0.8;58;96;0;0.5;-0.1	dsdopt	58	96	0	0.8	0.5	-0.1	gee_agg	trt*period3	1000	0	0	1
dsdopt;0.8;58;96;0;0.5;-0.1	dsdopt	58	96	0	0.8	0.5	-0.1	gee_agg	trt*period4	1000	0.00346392	0.119386	0.951
dsdopt;0.8;58;96;0;0.5;-0.1	dsdopt	58	96	0	0.8	0.5	-0.1	gee_agg	trt*period5	1000	0.00500642	0.148238	0.946
dsdopt;0.8;58;96;0;0.5;-0.1	dsdopt	58	96	0	0.8	0.5	-0.1	glmm_agg	Intercept	1000	0.00416695	0.119929	0.949
dsdopt;0.8;58;96;0;0.5;-0.1	dsdopt	58	96	0	0.8	0.5	-0.1	glmm_agg	period1	1000	-0.0033753	0.133985	0.962
dsdopt;0.8;58;96;0;0.5;-0.1	dsdopt	58	96	0	0.8	0.5	-0.1	glmm_agg	period2	1000	-0.00088988	0.124137	0.968
dsdopt;0.8;58;96;0;0.5;-0.1	dsdopt	58	96	0	0.8	0.5	-0.1	glmm_agg	period3	1000	0	0
dsdopt;0.8;58;96;0;0.5;-0.1	dsdopt	58	96	0	0.8	0.5	-0.1	glmm_agg	period4	1000	-0.009374	0.135189	0.982
dsdopt;0.8;58;96;0;0.5;-0.1	dsdopt	58	96	0	0.8	0.5	-0.1	glmm_agg	period5	1000	-0.0043014	0.155556	0.936
dsdopt;0.8;58;96;0;0.5;-0.1	dsdopt	58	96	0	0.8	0.5	-0.1	glmm_agg	trt	1000	-0.004503	0.145471	0.954
dsdopt;0.8;58;96;0;0.5;-0.1	dsdopt	58	96	0	0.8	0.5	-0.1	glmm_agg	trt*period1	1000	0.00680626	0.214247	0.952
dsdopt;0.8;58;96;0;0.5;-0.1	dsdopt	58	96	0	0.8	0.5	-0.1	glmm_agg	trt*period2	1000	0.00151294	0.203582	0.958
dsdopt;0.8;58;96;0;0.5;-0.1	dsdopt	58	96	0	0.8	0.5	-0.1	glmm_agg	trt*period3	1000	0	0
dsdopt;0.8;58;96;0;0.5;-0.1	dsdopt	58	96	0	0.8	0.5	-0.1	glmm_agg	trt*period4	1000	0.0086517	0.164227	0.976
dsdopt;0.8;58;96;0;0.5;-0.1	dsdopt	58	96	0	0.8	0.5	-0.1	glmm_agg	trt*period5	1000	0.0078401	0.189389	0.92
dsdopt;0.2;58;94;0;0.8;0	dsdopt	58	94	0	0.2	0.8	0	gee_agg	Intercept	1000	0.00303661	0.0523591	0.948
dsdopt;0.2;58;94;0;0.8;0	dsdopt	58	94	0	0.2	0.8	0	gee_agg	period1	1000	-0.002568	0.0531762	0.934
dsdopt;0.2;58;94;0;0.8;0	dsdopt	58	94	0	0.2	0.8	0	gee_agg	period2	1000	-0.00075094	0.0503647	0.936
dsdopt;0.2;58;94;0;0.8;0	dsdopt	58	94	0	0.2	0.8	0	gee_agg	period3	1000	0	0	1
dsdopt;0.2;58;94;0;0.8;0	dsdopt	58	94	0	0.2	0.8	0	gee_agg	period4	1000	-0.0013024	0.0529581	0.946
dsdopt;0.2;58;94;0;0.8;0	dsdopt	58	94	0	0.2	0.8	0	gee_agg	period5	1000	-0.00053523	0.0644803	0.941
dsdopt;0.2;58;94;0;0.8;0	dsdopt	58	94	0	0.2	0.8	0	gee_agg	trt	1000	-0.0017586	0.0574101	0.947
dsdopt;0.2;58;94;0;0.8;0	dsdopt	58	94	0	0.2	0.8	0	gee_agg	trt*period1	1000	0.00240061	0.0825777	0.947
dsdopt;0.2;58;94;0;0.8;0	dsdopt	58	94	0	0.2	0.8	0	gee_agg	trt*period2	1000	0.00030457	0.0760805	0.941
dsdopt;0.2;58;94;0;0.8;0	dsdopt	58	94	0	0.2	0.8	0	gee_agg	trt*period3	1000	0	0	1
dsdopt;0.2;58;94;0;0.8;0	dsdopt	58	94	0	0.2	0.8	0	gee_agg	trt*period4	1000	0.000613385	0.0619562	0.953
dsdopt;0.2;58;94;0;0.8;0	dsdopt	58	94	0	0.2	0.8	0	gee_agg	trt*period5	1000	0.00124709	0.0752611	0.948
dsdopt;0.2;58;94;0;0.8;0	dsdopt	58	94	0	0.2	0.8	0	glmm_agg	Intercept	1000	0.00163038	0.0570852	0.972
dsdopt;0.2;58;94;0;0.8;0	dsdopt	58	94	0	0.2	0.8	0	glmm_agg	period1	1000	-0.001417	0.0580509	0.976
dsdopt;0.2;58;94;0;0.8;0	dsdopt	58	94	0	0.2	0.8	0	glmm_agg	period2	1000	-0.00043644	0.0545701	0.983
dsdopt;0.2;58;94;0;0.8;0	dsdopt	58	94	0	0.2	0.8	0	glmm_agg	period3	1000	0	0
dsdopt;0.2;58;94;0;0.8;0	dsdopt	58	94	0	0.2	0.8	0	glmm_agg	period4	1000	-0.0033308	0.0587331	0.97
dsdopt;0.2;58;94;0;0.8;0	dsdopt	58	94	0	0.2	0.8	0	glmm_agg	period5	1000	-0.003494	0.0687827	0.902
dsdopt;0.2;58;94;0;0.8;0	dsdopt	58	94	0	0.2	0.8	0	glmm_agg	trt	1000	-0.00086297	0.0639753	0.973
dsdopt;0.2;58;94;0;0.8;0	dsdopt	58	94	0	0.2	0.8	0	glmm_agg	trt*period1	1000	0.000953637	0.0924816	0.971
dsdopt;0.2;58;94;0;0.8;0	dsdopt	58	94	0	0.2	0.8	0	glmm_agg	trt*period2	1000	-0.0010573	0.0865793	0.957
dsdopt;0.2;58;94;0;0.8;0	dsdopt	58	94	0	0.2	0.8	0	glmm_agg	trt*period3	1000	0	0
dsdopt;0.2;58;94;0;0.8;0	dsdopt	58	94	0	0.2	0.8	0	glmm_agg	trt*period4	1000	0.00209712	0.070487	0.963
dsdopt;0.2;58;94;0;0.8;0	dsdopt	58	94	0	0.2	0.8	0	glmm_agg	trt*period5	1000	0.00316104	0.0808359	0.909
dsdopt;0.2;58;94;0;0.8;-0.1	dsdopt	58	94	0	0.2	0.8	-0.1	gee_agg	Intercept	1000	0.00305717	0.0523554	0.949
dsdopt;0.2;58;94;0;0.8;-0.1	dsdopt	58	94	0	0.2	0.8	-0.1	gee_agg	period1	1000	-0.002567	0.0531478	0.934
dsdopt;0.2;58;94;0;0.8;-0.1	dsdopt	58	94	0	0.2	0.8	-0.1	gee_agg	period2	1000	-0.00074885	0.0503536	0.936
dsdopt;0.2;58;94;0;0.8;-0.1	dsdopt	58	94	0	0.2	0.8	-0.1	gee_agg	period3	1000	0	0	1
dsdopt;0.2;58;94;0;0.8;-0.1	dsdopt	58	94	0	0.2	0.8	-0.1	gee_agg	period4	1000	-0.0013015	0.0529589	0.946
dsdopt;0.2;58;94;0;0.8;-0.1	dsdopt	58	94	0	0.2	0.8	-0.1	gee_agg	period5	1000	-0.00053094	0.0644899	0.941
dsdopt;0.2;58;94;0;0.8;-0.1	dsdopt	58	94	0	0.2	0.8	-0.1	gee_agg	trt	1000	-0.0017878	0.0574257	0.946
dsdopt;0.2;58;94;0;0.8;-0.1	dsdopt	58	94	0	0.2	0.8	-0.1	gee_agg	trt*period1	1000	0.00213621	0.0840938	0.94
dsdopt;0.2;58;94;0;0.8;-0.1	dsdopt	58	94	0	0.2	0.8	-0.1	gee_agg	trt*period2	1000	0.000313185	0.0759618	0.937
dsdopt;0.2;58;94;0;0.8;-0.1	dsdopt	58	94	0	0.2	0.8	-0.1	gee_agg	trt*period3	1000	0	0	1
dsdopt;0.2;58;94;0;0.8;-0.1	dsdopt	58	94	0	0.2	0.8	-0.1	gee_agg	trt*period4	1000	0.000835715	0.0620648	0.949
dsdopt;0.2;58;94;0;0.8;-0.1	dsdopt	58	94	0	0.2	0.8	-0.1	gee_agg	trt*period5	1000	0.00108565	0.0746745	0.942
dsdopt;0.2;58;94;0;0.8;-0.1	dsdopt	58	94	0	0.2	0.8	-0.1	glmm_agg	Intercept	1000	0.00173318	0.0571337	0.972
dsdopt;0.2;58;94;0;0.8;-0.1	dsdopt	58	94	0	0.2	0.8	-0.1	glmm_agg	period1	1000	-0.0014601	0.0580462	0.976
dsdopt;0.2;58;94;0;0.8;-0.1	dsdopt	58	94	0	0.2	0.8	-0.1	glmm_agg	period2	1000	-0.00046266	0.0545799	0.983
dsdopt;0.2;58;94;0;0.8;-0.1	dsdopt	58	94	0	0.2	0.8	-0.1	glmm_agg	period3	1000	0	0
dsdopt;0.2;58;94;0;0.8;-0.1	dsdopt	58	94	0	0.2	0.8	-0.1	glmm_agg	period4	1000	-0.0032254	0.0587751	0.971
dsdopt;0.2;58;94;0;0.8;-0.1	dsdopt	58	94	0	0.2	0.8	-0.1	glmm_agg	period5	1000	-0.0033198	0.0688011	0.903
dsdopt;0.2;58;94;0;0.8;-0.1	dsdopt	58	94	0	0.2	0.8	-0.1	glmm_agg	trt	1000	-0.0010936	0.0640797	0.975
dsdopt;0.2;58;94;0;0.8;-0.1	dsdopt	58	94	0	0.2	0.8	-0.1	glmm_agg	trt*period1	1000	0.00110501	0.093758	0.962
dsdopt;0.2;58;94;0;0.8;-0.1	dsdopt	58	94	0	0.2	0.8	-0.1	glmm_agg	trt*period2	1000	-0.00059518	0.0866566	0.966
dsdopt;0.2;58;94;0;0.8;-0.1	dsdopt	58	94	0	0.2	0.8	-0.1	glmm_agg	trt*period3	1000	0	0
dsdopt;0.2;58;94;0;0.8;-0.1	dsdopt	58	94	0	0.2	0.8	-0.1	glmm_agg	trt*period4	1000	0.00256198	0.0706604	0.967
dsdopt;0.2;58;94;0;0.8;-0.1	dsdopt	58	94	0	0.2	0.8	-0.1	glmm_agg	trt*period5	1000	0.00341297	0.0805772	0.908
dsdopt;0.5;58;95;0;0.8;0	dsdopt	58	95	0	0.5	0.8	0	gee_agg	Intercept	1000	0.00555198	0.069756	0.942
dsdopt;0.5;58;95;0;0.8;0	dsdopt	58	95	0	0.5	0.8	0	gee_agg	period1	1000	-0.0050336	0.0683792	0.94
dsdopt;0.5;58;95;0;0.8;0	dsdopt	58	95	0	0.5	0.8	0	gee_agg	period2	1000	-0.0027572	0.0632979	0.941
dsdopt;0.5;58;95;0;0.8;0	dsdopt	58	95	0	0.5	0.8	0	gee_agg	period3	1000	0	0	1
dsdopt;0.5;58;95;0;0.8;0	dsdopt	58	95	0	0.5	0.8	0	gee_agg	period4	1000	-0.0020623	0.0639923	0.94
dsdopt;0.5;58;95;0;0.8;0	dsdopt	58	95	0	0.5	0.8	0	gee_agg	period5	1000	-0.0014799	0.0833281	0.935
dsdopt;0.5;58;95;0;0.8;0	dsdopt	58	95	0	0.5	0.8	0	gee_agg	trt	1000	-0.0040369	0.0752373	0.941
dsdopt;0.5;58;95;0;0.8;0	dsdopt	58	95	0	0.5	0.8	0	gee_agg	trt*period1	1000	0.00496975	0.108799	0.947
dsdopt;0.5;58;95;0;0.8;0	dsdopt	58	95	0	0.5	0.8	0	gee_agg	trt*period2	1000	0.00239883	0.0965311	0.95
dsdopt;0.5;58;95;0;0.8;0	dsdopt	58	95	0	0.5	0.8	0	gee_agg	trt*period3	1000	0	0	1
dsdopt;0.5;58;95;0;0.8;0	dsdopt	58	95	0	0.5	0.8	0	gee_agg	trt*period4	1000	0.00063618	0.0752595	0.946
dsdopt;0.5;58;95;0;0.8;0	dsdopt	58	95	0	0.5	0.8	0	gee_agg	trt*period5	1000	0.00248564	0.0990118	0.948
dsdopt;0.5;58;95;0;0.8;0	dsdopt	58	95	0	0.5	0.8	0	glmm_agg	Intercept	1000	0.00332143	0.0832176	0.972
dsdopt;0.5;58;95;0;0.8;0	dsdopt	58	95	0	0.5	0.8	0	glmm_agg	period1	1000	-0.0022428	0.082127	0.982
dsdopt;0.5;58;95;0;0.8;0	dsdopt	58	95	0	0.5	0.8	0	glmm_agg	period2	1000	-0.00089944	0.0755996	0.989
dsdopt;0.5;58;95;0;0.8;0	dsdopt	58	95	0	0.5	0.8	0	glmm_agg	period3	1000	0	0
dsdopt;0.5;58;95;0;0.8;0	dsdopt	58	95	0	0.5	0.8	0	glmm_agg	period4	1000	-0.0036278	0.0804363	0.981
dsdopt;0.5;58;95;0;0.8;0	dsdopt	58	95	0	0.5	0.8	0	glmm_agg	period5	1000	-0.0034549	0.0954792	0.91
dsdopt;0.5;58;95;0;0.8;0	dsdopt	58	95	0	0.5	0.8	0	glmm_agg	trt	1000	-0.0024947	0.0926642	0.98
dsdopt;0.5;58;95;0;0.8;0	dsdopt	58	95	0	0.5	0.8	0	glmm_agg	trt*period1	1000	0.00205154	0.135982	0.972
dsdopt;0.5;58;95;0;0.8;0	dsdopt	58	95	0	0.5	0.8	0	glmm_agg	trt*period2	1000	-0.0006655	0.125097	0.97
dsdopt;0.5;58;95;0;0.8;0	dsdopt	58	95	0	0.5	0.8	0	glmm_agg	trt*period3	1000	0	0
dsdopt;0.5;58;95;0;0.8;0	dsdopt	58	95	0	0.5	0.8	0	glmm_agg	trt*period4	1000	0.00242268	0.0987505	0.974
dsdopt;0.5;58;95;0;0.8;0	dsdopt	58	95	0	0.5	0.8	0	glmm_agg	trt*period5	1000	0.00463855	0.115647	0.892
dsdopt;0.5;58;95;0;0.8;-0.1	dsdopt	58	95	0	0.5	0.8	-0.1	gee_agg	Intercept	1000	0.00553361	0.0697083	0.941
dsdopt;0.5;58;95;0;0.8;-0.1	dsdopt	58	95	0	0.5	0.8	-0.1	gee_agg	period1	1000	-0.0050313	0.0683794	0.94
dsdopt;0.5;58;95;0;0.8;-0.1	dsdopt	58	95	0	0.5	0.8	-0.1	gee_agg	period2	1000	-0.0027562	0.0632962	0.94
dsdopt;0.5;58;95;0;0.8;-0.1	dsdopt	58	95	0	0.5	0.8	-0.1	gee_agg	period3	1000	0	0	1
dsdopt;0.5;58;95;0;0.8;-0.1	dsdopt	58	95	0	0.5	0.8	-0.1	gee_agg	period4	1000	-0.0020637	0.0639961	0.94
dsdopt;0.5;58;95;0;0.8;-0.1	dsdopt	58	95	0	0.5	0.8	-0.1	gee_agg	period5	1000	-0.0014827	0.083337	0.935
dsdopt;0.5;58;95;0;0.8;-0.1	dsdopt	58	95	0	0.5	0.8	-0.1	gee_agg	trt	1000	-0.0040138	0.0751941	0.943
dsdopt;0.5;58;95;0;0.8;-0.1	dsdopt	58	95	0	0.5	0.8	-0.1	gee_agg	trt*period1	1000	0.00445452	0.110382	0.94
dsdopt;0.5;58;95;0;0.8;-0.1	dsdopt	58	95	0	0.5	0.8	-0.1	gee_agg	trt*period2	1000	0.00228495	0.096544	0.945
dsdopt;0.5;58;95;0;0.8;-0.1	dsdopt	58	95	0	0.5	0.8	-0.1	gee_agg	trt*period3	1000	0	0	1
dsdopt;0.5;58;95;0;0.8;-0.1	dsdopt	58	95	0	0.5	0.8	-0.1	gee_agg	trt*period4	1000	0.000555568	0.0748014	0.946
dsdopt;0.5;58;95;0;0.8;-0.1	dsdopt	58	95	0	0.5	0.8	-0.1	gee_agg	trt*period5	1000	0.00200686	0.0983499	0.944
dsdopt;0.5;58;95;0;0.8;-0.1	dsdopt	58	95	0	0.5	0.8	-0.1	glmm_agg	Intercept	1000	0.00335795	0.0832957	0.97
dsdopt;0.5;58;95;0;0.8;-0.1	dsdopt	58	95	0	0.5	0.8	-0.1	glmm_agg	period1	1000	-0.0023215	0.0822408	0.982
dsdopt;0.5;58;95;0;0.8;-0.1	dsdopt	58	95	0	0.5	0.8	-0.1	glmm_agg	period2	1000	-0.0009777	0.0756944	0.989
dsdopt;0.5;58;95;0;0.8;-0.1	dsdopt	58	95	0	0.5	0.8	-0.1	glmm_agg	period3	1000	0	0
dsdopt;0.5;58;95;0;0.8;-0.1	dsdopt	58	95	0	0.5	0.8	-0.1	glmm_agg	period4	1000	-0.0035475	0.0804754	0.981
dsdopt;0.5;58;95;0;0.8;-0.1	dsdopt	58	95	0	0.5	0.8	-0.1	glmm_agg	period5	1000	-0.003299	0.0955157	0.908
dsdopt;0.5;58;95;0;0.8;-0.1	dsdopt	58	95	0	0.5	0.8	-0.1	glmm_agg	trt	1000	-0.0027378	0.0927174	0.98
dsdopt;0.5;58;95;0;0.8;-0.1	dsdopt	58	95	0	0.5	0.8	-0.1	glmm_agg	trt*period1	1000	0.00205288	0.137026	0.97
dsdopt;0.5;58;95;0;0.8;-0.1	dsdopt	58	95	0	0.5	0.8	-0.1	glmm_agg	trt*period2	1000	0.000143615	0.125608	0.97
dsdopt;0.5;58;95;0;0.8;-0.1	dsdopt	58	95	0	0.5	0.8	-0.1	glmm_agg	trt*period3	1000	0	0
dsdopt;0.5;58;95;0;0.8;-0.1	dsdopt	58	95	0	0.5	0.8	-0.1	glmm_agg	trt*period4	1000	0.00274813	0.0984091	0.979
dsdopt;0.5;58;95;0;0.8;-0.1	dsdopt	58	95	0	0.5	0.8	-0.1	glmm_agg	trt*period5	1000	0.00465205	0.115385	0.889
dsdopt;0.8;58;96;0;0.8;0	dsdopt	58	96	0	0.8	0.8	0	gee_agg	Intercept	1000	0.00681278	0.0793319	0.945
dsdopt;0.8;58;96;0;0.8;0	dsdopt	58	96	0	0.8	0.8	0	gee_agg	period1	1000	-0.005965	0.0770566	0.939
dsdopt;0.8;58;96;0;0.8;0	dsdopt	58	96	0	0.8	0.8	0	gee_agg	period2	1000	-0.0038811	0.0701634	0.942
dsdopt;0.8;58;96;0;0.8;0	dsdopt	58	96	0	0.8	0.8	0	gee_agg	period3	1000	0	0	1
dsdopt;0.8;58;96;0;0.8;0	dsdopt	58	96	0	0.8	0.8	0	gee_agg	period4	1000	-0.0035139	0.0717833	0.941
dsdopt;0.8;58;96;0;0.8;0	dsdopt	58	96	0	0.8	0.8	0	gee_agg	period5	1000	-0.0026248	0.0953158	0.939
dsdopt;0.8;58;96;0;0.8;0	dsdopt	58	96	0	0.8	0.8	0	gee_agg	trt	1000	-0.0050133	0.0850787	0.943
dsdopt;0.8;58;96;0;0.8;0	dsdopt	58	96	0	0.8	0.8	0	gee_agg	trt*period1	1000	0.0068908	0.126438	0.944
dsdopt;0.8;58;96;0;0.8;0	dsdopt	58	96	0	0.8	0.8	0	gee_agg	trt*period2	1000	0.00396323	0.10998	0.947
dsdopt;0.8;58;96;0;0.8;0	dsdopt	58	96	0	0.8	0.8	0	gee_agg	trt*period3	1000	0	0	1
dsdopt;0.8;58;96;0;0.8;0	dsdopt	58	96	0	0.8	0.8	0	gee_agg	trt*period4	1000	0.00173851	0.0839445	0.949
dsdopt;0.8;58;96;0;0.8;0	dsdopt	58	96	0	0.8	0.8	0	gee_agg	trt*period5	1000	0.00322734	0.113591	0.944
dsdopt;0.8;58;96;0;0.8;0	dsdopt	58	96	0	0.8	0.8	0	glmm_agg	Intercept	1000	0.00489798	0.103617	0.971
dsdopt;0.8;58;96;0;0.8;0	dsdopt	58	96	0	0.8	0.8	0	glmm_agg	period1	1000	-0.0031004	0.101291	0.986
dsdopt;0.8;58;96;0;0.8;0	dsdopt	58	96	0	0.8	0.8	0	glmm_agg	period2	1000	-0.0018734	0.091257	0.994
dsdopt;0.8;58;96;0;0.8;0	dsdopt	58	96	0	0.8	0.8	0	glmm_agg	period3	1000	0	0
dsdopt;0.8;58;96;0;0.8;0	dsdopt	58	96	0	0.8	0.8	0	glmm_agg	period4	1000	-0.0046594	0.0988279	0.98
dsdopt;0.8;58;96;0;0.8;0	dsdopt	58	96	0	0.8	0.8	0	glmm_agg	period5	1000	-0.0042561	0.117307	0.899
dsdopt;0.8;58;96;0;0.8;0	dsdopt	58	96	0	0.8	0.8	0	glmm_agg	trt	1000	-0.0035546	0.114541	0.982
dsdopt;0.8;58;96;0;0.8;0	dsdopt	58	96	0	0.8	0.8	0	glmm_agg	trt*period1	1000	0.00448868	0.171098	0.968
dsdopt;0.8;58;96;0;0.8;0	dsdopt	58	96	0	0.8	0.8	0	glmm_agg	trt*period2	1000	0.00120113	0.155538	0.972
dsdopt;0.8;58;96;0;0.8;0	dsdopt	58	96	0	0.8	0.8	0	glmm_agg	trt*period3	1000	0	0
dsdopt;0.8;58;96;0;0.8;0	dsdopt	58	96	0	0.8	0.8	0	glmm_agg	trt*period4	1000	0.00380189	0.121141	0.976
dsdopt;0.8;58;96;0;0.8;0	dsdopt	58	96	0	0.8	0.8	0	glmm_agg	trt*period5	1000	0.00637441	0.142987	0.895
dsdopt;0.8;58;96;0;0.8;-0.1	dsdopt	58	96	0	0.8	0.8	-0.1	gee_agg	Intercept	1000	0.00685137	0.0792918	0.944
dsdopt;0.8;58;96;0;0.8;-0.1	dsdopt	58	96	0	0.8	0.8	-0.1	gee_agg	period1	1000	-0.00594	0.0770582	0.94
dsdopt;0.8;58;96;0;0.8;-0.1	dsdopt	58	96	0	0.8	0.8	-0.1	gee_agg	period2	1000	-0.003855	0.0701754	0.942
dsdopt;0.8;58;96;0;0.8;-0.1	dsdopt	58	96	0	0.8	0.8	-0.1	gee_agg	period3	1000	0	0	1
dsdopt;0.8;58;96;0;0.8;-0.1	dsdopt	58	96	0	0.8	0.8	-0.1	gee_agg	period4	1000	-0.0035127	0.0717842	0.941
dsdopt;0.8;58;96;0;0.8;-0.1	dsdopt	58	96	0	0.8	0.8	-0.1	gee_agg	period5	1000	-0.0026207	0.0953231	0.939
dsdopt;0.8;58;96;0;0.8;-0.1	dsdopt	58	96	0	0.8	0.8	-0.1	gee_agg	trt	1000	-0.0050698	0.0850991	0.943
dsdopt;0.8;58;96;0;0.8;-0.1	dsdopt	58	96	0	0.8	0.8	-0.1	gee_agg	trt*period1	1000	0.00560065	0.127471	0.939
dsdopt;0.8;58;96;0;0.8;-0.1	dsdopt	58	96	0	0.8	0.8	-0.1	gee_agg	trt*period2	1000	0.00376235	0.10997	0.944
dsdopt;0.8;58;96;0;0.8;-0.1	dsdopt	58	96	0	0.8	0.8	-0.1	gee_agg	trt*period3	1000	0	0	1
dsdopt;0.8;58;96;0;0.8;-0.1	dsdopt	58	96	0	0.8	0.8	-0.1	gee_agg	trt*period4	1000	0.0017661	0.0836082	0.952
dsdopt;0.8;58;96;0;0.8;-0.1	dsdopt	58	96	0	0.8	0.8	-0.1	gee_agg	trt*period5	1000	0.00278961	0.11302	0.946
dsdopt;0.8;58;96;0;0.8;-0.1	dsdopt	58	96	0	0.8	0.8	-0.1	glmm_agg	Intercept	1000	0.00498076	0.103685	0.971
dsdopt;0.8;58;96;0;0.8;-0.1	dsdopt	58	96	0	0.8	0.8	-0.1	glmm_agg	period1	1000	-0.0031721	0.101387	0.986
dsdopt;0.8;58;96;0;0.8;-0.1	dsdopt	58	96	0	0.8	0.8	-0.1	glmm_agg	period2	1000	-0.0019801	0.0913396	0.993
dsdopt;0.8;58;96;0;0.8;-0.1	dsdopt	58	96	0	0.8	0.8	-0.1	glmm_agg	period3	1000	0	0
dsdopt;0.8;58;96;0;0.8;-0.1	dsdopt	58	96	0	0.8	0.8	-0.1	glmm_agg	period4	1000	-0.0046451	0.0988307	0.98
dsdopt;0.8;58;96;0;0.8;-0.1	dsdopt	58	96	0	0.8	0.8	-0.1	glmm_agg	period5	1000	-0.0041587	0.117331	0.899
dsdopt;0.8;58;96;0;0.8;-0.1	dsdopt	58	96	0	0.8	0.8	-0.1	glmm_agg	trt	1000	-0.0040634	0.114752	0.981
dsdopt;0.8;58;96;0;0.8;-0.1	dsdopt	58	96	0	0.8	0.8	-0.1	glmm_agg	trt*period1	1000	0.00367953	0.17109	0.966
dsdopt;0.8;58;96;0;0.8;-0.1	dsdopt	58	96	0	0.8	0.8	-0.1	glmm_agg	trt*period2	1000	0.00181245	0.155651	0.968
dsdopt;0.8;58;96;0;0.8;-0.1	dsdopt	58	96	0	0.8	0.8	-0.1	glmm_agg	trt*period3	1000	0	0
dsdopt;0.8;58;96;0;0.8;-0.1	dsdopt	58	96	0	0.8	0.8	-0.1	glmm_agg	trt*period4	1000	0.00406204	0.12092	0.975
dsdopt;0.8;58;96;0;0.8;-0.1	dsdopt	58	96	0	0.8	0.8	-0.1	glmm_agg	trt*period5	1000	0.00606607	0.142945	0.899
usdopt;0.2;21;38;37;0.5;0	usdopt	21	38	37	0.2	0.5	0	gee_agg	Intercept	1000	0.00300928	0.0447848	0.95
usdopt;0.2;21;38;37;0.5;0	usdopt	21	38	37	0.2	0.5	0	gee_agg	period1	1000	-0.0019973	0.0531991	0.941
usdopt;0.2;21;38;37;0.5;0	usdopt	21	38	37	0.2	0.5	0	gee_agg	period2	1000	0.000399928	0.0504594	0.944
usdopt;0.2;21;38;37;0.5;0	usdopt	21	38	37	0.2	0.5	0	gee_agg	period3	1000	0	0	1
usdopt;0.2;21;38;37;0.5;0	usdopt	21	38	37	0.2	0.5	0	gee_agg	period4	1000	-0.0021067	0.0632726	0.947
usdopt;0.2;21;38;37;0.5;0	usdopt	21	38	37	0.2	0.5	0	gee_agg	period5	1000	0.00114292	0.116526	0.915
usdopt;0.2;21;38;37;0.5;0	usdopt	21	38	37	0.2	0.5	0	gee_agg	trt	1000	-0.0028362	0.0619028	0.948
usdopt;0.2;21;38;37;0.5;0	usdopt	21	38	37	0.2	0.5	0	gee_agg	trt*period1	1000	0.00122936	0.111556	0.951
usdopt;0.2;21;38;37;0.5;0	usdopt	21	38	37	0.2	0.5	0	gee_agg	trt*period2	1000	-0.0015715	0.0801453	0.941
usdopt;0.2;21;38;37;0.5;0	usdopt	21	38	37	0.2	0.5	0	gee_agg	trt*period3	1000	0	0	1
usdopt;0.2;21;38;37;0.5;0	usdopt	21	38	37	0.2	0.5	0	gee_agg	trt*period4	1000	0.00174144	0.0804775	0.946
usdopt;0.2;21;38;37;0.5;0	usdopt	21	38	37	0.2	0.5	0	gee_agg	trt*period5	1000	0.000243084	0.129485	0.924
usdopt;0.2;21;38;37;0.5;0	usdopt	21	38	37	0.2	0.5	0	glmm_agg	Intercept	1000	0.0013714	0.0489158	0.955
usdopt;0.2;21;38;37;0.5;0	usdopt	21	38	37	0.2	0.5	0	glmm_agg	period1	1000	-0.00037053	0.0580595	0.968
usdopt;0.2;21;38;37;0.5;0	usdopt	21	38	37	0.2	0.5	0	glmm_agg	period2	1000	0.00169593	0.0545302	0.983
usdopt;0.2;21;38;37;0.5;0	usdopt	21	38	37	0.2	0.5	0	glmm_agg	period3	1000	0	0
usdopt;0.2;21;38;37;0.5;0	usdopt	21	38	37	0.2	0.5	0	glmm_agg	period4	1000	-0.0035355	0.0682838	0.981
usdopt;0.2;21;38;37;0.5;0	usdopt	21	38	37	0.2	0.5	0	glmm_agg	period5	1000	-0.0033481	0.120965	0.933
usdopt;0.2;21;38;37;0.5;0	usdopt	21	38	37	0.2	0.5	0	glmm_agg	trt	1000	-0.0022567	0.0699329	0.948
usdopt;0.2;21;38;37;0.5;0	usdopt	21	38	37	0.2	0.5	0	glmm_agg	trt*period1	1000	0.000302028	0.122266	0.971
usdopt;0.2;21;38;37;0.5;0	usdopt	21	38	37	0.2	0.5	0	glmm_agg	trt*period2	1000	-0.0027127	0.0896699	0.963
usdopt;0.2;21;38;37;0.5;0	usdopt	21	38	37	0.2	0.5	0	glmm_agg	trt*period3	1000	0	0
usdopt;0.2;21;38;37;0.5;0	usdopt	21	38	37	0.2	0.5	0	glmm_agg	trt*period4	1000	0.00372014	0.0892866	0.966
usdopt;0.2;21;38;37;0.5;0	usdopt	21	38	37	0.2	0.5	0	glmm_agg	trt*period5	1000	0.00534833	0.136535	0.922
usdopt;0.2;21;38;37;0.5;-0.1	usdopt	21	38	37	0.2	0.5	-0.1	gee_agg	Intercept	1000	0.00304841	0.0447998	0.951
usdopt;0.2;21;38;37;0.5;-0.1	usdopt	21	38	37	0.2	0.5	-0.1	gee_agg	period1	1000	-0.0020326	0.0531868	0.94
usdopt;0.2;21;38;37;0.5;-0.1	usdopt	21	38	37	0.2	0.5	-0.1	gee_agg	period2	1000	0.000344323	0.0504475	0.944
usdopt;0.2;21;38;37;0.5;-0.1	usdopt	21	38	37	0.2	0.5	-0.1	gee_agg	period3	1000	0	0	1
usdopt;0.2;21;38;37;0.5;-0.1	usdopt	21	38	37	0.2	0.5	-0.1	gee_agg	period4	1000	-0.0021194	0.0632847	0.947
usdopt;0.2;21;38;37;0.5;-0.1	usdopt	21	38	37	0.2	0.5	-0.1	gee_agg	period5	1000	0.00113597	0.116588	0.914
usdopt;0.2;21;38;37;0.5;-0.1	usdopt	21	38	37	0.2	0.5	-0.1	gee_agg	trt	1000	-0.002913	0.0619084	0.947
usdopt;0.2;21;38;37;0.5;-0.1	usdopt	21	38	37	0.2	0.5	-0.1	gee_agg	trt*period1	1000	0.00110012	0.114056	0.938
usdopt;0.2;21;38;37;0.5;-0.1	usdopt	21	38	37	0.2	0.5	-0.1	gee_agg	trt*period2	1000	-0.0011303	0.0804265	0.935
usdopt;0.2;21;38;37;0.5;-0.1	usdopt	21	38	37	0.2	0.5	-0.1	gee_agg	trt*period3	1000	0	0	1
usdopt;0.2;21;38;37;0.5;-0.1	usdopt	21	38	37	0.2	0.5	-0.1	gee_agg	trt*period4	1000	0.00154673	0.0802132	0.948
usdopt;0.2;21;38;37;0.5;-0.1	usdopt	21	38	37	0.2	0.5	-0.1	gee_agg	trt*period5	1000	4.672e-05	0.129166	0.924
usdopt;0.2;21;38;37;0.5;-0.1	usdopt	21	38	37	0.2	0.5	-0.1	glmm_agg	Intercept	1000	0.00143362	0.048933	0.955
usdopt;0.2;21;38;37;0.5;-0.1	usdopt	21	38	37	0.2	0.5	-0.1	glmm_agg	period1	1000	-0.00040446	0.0580756	0.968
usdopt;0.2;21;38;37;0.5;-0.1	usdopt	21	38	37	0.2	0.5	-0.1	glmm_agg	period2	1000	0.00165008	0.0545479	0.981
usdopt;0.2;21;38;37;0.5;-0.1	usdopt	21	38	37	0.2	0.5	-0.1	glmm_agg	period3	1000	0	0
usdopt;0.2;21;38;37;0.5;-0.1	usdopt	21	38	37	0.2	0.5	-0.1	glmm_agg	period4	1000	-0.0034835	0.0683481	0.981
usdopt;0.2;21;38;37;0.5;-0.1	usdopt	21	38	37	0.2	0.5	-0.1	glmm_agg	period5	1000	-0.0032789	0.121039	0.935
usdopt;0.2;21;38;37;0.5;-0.1	usdopt	21	38	37	0.2	0.5	-0.1	glmm_agg	trt	1000	-0.002405	0.0699956	0.95
usdopt;0.2;21;38;37;0.5;-0.1	usdopt	21	38	37	0.2	0.5	-0.1	glmm_agg	trt*period1	1000	0.000578961	0.125159	0.959
usdopt;0.2;21;38;37;0.5;-0.1	usdopt	21	38	37	0.2	0.5	-0.1	glmm_agg	trt*period2	1000	-0.0020143	0.0900098	0.964
usdopt;0.2;21;38;37;0.5;-0.1	usdopt	21	38	37	0.2	0.5	-0.1	glmm_agg	trt*period3	1000	0	0
usdopt;0.2;21;38;37;0.5;-0.1	usdopt	21	38	37	0.2	0.5	-0.1	glmm_agg	trt*period4	1000	0.00367472	0.0890146	0.966
usdopt;0.2;21;38;37;0.5;-0.1	usdopt	21	38	37	0.2	0.5	-0.1	glmm_agg	trt*period5	1000	0.005396	0.136366	0.928
usdopt;0.5;20;38;38;0.5;0	usdopt	20	38	38	0.5	0.5	0	gee_agg	Intercept	1000	0.00553231	0.0617985	0.952
usdopt;0.5;20;38;38;0.5;0	usdopt	20	38	38	0.5	0.5	0	gee_agg	period1	1000	-0.0045334	0.0716879	0.945
usdopt;0.5;20;38;38;0.5;0	usdopt	20	38	38	0.5	0.5	0	gee_agg	period2	1000	-0.000714	0.0674533	0.943
usdopt;0.5;20;38;38;0.5;0	usdopt	20	38	38	0.5	0.5	0	gee_agg	period3	1000	0	0	1
usdopt;0.5;20;38;38;0.5;0	usdopt	20	38	38	0.5	0.5	0	gee_agg	period4	1000	-0.0038786	0.0858825	0.94
usdopt;0.5;20;38;38;0.5;0	usdopt	20	38	38	0.5	0.5	0	gee_agg	period5	1000	0.00492508	0.161564	0.923
usdopt;0.5;20;38;38;0.5;0	usdopt	20	38	38	0.5	0.5	0	gee_agg	trt	1000	-0.0050075	0.0845475	0.941
usdopt;0.5;20;38;38;0.5;0	usdopt	20	38	38	0.5	0.5	0	gee_agg	trt*period1	1000	0.00249976	0.152602	0.95
usdopt;0.5;20;38;38;0.5;0	usdopt	20	38	38	0.5	0.5	0	gee_agg	trt*period2	1000	-0.00095787	0.108633	0.946
usdopt;0.5;20;38;38;0.5;0	usdopt	20	38	38	0.5	0.5	0	gee_agg	trt*period3	1000	0	0	1
usdopt;0.5;20;38;38;0.5;0	usdopt	20	38	38	0.5	0.5	0	gee_agg	trt*period4	1000	0.00293199	0.107477	0.952
usdopt;0.5;20;38;38;0.5;0	usdopt	20	38	38	0.5	0.5	0	gee_agg	trt*period5	1000	-0.0036846	0.176691	0.924
usdopt;0.5;20;38;38;0.5;0	usdopt	20	38	38	0.5	0.5	0	glmm_agg	Intercept	1000	0.00291347	0.0739918	0.951
usdopt;0.5;20;38;38;0.5;0	usdopt	20	38	38	0.5	0.5	0	glmm_agg	period1	1000	-0.0015124	0.0861833	0.965
usdopt;0.5;20;38;38;0.5;0	usdopt	20	38	38	0.5	0.5	0	glmm_agg	period2	1000	0.00172202	0.0799824	0.981
usdopt;0.5;20;38;38;0.5;0	usdopt	20	38	38	0.5	0.5	0	glmm_agg	period3	1000	0	0
usdopt;0.5;20;38;38;0.5;0	usdopt	20	38	38	0.5	0.5	0	glmm_agg	period4	1000	-0.0057605	0.100948	0.974
usdopt;0.5;20;38;38;0.5;0	usdopt	20	38	38	0.5	0.5	0	glmm_agg	period5	1000	-0.0028837	0.178974	0.924
usdopt;0.5;20;38;38;0.5;0	usdopt	20	38	38	0.5	0.5	0	glmm_agg	trt	1000	-0.0045726	0.105875	0.945
usdopt;0.5;20;38;38;0.5;0	usdopt	20	38	38	0.5	0.5	0	glmm_agg	trt*period1	1000	7.0278e-05	0.18581	0.963
usdopt;0.5;20;38;38;0.5;0	usdopt	20	38	38	0.5	0.5	0	glmm_agg	trt*period2	1000	-0.0028834	0.13515	0.963
usdopt;0.5;20;38;38;0.5;0	usdopt	20	38	38	0.5	0.5	0	glmm_agg	trt*period3	1000	0	0
usdopt;0.5;20;38;38;0.5;0	usdopt	20	38	38	0.5	0.5	0	glmm_agg	trt*period4	1000	0.00607825	0.132471	0.963
usdopt;0.5;20;38;38;0.5;0	usdopt	20	38	38	0.5	0.5	0	glmm_agg	trt*period5	1000	0.0059877	0.200966	0.922
usdopt;0.5;20;38;38;0.5;-0.1	usdopt	20	38	38	0.5	0.5	-0.1	gee_agg	Intercept	1000	0.00549137	0.0617624	0.953
usdopt;0.5;20;38;38;0.5;-0.1	usdopt	20	38	38	0.5	0.5	-0.1	gee_agg	period1	1000	-0.0044658	0.0717049	0.946
usdopt;0.5;20;38;38;0.5;-0.1	usdopt	20	38	38	0.5	0.5	-0.1	gee_agg	period2	1000	-0.00071494	0.0674635	0.943
usdopt;0.5;20;38;38;0.5;-0.1	usdopt	20	38	38	0.5	0.5	-0.1	gee_agg	period3	1000	0	0	1
usdopt;0.5;20;38;38;0.5;-0.1	usdopt	20	38	38	0.5	0.5	-0.1	gee_agg	period4	1000	-0.0038444	0.0857978	0.942
usdopt;0.5;20;38;38;0.5;-0.1	usdopt	20	38	38	0.5	0.5	-0.1	gee_agg	period5	1000	0.00497438	0.161615	0.922
usdopt;0.5;20;38;38;0.5;-0.1	usdopt	20	38	38	0.5	0.5	-0.1	gee_agg	trt	1000	-0.0049329	0.0845633	0.942
usdopt;0.5;20;38;38;0.5;-0.1	usdopt	20	38	38	0.5	0.5	-0.1	gee_agg	trt*period1	1000	0.00107255	0.155161	0.948
usdopt;0.5;20;38;38;0.5;-0.1	usdopt	20	38	38	0.5	0.5	-0.1	gee_agg	trt*period2	1000	-0.0012964	0.108944	0.944
usdopt;0.5;20;38;38;0.5;-0.1	usdopt	20	38	38	0.5	0.5	-0.1	gee_agg	trt*period3	1000	0	0	1
usdopt;0.5;20;38;38;0.5;-0.1	usdopt	20	38	38	0.5	0.5	-0.1	gee_agg	trt*period4	1000	0.00296463	0.10721	0.951
usdopt;0.5;20;38;38;0.5;-0.1	usdopt	20	38	38	0.5	0.5	-0.1	gee_agg	trt*period5	1000	-0.0039002	0.176693	0.924
usdopt;0.5;20;38;38;0.5;-0.1	usdopt	20	38	38	0.5	0.5	-0.1	glmm_agg	Intercept	1000	0.00280706	0.0739462	0.95
usdopt;0.5;20;38;38;0.5;-0.1	usdopt	20	38	38	0.5	0.5	-0.1	glmm_agg	period1	1000	-0.0013483	0.0861508	0.961
usdopt;0.5;20;38;38;0.5;-0.1	usdopt	20	38	38	0.5	0.5	-0.1	glmm_agg	period2	1000	0.00187903	0.0800407	0.981
usdopt;0.5;20;38;38;0.5;-0.1	usdopt	20	38	38	0.5	0.5	-0.1	glmm_agg	period3	1000	0	0
usdopt;0.5;20;38;38;0.5;-0.1	usdopt	20	38	38	0.5	0.5	-0.1	glmm_agg	period4	1000	-0.0055609	0.100964	0.975
usdopt;0.5;20;38;38;0.5;-0.1	usdopt	20	38	38	0.5	0.5	-0.1	glmm_agg	period5	1000	-0.0026873	0.178962	0.927
usdopt;0.5;20;38;38;0.5;-0.1	usdopt	20	38	38	0.5	0.5	-0.1	glmm_agg	trt	1000	-0.0044055	0.10606	0.944
usdopt;0.5;20;38;38;0.5;-0.1	usdopt	20	38	38	0.5	0.5	-0.1	glmm_agg	trt*period1	1000	-0.00084009	0.188506	0.959
usdopt;0.5;20;38;38;0.5;-0.1	usdopt	20	38	38	0.5	0.5	-0.1	glmm_agg	trt*period2	1000	-0.0032824	0.135883	0.962
usdopt;0.5;20;38;38;0.5;-0.1	usdopt	20	38	38	0.5	0.5	-0.1	glmm_agg	trt*period3	1000	0	0
usdopt;0.5;20;38;38;0.5;-0.1	usdopt	20	38	38	0.5	0.5	-0.1	glmm_agg	trt*period4	1000	0.00611228	0.132377	0.962
usdopt;0.5;20;38;38;0.5;-0.1	usdopt	20	38	38	0.5	0.5	-0.1	glmm_agg	trt*period5	1000	0.00579115	0.201196	0.922
usdopt;0.8;20;38;38;0.5;0	usdopt	20	38	38	0.8	0.5	0	gee_agg	Intercept	1000	0.00679524	0.0714586	0.946
usdopt;0.8;20;38;38;0.5;0	usdopt	20	38	38	0.8	0.5	0	gee_agg	period1	1000	-0.0053243	0.0830986	0.944
usdopt;0.8;20;38;38;0.5;0	usdopt	20	38	38	0.8	0.5	0	gee_agg	period2	1000	-0.0014497	0.0780198	0.938
usdopt;0.8;20;38;38;0.5;0	usdopt	20	38	38	0.8	0.5	0	gee_agg	period3	1000	0	0	1
usdopt;0.8;20;38;38;0.5;0	usdopt	20	38	38	0.8	0.5	0	gee_agg	period4	1000	-0.0047476	0.0976479	0.939
usdopt;0.8;20;38;38;0.5;0	usdopt	20	38	38	0.8	0.5	0	gee_agg	period5	1000	0.00687103	0.185484	0.922
usdopt;0.8;20;38;38;0.5;0	usdopt	20	38	38	0.8	0.5	0	gee_agg	trt	1000	-0.0057263	0.0984897	0.936
usdopt;0.8;20;38;38;0.5;0	usdopt	20	38	38	0.8	0.5	0	gee_agg	trt*period1	1000	0.00359059	0.17712	0.951
usdopt;0.8;20;38;38;0.5;0	usdopt	20	38	38	0.8	0.5	0	gee_agg	trt*period2	1000	-0.00076296	0.125731	0.937
usdopt;0.8;20;38;38;0.5;0	usdopt	20	38	38	0.8	0.5	0	gee_agg	trt*period3	1000	0	0	1
usdopt;0.8;20;38;38;0.5;0	usdopt	20	38	38	0.8	0.5	0	gee_agg	trt*period4	1000	0.00308213	0.121071	0.952
usdopt;0.8;20;38;38;0.5;0	usdopt	20	38	38	0.8	0.5	0	gee_agg	trt*period5	1000	-0.0060277	0.204444	0.923
usdopt;0.8;20;38;38;0.5;0	usdopt	20	38	38	0.8	0.5	0	glmm_agg	Intercept	1000	0.00368224	0.0931899	0.946
usdopt;0.8;20;38;38;0.5;0	usdopt	20	38	38	0.8	0.5	0	glmm_agg	period1	1000	-0.0016218	0.108278	0.962
usdopt;0.8;20;38;38;0.5;0	usdopt	20	38	38	0.8	0.5	0	glmm_agg	period2	1000	0.00195993	0.100438	0.983
usdopt;0.8;20;38;38;0.5;0	usdopt	20	38	38	0.8	0.5	0	glmm_agg	period3	1000	0	0
usdopt;0.8;20;38;38;0.5;0	usdopt	20	38	38	0.8	0.5	0	glmm_agg	period4	1000	-0.007292	0.125179	0.973
usdopt;0.8;20;38;38;0.5;0	usdopt	20	38	38	0.8	0.5	0	glmm_agg	period5	1000	-0.0013712	0.22246	0.929
usdopt;0.8;20;38;38;0.5;0	usdopt	20	38	38	0.8	0.5	0	glmm_agg	trt	1000	-0.0057056	0.133774	0.936
usdopt;0.8;20;38;38;0.5;0	usdopt	20	38	38	0.8	0.5	0	glmm_agg	trt*period1	1000	0.000146521	0.233896	0.961
usdopt;0.8;20;38;38;0.5;0	usdopt	20	38	38	0.8	0.5	0	glmm_agg	trt*period2	1000	-0.0035103	0.170597	0.957
usdopt;0.8;20;38;38;0.5;0	usdopt	20	38	38	0.8	0.5	0	glmm_agg	trt*period3	1000	0	0
usdopt;0.8;20;38;38;0.5;0	usdopt	20	38	38	0.8	0.5	0	glmm_agg	trt*period4	1000	0.00736856	0.163945	0.963
usdopt;0.8;20;38;38;0.5;0	usdopt	20	38	38	0.8	0.5	0	glmm_agg	trt*period5	1000	0.00530357	0.252465	0.92
usdopt;0.8;20;38;38;0.5;-0.1	usdopt	20	38	38	0.8	0.5	-0.1	gee_agg	Intercept	1000	0.00682808	0.0714778	0.944
usdopt;0.8;20;38;38;0.5;-0.1	usdopt	20	38	38	0.8	0.5	-0.1	gee_agg	period1	1000	-0.005355	0.0831363	0.944
usdopt;0.8;20;38;38;0.5;-0.1	usdopt	20	38	38	0.8	0.5	-0.1	gee_agg	period2	1000	-0.0014743	0.0780264	0.938
usdopt;0.8;20;38;38;0.5;-0.1	usdopt	20	38	38	0.8	0.5	-0.1	gee_agg	period3	1000	0	0	1
usdopt;0.8;20;38;38;0.5;-0.1	usdopt	20	38	38	0.8	0.5	-0.1	gee_agg	period4	1000	-0.0047232	0.0975796	0.939
usdopt;0.8;20;38;38;0.5;-0.1	usdopt	20	38	38	0.8	0.5	-0.1	gee_agg	period5	1000	0.00684798	0.185478	0.922
usdopt;0.8;20;38;38;0.5;-0.1	usdopt	20	38	38	0.8	0.5	-0.1	gee_agg	trt	1000	-0.005794	0.0984521	0.936
usdopt;0.8;20;38;38;0.5;-0.1	usdopt	20	38	38	0.8	0.5	-0.1	gee_agg	trt*period1	1000	0.0016685	0.178457	0.95
usdopt;0.8;20;38;38;0.5;-0.1	usdopt	20	38	38	0.8	0.5	-0.1	gee_agg	trt*period2	1000	-0.00097519	0.125099	0.939
usdopt;0.8;20;38;38;0.5;-0.1	usdopt	20	38	38	0.8	0.5	-0.1	gee_agg	trt*period3	1000	0	0	1
usdopt;0.8;20;38;38;0.5;-0.1	usdopt	20	38	38	0.8	0.5	-0.1	gee_agg	trt*period4	1000	0.00295505	0.121124	0.951
usdopt;0.8;20;38;38;0.5;-0.1	usdopt	20	38	38	0.8	0.5	-0.1	gee_agg	trt*period5	1000	-0.0064338	0.204046	0.925
usdopt;0.8;20;38;38;0.5;-0.1	usdopt	20	38	38	0.8	0.5	-0.1	glmm_agg	Intercept	1000	0.00393195	0.0931398	0.948
usdopt;0.8;20;38;38;0.5;-0.1	usdopt	20	38	38	0.8	0.5	-0.1	glmm_agg	period1	1000	-0.0018461	0.108319	0.961
usdopt;0.8;20;38;38;0.5;-0.1	usdopt	20	38	38	0.8	0.5	-0.1	glmm_agg	period2	1000	0.00181218	0.100325	0.982
usdopt;0.8;20;38;38;0.5;-0.1	usdopt	20	38	38	0.8	0.5	-0.1	glmm_agg	period3	1000	0	0
usdopt;0.8;20;38;38;0.5;-0.1	usdopt	20	38	38	0.8	0.5	-0.1	glmm_agg	period4	1000	-0.0071872	0.12511	0.973
usdopt;0.8;20;38;38;0.5;-0.1	usdopt	20	38	38	0.8	0.5	-0.1	glmm_agg	period5	1000	-0.0013501	0.222555	0.928
usdopt;0.8;20;38;38;0.5;-0.1	usdopt	20	38	38	0.8	0.5	-0.1	glmm_agg	trt	1000	-0.0061959	0.133512	0.937
usdopt;0.8;20;38;38;0.5;-0.1	usdopt	20	38	38	0.8	0.5	-0.1	glmm_agg	trt*period1	1000	-0.00030852	0.23567	0.959
usdopt;0.8;20;38;38;0.5;-0.1	usdopt	20	38	38	0.8	0.5	-0.1	glmm_agg	trt*period2	1000	-0.0031046	0.16999	0.957
usdopt;0.8;20;38;38;0.5;-0.1	usdopt	20	38	38	0.8	0.5	-0.1	glmm_agg	trt*period3	1000	0	0
usdopt;0.8;20;38;38;0.5;-0.1	usdopt	20	38	38	0.8	0.5	-0.1	glmm_agg	trt*period4	1000	0.00766523	0.163973	0.965
usdopt;0.8;20;38;38;0.5;-0.1	usdopt	20	38	38	0.8	0.5	-0.1	glmm_agg	trt*period5	1000	0.00542618	0.252318	0.92
usdopt;0.2;21;38;37;0.8;0	usdopt	21	38	37	0.2	0.8	0	gee_agg	Intercept	1000	0.00285501	0.0406025	0.95
usdopt;0.2;21;38;37;0.8;0	usdopt	21	38	37	0.2	0.8	0	gee_agg	period1	1000	-0.001957	0.0409968	0.953
usdopt;0.2;21;38;37;0.8;0	usdopt	21	38	37	0.2	0.8	0	gee_agg	period2	1000	0.000209128	0.038465	0.942
usdopt;0.2;21;38;37;0.8;0	usdopt	21	38	37	0.2	0.8	0	gee_agg	period3	1000	0	0	1
usdopt;0.2;21;38;37;0.8;0	usdopt	21	38	37	0.2	0.8	0	gee_agg	period4	1000	-0.00079893	0.0498721	0.948
usdopt;0.2;21;38;37;0.8;0	usdopt	21	38	37	0.2	0.8	0	gee_agg	period5	1000	0.00153502	0.0969716	0.92
usdopt;0.2;21;38;37;0.8;0	usdopt	21	38	37	0.2	0.8	0	gee_agg	trt	1000	-0.0022129	0.047582	0.951
usdopt;0.2;21;38;37;0.8;0	usdopt	21	38	37	0.2	0.8	0	gee_agg	trt*period1	1000	0.00131543	0.0892598	0.946
usdopt;0.2;21;38;37;0.8;0	usdopt	21	38	37	0.2	0.8	0	gee_agg	trt*period2	1000	-0.0011804	0.0601436	0.945
usdopt;0.2;21;38;37;0.8;0	usdopt	21	38	37	0.2	0.8	0	gee_agg	trt*period3	1000	0	0	1
usdopt;0.2;21;38;37;0.8;0	usdopt	21	38	37	0.2	0.8	0	gee_agg	trt*period4	1000	0.000562643	0.0624214	0.951
usdopt;0.2;21;38;37;0.8;0	usdopt	21	38	37	0.2	0.8	0	gee_agg	trt*period5	1000	-0.00056156	0.105658	0.932
usdopt;0.2;21;38;37;0.8;0	usdopt	21	38	37	0.2	0.8	0	glmm_agg	Intercept	1000	0.00129402	0.0448423	0.96
usdopt;0.2;21;38;37;0.8;0	usdopt	21	38	37	0.2	0.8	0	glmm_agg	period1	1000	-0.00065666	0.0453094	0.976
usdopt;0.2;21;38;37;0.8;0	usdopt	21	38	37	0.2	0.8	0	glmm_agg	period2	1000	0.000708499	0.0421918	0.986
usdopt;0.2;21;38;37;0.8;0	usdopt	21	38	37	0.2	0.8	0	glmm_agg	period3	1000	0	0
usdopt;0.2;21;38;37;0.8;0	usdopt	21	38	37	0.2	0.8	0	glmm_agg	period4	1000	-0.0022762	0.0543823	0.97
usdopt;0.2;21;38;37;0.8;0	usdopt	21	38	37	0.2	0.8	0	glmm_agg	period5	1000	-0.0029882	0.09986	0.903
usdopt;0.2;21;38;37;0.8;0	usdopt	21	38	37	0.2	0.8	0	glmm_agg	trt	1000	-0.0009896	0.0567619	0.949
usdopt;0.2;21;38;37;0.8;0	usdopt	21	38	37	0.2	0.8	0	glmm_agg	trt*period1	1000	-0.00033276	0.0982393	0.958
usdopt;0.2;21;38;37;0.8;0	usdopt	21	38	37	0.2	0.8	0	glmm_agg	trt*period2	1000	-0.0022431	0.0685575	0.969
usdopt;0.2;21;38;37;0.8;0	usdopt	21	38	37	0.2	0.8	0	glmm_agg	trt*period3	1000	0	0
usdopt;0.2;21;38;37;0.8;0	usdopt	21	38	37	0.2	0.8	0	glmm_agg	trt*period4	1000	0.00126804	0.0713756	0.96
usdopt;0.2;21;38;37;0.8;0	usdopt	21	38	37	0.2	0.8	0	glmm_agg	trt*period5	1000	0.00272202	0.110682	0.908
usdopt;0.2;21;38;37;0.8;-0.1	usdopt	21	38	37	0.2	0.8	-0.1	gee_agg	Intercept	1000	0.00297138	0.0405149	0.952
usdopt;0.2;21;38;37;0.8;-0.1	usdopt	21	38	37	0.2	0.8	-0.1	gee_agg	period1	1000	-0.002048	0.0409897	0.954
usdopt;0.2;21;38;37;0.8;-0.1	usdopt	21	38	37	0.2	0.8	-0.1	gee_agg	period2	1000	0.000161557	0.0385051	0.942
usdopt;0.2;21;38;37;0.8;-0.1	usdopt	21	38	37	0.2	0.8	-0.1	gee_agg	period3	1000	0	0	1
usdopt;0.2;21;38;37;0.8;-0.1	usdopt	21	38	37	0.2	0.8	-0.1	gee_agg	period4	1000	-0.00080903	0.0498003	0.949
usdopt;0.2;21;38;37;0.8;-0.1	usdopt	21	38	37	0.2	0.8	-0.1	gee_agg	period5	1000	0.00149193	0.0969688	0.92
usdopt;0.2;21;38;37;0.8;-0.1	usdopt	21	38	37	0.2	0.8	-0.1	gee_agg	trt	1000	-0.0024448	0.0474258	0.952
usdopt;0.2;21;38;37;0.8;-0.1	usdopt	21	38	37	0.2	0.8	-0.1	gee_agg	trt*period1	1000	0.00135987	0.0912824	0.937
usdopt;0.2;21;38;37;0.8;-0.1	usdopt	21	38	37	0.2	0.8	-0.1	gee_agg	trt*period2	1000	-0.0010311	0.0599101	0.951
usdopt;0.2;21;38;37;0.8;-0.1	usdopt	21	38	37	0.2	0.8	-0.1	gee_agg	trt*period3	1000	0	0	1
usdopt;0.2;21;38;37;0.8;-0.1	usdopt	21	38	37	0.2	0.8	-0.1	gee_agg	trt*period4	1000	0.000898855	0.0625953	0.949
usdopt;0.2;21;38;37;0.8;-0.1	usdopt	21	38	37	0.2	0.8	-0.1	gee_agg	trt*period5	1000	-0.00065991	0.10563	0.931
usdopt;0.2;21;38;37;0.8;-0.1	usdopt	21	38	37	0.2	0.8	-0.1	glmm_agg	Intercept	1000	0.00138718	0.0448445	0.96
usdopt;0.2;21;38;37;0.8;-0.1	usdopt	21	38	37	0.2	0.8	-0.1	glmm_agg	period1	1000	-0.00073311	0.0455275	0.976
usdopt;0.2;21;38;37;0.8;-0.1	usdopt	21	38	37	0.2	0.8	-0.1	glmm_agg	period2	1000	0.000720601	0.0423949	0.987
usdopt;0.2;21;38;37;0.8;-0.1	usdopt	21	38	37	0.2	0.8	-0.1	glmm_agg	period3	1000	0	0
usdopt;0.2;21;38;37;0.8;-0.1	usdopt	21	38	37	0.2	0.8	-0.1	glmm_agg	period4	1000	-0.0020616	0.0544219	0.971
usdopt;0.2;21;38;37;0.8;-0.1	usdopt	21	38	37	0.2	0.8	-0.1	glmm_agg	period5	1000	-0.0027566	0.0998429	0.904
usdopt;0.2;21;38;37;0.8;-0.1	usdopt	21	38	37	0.2	0.8	-0.1	glmm_agg	trt	1000	-0.0013783	0.0569581	0.946
usdopt;0.2;21;38;37;0.8;-0.1	usdopt	21	38	37	0.2	0.8	-0.1	glmm_agg	trt*period1	1000	0.000740679	0.101207	0.944
usdopt;0.2;21;38;37;0.8;-0.1	usdopt	21	38	37	0.2	0.8	-0.1	glmm_agg	trt*period2	1000	-0.0016399	0.0683678	0.969
usdopt;0.2;21;38;37;0.8;-0.1	usdopt	21	38	37	0.2	0.8	-0.1	glmm_agg	trt*period3	1000	0	0
usdopt;0.2;21;38;37;0.8;-0.1	usdopt	21	38	37	0.2	0.8	-0.1	glmm_agg	trt*period4	1000	0.00178483	0.0718242	0.96
usdopt;0.2;21;38;37;0.8;-0.1	usdopt	21	38	37	0.2	0.8	-0.1	glmm_agg	trt*period5	1000	0.00300484	0.110804	0.907
usdopt;0.5;20;38;38;0.8;0	usdopt	20	38	38	0.5	0.8	0	gee_agg	Intercept	1000	0.00533516	0.0552249	0.942
usdopt;0.5;20;38;38;0.8;0	usdopt	20	38	38	0.5	0.8	0	gee_agg	period1	1000	-0.0044058	0.0534105	0.945
usdopt;0.5;20;38;38;0.8;0	usdopt	20	38	38	0.5	0.8	0	gee_agg	period2	1000	-0.0014033	0.0484484	0.936
usdopt;0.5;20;38;38;0.8;0	usdopt	20	38	38	0.5	0.8	0	gee_agg	period3	1000	0	0	1
usdopt;0.5;20;38;38;0.8;0	usdopt	20	38	38	0.5	0.8	0	gee_agg	period4	1000	-0.0014236	0.0620189	0.951
usdopt;0.5;20;38;38;0.8;0	usdopt	20	38	38	0.5	0.8	0	gee_agg	period5	1000	0.00469645	0.130272	0.929
usdopt;0.5;20;38;38;0.8;0	usdopt	20	38	38	0.5	0.8	0	gee_agg	trt	1000	-0.0048348	0.0614501	0.946
usdopt;0.5;20;38;38;0.8;0	usdopt	20	38	38	0.5	0.8	0	gee_agg	trt*period1	1000	0.00239531	0.118911	0.945
usdopt;0.5;20;38;38;0.8;0	usdopt	20	38	38	0.5	0.8	0	gee_agg	trt*period2	1000	-8.679e-05	0.0761197	0.942
usdopt;0.5;20;38;38;0.8;0	usdopt	20	38	38	0.5	0.8	0	gee_agg	trt*period3	1000	0	0	1
usdopt;0.5;20;38;38;0.8;0	usdopt	20	38	38	0.5	0.8	0	gee_agg	trt*period4	1000	0.00073083	0.0773878	0.944
usdopt;0.5;20;38;38;0.8;0	usdopt	20	38	38	0.5	0.8	0	gee_agg	trt*period5	1000	-0.0033102	0.140522	0.928
usdopt;0.5;20;38;38;0.8;0	usdopt	20	38	38	0.5	0.8	0	glmm_agg	Intercept	1000	0.00279847	0.0669625	0.961
usdopt;0.5;20;38;38;0.8;0	usdopt	20	38	38	0.5	0.8	0	glmm_agg	period1	1000	-0.001233	0.0654002	0.983
usdopt;0.5;20;38;38;0.8;0	usdopt	20	38	38	0.5	0.8	0	glmm_agg	period2	1000	0.000774482	0.0589814	0.99
usdopt;0.5;20;38;38;0.8;0	usdopt	20	38	38	0.5	0.8	0	glmm_agg	period3	1000	0	0
usdopt;0.5;20;38;38;0.8;0	usdopt	20	38	38	0.5	0.8	0	glmm_agg	period4	1000	-0.0019542	0.0751596	0.978
usdopt;0.5;20;38;38;0.8;0	usdopt	20	38	38	0.5	0.8	0	glmm_agg	period5	1000	-0.0012794	0.140424	0.895
usdopt;0.5;20;38;38;0.8;0	usdopt	20	38	38	0.5	0.8	0	glmm_agg	trt	1000	-0.0028889	0.0842805	0.941
usdopt;0.5;20;38;38;0.8;0	usdopt	20	38	38	0.5	0.8	0	glmm_agg	trt*period1	1000	-0.0013246	0.146217	0.957
usdopt;0.5;20;38;38;0.8;0	usdopt	20	38	38	0.5	0.8	0	glmm_agg	trt*period2	1000	-0.0027762	0.0992887	0.966
usdopt;0.5;20;38;38;0.8;0	usdopt	20	38	38	0.5	0.8	0	glmm_agg	trt*period3	1000	0	0
usdopt;0.5;20;38;38;0.8;0	usdopt	20	38	38	0.5	0.8	0	glmm_agg	trt*period4	1000	0.00103505	0.10237	0.956
usdopt;0.5;20;38;38;0.8;0	usdopt	20	38	38	0.5	0.8	0	glmm_agg	trt*period5	1000	0.00248264	0.157005	0.9
usdopt;0.5;20;38;38;0.8;-0.1	usdopt	20	38	38	0.5	0.8	-0.1	gee_agg	Intercept	1000	0.00528136	0.0550692	0.944
usdopt;0.5;20;38;38;0.8;-0.1	usdopt	20	38	38	0.5	0.8	-0.1	gee_agg	period1	1000	-0.0043424	0.0534044	0.947
usdopt;0.5;20;38;38;0.8;-0.1	usdopt	20	38	38	0.5	0.8	-0.1	gee_agg	period2	1000	-0.0013819	0.0484695	0.935
usdopt;0.5;20;38;38;0.8;-0.1	usdopt	20	38	38	0.5	0.8	-0.1	gee_agg	period3	1000	0	0	1
usdopt;0.5;20;38;38;0.8;-0.1	usdopt	20	38	38	0.5	0.8	-0.1	gee_agg	period4	1000	-0.001382	0.0619883	0.952
usdopt;0.5;20;38;38;0.8;-0.1	usdopt	20	38	38	0.5	0.8	-0.1	gee_agg	period5	1000	0.00471367	0.130285	0.929
usdopt;0.5;20;38;38;0.8;-0.1	usdopt	20	38	38	0.5	0.8	-0.1	gee_agg	trt	1000	-0.0047469	0.0612611	0.946
usdopt;0.5;20;38;38;0.8;-0.1	usdopt	20	38	38	0.5	0.8	-0.1	gee_agg	trt*period1	1000	0.0015312	0.121195	0.936
usdopt;0.5;20;38;38;0.8;-0.1	usdopt	20	38	38	0.5	0.8	-0.1	gee_agg	trt*period2	1000	-0.00042979	0.0759439	0.943
usdopt;0.5;20;38;38;0.8;-0.1	usdopt	20	38	38	0.5	0.8	-0.1	gee_agg	trt*period3	1000	0	0	1
usdopt;0.5;20;38;38;0.8;-0.1	usdopt	20	38	38	0.5	0.8	-0.1	gee_agg	trt*period4	1000	0.000577045	0.076558	0.944
usdopt;0.5;20;38;38;0.8;-0.1	usdopt	20	38	38	0.5	0.8	-0.1	gee_agg	trt*period5	1000	-0.0038276	0.139957	0.931
usdopt;0.5;20;38;38;0.8;-0.1	usdopt	20	38	38	0.5	0.8	-0.1	glmm_agg	Intercept	1000	0.00265731	0.0669678	0.955
usdopt;0.5;20;38;38;0.8;-0.1	usdopt	20	38	38	0.5	0.8	-0.1	glmm_agg	period1	1000	-0.0009938	0.0655004	0.981
usdopt;0.5;20;38;38;0.8;-0.1	usdopt	20	38	38	0.5	0.8	-0.1	glmm_agg	period2	1000	0.000960383	0.0593366	0.991
usdopt;0.5;20;38;38;0.8;-0.1	usdopt	20	38	38	0.5	0.8	-0.1	glmm_agg	period3	1000	0	0
usdopt;0.5;20;38;38;0.8;-0.1	usdopt	20	38	38	0.5	0.8	-0.1	glmm_agg	period4	1000	-0.0016343	0.075366	0.977
usdopt;0.5;20;38;38;0.8;-0.1	usdopt	20	38	38	0.5	0.8	-0.1	glmm_agg	period5	1000	-0.00096134	0.140525	0.897
usdopt;0.5;20;38;38;0.8;-0.1	usdopt	20	38	38	0.5	0.8	-0.1	glmm_agg	trt	1000	-0.0030914	0.0844095	0.944
usdopt;0.5;20;38;38;0.8;-0.1	usdopt	20	38	38	0.5	0.8	-0.1	glmm_agg	trt*period1	1000	-0.0019715	0.147944	0.951
usdopt;0.5;20;38;38;0.8;-0.1	usdopt	20	38	38	0.5	0.8	-0.1	glmm_agg	trt*period2	1000	-0.0026541	0.100018	0.966
usdopt;0.5;20;38;38;0.8;-0.1	usdopt	20	38	38	0.5	0.8	-0.1	glmm_agg	trt*period3	1000	0	0
usdopt;0.5;20;38;38;0.8;-0.1	usdopt	20	38	38	0.5	0.8	-0.1	glmm_agg	trt*period4	1000	0.00120439	0.101905	0.959
usdopt;0.5;20;38;38;0.8;-0.1	usdopt	20	38	38	0.5	0.8	-0.1	glmm_agg	trt*period5	1000	0.00238518	0.156939	0.9
usdopt;0.8;20;38;38;0.8;0	usdopt	20	38	38	0.8	0.8	0	gee_agg	Intercept	1000	0.00639525	0.0625336	0.949
usdopt;0.8;20;38;38;0.8;0	usdopt	20	38	38	0.8	0.8	0	gee_agg	period1	1000	-0.0049789	0.060381	0.94
usdopt;0.8;20;38;38;0.8;0	usdopt	20	38	38	0.8	0.8	0	gee_agg	period2	1000	-0.0021588	0.0534679	0.94
usdopt;0.8;20;38;38;0.8;0	usdopt	20	38	38	0.8	0.8	0	gee_agg	period3	1000	0	0	1
usdopt;0.8;20;38;38;0.8;0	usdopt	20	38	38	0.8	0.8	0	gee_agg	period4	1000	-0.0026421	0.0694919	0.947
usdopt;0.8;20;38;38;0.8;0	usdopt	20	38	38	0.8	0.8	0	gee_agg	period5	1000	0.00613858	0.147981	0.928
usdopt;0.8;20;38;38;0.8;0	usdopt	20	38	38	0.8	0.8	0	gee_agg	trt	1000	-0.0058074	0.0691098	0.947
usdopt;0.8;20;38;38;0.8;0	usdopt	20	38	38	0.8	0.8	0	gee_agg	trt*period1	1000	0.003453	0.137539	0.941
usdopt;0.8;20;38;38;0.8;0	usdopt	20	38	38	0.8	0.8	0	gee_agg	trt*period2	1000	0.000148513	0.0853553	0.944
usdopt;0.8;20;38;38;0.8;0	usdopt	20	38	38	0.8	0.8	0	gee_agg	trt*period3	1000	0	0	1
usdopt;0.8;20;38;38;0.8;0	usdopt	20	38	38	0.8	0.8	0	gee_agg	trt*period4	1000	0.00176022	0.0853384	0.957
usdopt;0.8;20;38;38;0.8;0	usdopt	20	38	38	0.8	0.8	0	gee_agg	trt*period5	1000	-0.0050551	0.159013	0.925
usdopt;0.8;20;38;38;0.8;0	usdopt	20	38	38	0.8	0.8	0	glmm_agg	Intercept	1000	0.00418935	0.0832956	0.958
usdopt;0.8;20;38;38;0.8;0	usdopt	20	38	38	0.8	0.8	0	glmm_agg	period1	1000	-0.001505	0.0811224	0.979
usdopt;0.8;20;38;38;0.8;0	usdopt	20	38	38	0.8	0.8	0	glmm_agg	period2	1000	0.00039019	0.0715018	0.991
usdopt;0.8;20;38;38;0.8;0	usdopt	20	38	38	0.8	0.8	0	glmm_agg	period3	1000	0	0
usdopt;0.8;20;38;38;0.8;0	usdopt	20	38	38	0.8	0.8	0	glmm_agg	period4	1000	-0.0024167	0.0921917	0.978
usdopt;0.8;20;38;38;0.8;0	usdopt	20	38	38	0.8	0.8	0	glmm_agg	period5	1000	-0.00016991	0.171086	0.906
usdopt;0.8;20;38;38;0.8;0	usdopt	20	38	38	0.8	0.8	0	glmm_agg	trt	1000	-0.0042392	0.104362	0.951
usdopt;0.8;20;38;38;0.8;0	usdopt	20	38	38	0.8	0.8	0	glmm_agg	trt*period1	1000	-0.0014629	0.180878	0.957
usdopt;0.8;20;38;38;0.8;0	usdopt	20	38	38	0.8	0.8	0	glmm_agg	trt*period2	1000	-0.0031099	0.12228	0.965
usdopt;0.8;20;38;38;0.8;0	usdopt	20	38	38	0.8	0.8	0	glmm_agg	trt*period3	1000	0	0
usdopt;0.8;20;38;38;0.8;0	usdopt	20	38	38	0.8	0.8	0	glmm_agg	trt*period4	1000	0.00199751	0.12526	0.961
usdopt;0.8;20;38;38;0.8;0	usdopt	20	38	38	0.8	0.8	0	glmm_agg	trt*period5	1000	0.00240638	0.191613	0.891
usdopt;0.8;20;38;38;0.8;-0.1	usdopt	20	38	38	0.8	0.8	-0.1	gee_agg	Intercept	1000	0.00642363	0.062457	0.951
usdopt;0.8;20;38;38;0.8;-0.1	usdopt	20	38	38	0.8	0.8	-0.1	gee_agg	period1	1000	-0.0049896	0.0603649	0.939
usdopt;0.8;20;38;38;0.8;-0.1	usdopt	20	38	38	0.8	0.8	-0.1	gee_agg	period2	1000	-0.0021872	0.0535024	0.939
usdopt;0.8;20;38;38;0.8;-0.1	usdopt	20	38	38	0.8	0.8	-0.1	gee_agg	period3	1000	0	0	1
usdopt;0.8;20;38;38;0.8;-0.1	usdopt	20	38	38	0.8	0.8	-0.1	gee_agg	period4	1000	-0.0027499	0.0694624	0.948
usdopt;0.8;20;38;38;0.8;-0.1	usdopt	20	38	38	0.8	0.8	-0.1	gee_agg	period5	1000	0.00609209	0.147926	0.928
usdopt;0.8;20;38;38;0.8;-0.1	usdopt	20	38	38	0.8	0.8	-0.1	gee_agg	trt	1000	-0.005875	0.0689327	0.947
usdopt;0.8;20;38;38;0.8;-0.1	usdopt	20	38	38	0.8	0.8	-0.1	gee_agg	trt*period1	1000	0.001916	0.139212	0.938
usdopt;0.8;20;38;38;0.8;-0.1	usdopt	20	38	38	0.8	0.8	-0.1	gee_agg	trt*period2	1000	0.00028718	0.0852727	0.931
usdopt;0.8;20;38;38;0.8;-0.1	usdopt	20	38	38	0.8	0.8	-0.1	gee_agg	trt*period3	1000	0	0	1
usdopt;0.8;20;38;38;0.8;-0.1	usdopt	20	38	38	0.8	0.8	-0.1	gee_agg	trt*period4	1000	0.00197035	0.0846685	0.959
usdopt;0.8;20;38;38;0.8;-0.1	usdopt	20	38	38	0.8	0.8	-0.1	gee_agg	trt*period5	1000	-0.005183	0.158357	0.93
usdopt;0.8;20;38;38;0.8;-0.1	usdopt	20	38	38	0.8	0.8	-0.1	glmm_agg	Intercept	1000	0.00380115	0.0831234	0.957
usdopt;0.8;20;38;38;0.8;-0.1	usdopt	20	38	38	0.8	0.8	-0.1	glmm_agg	period1	1000	-0.0011047	0.0810679	0.979
usdopt;0.8;20;38;38;0.8;-0.1	usdopt	20	38	38	0.8	0.8	-0.1	glmm_agg	period2	1000	0.000726047	0.0714821	0.991
usdopt;0.8;20;38;38;0.8;-0.1	usdopt	20	38	38	0.8	0.8	-0.1	glmm_agg	period3	1000	0	0
usdopt;0.8;20;38;38;0.8;-0.1	usdopt	20	38	38	0.8	0.8	-0.1	glmm_agg	period4	1000	-0.0023035	0.0921163	0.977
usdopt;0.8;20;38;38;0.8;-0.1	usdopt	20	38	38	0.8	0.8	-0.1	glmm_agg	period5	1000	-6.42e-07	0.171105	0.906
usdopt;0.8;20;38;38;0.8;-0.1	usdopt	20	38	38	0.8	0.8	-0.1	glmm_agg	trt	1000	-0.004339	0.104262	0.948
usdopt;0.8;20;38;38;0.8;-0.1	usdopt	20	38	38	0.8	0.8	-0.1	glmm_agg	trt*period1	1000	-0.0024363	0.182076	0.952
usdopt;0.8;20;38;38;0.8;-0.1	usdopt	20	38	38	0.8	0.8	-0.1	glmm_agg	trt*period2	1000	-0.0026979	0.122721	0.963
usdopt;0.8;20;38;38;0.8;-0.1	usdopt	20	38	38	0.8	0.8	-0.1	glmm_agg	trt*period3	1000	0	0
usdopt;0.8;20;38;38;0.8;-0.1	usdopt	20	38	38	0.8	0.8	-0.1	glmm_agg	trt*period4	1000	0.00233013	0.124581	0.961
usdopt;0.8;20;38;38;0.8;-0.1	usdopt	20	38	38	0.8	0.8	-0.1	glmm_agg	trt*period5	1000	0.00234429	0.191526	0.893
usdopt;0.2;20;38;38;0.5;0	usdopt	20	38	38	0.2	0.5	0	gee_agg	Intercept	1000	0.00304923	0.0447943	0.952
usdopt;0.2;20;38;38;0.5;0	usdopt	20	38	38	0.2	0.5	0	gee_agg	period1	1000	-0.0019477	0.0531218	0.939
usdopt;0.2;20;38;38;0.5;0	usdopt	20	38	38	0.2	0.5	0	gee_agg	period2	1000	0.00038661	0.0504366	0.942
usdopt;0.2;20;38;38;0.5;0	usdopt	20	38	38	0.2	0.5	0	gee_agg	period3	1000	0	0	1
usdopt;0.2;20;38;38;0.5;0	usdopt	20	38	38	0.2	0.5	0	gee_agg	period4	1000	-0.0021156	0.0638715	0.951
usdopt;0.2;20;38;38;0.5;0	usdopt	20	38	38	0.2	0.5	0	gee_agg	period5	1000	0.00242642	0.119503	0.916
usdopt;0.2;20;38;38;0.5;0	usdopt	20	38	38	0.2	0.5	0	gee_agg	trt	1000	-0.0029123	0.0618802	0.948
usdopt;0.2;20;38;38;0.5;0	usdopt	20	38	38	0.2	0.5	0	gee_agg	trt*period1	1000	0.000154284	0.112128	0.95
usdopt;0.2;20;38;38;0.5;0	usdopt	20	38	38	0.2	0.5	0	gee_agg	trt*period2	1000	-0.0017604	0.0805431	0.94
usdopt;0.2;20;38;38;0.5;0	usdopt	20	38	38	0.2	0.5	0	gee_agg	trt*period3	1000	0	0	1
usdopt;0.2;20;38;38;0.5;0	usdopt	20	38	38	0.2	0.5	0	gee_agg	trt*period4	1000	0.00177015	0.0811804	0.947
usdopt;0.2;20;38;38;0.5;0	usdopt	20	38	38	0.2	0.5	0	gee_agg	trt*period5	1000	-0.0011183	0.132111	0.925
usdopt;0.2;20;38;38;0.5;0	usdopt	20	38	38	0.2	0.5	0	glmm_agg	Intercept	1000	0.0014137	0.0489555	0.954
usdopt;0.2;20;38;38;0.5;0	usdopt	20	38	38	0.2	0.5	0	glmm_agg	period1	1000	-0.00028187	0.0579846	0.966
usdopt;0.2;20;38;38;0.5;0	usdopt	20	38	38	0.2	0.5	0	glmm_agg	period2	1000	0.00170221	0.0544952	0.983
usdopt;0.2;20;38;38;0.5;0	usdopt	20	38	38	0.2	0.5	0	glmm_agg	period3	1000	0	0
usdopt;0.2;20;38;38;0.5;0	usdopt	20	38	38	0.2	0.5	0	glmm_agg	period4	1000	-0.0035488	0.068982	0.977
usdopt;0.2;20;38;38;0.5;0	usdopt	20	38	38	0.2	0.5	0	glmm_agg	period5	1000	-0.0023355	0.123146	0.938
usdopt;0.2;20;38;38;0.5;0	usdopt	20	38	38	0.2	0.5	0	glmm_agg	trt	1000	-0.0023425	0.069974	0.947
usdopt;0.2;20;38;38;0.5;0	usdopt	20	38	38	0.2	0.5	0	glmm_agg	trt*period1	1000	-0.0010799	0.122646	0.969
usdopt;0.2;20;38;38;0.5;0	usdopt	20	38	38	0.2	0.5	0	glmm_agg	trt*period2	1000	-0.0029674	0.0901464	0.967
usdopt;0.2;20;38;38;0.5;0	usdopt	20	38	38	0.2	0.5	0	glmm_agg	trt*period3	1000	0	0
usdopt;0.2;20;38;38;0.5;0	usdopt	20	38	38	0.2	0.5	0	glmm_agg	trt*period4	1000	0.00372273	0.0900899	0.962
usdopt;0.2;20;38;38;0.5;0	usdopt	20	38	38	0.2	0.5	0	glmm_agg	trt*period5	1000	0.00425998	0.138326	0.922
usdopt;0.2;20;38;38;0.5;-0.1	usdopt	20	38	38	0.2	0.5	-0.1	gee_agg	Intercept	1000	0.00308504	0.0448087	0.952
usdopt;0.2;20;38;38;0.5;-0.1	usdopt	20	38	38	0.2	0.5	-0.1	gee_agg	period1	1000	-0.0019785	0.0531139	0.941
usdopt;0.2;20;38;38;0.5;-0.1	usdopt	20	38	38	0.2	0.5	-0.1	gee_agg	period2	1000	0.000340283	0.05042	0.94
usdopt;0.2;20;38;38;0.5;-0.1	usdopt	20	38	38	0.2	0.5	-0.1	gee_agg	period3	1000	0	0	1
usdopt;0.2;20;38;38;0.5;-0.1	usdopt	20	38	38	0.2	0.5	-0.1	gee_agg	period4	1000	-0.0021261	0.0638757	0.951
usdopt;0.2;20;38;38;0.5;-0.1	usdopt	20	38	38	0.2	0.5	-0.1	gee_agg	period5	1000	0.0024149	0.119569	0.917
usdopt;0.2;20;38;38;0.5;-0.1	usdopt	20	38	38	0.2	0.5	-0.1	gee_agg	trt	1000	-0.0029828	0.0618882	0.946
usdopt;0.2;20;38;38;0.5;-0.1	usdopt	20	38	38	0.2	0.5	-0.1	gee_agg	trt*period1	1000	0.000194085	0.114966	0.941
usdopt;0.2;20;38;38;0.5;-0.1	usdopt	20	38	38	0.2	0.5	-0.1	gee_agg	trt*period2	1000	-0.0013678	0.0808445	0.937
usdopt;0.2;20;38;38;0.5;-0.1	usdopt	20	38	38	0.2	0.5	-0.1	gee_agg	trt*period3	1000	0	0	1
usdopt;0.2;20;38;38;0.5;-0.1	usdopt	20	38	38	0.2	0.5	-0.1	gee_agg	trt*period4	1000	0.00158837	0.0809379	0.945
usdopt;0.2;20;38;38;0.5;-0.1	usdopt	20	38	38	0.2	0.5	-0.1	gee_agg	trt*period5	1000	-0.0013021	0.131858	0.921
usdopt;0.2;20;38;38;0.5;-0.1	usdopt	20	38	38	0.2	0.5	-0.1	glmm_agg	Intercept	1000	0.00146078	0.048963	0.956
usdopt;0.2;20;38;38;0.5;-0.1	usdopt	20	38	38	0.2	0.5	-0.1	glmm_agg	period1	1000	-0.00030172	0.0580029	0.965
usdopt;0.2;20;38;38;0.5;-0.1	usdopt	20	38	38	0.2	0.5	-0.1	glmm_agg	period2	1000	0.00167502	0.0545012	0.982
usdopt;0.2;20;38;38;0.5;-0.1	usdopt	20	38	38	0.2	0.5	-0.1	glmm_agg	period3	1000	0	0
usdopt;0.2;20;38;38;0.5;-0.1	usdopt	20	38	38	0.2	0.5	-0.1	glmm_agg	period4	1000	-0.003482	0.0690354	0.978
usdopt;0.2;20;38;38;0.5;-0.1	usdopt	20	38	38	0.2	0.5	-0.1	glmm_agg	period5	1000	-0.0022512	0.123219	0.938
usdopt;0.2;20;38;38;0.5;-0.1	usdopt	20	38	38	0.2	0.5	-0.1	glmm_agg	trt	1000	-0.0024603	0.0700402	0.947
usdopt;0.2;20;38;38;0.5;-0.1	usdopt	20	38	38	0.2	0.5	-0.1	glmm_agg	trt*period1	1000	-0.00061624	0.125724	0.959
usdopt;0.2;20;38;38;0.5;-0.1	usdopt	20	38	38	0.2	0.5	-0.1	glmm_agg	trt*period2	1000	-0.002337	0.0905296	0.966
usdopt;0.2;20;38;38;0.5;-0.1	usdopt	20	38	38	0.2	0.5	-0.1	glmm_agg	trt*period3	1000	0	0
usdopt;0.2;20;38;38;0.5;-0.1	usdopt	20	38	38	0.2	0.5	-0.1	glmm_agg	trt*period4	1000	0.00366227	0.089855	0.963
usdopt;0.2;20;38;38;0.5;-0.1	usdopt	20	38	38	0.2	0.5	-0.1	glmm_agg	trt*period5	1000	0.0042904	0.138212	0.921
usdopt;0.5;19;39;38;0.5;0	usdopt	19	39	38	0.5	0.5	0	gee_agg	Intercept	1000	0.00553515	0.0617713	0.951
usdopt;0.5;19;39;38;0.5;0	usdopt	19	39	38	0.5	0.5	0	gee_agg	period1	1000	-0.0045137	0.0716973	0.947
usdopt;0.5;19;39;38;0.5;0	usdopt	19	39	38	0.5	0.5	0	gee_agg	period2	1000	-0.00071226	0.0674371	0.942
usdopt;0.5;19;39;38;0.5;0	usdopt	19	39	38	0.5	0.5	0	gee_agg	period3	1000	0	0	1
usdopt;0.5;19;39;38;0.5;0	usdopt	19	39	38	0.5	0.5	0	gee_agg	period4	1000	-0.0038839	0.0859101	0.94
usdopt;0.5;19;39;38;0.5;0	usdopt	19	39	38	0.5	0.5	0	gee_agg	period5	1000	0.00477889	0.165597	0.912
usdopt;0.5;19;39;38;0.5;0	usdopt	19	39	38	0.5	0.5	0	gee_agg	trt	1000	-0.005014	0.0844523	0.945
usdopt;0.5;19;39;38;0.5;0	usdopt	19	39	38	0.5	0.5	0	gee_agg	trt*period1	1000	0.00258806	0.156878	0.948
usdopt;0.5;19;39;38;0.5;0	usdopt	19	39	38	0.5	0.5	0	gee_agg	trt*period2	1000	-0.00096593	0.108626	0.947
usdopt;0.5;19;39;38;0.5;0	usdopt	19	39	38	0.5	0.5	0	gee_agg	trt*period3	1000	0	0	1
usdopt;0.5;19;39;38;0.5;0	usdopt	19	39	38	0.5	0.5	0	gee_agg	trt*period4	1000	0.00294146	0.107486	0.95
usdopt;0.5;19;39;38;0.5;0	usdopt	19	39	38	0.5	0.5	0	gee_agg	trt*period5	1000	-0.003507	0.180688	0.919
usdopt;0.5;19;39;38;0.5;0	usdopt	19	39	38	0.5	0.5	0	glmm_agg	Intercept	1000	0.00289484	0.0739648	0.953
usdopt;0.5;19;39;38;0.5;0	usdopt	19	39	38	0.5	0.5	0	glmm_agg	period1	1000	-0.0014712	0.0862622	0.961
usdopt;0.5;19;39;38;0.5;0	usdopt	19	39	38	0.5	0.5	0	glmm_agg	period2	1000	0.00175966	0.0799767	0.981
usdopt;0.5;19;39;38;0.5;0	usdopt	19	39	38	0.5	0.5	0	glmm_agg	period3	1000	0	0
usdopt;0.5;19;39;38;0.5;0	usdopt	19	39	38	0.5	0.5	0	glmm_agg	period4	1000	-0.0057451	0.101039	0.974
usdopt;0.5;19;39;38;0.5;0	usdopt	19	39	38	0.5	0.5	0	glmm_agg	period5	1000	-0.0036493	0.183125	0.925
usdopt;0.5;19;39;38;0.5;0	usdopt	19	39	38	0.5	0.5	0	glmm_agg	trt	1000	-0.0045285	0.105787	0.947
usdopt;0.5;19;39;38;0.5;0	usdopt	19	39	38	0.5	0.5	0	glmm_agg	trt*period1	1000	-0.00012174	0.19058	0.956
usdopt;0.5;19;39;38;0.5;0	usdopt	19	39	38	0.5	0.5	0	glmm_agg	trt*period2	1000	-0.002971	0.135157	0.964
usdopt;0.5;19;39;38;0.5;0	usdopt	19	39	38	0.5	0.5	0	glmm_agg	trt*period3	1000	0	0
usdopt;0.5;19;39;38;0.5;0	usdopt	19	39	38	0.5	0.5	0	glmm_agg	trt*period4	1000	0.00604171	0.132532	0.963
usdopt;0.5;19;39;38;0.5;0	usdopt	19	39	38	0.5	0.5	0	glmm_agg	trt*period5	1000	0.00675932	0.20474	0.923
usdopt;0.5;19;39;38;0.5;-0.1	usdopt	19	39	38	0.5	0.5	-0.1	gee_agg	Intercept	1000	0.00549451	0.0617326	0.95
usdopt;0.5;19;39;38;0.5;-0.1	usdopt	19	39	38	0.5	0.5	-0.1	gee_agg	period1	1000	-0.0044483	0.0717141	0.946
usdopt;0.5;19;39;38;0.5;-0.1	usdopt	19	39	38	0.5	0.5	-0.1	gee_agg	period2	1000	-0.00071378	0.0674463	0.944
usdopt;0.5;19;39;38;0.5;-0.1	usdopt	19	39	38	0.5	0.5	-0.1	gee_agg	period3	1000	0	0	1
usdopt;0.5;19;39;38;0.5;-0.1	usdopt	19	39	38	0.5	0.5	-0.1	gee_agg	period4	1000	-0.003849	0.0858392	0.942
usdopt;0.5;19;39;38;0.5;-0.1	usdopt	19	39	38	0.5	0.5	-0.1	gee_agg	period5	1000	0.00483119	0.16565	0.914
usdopt;0.5;19;39;38;0.5;-0.1	usdopt	19	39	38	0.5	0.5	-0.1	gee_agg	trt	1000	-0.00494	0.0844622	0.943
usdopt;0.5;19;39;38;0.5;-0.1	usdopt	19	39	38	0.5	0.5	-0.1	gee_agg	trt*period1	1000	0.00152901	0.159298	0.944
usdopt;0.5;19;39;38;0.5;-0.1	usdopt	19	39	38	0.5	0.5	-0.1	gee_agg	trt*period2	1000	-0.0013028	0.108936	0.943
usdopt;0.5;19;39;38;0.5;-0.1	usdopt	19	39	38	0.5	0.5	-0.1	gee_agg	trt*period3	1000	0	0	1
usdopt;0.5;19;39;38;0.5;-0.1	usdopt	19	39	38	0.5	0.5	-0.1	gee_agg	trt*period4	1000	0.00297369	0.107225	0.95
usdopt;0.5;19;39;38;0.5;-0.1	usdopt	19	39	38	0.5	0.5	-0.1	gee_agg	trt*period5	1000	-0.0037269	0.180675	0.917
usdopt;0.5;19;39;38;0.5;-0.1	usdopt	19	39	38	0.5	0.5	-0.1	glmm_agg	Intercept	1000	0.00280533	0.0739178	0.95
usdopt;0.5;19;39;38;0.5;-0.1	usdopt	19	39	38	0.5	0.5	-0.1	glmm_agg	period1	1000	-0.0013363	0.0862182	0.96
usdopt;0.5;19;39;38;0.5;-0.1	usdopt	19	39	38	0.5	0.5	-0.1	glmm_agg	period2	1000	0.0018937	0.0800116	0.981
usdopt;0.5;19;39;38;0.5;-0.1	usdopt	19	39	38	0.5	0.5	-0.1	glmm_agg	period3	1000	0	0
usdopt;0.5;19;39;38;0.5;-0.1	usdopt	19	39	38	0.5	0.5	-0.1	glmm_agg	period4	1000	-0.0055782	0.101102	0.975
usdopt;0.5;19;39;38;0.5;-0.1	usdopt	19	39	38	0.5	0.5	-0.1	glmm_agg	period5	1000	-0.0035458	0.183158	0.925
usdopt;0.5;19;39;38;0.5;-0.1	usdopt	19	39	38	0.5	0.5	-0.1	glmm_agg	trt	1000	-0.0044073	0.105894	0.941
usdopt;0.5;19;39;38;0.5;-0.1	usdopt	19	39	38	0.5	0.5	-0.1	glmm_agg	trt*period1	1000	-0.00056811	0.193236	0.954
usdopt;0.5;19;39;38;0.5;-0.1	usdopt	19	39	38	0.5	0.5	-0.1	glmm_agg	trt*period2	1000	-0.003328	0.135825	0.962
usdopt;0.5;19;39;38;0.5;-0.1	usdopt	19	39	38	0.5	0.5	-0.1	glmm_agg	trt*period3	1000	0	0
usdopt;0.5;19;39;38;0.5;-0.1	usdopt	19	39	38	0.5	0.5	-0.1	glmm_agg	trt*period4	1000	0.00613217	0.13239	0.963
usdopt;0.5;19;39;38;0.5;-0.1	usdopt	19	39	38	0.5	0.5	-0.1	glmm_agg	trt*period5	1000	0.00666781	0.204914	0.925
usdopt;0.8;19;39;38;0.5;0	usdopt	19	39	38	0.8	0.5	0	gee_agg	Intercept	1000	0.00679254	0.0714297	0.945
usdopt;0.8;19;39;38;0.5;0	usdopt	19	39	38	0.8	0.5	0	gee_agg	period1	1000	-0.0053259	0.0831202	0.944
usdopt;0.8;19;39;38;0.5;0	usdopt	19	39	38	0.8	0.5	0	gee_agg	period2	1000	-0.0014472	0.0780039	0.938
usdopt;0.8;19;39;38;0.5;0	usdopt	19	39	38	0.8	0.5	0	gee_agg	period3	1000	0	0	1
usdopt;0.8;19;39;38;0.5;0	usdopt	19	39	38	0.8	0.5	0	gee_agg	period4	1000	-0.0047553	0.0976897	0.94
usdopt;0.8;19;39;38;0.5;0	usdopt	19	39	38	0.8	0.5	0	gee_agg	period5	1000	0.00686965	0.190118	0.914
usdopt;0.8;19;39;38;0.5;0	usdopt	19	39	38	0.8	0.5	0	gee_agg	trt	1000	-0.0057222	0.0983799	0.934
usdopt;0.8;19;39;38;0.5;0	usdopt	19	39	38	0.8	0.5	0	gee_agg	trt*period1	1000	0.00385993	0.182222	0.944
usdopt;0.8;19;39;38;0.5;0	usdopt	19	39	38	0.8	0.5	0	gee_agg	trt*period2	1000	-0.00076665	0.125721	0.937
usdopt;0.8;19;39;38;0.5;0	usdopt	19	39	38	0.8	0.5	0	gee_agg	trt*period3	1000	0	0	1
usdopt;0.8;19;39;38;0.5;0	usdopt	19	39	38	0.8	0.5	0	gee_agg	trt*period4	1000	0.00309237	0.121094	0.953
usdopt;0.8;19;39;38;0.5;0	usdopt	19	39	38	0.8	0.5	0	gee_agg	trt*period5	1000	-0.0059905	0.209165	0.914
usdopt;0.8;19;39;38;0.5;0	usdopt	19	39	38	0.8	0.5	0	glmm_agg	Intercept	1000	0.00369156	0.0931557	0.947
usdopt;0.8;19;39;38;0.5;0	usdopt	19	39	38	0.8	0.5	0	glmm_agg	period1	1000	-0.0016369	0.108305	0.96
usdopt;0.8;19;39;38;0.5;0	usdopt	19	39	38	0.8	0.5	0	glmm_agg	period2	1000	0.00196012	0.100337	0.982
usdopt;0.8;19;39;38;0.5;0	usdopt	19	39	38	0.8	0.5	0	glmm_agg	period3	1000	0	0
usdopt;0.8;19;39;38;0.5;0	usdopt	19	39	38	0.8	0.5	0	glmm_agg	period4	1000	-0.0073119	0.125333	0.972
usdopt;0.8;19;39;38;0.5;0	usdopt	19	39	38	0.8	0.5	0	glmm_agg	period5	1000	-0.0023037	0.227479	0.933
usdopt;0.8;19;39;38;0.5;0	usdopt	19	39	38	0.8	0.5	0	glmm_agg	trt	1000	-0.005718	0.133575	0.932
usdopt;0.8;19;39;38;0.5;0	usdopt	19	39	38	0.8	0.5	0	glmm_agg	trt*period1	1000	9.7048e-05	0.239713	0.957
usdopt;0.8;19;39;38;0.5;0	usdopt	19	39	38	0.8	0.5	0	glmm_agg	trt*period2	1000	-0.0034983	0.170403	0.957
usdopt;0.8;19;39;38;0.5;0	usdopt	19	39	38	0.8	0.5	0	glmm_agg	trt*period3	1000	0	0
usdopt;0.8;19;39;38;0.5;0	usdopt	19	39	38	0.8	0.5	0	glmm_agg	trt*period4	1000	0.00740166	0.163983	0.964
usdopt;0.8;19;39;38;0.5;0	usdopt	19	39	38	0.8	0.5	0	glmm_agg	trt*period5	1000	0.00626235	0.257278	0.926
usdopt;0.8;19;39;38;0.5;-0.1	usdopt	19	39	38	0.8	0.5	-0.1	gee_agg	Intercept	1000	0.00682514	0.0714487	0.942
usdopt;0.8;19;39;38;0.5;-0.1	usdopt	19	39	38	0.8	0.5	-0.1	gee_agg	period1	1000	-0.0053649	0.0831561	0.944
usdopt;0.8;19;39;38;0.5;-0.1	usdopt	19	39	38	0.8	0.5	-0.1	gee_agg	period2	1000	-0.0014721	0.0780099	0.938
usdopt;0.8;19;39;38;0.5;-0.1	usdopt	19	39	38	0.8	0.5	-0.1	gee_agg	period3	1000	0	0	1
usdopt;0.8;19;39;38;0.5;-0.1	usdopt	19	39	38	0.8	0.5	-0.1	gee_agg	period4	1000	-0.0047299	0.0976237	0.94
usdopt;0.8;19;39;38;0.5;-0.1	usdopt	19	39	38	0.8	0.5	-0.1	gee_agg	period5	1000	0.00683758	0.190111	0.914
usdopt;0.8;19;39;38;0.5;-0.1	usdopt	19	39	38	0.8	0.5	-0.1	gee_agg	trt	1000	-0.0057895	0.0983431	0.937
usdopt;0.8;19;39;38;0.5;-0.1	usdopt	19	39	38	0.8	0.5	-0.1	gee_agg	trt*period1	1000	0.00232717	0.183142	0.948
usdopt;0.8;19;39;38;0.5;-0.1	usdopt	19	39	38	0.8	0.5	-0.1	gee_agg	trt*period2	1000	-0.0009771	0.125088	0.939
usdopt;0.8;19;39;38;0.5;-0.1	usdopt	19	39	38	0.8	0.5	-0.1	gee_agg	trt*period3	1000	0	0	1
usdopt;0.8;19;39;38;0.5;-0.1	usdopt	19	39	38	0.8	0.5	-0.1	gee_agg	trt*period4	1000	0.00296386	0.121147	0.951
usdopt;0.8;19;39;38;0.5;-0.1	usdopt	19	39	38	0.8	0.5	-0.1	gee_agg	trt*period5	1000	-0.0063981	0.208764	0.912
usdopt;0.8;19;39;38;0.5;-0.1	usdopt	19	39	38	0.8	0.5	-0.1	glmm_agg	Intercept	1000	0.00398103	0.0931037	0.948
usdopt;0.8;19;39;38;0.5;-0.1	usdopt	19	39	38	0.8	0.5	-0.1	glmm_agg	period1	1000	-0.0019076	0.108339	0.961
usdopt;0.8;19;39;38;0.5;-0.1	usdopt	19	39	38	0.8	0.5	-0.1	glmm_agg	period2	1000	0.00176398	0.100288	0.981
usdopt;0.8;19;39;38;0.5;-0.1	usdopt	19	39	38	0.8	0.5	-0.1	glmm_agg	period3	1000	0	0
usdopt;0.8;19;39;38;0.5;-0.1	usdopt	19	39	38	0.8	0.5	-0.1	glmm_agg	period4	1000	-0.0072451	0.125235	0.972
usdopt;0.8;19;39;38;0.5;-0.1	usdopt	19	39	38	0.8	0.5	-0.1	glmm_agg	period5	1000	-0.0023435	0.227561	0.933
usdopt;0.8;19;39;38;0.5;-0.1	usdopt	19	39	38	0.8	0.5	-0.1	glmm_agg	trt	1000	-0.0062784	0.13336	0.933
usdopt;0.8;19;39;38;0.5;-0.1	usdopt	19	39	38	0.8	0.5	-0.1	glmm_agg	trt*period1	1000	0.000160321	0.241232	0.958
usdopt;0.8;19;39;38;0.5;-0.1	usdopt	19	39	38	0.8	0.5	-0.1	glmm_agg	trt*period2	1000	-0.0030156	0.169913	0.96
usdopt;0.8;19;39;38;0.5;-0.1	usdopt	19	39	38	0.8	0.5	-0.1	glmm_agg	trt*period3	1000	0	0
usdopt;0.8;19;39;38;0.5;-0.1	usdopt	19	39	38	0.8	0.5	-0.1	glmm_agg	trt*period4	1000	0.00775577	0.164002	0.965
usdopt;0.8;19;39;38;0.5;-0.1	usdopt	19	39	38	0.8	0.5	-0.1	glmm_agg	trt*period5	1000	0.00644917	0.257139	0.927
usdopt;0.2;20;38;38;0.8;0	usdopt	20	38	38	0.2	0.8	0	gee_agg	Intercept	1000	0.00290408	0.0406232	0.951
usdopt;0.2;20;38;38;0.8;0	usdopt	20	38	38	0.2	0.8	0	gee_agg	period1	1000	-0.0019274	0.0408966	0.955
usdopt;0.2;20;38;38;0.8;0	usdopt	20	38	38	0.2	0.8	0	gee_agg	period2	1000	0.00018749	0.0384999	0.943
usdopt;0.2;20;38;38;0.8;0	usdopt	20	38	38	0.2	0.8	0	gee_agg	period3	1000	0	0	1
usdopt;0.2;20;38;38;0.8;0	usdopt	20	38	38	0.2	0.8	0	gee_agg	period4	1000	-0.00076361	0.0503403	0.95
usdopt;0.2;20;38;38;0.8;0	usdopt	20	38	38	0.2	0.8	0	gee_agg	period5	1000	0.00261509	0.100053	0.925
usdopt;0.2;20;38;38;0.8;0	usdopt	20	38	38	0.2	0.8	0	gee_agg	trt	1000	-0.0023057	0.047572	0.95
usdopt;0.2;20;38;38;0.8;0	usdopt	20	38	38	0.2	0.8	0	gee_agg	trt*period1	1000	0.000398829	0.0901022	0.944
usdopt;0.2;20;38;38;0.8;0	usdopt	20	38	38	0.2	0.8	0	gee_agg	trt*period2	1000	-0.0011955	0.0606261	0.942
usdopt;0.2;20;38;38;0.8;0	usdopt	20	38	38	0.2	0.8	0	gee_agg	trt*period3	1000	0	0	1
usdopt;0.2;20;38;38;0.8;0	usdopt	20	38	38	0.2	0.8	0	gee_agg	trt*period4	1000	0.000537309	0.062975	0.946
usdopt;0.2;20;38;38;0.8;0	usdopt	20	38	38	0.2	0.8	0	gee_agg	trt*period5	1000	-0.0016851	0.108525	0.932
usdopt;0.2;20;38;38;0.8;0	usdopt	20	38	38	0.2	0.8	0	glmm_agg	Intercept	1000	0.0013517	0.0448823	0.961
usdopt;0.2;20;38;38;0.8;0	usdopt	20	38	38	0.2	0.8	0	glmm_agg	period1	1000	-0.00058511	0.0452011	0.978
usdopt;0.2;20;38;38;0.8;0	usdopt	20	38	38	0.2	0.8	0	glmm_agg	period2	1000	0.000729254	0.0421706	0.983
usdopt;0.2;20;38;38;0.8;0	usdopt	20	38	38	0.2	0.8	0	glmm_agg	period3	1000	0	0
usdopt;0.2;20;38;38;0.8;0	usdopt	20	38	38	0.2	0.8	0	glmm_agg	period4	1000	-0.0022121	0.0549415	0.968
usdopt;0.2;20;38;38;0.8;0	usdopt	20	38	38	0.2	0.8	0	glmm_agg	period5	1000	-0.0022295	0.10196	0.906
usdopt;0.2;20;38;38;0.8;0	usdopt	20	38	38	0.2	0.8	0	glmm_agg	trt	1000	-0.0011172	0.0567742	0.943
usdopt;0.2;20;38;38;0.8;0	usdopt	20	38	38	0.2	0.8	0	glmm_agg	trt*period1	1000	-0.0016847	0.0990624	0.96
usdopt;0.2;20;38;38;0.8;0	usdopt	20	38	38	0.2	0.8	0	glmm_agg	trt*period2	1000	-0.00244	0.0690362	0.971
usdopt;0.2;20;38;38;0.8;0	usdopt	20	38	38	0.2	0.8	0	glmm_agg	trt*period3	1000	0	0
usdopt;0.2;20;38;38;0.8;0	usdopt	20	38	38	0.2	0.8	0	glmm_agg	trt*period4	1000	0.00119542	0.0720613	0.957
usdopt;0.2;20;38;38;0.8;0	usdopt	20	38	38	0.2	0.8	0	glmm_agg	trt*period5	1000	0.00192919	0.112562	0.904
usdopt;0.2;20;38;38;0.8;-0.1	usdopt	20	38	38	0.2	0.8	-0.1	gee_agg	Intercept	1000	0.00301699	0.0405175	0.949
usdopt;0.2;20;38;38;0.8;-0.1	usdopt	20	38	38	0.2	0.8	-0.1	gee_agg	period1	1000	-0.0020197	0.0408937	0.954
usdopt;0.2;20;38;38;0.8;-0.1	usdopt	20	38	38	0.2	0.8	-0.1	gee_agg	period2	1000	0.000140943	0.0385356	0.945
usdopt;0.2;20;38;38;0.8;-0.1	usdopt	20	38	38	0.2	0.8	-0.1	gee_agg	period3	1000	0	0	1
usdopt;0.2;20;38;38;0.8;-0.1	usdopt	20	38	38	0.2	0.8	-0.1	gee_agg	period4	1000	-0.00078106	0.050284	0.949
usdopt;0.2;20;38;38;0.8;-0.1	usdopt	20	38	38	0.2	0.8	-0.1	gee_agg	period5	1000	0.00257075	0.100054	0.925
usdopt;0.2;20;38;38;0.8;-0.1	usdopt	20	38	38	0.2	0.8	-0.1	gee_agg	trt	1000	-0.0025312	0.0474089	0.952
usdopt;0.2;20;38;38;0.8;-0.1	usdopt	20	38	38	0.2	0.8	-0.1	gee_agg	trt*period1	1000	0.000663602	0.0924991	0.931
usdopt;0.2;20;38;38;0.8;-0.1	usdopt	20	38	38	0.2	0.8	-0.1	gee_agg	trt*period2	1000	-0.0010991	0.0603216	0.945
usdopt;0.2;20;38;38;0.8;-0.1	usdopt	20	38	38	0.2	0.8	-0.1	gee_agg	trt*period3	1000	0	0	1
usdopt;0.2;20;38;38;0.8;-0.1	usdopt	20	38	38	0.2	0.8	-0.1	gee_agg	trt*period4	1000	0.000854929	0.0631888	0.948
usdopt;0.2;20;38;38;0.8;-0.1	usdopt	20	38	38	0.2	0.8	-0.1	gee_agg	trt*period5	1000	-0.0017452	0.108538	0.931
usdopt;0.2;20;38;38;0.8;-0.1	usdopt	20	38	38	0.2	0.8	-0.1	glmm_agg	Intercept	1000	0.0014287	0.0448687	0.961
usdopt;0.2;20;38;38;0.8;-0.1	usdopt	20	38	38	0.2	0.8	-0.1	glmm_agg	period1	1000	-0.00064236	0.0454511	0.976
usdopt;0.2;20;38;38;0.8;-0.1	usdopt	20	38	38	0.2	0.8	-0.1	glmm_agg	period2	1000	0.000756787	0.0423776	0.984
usdopt;0.2;20;38;38;0.8;-0.1	usdopt	20	38	38	0.2	0.8	-0.1	glmm_agg	period3	1000	0	0
usdopt;0.2;20;38;38;0.8;-0.1	usdopt	20	38	38	0.2	0.8	-0.1	glmm_agg	period4	1000	-0.0020047	0.054964	0.968
usdopt;0.2;20;38;38;0.8;-0.1	usdopt	20	38	38	0.2	0.8	-0.1	glmm_agg	period5	1000	-0.001994	0.101934	0.903
usdopt;0.2;20;38;38;0.8;-0.1	usdopt	20	38	38	0.2	0.8	-0.1	glmm_agg	trt	1000	-0.0014752	0.0570065	0.947
usdopt;0.2;20;38;38;0.8;-0.1	usdopt	20	38	38	0.2	0.8	-0.1	glmm_agg	trt*period1	1000	-0.00041422	0.102353	0.947
usdopt;0.2;20;38;38;0.8;-0.1	usdopt	20	38	38	0.2	0.8	-0.1	glmm_agg	trt*period2	1000	-0.0019177	0.0687372	0.972
usdopt;0.2;20;38;38;0.8;-0.1	usdopt	20	38	38	0.2	0.8	-0.1	glmm_agg	trt*period3	1000	0	0
usdopt;0.2;20;38;38;0.8;-0.1	usdopt	20	38	38	0.2	0.8	-0.1	glmm_agg	trt*period4	1000	0.00168712	0.0724824	0.958
usdopt;0.2;20;38;38;0.8;-0.1	usdopt	20	38	38	0.2	0.8	-0.1	glmm_agg	trt*period5	1000	0.00223284	0.112657	0.901
usdopt;0.5;19;39;38;0.8;0	usdopt	19	39	38	0.5	0.8	0	gee_agg	Intercept	1000	0.00533413	0.0551901	0.943
usdopt;0.5;19;39;38;0.8;0	usdopt	19	39	38	0.5	0.8	0	gee_agg	period1	1000	-0.0043826	0.0533681	0.945
usdopt;0.5;19;39;38;0.8;0	usdopt	19	39	38	0.5	0.8	0	gee_agg	period2	1000	-0.0013992	0.0484248	0.934
usdopt;0.5;19;39;38;0.8;0	usdopt	19	39	38	0.5	0.8	0	gee_agg	period3	1000	0	0	1
usdopt;0.5;19;39;38;0.8;0	usdopt	19	39	38	0.5	0.8	0	gee_agg	period4	1000	-0.0014321	0.0620461	0.949
usdopt;0.5;19;39;38;0.8;0	usdopt	19	39	38	0.5	0.8	0	gee_agg	period5	1000	0.00417624	0.133964	0.924
usdopt;0.5;19;39;38;0.8;0	usdopt	19	39	38	0.5	0.8	0	gee_agg	trt	1000	-0.0048338	0.0612485	0.943
usdopt;0.5;19;39;38;0.8;0	usdopt	19	39	38	0.5	0.8	0	gee_agg	trt*period1	1000	0.00247427	0.122443	0.943
usdopt;0.5;19;39;38;0.8;0	usdopt	19	39	38	0.5	0.8	0	gee_agg	trt*period2	1000	-9.712e-05	0.0760939	0.942
usdopt;0.5;19;39;38;0.8;0	usdopt	19	39	38	0.5	0.8	0	gee_agg	trt*period3	1000	0	0	1
usdopt;0.5;19;39;38;0.8;0	usdopt	19	39	38	0.5	0.8	0	gee_agg	trt*period4	1000	0.000742834	0.0773945	0.944
usdopt;0.5;19;39;38;0.8;0	usdopt	19	39	38	0.5	0.8	0	gee_agg	trt*period5	1000	-0.0027614	0.14421	0.925
usdopt;0.5;19;39;38;0.8;0	usdopt	19	39	38	0.5	0.8	0	glmm_agg	Intercept	1000	0.00275924	0.0668524	0.958
usdopt;0.5;19;39;38;0.8;0	usdopt	19	39	38	0.5	0.8	0	glmm_agg	period1	1000	-0.0011509	0.0653227	0.98
usdopt;0.5;19;39;38;0.8;0	usdopt	19	39	38	0.5	0.8	0	glmm_agg	period2	1000	0.000835377	0.0588698	0.99
usdopt;0.5;19;39;38;0.8;0	usdopt	19	39	38	0.5	0.8	0	glmm_agg	period3	1000	0	0
usdopt;0.5;19;39;38;0.8;0	usdopt	19	39	38	0.5	0.8	0	glmm_agg	period4	1000	-0.0019191	0.0752422	0.978
usdopt;0.5;19;39;38;0.8;0	usdopt	19	39	38	0.5	0.8	0	glmm_agg	period5	1000	-0.002145	0.144023	0.902
usdopt;0.5;19;39;38;0.8;0	usdopt	19	39	38	0.5	0.8	0	glmm_agg	trt	1000	-0.0028309	0.0839493	0.941
usdopt;0.5;19;39;38;0.8;0	usdopt	19	39	38	0.5	0.8	0	glmm_agg	trt*period1	1000	-0.0017074	0.149047	0.963
usdopt;0.5;19;39;38;0.8;0	usdopt	19	39	38	0.5	0.8	0	glmm_agg	trt*period2	1000	-0.0028909	0.0990824	0.964
usdopt;0.5;19;39;38;0.8;0	usdopt	19	39	38	0.5	0.8	0	glmm_agg	trt*period3	1000	0	0
usdopt;0.5;19;39;38;0.8;0	usdopt	19	39	38	0.5	0.8	0	glmm_agg	trt*period4	1000	0.00098678	0.102397	0.955
usdopt;0.5;19;39;38;0.8;0	usdopt	19	39	38	0.5	0.8	0	glmm_agg	trt*period5	1000	0.00334807	0.160467	0.897
usdopt;0.5;19;39;38;0.8;-0.1	usdopt	19	39	38	0.5	0.8	-0.1	gee_agg	Intercept	1000	0.00527948	0.0550296	0.94
usdopt;0.5;19;39;38;0.8;-0.1	usdopt	19	39	38	0.5	0.8	-0.1	gee_agg	period1	1000	-0.0043149	0.0533532	0.948
usdopt;0.5;19;39;38;0.8;-0.1	usdopt	19	39	38	0.5	0.8	-0.1	gee_agg	period2	1000	-0.0013769	0.0484467	0.936
usdopt;0.5;19;39;38;0.8;-0.1	usdopt	19	39	38	0.5	0.8	-0.1	gee_agg	period3	1000	0	0	1
usdopt;0.5;19;39;38;0.8;-0.1	usdopt	19	39	38	0.5	0.8	-0.1	gee_agg	period4	1000	-0.0013912	0.0620319	0.949
usdopt;0.5;19;39;38;0.8;-0.1	usdopt	19	39	38	0.5	0.8	-0.1	gee_agg	period5	1000	0.00419795	0.133975	0.924
usdopt;0.5;19;39;38;0.8;-0.1	usdopt	19	39	38	0.5	0.8	-0.1	gee_agg	trt	1000	-0.0047446	0.0610413	0.944
usdopt;0.5;19;39;38;0.8;-0.1	usdopt	19	39	38	0.5	0.8	-0.1	gee_agg	trt*period1	1000	0.00196567	0.124775	0.931
usdopt;0.5;19;39;38;0.8;-0.1	usdopt	19	39	38	0.5	0.8	-0.1	gee_agg	trt*period2	1000	-0.00044199	0.0759165	0.943
usdopt;0.5;19;39;38;0.8;-0.1	usdopt	19	39	38	0.5	0.8	-0.1	gee_agg	trt*period3	1000	0	0	1
usdopt;0.5;19;39;38;0.8;-0.1	usdopt	19	39	38	0.5	0.8	-0.1	gee_agg	trt*period4	1000	0.000589895	0.0765765	0.943
usdopt;0.5;19;39;38;0.8;-0.1	usdopt	19	39	38	0.5	0.8	-0.1	gee_agg	trt*period5	1000	-0.0032829	0.143568	0.924
usdopt;0.5;19;39;38;0.8;-0.1	usdopt	19	39	38	0.5	0.8	-0.1	glmm_agg	Intercept	1000	0.00262078	0.0668542	0.955
usdopt;0.5;19;39;38;0.8;-0.1	usdopt	19	39	38	0.5	0.8	-0.1	glmm_agg	period1	1000	-0.00092206	0.0653854	0.982
usdopt;0.5;19;39;38;0.8;-0.1	usdopt	19	39	38	0.5	0.8	-0.1	glmm_agg	period2	1000	0.00101344	0.0592259	0.99
usdopt;0.5;19;39;38;0.8;-0.1	usdopt	19	39	38	0.5	0.8	-0.1	glmm_agg	period3	1000	0	0
usdopt;0.5;19;39;38;0.8;-0.1	usdopt	19	39	38	0.5	0.8	-0.1	glmm_agg	period4	1000	-0.0016136	0.0754747	0.977
usdopt;0.5;19;39;38;0.8;-0.1	usdopt	19	39	38	0.5	0.8	-0.1	glmm_agg	period5	1000	-0.0018788	0.144125	0.903
usdopt;0.5;19;39;38;0.8;-0.1	usdopt	19	39	38	0.5	0.8	-0.1	glmm_agg	trt	1000	-0.0030291	0.0840557	0.943
usdopt;0.5;19;39;38;0.8;-0.1	usdopt	19	39	38	0.5	0.8	-0.1	glmm_agg	trt*period1	1000	-0.0019478	0.150753	0.951
usdopt;0.5;19;39;38;0.8;-0.1	usdopt	19	39	38	0.5	0.8	-0.1	glmm_agg	trt*period2	1000	-0.0027616	0.0997849	0.962
usdopt;0.5;19;39;38;0.8;-0.1	usdopt	19	39	38	0.5	0.8	-0.1	glmm_agg	trt*period3	1000	0	0
usdopt;0.5;19;39;38;0.8;-0.1	usdopt	19	39	38	0.5	0.8	-0.1	glmm_agg	trt*period4	1000	0.00116537	0.101956	0.958
usdopt;0.5;19;39;38;0.8;-0.1	usdopt	19	39	38	0.5	0.8	-0.1	glmm_agg	trt*period5	1000	0.00330239	0.160313	0.894
usdopt;0.8;19;39;38;0.8;0	usdopt	19	39	38	0.8	0.8	0	gee_agg	Intercept	1000	0.00637303	0.0624876	0.948
usdopt;0.8;19;39;38;0.8;0	usdopt	19	39	38	0.8	0.8	0	gee_agg	period1	1000	-0.0049577	0.060335	0.941
usdopt;0.8;19;39;38;0.8;0	usdopt	19	39	38	0.8	0.8	0	gee_agg	period2	1000	-0.0021456	0.0534331	0.94
usdopt;0.8;19;39;38;0.8;0	usdopt	19	39	38	0.8	0.8	0	gee_agg	period3	1000	0	0	1
usdopt;0.8;19;39;38;0.8;0	usdopt	19	39	38	0.8	0.8	0	gee_agg	period4	1000	-0.002666	0.0695192	0.948
usdopt;0.8;19;39;38;0.8;0	usdopt	19	39	38	0.8	0.8	0	gee_agg	period5	1000	0.00586591	0.152293	0.925
usdopt;0.8;19;39;38;0.8;0	usdopt	19	39	38	0.8	0.8	0	gee_agg	trt	1000	-0.0057658	0.068854	0.943
usdopt;0.8;19;39;38;0.8;0	usdopt	19	39	38	0.8	0.8	0	gee_agg	trt*period1	1000	0.0036289	0.141829	0.941
usdopt;0.8;19;39;38;0.8;0	usdopt	19	39	38	0.8	0.8	0	gee_agg	trt*period2	1000	0.000136327	0.0853248	0.943
usdopt;0.8;19;39;38;0.8;0	usdopt	19	39	38	0.8	0.8	0	gee_agg	trt*period3	1000	0	0	1
usdopt;0.8;19;39;38;0.8;0	usdopt	19	39	38	0.8	0.8	0	gee_agg	trt*period4	1000	0.00178255	0.0853483	0.955
usdopt;0.8;19;39;38;0.8;0	usdopt	19	39	38	0.8	0.8	0	gee_agg	trt*period5	1000	-0.0047309	0.163381	0.926
usdopt;0.8;19;39;38;0.8;0	usdopt	19	39	38	0.8	0.8	0	glmm_agg	Intercept	1000	0.00415036	0.0831642	0.958
usdopt;0.8;19;39;38;0.8;0	usdopt	19	39	38	0.8	0.8	0	glmm_agg	period1	1000	-0.0014583	0.0809969	0.978
usdopt;0.8;19;39;38;0.8;0	usdopt	19	39	38	0.8	0.8	0	glmm_agg	period2	1000	0.000434447	0.0713919	0.991
usdopt;0.8;19;39;38;0.8;0	usdopt	19	39	38	0.8	0.8	0	glmm_agg	period3	1000	0	0
usdopt;0.8;19;39;38;0.8;0	usdopt	19	39	38	0.8	0.8	0	glmm_agg	period4	1000	-0.0024499	0.0922942	0.977
usdopt;0.8;19;39;38;0.8;0	usdopt	19	39	38	0.8	0.8	0	glmm_agg	period5	1000	-0.0010038	0.175235	0.902
usdopt;0.8;19;39;38;0.8;0	usdopt	19	39	38	0.8	0.8	0	glmm_agg	trt	1000	-0.0041534	0.103927	0.948
usdopt;0.8;19;39;38;0.8;0	usdopt	19	39	38	0.8	0.8	0	glmm_agg	trt*period1	1000	-0.0017446	0.184616	0.961
usdopt;0.8;19;39;38;0.8;0	usdopt	19	39	38	0.8	0.8	0	glmm_agg	trt*period2	1000	-0.0031933	0.122037	0.964
usdopt;0.8;19;39;38;0.8;0	usdopt	19	39	38	0.8	0.8	0	glmm_agg	trt*period3	1000	0	0
usdopt;0.8;19;39;38;0.8;0	usdopt	19	39	38	0.8	0.8	0	glmm_agg	trt*period4	1000	0.0020232	0.125289	0.962
usdopt;0.8;19;39;38;0.8;0	usdopt	19	39	38	0.8	0.8	0	glmm_agg	trt*period5	1000	0.00326859	0.195754	0.894
usdopt;0.8;19;39;38;0.8;-0.1	usdopt	19	39	38	0.8	0.8	-0.1	gee_agg	Intercept	1000	0.00640633	0.0624137	0.949
usdopt;0.8;19;39;38;0.8;-0.1	usdopt	19	39	38	0.8	0.8	-0.1	gee_agg	period1	1000	-0.0049721	0.0603262	0.938
usdopt;0.8;19;39;38;0.8;-0.1	usdopt	19	39	38	0.8	0.8	-0.1	gee_agg	period2	1000	-0.0021768	0.0534708	0.943
usdopt;0.8;19;39;38;0.8;-0.1	usdopt	19	39	38	0.8	0.8	-0.1	gee_agg	period3	1000	0	0	1
usdopt;0.8;19;39;38;0.8;-0.1	usdopt	19	39	38	0.8	0.8	-0.1	gee_agg	period4	1000	-0.0027682	0.0694949	0.946
usdopt;0.8;19;39;38;0.8;-0.1	usdopt	19	39	38	0.8	0.8	-0.1	gee_agg	period5	1000	0.00581963	0.152243	0.925
usdopt;0.8;19;39;38;0.8;-0.1	usdopt	19	39	38	0.8	0.8	-0.1	gee_agg	trt	1000	-0.0058428	0.0686954	0.944
usdopt;0.8;19;39;38;0.8;-0.1	usdopt	19	39	38	0.8	0.8	-0.1	gee_agg	trt*period1	1000	0.00243058	0.143239	0.938
usdopt;0.8;19;39;38;0.8;-0.1	usdopt	19	39	38	0.8	0.8	-0.1	gee_agg	trt*period2	1000	0.000277391	0.0852508	0.931
usdopt;0.8;19;39;38;0.8;-0.1	usdopt	19	39	38	0.8	0.8	-0.1	gee_agg	trt*period3	1000	0	0	1
usdopt;0.8;19;39;38;0.8;-0.1	usdopt	19	39	38	0.8	0.8	-0.1	gee_agg	trt*period4	1000	0.00198721	0.0846708	0.96
usdopt;0.8;19;39;38;0.8;-0.1	usdopt	19	39	38	0.8	0.8	-0.1	gee_agg	trt*period5	1000	-0.0048718	0.162749	0.929
usdopt;0.8;19;39;38;0.8;-0.1	usdopt	19	39	38	0.8	0.8	-0.1	glmm_agg	Intercept	1000	0.00376495	0.0830356	0.956
usdopt;0.8;19;39;38;0.8;-0.1	usdopt	19	39	38	0.8	0.8	-0.1	glmm_agg	period1	1000	-0.0010755	0.0809564	0.979
usdopt;0.8;19;39;38;0.8;-0.1	usdopt	19	39	38	0.8	0.8	-0.1	glmm_agg	period2	1000	0.000758326	0.0713697	0.992
usdopt;0.8;19;39;38;0.8;-0.1	usdopt	19	39	38	0.8	0.8	-0.1	glmm_agg	period3	1000	0	0
usdopt;0.8;19;39;38;0.8;-0.1	usdopt	19	39	38	0.8	0.8	-0.1	glmm_agg	period4	1000	-0.0023238	0.0922268	0.977
usdopt;0.8;19;39;38;0.8;-0.1	usdopt	19	39	38	0.8	0.8	-0.1	glmm_agg	period5	1000	-0.00082408	0.175273	0.904
usdopt;0.8;19;39;38;0.8;-0.1	usdopt	19	39	38	0.8	0.8	-0.1	glmm_agg	trt	1000	-0.0042671	0.103855	0.949
usdopt;0.8;19;39;38;0.8;-0.1	usdopt	19	39	38	0.8	0.8	-0.1	glmm_agg	trt*period1	1000	-0.0022177	0.185473	0.952
usdopt;0.8;19;39;38;0.8;-0.1	usdopt	19	39	38	0.8	0.8	-0.1	glmm_agg	trt*period2	1000	-0.0027482	0.122489	0.963
usdopt;0.8;19;39;38;0.8;-0.1	usdopt	19	39	38	0.8	0.8	-0.1	glmm_agg	trt*period3	1000	0	0
usdopt;0.8;19;39;38;0.8;-0.1	usdopt	19	39	38	0.8	0.8	-0.1	glmm_agg	trt*period4	1000	0.00234219	0.124618	0.96
usdopt;0.8;19;39;38;0.8;-0.1	usdopt	19	39	38	0.8	0.8	-0.1	glmm_agg	trt*period5	1000	0.00318336	0.195673	0.894

## Sheet: AR1_pwr
Additional File 4(d). Simulation results (type I error and power) for symmetric interaction effects with M=192 and an AR(1) correlation structure
sheet	design	c0	c1	c2	vc	rho	theta_j	method	parms	power
pgd;0.2;0;0;0;0.5;0	pgd	0	0	0	0.2	0.5	0	gee_agg	period	1
pgd;0.2;0;0;0;0.5;0	pgd	0	0	0	0.2	0.5	0	gee_agg	trt	1
pgd;0.2;0;0;0;0.5;0	pgd	0	0	0	0.2	0.5	0	gee_agg	trt*period	0.057
pgd;0.2;0;0;0;0.5;0	pgd	0	0	0	0.2	0.5	0	glmm_agg	period	1
pgd;0.2;0;0;0;0.5;0	pgd	0	0	0	0.2	0.5	0	glmm_agg	trt	1
pgd;0.2;0;0;0;0.5;0	pgd	0	0	0	0.2	0.5	0	glmm_agg	trt*period	0.058
pgd;0.2;0;0;0;0.5;-0.1	pgd	0	0	0	0.2	0.5	-0.1	gee_agg	period	1
pgd;0.2;0;0;0;0.5;-0.1	pgd	0	0	0	0.2	0.5	-0.1	gee_agg	trt	1
pgd;0.2;0;0;0;0.5;-0.1	pgd	0	0	0	0.2	0.5	-0.1	gee_agg	trt*period	0.532
pgd;0.2;0;0;0;0.5;-0.1	pgd	0	0	0	0.2	0.5	-0.1	glmm_agg	period	1
pgd;0.2;0;0;0;0.5;-0.1	pgd	0	0	0	0.2	0.5	-0.1	glmm_agg	trt	1
pgd;0.2;0;0;0;0.5;-0.1	pgd	0	0	0	0.2	0.5	-0.1	glmm_agg	trt*period	0.606
pgd;0.5;0;0;0;0.5;0	pgd	0	0	0	0.5	0.5	0	gee_agg	period	1
pgd;0.5;0;0;0;0.5;0	pgd	0	0	0	0.5	0.5	0	gee_agg	trt	1
pgd;0.5;0;0;0;0.5;0	pgd	0	0	0	0.5	0.5	0	gee_agg	trt*period	0.061
pgd;0.5;0;0;0;0.5;0	pgd	0	0	0	0.5	0.5	0	glmm_agg	period	1
pgd;0.5;0;0;0;0.5;0	pgd	0	0	0	0.5	0.5	0	glmm_agg	trt	1
pgd;0.5;0;0;0;0.5;0	pgd	0	0	0	0.5	0.5	0	glmm_agg	trt*period	0.057
pgd;0.5;0;0;0;0.5;-0.1	pgd	0	0	0	0.5	0.5	-0.1	gee_agg	period	1
pgd;0.5;0;0;0;0.5;-0.1	pgd	0	0	0	0.5	0.5	-0.1	gee_agg	trt	1
pgd;0.5;0;0;0;0.5;-0.1	pgd	0	0	0	0.5	0.5	-0.1	gee_agg	trt*period	0.251
pgd;0.5;0;0;0;0.5;-0.1	pgd	0	0	0	0.5	0.5	-0.1	glmm_agg	period	1
pgd;0.5;0;0;0;0.5;-0.1	pgd	0	0	0	0.5	0.5	-0.1	glmm_agg	trt	1
pgd;0.5;0;0;0;0.5;-0.1	pgd	0	0	0	0.5	0.5	-0.1	glmm_agg	trt*period	0.309
pgd;0.8;0;0;0;0.5;0	pgd	0	0	0	0.8	0.5	0	gee_agg	period	0.999
pgd;0.8;0;0;0;0.5;0	pgd	0	0	0	0.8	0.5	0	gee_agg	trt	0.991
pgd;0.8;0;0;0;0.5;0	pgd	0	0	0	0.8	0.5	0	gee_agg	trt*period	0.048
pgd;0.8;0;0;0;0.5;0	pgd	0	0	0	0.8	0.5	0	glmm_agg	period	1
pgd;0.8;0;0;0;0.5;0	pgd	0	0	0	0.8	0.5	0	glmm_agg	trt	0.995
pgd;0.8;0;0;0;0.5;0	pgd	0	0	0	0.8	0.5	0	glmm_agg	trt*period	0.054
pgd;0.8;0;0;0;0.5;-0.1	pgd	0	0	0	0.8	0.5	-0.1	gee_agg	period	0.999
pgd;0.8;0;0;0;0.5;-0.1	pgd	0	0	0	0.8	0.5	-0.1	gee_agg	trt	1
pgd;0.8;0;0;0;0.5;-0.1	pgd	0	0	0	0.8	0.5	-0.1	gee_agg	trt*period	0.184
pgd;0.8;0;0;0;0.5;-0.1	pgd	0	0	0	0.8	0.5	-0.1	glmm_agg	period	1
pgd;0.8;0;0;0;0.5;-0.1	pgd	0	0	0	0.8	0.5	-0.1	glmm_agg	trt	1
pgd;0.8;0;0;0;0.5;-0.1	pgd	0	0	0	0.8	0.5	-0.1	glmm_agg	trt*period	0.226
pgd;0.2;0;0;0;0.8;0	pgd	0	0	0	0.2	0.8	0	gee_agg	period	1
pgd;0.2;0;0;0;0.8;0	pgd	0	0	0	0.2	0.8	0	gee_agg	trt	1
pgd;0.2;0;0;0;0.8;0	pgd	0	0	0	0.2	0.8	0	gee_agg	trt*period	0.053
pgd;0.2;0;0;0;0.8;0	pgd	0	0	0	0.2	0.8	0	glmm_agg	period	1
pgd;0.2;0;0;0;0.8;0	pgd	0	0	0	0.2	0.8	0	glmm_agg	trt	1
pgd;0.2;0;0;0;0.8;0	pgd	0	0	0	0.2	0.8	0	glmm_agg	trt*period	0.075
pgd;0.2;0;0;0;0.8;-0.1	pgd	0	0	0	0.2	0.8	-0.1	gee_agg	period	1
pgd;0.2;0;0;0;0.8;-0.1	pgd	0	0	0	0.2	0.8	-0.1	gee_agg	trt	1
pgd;0.2;0;0;0;0.8;-0.1	pgd	0	0	0	0.2	0.8	-0.1	gee_agg	trt*period	0.823
pgd;0.2;0;0;0;0.8;-0.1	pgd	0	0	0	0.2	0.8	-0.1	glmm_agg	period	1
pgd;0.2;0;0;0;0.8;-0.1	pgd	0	0	0	0.2	0.8	-0.1	glmm_agg	trt	1
pgd;0.2;0;0;0;0.8;-0.1	pgd	0	0	0	0.2	0.8	-0.1	glmm_agg	trt*period	0.871
pgd;0.5;0;0;0;0.8;0	pgd	0	0	0	0.5	0.8	0	gee_agg	period	1
pgd;0.5;0;0;0;0.8;0	pgd	0	0	0	0.5	0.8	0	gee_agg	trt	0.989
pgd;0.5;0;0;0;0.8;0	pgd	0	0	0	0.5	0.8	0	gee_agg	trt*period	0.047
pgd;0.5;0;0;0;0.8;0	pgd	0	0	0	0.5	0.8	0	glmm_agg	period	1
pgd;0.5;0;0;0;0.8;0	pgd	0	0	0	0.5	0.8	0	glmm_agg	trt	0.994
pgd;0.5;0;0;0;0.8;0	pgd	0	0	0	0.5	0.8	0	glmm_agg	trt*period	0.06
pgd;0.5;0;0;0;0.8;-0.1	pgd	0	0	0	0.5	0.8	-0.1	gee_agg	period	1
pgd;0.5;0;0;0;0.8;-0.1	pgd	0	0	0	0.5	0.8	-0.1	gee_agg	trt	1
pgd;0.5;0;0;0;0.8;-0.1	pgd	0	0	0	0.5	0.8	-0.1	gee_agg	trt*period	0.481
pgd;0.5;0;0;0;0.8;-0.1	pgd	0	0	0	0.5	0.8	-0.1	glmm_agg	period	1
pgd;0.5;0;0;0;0.8;-0.1	pgd	0	0	0	0.5	0.8	-0.1	glmm_agg	trt	1
pgd;0.5;0;0;0;0.8;-0.1	pgd	0	0	0	0.5	0.8	-0.1	glmm_agg	trt*period	0.572
pgd;0.8;0;0;0;0.8;0	pgd	0	0	0	0.8	0.8	0	gee_agg	period	1
pgd;0.8;0;0;0;0.8;0	pgd	0	0	0	0.8	0.8	0	gee_agg	trt	0.915
pgd;0.8;0;0;0;0.8;0	pgd	0	0	0	0.8	0.8	0	gee_agg	trt*period	0.051
pgd;0.8;0;0;0;0.8;0	pgd	0	0	0	0.8	0.8	0	glmm_agg	period	1
pgd;0.8;0;0;0;0.8;0	pgd	0	0	0	0.8	0.8	0	glmm_agg	trt	0.95
pgd;0.8;0;0;0;0.8;0	pgd	0	0	0	0.8	0.8	0	glmm_agg	trt*period	0.06
pgd;0.8;0;0;0;0.8;-0.1	pgd	0	0	0	0.8	0.8	-0.1	gee_agg	period	1
pgd;0.8;0;0;0;0.8;-0.1	pgd	0	0	0	0.8	0.8	-0.1	gee_agg	trt	0.993
pgd;0.8;0;0;0;0.8;-0.1	pgd	0	0	0	0.8	0.8	-0.1	gee_agg	trt*period	0.319
pgd;0.8;0;0;0;0.8;-0.1	pgd	0	0	0	0.8	0.8	-0.1	glmm_agg	period	1
pgd;0.8;0;0;0;0.8;-0.1	pgd	0	0	0	0.8	0.8	-0.1	glmm_agg	trt	0.996
pgd;0.8;0;0;0;0.8;-0.1	pgd	0	0	0	0.8	0.8	-0.1	glmm_agg	trt*period	0.416
dsd;0.2;0;0;0;0.5;0	dsd	0	0	0	0.2	0.5	0	gee_agg	period	1
dsd;0.2;0;0;0;0.5;0	dsd	0	0	0	0.2	0.5	0	gee_agg	trt	1
dsd;0.2;0;0;0;0.5;0	dsd	0	0	0	0.2	0.5	0	gee_agg	trt*period	0.048
dsd;0.2;0;0;0;0.5;0	dsd	0	0	0	0.2	0.5	0	glmm_agg	period	1
dsd;0.2;0;0;0;0.5;0	dsd	0	0	0	0.2	0.5	0	glmm_agg	trt	1
dsd;0.2;0;0;0;0.5;0	dsd	0	0	0	0.2	0.5	0	glmm_agg	trt*period	0.047
dsd;0.2;0;0;0;0.5;-0.1	dsd	0	0	0	0.2	0.5	-0.1	gee_agg	period	1
dsd;0.2;0;0;0;0.5;-0.1	dsd	0	0	0	0.2	0.5	-0.1	gee_agg	trt	1
dsd;0.2;0;0;0;0.5;-0.1	dsd	0	0	0	0.2	0.5	-0.1	gee_agg	trt*period	0.457
dsd;0.2;0;0;0;0.5;-0.1	dsd	0	0	0	0.2	0.5	-0.1	glmm_agg	period	1
dsd;0.2;0;0;0;0.5;-0.1	dsd	0	0	0	0.2	0.5	-0.1	glmm_agg	trt	1
dsd;0.2;0;0;0;0.5;-0.1	dsd	0	0	0	0.2	0.5	-0.1	glmm_agg	trt*period	0.55
dsd;0.5;0;0;0;0.5;0	dsd	0	0	0	0.5	0.5	0	gee_agg	period	1
dsd;0.5;0;0;0;0.5;0	dsd	0	0	0	0.5	0.5	0	gee_agg	trt	0.999
dsd;0.5;0;0;0;0.5;0	dsd	0	0	0	0.5	0.5	0	gee_agg	trt*period	0.055
dsd;0.5;0;0;0;0.5;0	dsd	0	0	0	0.5	0.5	0	glmm_agg	period	1
dsd;0.5;0;0;0;0.5;0	dsd	0	0	0	0.5	0.5	0	glmm_agg	trt	1
dsd;0.5;0;0;0;0.5;0	dsd	0	0	0	0.5	0.5	0	glmm_agg	trt*period	0.054
dsd;0.5;0;0;0;0.5;-0.1	dsd	0	0	0	0.5	0.5	-0.1	gee_agg	period	1
dsd;0.5;0;0;0;0.5;-0.1	dsd	0	0	0	0.5	0.5	-0.1	gee_agg	trt	1
dsd;0.5;0;0;0;0.5;-0.1	dsd	0	0	0	0.5	0.5	-0.1	gee_agg	trt*period	0.211
dsd;0.5;0;0;0;0.5;-0.1	dsd	0	0	0	0.5	0.5	-0.1	glmm_agg	period	1
dsd;0.5;0;0;0;0.5;-0.1	dsd	0	0	0	0.5	0.5	-0.1	glmm_agg	trt	1
dsd;0.5;0;0;0;0.5;-0.1	dsd	0	0	0	0.5	0.5	-0.1	glmm_agg	trt*period	0.281
dsd;0.8;0;0;0;0.5;0	dsd	0	0	0	0.8	0.5	0	gee_agg	period	0.997
dsd;0.8;0;0;0;0.5;0	dsd	0	0	0	0.8	0.5	0	gee_agg	trt	0.996
dsd;0.8;0;0;0;0.5;0	dsd	0	0	0	0.8	0.5	0	gee_agg	trt*period	0.053
dsd;0.8;0;0;0;0.5;0	dsd	0	0	0	0.8	0.5	0	glmm_agg	period	0.999
dsd;0.8;0;0;0;0.5;0	dsd	0	0	0	0.8	0.5	0	glmm_agg	trt	0.998
dsd;0.8;0;0;0;0.5;0	dsd	0	0	0	0.8	0.5	0	glmm_agg	trt*period	0.055
dsd;0.8;0;0;0;0.5;-0.1	dsd	0	0	0	0.8	0.5	-0.1	gee_agg	period	0.997
dsd;0.8;0;0;0;0.5;-0.1	dsd	0	0	0	0.8	0.5	-0.1	gee_agg	trt	1
dsd;0.8;0;0;0;0.5;-0.1	dsd	0	0	0	0.8	0.5	-0.1	gee_agg	trt*period	0.154
dsd;0.8;0;0;0;0.5;-0.1	dsd	0	0	0	0.8	0.5	-0.1	glmm_agg	period	0.999
dsd;0.8;0;0;0;0.5;-0.1	dsd	0	0	0	0.8	0.5	-0.1	glmm_agg	trt	1
dsd;0.8;0;0;0;0.5;-0.1	dsd	0	0	0	0.8	0.5	-0.1	glmm_agg	trt*period	0.216
dsd;0.2;0;0;0;0.8;0	dsd	0	0	0	0.2	0.8	0	gee_agg	period	1
dsd;0.2;0;0;0;0.8;0	dsd	0	0	0	0.2	0.8	0	gee_agg	trt	1
dsd;0.2;0;0;0;0.8;0	dsd	0	0	0	0.2	0.8	0	gee_agg	trt*period	0.043
dsd;0.2;0;0;0;0.8;0	dsd	0	0	0	0.2	0.8	0	glmm_agg	period	1
dsd;0.2;0;0;0;0.8;0	dsd	0	0	0	0.2	0.8	0	glmm_agg	trt	1
dsd;0.2;0;0;0;0.8;0	dsd	0	0	0	0.2	0.8	0	glmm_agg	trt*period	0.065
dsd;0.2;0;0;0;0.8;-0.1	dsd	0	0	0	0.2	0.8	-0.1	gee_agg	period	1
dsd;0.2;0;0;0;0.8;-0.1	dsd	0	0	0	0.2	0.8	-0.1	gee_agg	trt	1
dsd;0.2;0;0;0;0.8;-0.1	dsd	0	0	0	0.2	0.8	-0.1	gee_agg	trt*period	0.713
dsd;0.2;0;0;0;0.8;-0.1	dsd	0	0	0	0.2	0.8	-0.1	glmm_agg	period	1
dsd;0.2;0;0;0;0.8;-0.1	dsd	0	0	0	0.2	0.8	-0.1	glmm_agg	trt	1
dsd;0.2;0;0;0;0.8;-0.1	dsd	0	0	0	0.2	0.8	-0.1	glmm_agg	trt*period	0.804
dsd;0.5;0;0;0;0.8;0	dsd	0	0	0	0.5	0.8	0	gee_agg	period	1
dsd;0.5;0;0;0;0.8;0	dsd	0	0	0	0.5	0.8	0	gee_agg	trt	0.999
dsd;0.5;0;0;0;0.8;0	dsd	0	0	0	0.5	0.8	0	gee_agg	trt*period	0.05
dsd;0.5;0;0;0;0.8;0	dsd	0	0	0	0.5	0.8	0	glmm_agg	period	1
dsd;0.5;0;0;0;0.8;0	dsd	0	0	0	0.5	0.8	0	glmm_agg	trt	1
dsd;0.5;0;0;0;0.8;0	dsd	0	0	0	0.5	0.8	0	glmm_agg	trt*period	0.071
dsd;0.5;0;0;0;0.8;-0.1	dsd	0	0	0	0.5	0.8	-0.1	gee_agg	period	1
dsd;0.5;0;0;0;0.8;-0.1	dsd	0	0	0	0.5	0.8	-0.1	gee_agg	trt	1
dsd;0.5;0;0;0;0.8;-0.1	dsd	0	0	0	0.5	0.8	-0.1	gee_agg	trt*period	0.405
dsd;0.5;0;0;0;0.8;-0.1	dsd	0	0	0	0.5	0.8	-0.1	glmm_agg	period	1
dsd;0.5;0;0;0;0.8;-0.1	dsd	0	0	0	0.5	0.8	-0.1	glmm_agg	trt	1
dsd;0.5;0;0;0;0.8;-0.1	dsd	0	0	0	0.5	0.8	-0.1	glmm_agg	trt*period	0.515
dsd;0.8;0;0;0;0.8;0	dsd	0	0	0	0.8	0.8	0	gee_agg	period	1
dsd;0.8;0;0;0;0.8;0	dsd	0	0	0	0.8	0.8	0	gee_agg	trt	0.992
dsd;0.8;0;0;0;0.8;0	dsd	0	0	0	0.8	0.8	0	gee_agg	trt*period	0.053
dsd;0.8;0;0;0;0.8;0	dsd	0	0	0	0.8	0.8	0	glmm_agg	period	1
dsd;0.8;0;0;0;0.8;0	dsd	0	0	0	0.8	0.8	0	glmm_agg	trt	0.996
dsd;0.8;0;0;0;0.8;0	dsd	0	0	0	0.8	0.8	0	glmm_agg	trt*period	0.072
dsd;0.8;0;0;0;0.8;-0.1	dsd	0	0	0	0.8	0.8	-0.1	gee_agg	period	1
dsd;0.8;0;0;0;0.8;-0.1	dsd	0	0	0	0.8	0.8	-0.1	gee_agg	trt	1
dsd;0.8;0;0;0;0.8;-0.1	dsd	0	0	0	0.8	0.8	-0.1	gee_agg	trt*period	0.257
dsd;0.8;0;0;0;0.8;-0.1	dsd	0	0	0	0.8	0.8	-0.1	glmm_agg	period	1
dsd;0.8;0;0;0;0.8;-0.1	dsd	0	0	0	0.8	0.8	-0.1	glmm_agg	trt	1
dsd;0.8;0;0;0;0.8;-0.1	dsd	0	0	0	0.8	0.8	-0.1	glmm_agg	trt*period	0.374
usd;0.2;0;0;0;0.5;0	usd	0	0	0	0.2	0.5	0	gee_agg	period	1
usd;0.2;0;0;0;0.5;0	usd	0	0	0	0.2	0.5	0	gee_agg	trt	1
usd;0.2;0;0;0;0.5;0	usd	0	0	0	0.2	0.5	0	gee_agg	trt*period	0.051
usd;0.2;0;0;0;0.5;0	usd	0	0	0	0.2	0.5	0	glmm_agg	period	1
usd;0.2;0;0;0;0.5;0	usd	0	0	0	0.2	0.5	0	glmm_agg	trt	1
usd;0.2;0;0;0;0.5;0	usd	0	0	0	0.2	0.5	0	glmm_agg	trt*period	0.043
usd;0.2;0;0;0;0.5;-0.1	usd	0	0	0	0.2	0.5	-0.1	gee_agg	period	1
usd;0.2;0;0;0;0.5;-0.1	usd	0	0	0	0.2	0.5	-0.1	gee_agg	trt	1
usd;0.2;0;0;0;0.5;-0.1	usd	0	0	0	0.2	0.5	-0.1	gee_agg	trt*period	0.4
usd;0.2;0;0;0;0.5;-0.1	usd	0	0	0	0.2	0.5	-0.1	glmm_agg	period	1
usd;0.2;0;0;0;0.5;-0.1	usd	0	0	0	0.2	0.5	-0.1	glmm_agg	trt	1
usd;0.2;0;0;0;0.5;-0.1	usd	0	0	0	0.2	0.5	-0.1	glmm_agg	trt*period	0.397
usd;0.5;0;0;0;0.5;0	usd	0	0	0	0.5	0.5	0	gee_agg	period	1
usd;0.5;0;0;0;0.5;0	usd	0	0	0	0.5	0.5	0	gee_agg	trt	1
usd;0.5;0;0;0;0.5;0	usd	0	0	0	0.5	0.5	0	gee_agg	trt*period	0.057
usd;0.5;0;0;0;0.5;0	usd	0	0	0	0.5	0.5	0	glmm_agg	period	1
usd;0.5;0;0;0;0.5;0	usd	0	0	0	0.5	0.5	0	glmm_agg	trt	1
usd;0.5;0;0;0;0.5;0	usd	0	0	0	0.5	0.5	0	glmm_agg	trt*period	0.051
usd;0.5;0;0;0;0.5;-0.1	usd	0	0	0	0.5	0.5	-0.1	gee_agg	period	1
usd;0.5;0;0;0;0.5;-0.1	usd	0	0	0	0.5	0.5	-0.1	gee_agg	trt	1
usd;0.5;0;0;0;0.5;-0.1	usd	0	0	0	0.5	0.5	-0.1	gee_agg	trt*period	0.206
usd;0.5;0;0;0;0.5;-0.1	usd	0	0	0	0.5	0.5	-0.1	glmm_agg	period	1
usd;0.5;0;0;0;0.5;-0.1	usd	0	0	0	0.5	0.5	-0.1	glmm_agg	trt	1
usd;0.5;0;0;0;0.5;-0.1	usd	0	0	0	0.5	0.5	-0.1	glmm_agg	trt*period	0.197
usd;0.8;0;0;0;0.5;0	usd	0	0	0	0.8	0.5	0	gee_agg	period	0.993
usd;0.8;0;0;0;0.5;0	usd	0	0	0	0.8	0.5	0	gee_agg	trt	0.998
usd;0.8;0;0;0;0.5;0	usd	0	0	0	0.8	0.5	0	gee_agg	trt*period	0.06
usd;0.8;0;0;0;0.5;0	usd	0	0	0	0.8	0.5	0	glmm_agg	period	1
usd;0.8;0;0;0;0.5;0	usd	0	0	0	0.8	0.5	0	glmm_agg	trt	0.999
usd;0.8;0;0;0;0.5;0	usd	0	0	0	0.8	0.5	0	glmm_agg	trt*period	0.052
usd;0.8;0;0;0;0.5;-0.1	usd	0	0	0	0.8	0.5	-0.1	gee_agg	period	0.993
usd;0.8;0;0;0;0.5;-0.1	usd	0	0	0	0.8	0.5	-0.1	gee_agg	trt	1
usd;0.8;0;0;0;0.5;-0.1	usd	0	0	0	0.8	0.5	-0.1	gee_agg	trt*period	0.143
usd;0.8;0;0;0;0.5;-0.1	usd	0	0	0	0.8	0.5	-0.1	glmm_agg	period	1
usd;0.8;0;0;0;0.5;-0.1	usd	0	0	0	0.8	0.5	-0.1	glmm_agg	trt	1
usd;0.8;0;0;0;0.5;-0.1	usd	0	0	0	0.8	0.5	-0.1	glmm_agg	trt*period	0.153
usd;0.2;0;0;0;0.8;0	usd	0	0	0	0.2	0.8	0	gee_agg	period	1
usd;0.2;0;0;0;0.8;0	usd	0	0	0	0.2	0.8	0	gee_agg	trt	1
usd;0.2;0;0;0;0.8;0	usd	0	0	0	0.2	0.8	0	gee_agg	trt*period	0.037
usd;0.2;0;0;0;0.8;0	usd	0	0	0	0.2	0.8	0	glmm_agg	period	1
usd;0.2;0;0;0;0.8;0	usd	0	0	0	0.2	0.8	0	glmm_agg	trt	1
usd;0.2;0;0;0;0.8;0	usd	0	0	0	0.2	0.8	0	glmm_agg	trt*period	0.055
usd;0.2;0;0;0;0.8;-0.1	usd	0	0	0	0.2	0.8	-0.1	gee_agg	period	1
usd;0.2;0;0;0;0.8;-0.1	usd	0	0	0	0.2	0.8	-0.1	gee_agg	trt	1
usd;0.2;0;0;0;0.8;-0.1	usd	0	0	0	0.2	0.8	-0.1	gee_agg	trt*period	0.617
usd;0.2;0;0;0;0.8;-0.1	usd	0	0	0	0.2	0.8	-0.1	glmm_agg	period	1
usd;0.2;0;0;0;0.8;-0.1	usd	0	0	0	0.2	0.8	-0.1	glmm_agg	trt	1
usd;0.2;0;0;0;0.8;-0.1	usd	0	0	0	0.2	0.8	-0.1	glmm_agg	trt*period	0.646
usd;0.5;0;0;0;0.8;0	usd	0	0	0	0.5	0.8	0	gee_agg	period	1
usd;0.5;0;0;0;0.8;0	usd	0	0	0	0.5	0.8	0	gee_agg	trt	1
usd;0.5;0;0;0;0.8;0	usd	0	0	0	0.5	0.8	0	gee_agg	trt*period	0.051
usd;0.5;0;0;0;0.8;0	usd	0	0	0	0.5	0.8	0	glmm_agg	period	1
usd;0.5;0;0;0;0.8;0	usd	0	0	0	0.5	0.8	0	glmm_agg	trt	1
usd;0.5;0;0;0;0.8;0	usd	0	0	0	0.5	0.8	0	glmm_agg	trt*period	0.055
usd;0.5;0;0;0;0.8;-0.1	usd	0	0	0	0.5	0.8	-0.1	gee_agg	period	1
usd;0.5;0;0;0;0.8;-0.1	usd	0	0	0	0.5	0.8	-0.1	gee_agg	trt	1
usd;0.5;0;0;0;0.8;-0.1	usd	0	0	0	0.5	0.8	-0.1	gee_agg	trt*period	0.315
usd;0.5;0;0;0;0.8;-0.1	usd	0	0	0	0.5	0.8	-0.1	glmm_agg	period	1
usd;0.5;0;0;0;0.8;-0.1	usd	0	0	0	0.5	0.8	-0.1	glmm_agg	trt	1
usd;0.5;0;0;0;0.8;-0.1	usd	0	0	0	0.5	0.8	-0.1	glmm_agg	trt*period	0.354
usd;0.8;0;0;0;0.8;0	usd	0	0	0	0.8	0.8	0	gee_agg	period	1
usd;0.8;0;0;0;0.8;0	usd	0	0	0	0.8	0.8	0	gee_agg	trt	1
usd;0.8;0;0;0;0.8;0	usd	0	0	0	0.8	0.8	0	gee_agg	trt*period	0.059
usd;0.8;0;0;0;0.8;0	usd	0	0	0	0.8	0.8	0	glmm_agg	period	1
usd;0.8;0;0;0;0.8;0	usd	0	0	0	0.8	0.8	0	glmm_agg	trt	1
usd;0.8;0;0;0;0.8;0	usd	0	0	0	0.8	0.8	0	glmm_agg	trt*period	0.065
usd;0.8;0;0;0;0.8;-0.1	usd	0	0	0	0.8	0.8	-0.1	gee_agg	period	1
usd;0.8;0;0;0;0.8;-0.1	usd	0	0	0	0.8	0.8	-0.1	gee_agg	trt	1
usd;0.8;0;0;0;0.8;-0.1	usd	0	0	0	0.8	0.8	-0.1	gee_agg	trt*period	0.211
usd;0.8;0;0;0;0.8;-0.1	usd	0	0	0	0.8	0.8	-0.1	glmm_agg	period	1
usd;0.8;0;0;0;0.8;-0.1	usd	0	0	0	0.8	0.8	-0.1	glmm_agg	trt	1
usd;0.8;0;0;0;0.8;-0.1	usd	0	0	0	0.8	0.8	-0.1	glmm_agg	trt*period	0.266
dsdopt;0.2;58;94;0;0.5;0	dsdopt	58	94	0	0.2	0.5	0	gee_agg	period	1
dsdopt;0.2;58;94;0;0.5;0	dsdopt	58	94	0	0.2	0.5	0	gee_agg	trt	1
dsdopt;0.2;58;94;0;0.5;0	dsdopt	58	94	0	0.2	0.5	0	gee_agg	trt*period	0.048
dsdopt;0.2;58;94;0;0.5;0	dsdopt	58	94	0	0.2	0.5	0	glmm_agg	period	1
dsdopt;0.2;58;94;0;0.5;0	dsdopt	58	94	0	0.2	0.5	0	glmm_agg	trt	1
dsdopt;0.2;58;94;0;0.5;0	dsdopt	58	94	0	0.2	0.5	0	glmm_agg	trt*period	0.057
dsdopt;0.2;58;94;0;0.5;-0.1	dsdopt	58	94	0	0.2	0.5	-0.1	gee_agg	period	1
dsdopt;0.2;58;94;0;0.5;-0.1	dsdopt	58	94	0	0.2	0.5	-0.1	gee_agg	trt	1
dsdopt;0.2;58;94;0;0.5;-0.1	dsdopt	58	94	0	0.2	0.5	-0.1	gee_agg	trt*period	0.386
dsdopt;0.2;58;94;0;0.5;-0.1	dsdopt	58	94	0	0.2	0.5	-0.1	glmm_agg	period	1
dsdopt;0.2;58;94;0;0.5;-0.1	dsdopt	58	94	0	0.2	0.5	-0.1	glmm_agg	trt	1
dsdopt;0.2;58;94;0;0.5;-0.1	dsdopt	58	94	0	0.2	0.5	-0.1	glmm_agg	trt*period	0.456
dsdopt;0.5;58;95;0;0.5;0	dsdopt	58	95	0	0.5	0.5	0	gee_agg	period	1
dsdopt;0.5;58;95;0;0.5;0	dsdopt	58	95	0	0.5	0.5	0	gee_agg	trt	0.997
dsdopt;0.5;58;95;0;0.5;0	dsdopt	58	95	0	0.5	0.5	0	gee_agg	trt*period	0.049
dsdopt;0.5;58;95;0;0.5;0	dsdopt	58	95	0	0.5	0.5	0	glmm_agg	period	1
dsdopt;0.5;58;95;0;0.5;0	dsdopt	58	95	0	0.5	0.5	0	glmm_agg	trt	0.999
dsdopt;0.5;58;95;0;0.5;0	dsdopt	58	95	0	0.5	0.5	0	glmm_agg	trt*period	0.056
dsdopt;0.5;58;95;0;0.5;-0.1	dsdopt	58	95	0	0.5	0.5	-0.1	gee_agg	period	1
dsdopt;0.5;58;95;0;0.5;-0.1	dsdopt	58	95	0	0.5	0.5	-0.1	gee_agg	trt	1
dsdopt;0.5;58;95;0;0.5;-0.1	dsdopt	58	95	0	0.5	0.5	-0.1	gee_agg	trt*period	0.17
dsdopt;0.5;58;95;0;0.5;-0.1	dsdopt	58	95	0	0.5	0.5	-0.1	glmm_agg	period	1
dsdopt;0.5;58;95;0;0.5;-0.1	dsdopt	58	95	0	0.5	0.5	-0.1	glmm_agg	trt	1
dsdopt;0.5;58;95;0;0.5;-0.1	dsdopt	58	95	0	0.5	0.5	-0.1	glmm_agg	trt*period	0.246
dsdopt;0.8;58;96;0;0.5;0	dsdopt	58	96	0	0.8	0.5	0	gee_agg	period	0.996
dsdopt;0.8;58;96;0;0.5;0	dsdopt	58	96	0	0.8	0.5	0	gee_agg	trt	0.983
dsdopt;0.8;58;96;0;0.5;0	dsdopt	58	96	0	0.8	0.5	0	gee_agg	trt*period	0.047
dsdopt;0.8;58;96;0;0.5;0	dsdopt	58	96	0	0.8	0.5	0	glmm_agg	period	1
dsdopt;0.8;58;96;0;0.5;0	dsdopt	58	96	0	0.8	0.5	0	glmm_agg	trt	0.994
dsdopt;0.8;58;96;0;0.5;0	dsdopt	58	96	0	0.8	0.5	0	glmm_agg	trt*period	0.057
dsdopt;0.8;58;96;0;0.5;-0.1	dsdopt	58	96	0	0.8	0.5	-0.1	gee_agg	period	0.996
dsdopt;0.8;58;96;0;0.5;-0.1	dsdopt	58	96	0	0.8	0.5	-0.1	gee_agg	trt	0.998
dsdopt;0.8;58;96;0;0.5;-0.1	dsdopt	58	96	0	0.8	0.5	-0.1	gee_agg	trt*period	0.113
dsdopt;0.8;58;96;0;0.5;-0.1	dsdopt	58	96	0	0.8	0.5	-0.1	glmm_agg	period	1
dsdopt;0.8;58;96;0;0.5;-0.1	dsdopt	58	96	0	0.8	0.5	-0.1	glmm_agg	trt	0.999
dsdopt;0.8;58;96;0;0.5;-0.1	dsdopt	58	96	0	0.8	0.5	-0.1	glmm_agg	trt*period	0.173
dsdopt;0.2;58;94;0;0.8;0	dsdopt	58	94	0	0.2	0.8	0	gee_agg	period	1
dsdopt;0.2;58;94;0;0.8;0	dsdopt	58	94	0	0.2	0.8	0	gee_agg	trt	1
dsdopt;0.2;58;94;0;0.8;0	dsdopt	58	94	0	0.2	0.8	0	gee_agg	trt*period	0.05
dsdopt;0.2;58;94;0;0.8;0	dsdopt	58	94	0	0.2	0.8	0	glmm_agg	period	1
dsdopt;0.2;58;94;0;0.8;0	dsdopt	58	94	0	0.2	0.8	0	glmm_agg	trt	1
dsdopt;0.2;58;94;0;0.8;0	dsdopt	58	94	0	0.2	0.8	0	glmm_agg	trt*period	0.069
dsdopt;0.2;58;94;0;0.8;-0.1	dsdopt	58	94	0	0.2	0.8	-0.1	gee_agg	period	1
dsdopt;0.2;58;94;0;0.8;-0.1	dsdopt	58	94	0	0.2	0.8	-0.1	gee_agg	trt	1
dsdopt;0.2;58;94;0;0.8;-0.1	dsdopt	58	94	0	0.2	0.8	-0.1	gee_agg	trt*period	0.617
dsdopt;0.2;58;94;0;0.8;-0.1	dsdopt	58	94	0	0.2	0.8	-0.1	glmm_agg	period	1
dsdopt;0.2;58;94;0;0.8;-0.1	dsdopt	58	94	0	0.2	0.8	-0.1	glmm_agg	trt	1
dsdopt;0.2;58;94;0;0.8;-0.1	dsdopt	58	94	0	0.2	0.8	-0.1	glmm_agg	trt*period	0.716
dsdopt;0.5;58;95;0;0.8;0	dsdopt	58	95	0	0.5	0.8	0	gee_agg	period	1
dsdopt;0.5;58;95;0;0.8;0	dsdopt	58	95	0	0.5	0.8	0	gee_agg	trt	1
dsdopt;0.5;58;95;0;0.8;0	dsdopt	58	95	0	0.5	0.8	0	gee_agg	trt*period	0.046
dsdopt;0.5;58;95;0;0.8;0	dsdopt	58	95	0	0.5	0.8	0	glmm_agg	period	1
dsdopt;0.5;58;95;0;0.8;0	dsdopt	58	95	0	0.5	0.8	0	glmm_agg	trt	1
dsdopt;0.5;58;95;0;0.8;0	dsdopt	58	95	0	0.5	0.8	0	glmm_agg	trt*period	0.064
dsdopt;0.5;58;95;0;0.8;-0.1	dsdopt	58	95	0	0.5	0.8	-0.1	gee_agg	period	1
dsdopt;0.5;58;95;0;0.8;-0.1	dsdopt	58	95	0	0.5	0.8	-0.1	gee_agg	trt	1
dsdopt;0.5;58;95;0;0.8;-0.1	dsdopt	58	95	0	0.5	0.8	-0.1	gee_agg	trt*period	0.28
dsdopt;0.5;58;95;0;0.8;-0.1	dsdopt	58	95	0	0.5	0.8	-0.1	glmm_agg	period	1
dsdopt;0.5;58;95;0;0.8;-0.1	dsdopt	58	95	0	0.5	0.8	-0.1	glmm_agg	trt	1
dsdopt;0.5;58;95;0;0.8;-0.1	dsdopt	58	95	0	0.5	0.8	-0.1	glmm_agg	trt*period	0.422
dsdopt;0.8;58;96;0;0.8;0	dsdopt	58	96	0	0.8	0.8	0	gee_agg	period	1
dsdopt;0.8;58;96;0;0.8;0	dsdopt	58	96	0	0.8	0.8	0	gee_agg	trt	0.987
dsdopt;0.8;58;96;0;0.8;0	dsdopt	58	96	0	0.8	0.8	0	gee_agg	trt*period	0.049
dsdopt;0.8;58;96;0;0.8;0	dsdopt	58	96	0	0.8	0.8	0	glmm_agg	period	1
dsdopt;0.8;58;96;0;0.8;0	dsdopt	58	96	0	0.8	0.8	0	glmm_agg	trt	0.996
dsdopt;0.8;58;96;0;0.8;0	dsdopt	58	96	0	0.8	0.8	0	glmm_agg	trt*period	0.071
dsdopt;0.8;58;96;0;0.8;-0.1	dsdopt	58	96	0	0.8	0.8	-0.1	gee_agg	period	1
dsdopt;0.8;58;96;0;0.8;-0.1	dsdopt	58	96	0	0.8	0.8	-0.1	gee_agg	trt	1
dsdopt;0.8;58;96;0;0.8;-0.1	dsdopt	58	96	0	0.8	0.8	-0.1	gee_agg	trt*period	0.195
dsdopt;0.8;58;96;0;0.8;-0.1	dsdopt	58	96	0	0.8	0.8	-0.1	glmm_agg	period	1
dsdopt;0.8;58;96;0;0.8;-0.1	dsdopt	58	96	0	0.8	0.8	-0.1	glmm_agg	trt	1
dsdopt;0.8;58;96;0;0.8;-0.1	dsdopt	58	96	0	0.8	0.8	-0.1	glmm_agg	trt*period	0.318
usdopt;0.2;21;38;37;0.5;0	usdopt	21	38	37	0.2	0.5	0	gee_agg	period	1
usdopt;0.2;21;38;37;0.5;0	usdopt	21	38	37	0.2	0.5	0	gee_agg	trt	1
usdopt;0.2;21;38;37;0.5;0	usdopt	21	38	37	0.2	0.5	0	gee_agg	trt*period	0.049
usdopt;0.2;21;38;37;0.5;0	usdopt	21	38	37	0.2	0.5	0	glmm_agg	period	1
usdopt;0.2;21;38;37;0.5;0	usdopt	21	38	37	0.2	0.5	0	glmm_agg	trt	1
usdopt;0.2;21;38;37;0.5;0	usdopt	21	38	37	0.2	0.5	0	glmm_agg	trt*period	0.051
usdopt;0.2;21;38;37;0.5;-0.1	usdopt	21	38	37	0.2	0.5	-0.1	gee_agg	period	1
usdopt;0.2;21;38;37;0.5;-0.1	usdopt	21	38	37	0.2	0.5	-0.1	gee_agg	trt	1
usdopt;0.2;21;38;37;0.5;-0.1	usdopt	21	38	37	0.2	0.5	-0.1	gee_agg	trt*period	0.323
usdopt;0.2;21;38;37;0.5;-0.1	usdopt	21	38	37	0.2	0.5	-0.1	glmm_agg	period	1
usdopt;0.2;21;38;37;0.5;-0.1	usdopt	21	38	37	0.2	0.5	-0.1	glmm_agg	trt	1
usdopt;0.2;21;38;37;0.5;-0.1	usdopt	21	38	37	0.2	0.5	-0.1	glmm_agg	trt*period	0.316
usdopt;0.5;20;38;38;0.5;0	usdopt	20	38	38	0.5	0.5	0	gee_agg	period	1
usdopt;0.5;20;38;38;0.5;0	usdopt	20	38	38	0.5	0.5	0	gee_agg	trt	0.999
usdopt;0.5;20;38;38;0.5;0	usdopt	20	38	38	0.5	0.5	0	gee_agg	trt*period	0.048
usdopt;0.5;20;38;38;0.5;0	usdopt	20	38	38	0.5	0.5	0	glmm_agg	period	1
usdopt;0.5;20;38;38;0.5;0	usdopt	20	38	38	0.5	0.5	0	glmm_agg	trt	0.999
usdopt;0.5;20;38;38;0.5;0	usdopt	20	38	38	0.5	0.5	0	glmm_agg	trt*period	0.045
usdopt;0.5;20;38;38;0.5;-0.1	usdopt	20	38	38	0.5	0.5	-0.1	gee_agg	period	1
usdopt;0.5;20;38;38;0.5;-0.1	usdopt	20	38	38	0.5	0.5	-0.1	gee_agg	trt	1
usdopt;0.5;20;38;38;0.5;-0.1	usdopt	20	38	38	0.5	0.5	-0.1	gee_agg	trt*period	0.162
usdopt;0.5;20;38;38;0.5;-0.1	usdopt	20	38	38	0.5	0.5	-0.1	glmm_agg	period	1
usdopt;0.5;20;38;38;0.5;-0.1	usdopt	20	38	38	0.5	0.5	-0.1	glmm_agg	trt	1
usdopt;0.5;20;38;38;0.5;-0.1	usdopt	20	38	38	0.5	0.5	-0.1	glmm_agg	trt*period	0.156
usdopt;0.8;20;38;38;0.5;0	usdopt	20	38	38	0.8	0.5	0	gee_agg	period	0.987
usdopt;0.8;20;38;38;0.5;0	usdopt	20	38	38	0.8	0.5	0	gee_agg	trt	0.991
usdopt;0.8;20;38;38;0.5;0	usdopt	20	38	38	0.8	0.5	0	gee_agg	trt*period	0.052
usdopt;0.8;20;38;38;0.5;0	usdopt	20	38	38	0.8	0.5	0	glmm_agg	period	0.996
usdopt;0.8;20;38;38;0.5;0	usdopt	20	38	38	0.8	0.5	0	glmm_agg	trt	0.998
usdopt;0.8;20;38;38;0.5;0	usdopt	20	38	38	0.8	0.5	0	glmm_agg	trt*period	0.047
usdopt;0.8;20;38;38;0.5;-0.1	usdopt	20	38	38	0.8	0.5	-0.1	gee_agg	period	0.987
usdopt;0.8;20;38;38;0.5;-0.1	usdopt	20	38	38	0.8	0.5	-0.1	gee_agg	trt	0.999
usdopt;0.8;20;38;38;0.5;-0.1	usdopt	20	38	38	0.8	0.5	-0.1	gee_agg	trt*period	0.12
usdopt;0.8;20;38;38;0.5;-0.1	usdopt	20	38	38	0.8	0.5	-0.1	glmm_agg	period	0.996
usdopt;0.8;20;38;38;0.5;-0.1	usdopt	20	38	38	0.8	0.5	-0.1	glmm_agg	trt	0.999
usdopt;0.8;20;38;38;0.5;-0.1	usdopt	20	38	38	0.8	0.5	-0.1	glmm_agg	trt*period	0.119
usdopt;0.2;21;38;37;0.8;0	usdopt	21	38	37	0.2	0.8	0	gee_agg	period	1
usdopt;0.2;21;38;37;0.8;0	usdopt	21	38	37	0.2	0.8	0	gee_agg	trt	1
usdopt;0.2;21;38;37;0.8;0	usdopt	21	38	37	0.2	0.8	0	gee_agg	trt*period	0.053
usdopt;0.2;21;38;37;0.8;0	usdopt	21	38	37	0.2	0.8	0	glmm_agg	period	1
usdopt;0.2;21;38;37;0.8;0	usdopt	21	38	37	0.2	0.8	0	glmm_agg	trt	1
usdopt;0.2;21;38;37;0.8;0	usdopt	21	38	37	0.2	0.8	0	glmm_agg	trt*period	0.069
usdopt;0.2;21;38;37;0.8;-0.1	usdopt	21	38	37	0.2	0.8	-0.1	gee_agg	period	1
usdopt;0.2;21;38;37;0.8;-0.1	usdopt	21	38	37	0.2	0.8	-0.1	gee_agg	trt	1
usdopt;0.2;21;38;37;0.8;-0.1	usdopt	21	38	37	0.2	0.8	-0.1	gee_agg	trt*period	0.487
usdopt;0.2;21;38;37;0.8;-0.1	usdopt	21	38	37	0.2	0.8	-0.1	glmm_agg	period	1
usdopt;0.2;21;38;37;0.8;-0.1	usdopt	21	38	37	0.2	0.8	-0.1	glmm_agg	trt	1
usdopt;0.2;21;38;37;0.8;-0.1	usdopt	21	38	37	0.2	0.8	-0.1	glmm_agg	trt*period	0.507
usdopt;0.5;20;38;38;0.8;0	usdopt	20	38	38	0.5	0.8	0	gee_agg	period	1
usdopt;0.5;20;38;38;0.8;0	usdopt	20	38	38	0.5	0.8	0	gee_agg	trt	1
usdopt;0.5;20;38;38;0.8;0	usdopt	20	38	38	0.5	0.8	0	gee_agg	trt*period	0.048
usdopt;0.5;20;38;38;0.8;0	usdopt	20	38	38	0.5	0.8	0	glmm_agg	period	1
usdopt;0.5;20;38;38;0.8;0	usdopt	20	38	38	0.5	0.8	0	glmm_agg	trt	1
usdopt;0.5;20;38;38;0.8;0	usdopt	20	38	38	0.5	0.8	0	glmm_agg	trt*period	0.072
usdopt;0.5;20;38;38;0.8;-0.1	usdopt	20	38	38	0.5	0.8	-0.1	gee_agg	period	1
usdopt;0.5;20;38;38;0.8;-0.1	usdopt	20	38	38	0.5	0.8	-0.1	gee_agg	trt	1
usdopt;0.5;20;38;38;0.8;-0.1	usdopt	20	38	38	0.5	0.8	-0.1	gee_agg	trt*period	0.248
usdopt;0.5;20;38;38;0.8;-0.1	usdopt	20	38	38	0.5	0.8	-0.1	glmm_agg	period	1
usdopt;0.5;20;38;38;0.8;-0.1	usdopt	20	38	38	0.5	0.8	-0.1	glmm_agg	trt	1
usdopt;0.5;20;38;38;0.8;-0.1	usdopt	20	38	38	0.5	0.8	-0.1	glmm_agg	trt*period	0.27
usdopt;0.8;20;38;38;0.8;0	usdopt	20	38	38	0.8	0.8	0	gee_agg	period	1
usdopt;0.8;20;38;38;0.8;0	usdopt	20	38	38	0.8	0.8	0	gee_agg	trt	0.998
usdopt;0.8;20;38;38;0.8;0	usdopt	20	38	38	0.8	0.8	0	gee_agg	trt*period	0.047
usdopt;0.8;20;38;38;0.8;0	usdopt	20	38	38	0.8	0.8	0	glmm_agg	period	1
usdopt;0.8;20;38;38;0.8;0	usdopt	20	38	38	0.8	0.8	0	glmm_agg	trt	1
usdopt;0.8;20;38;38;0.8;0	usdopt	20	38	38	0.8	0.8	0	glmm_agg	trt*period	0.068
usdopt;0.8;20;38;38;0.8;-0.1	usdopt	20	38	38	0.8	0.8	-0.1	gee_agg	period	1
usdopt;0.8;20;38;38;0.8;-0.1	usdopt	20	38	38	0.8	0.8	-0.1	gee_agg	trt	1
usdopt;0.8;20;38;38;0.8;-0.1	usdopt	20	38	38	0.8	0.8	-0.1	gee_agg	trt*period	0.161
usdopt;0.8;20;38;38;0.8;-0.1	usdopt	20	38	38	0.8	0.8	-0.1	glmm_agg	period	1
usdopt;0.8;20;38;38;0.8;-0.1	usdopt	20	38	38	0.8	0.8	-0.1	glmm_agg	trt	1
usdopt;0.8;20;38;38;0.8;-0.1	usdopt	20	38	38	0.8	0.8	-0.1	glmm_agg	trt*period	0.186
usdopt;0.2;20;38;38;0.5;0	usdopt	20	38	38	0.2	0.5	0	gee_agg	period	1
usdopt;0.2;20;38;38;0.5;0	usdopt	20	38	38	0.2	0.5	0	gee_agg	trt	1
usdopt;0.2;20;38;38;0.5;0	usdopt	20	38	38	0.2	0.5	0	gee_agg	trt*period	0.047
usdopt;0.2;20;38;38;0.5;0	usdopt	20	38	38	0.2	0.5	0	glmm_agg	period	1
usdopt;0.2;20;38;38;0.5;0	usdopt	20	38	38	0.2	0.5	0	glmm_agg	trt	1
usdopt;0.2;20;38;38;0.5;0	usdopt	20	38	38	0.2	0.5	0	glmm_agg	trt*period	0.05
usdopt;0.2;20;38;38;0.5;-0.1	usdopt	20	38	38	0.2	0.5	-0.1	gee_agg	period	1
usdopt;0.2;20;38;38;0.5;-0.1	usdopt	20	38	38	0.2	0.5	-0.1	gee_agg	trt	1
usdopt;0.2;20;38;38;0.5;-0.1	usdopt	20	38	38	0.2	0.5	-0.1	gee_agg	trt*period	0.318
usdopt;0.2;20;38;38;0.5;-0.1	usdopt	20	38	38	0.2	0.5	-0.1	glmm_agg	period	1
usdopt;0.2;20;38;38;0.5;-0.1	usdopt	20	38	38	0.2	0.5	-0.1	glmm_agg	trt	1
usdopt;0.2;20;38;38;0.5;-0.1	usdopt	20	38	38	0.2	0.5	-0.1	glmm_agg	trt*period	0.303
usdopt;0.5;19;39;38;0.5;0	usdopt	19	39	38	0.5	0.5	0	gee_agg	period	1
usdopt;0.5;19;39;38;0.5;0	usdopt	19	39	38	0.5	0.5	0	gee_agg	trt	0.999
usdopt;0.5;19;39;38;0.5;0	usdopt	19	39	38	0.5	0.5	0	gee_agg	trt*period	0.055
usdopt;0.5;19;39;38;0.5;0	usdopt	19	39	38	0.5	0.5	0	glmm_agg	period	1
usdopt;0.5;19;39;38;0.5;0	usdopt	19	39	38	0.5	0.5	0	glmm_agg	trt	0.999
usdopt;0.5;19;39;38;0.5;0	usdopt	19	39	38	0.5	0.5	0	glmm_agg	trt*period	0.048
usdopt;0.5;19;39;38;0.5;-0.1	usdopt	19	39	38	0.5	0.5	-0.1	gee_agg	period	1
usdopt;0.5;19;39;38;0.5;-0.1	usdopt	19	39	38	0.5	0.5	-0.1	gee_agg	trt	1
usdopt;0.5;19;39;38;0.5;-0.1	usdopt	19	39	38	0.5	0.5	-0.1	gee_agg	trt*period	0.165
usdopt;0.5;19;39;38;0.5;-0.1	usdopt	19	39	38	0.5	0.5	-0.1	glmm_agg	period	1
usdopt;0.5;19;39;38;0.5;-0.1	usdopt	19	39	38	0.5	0.5	-0.1	glmm_agg	trt	1
usdopt;0.5;19;39;38;0.5;-0.1	usdopt	19	39	38	0.5	0.5	-0.1	glmm_agg	trt*period	0.15
usdopt;0.8;19;39;38;0.5;0	usdopt	19	39	38	0.8	0.5	0	gee_agg	period	0.986
usdopt;0.8;19;39;38;0.5;0	usdopt	19	39	38	0.8	0.5	0	gee_agg	trt	0.993
usdopt;0.8;19;39;38;0.5;0	usdopt	19	39	38	0.8	0.5	0	gee_agg	trt*period	0.057
usdopt;0.8;19;39;38;0.5;0	usdopt	19	39	38	0.8	0.5	0	glmm_agg	period	0.993
usdopt;0.8;19;39;38;0.5;0	usdopt	19	39	38	0.8	0.5	0	glmm_agg	trt	0.998
usdopt;0.8;19;39;38;0.5;0	usdopt	19	39	38	0.8	0.5	0	glmm_agg	trt*period	0.05
usdopt;0.8;19;39;38;0.5;-0.1	usdopt	19	39	38	0.8	0.5	-0.1	gee_agg	period	0.986
usdopt;0.8;19;39;38;0.5;-0.1	usdopt	19	39	38	0.8	0.5	-0.1	gee_agg	trt	0.999
usdopt;0.8;19;39;38;0.5;-0.1	usdopt	19	39	38	0.8	0.5	-0.1	gee_agg	trt*period	0.125
usdopt;0.8;19;39;38;0.5;-0.1	usdopt	19	39	38	0.8	0.5	-0.1	glmm_agg	period	0.993
usdopt;0.8;19;39;38;0.5;-0.1	usdopt	19	39	38	0.8	0.5	-0.1	glmm_agg	trt	0.999
usdopt;0.8;19;39;38;0.5;-0.1	usdopt	19	39	38	0.8	0.5	-0.1	glmm_agg	trt*period	0.117
usdopt;0.2;20;38;38;0.8;0	usdopt	20	38	38	0.2	0.8	0	gee_agg	period	1
usdopt;0.2;20;38;38;0.8;0	usdopt	20	38	38	0.2	0.8	0	gee_agg	trt	1
usdopt;0.2;20;38;38;0.8;0	usdopt	20	38	38	0.2	0.8	0	gee_agg	trt*period	0.054
usdopt;0.2;20;38;38;0.8;0	usdopt	20	38	38	0.2	0.8	0	glmm_agg	period	1
usdopt;0.2;20;38;38;0.8;0	usdopt	20	38	38	0.2	0.8	0	glmm_agg	trt	1
usdopt;0.2;20;38;38;0.8;0	usdopt	20	38	38	0.2	0.8	0	glmm_agg	trt*period	0.071
usdopt;0.2;20;38;38;0.8;-0.1	usdopt	20	38	38	0.2	0.8	-0.1	gee_agg	period	1
usdopt;0.2;20;38;38;0.8;-0.1	usdopt	20	38	38	0.2	0.8	-0.1	gee_agg	trt	1
usdopt;0.2;20;38;38;0.8;-0.1	usdopt	20	38	38	0.2	0.8	-0.1	gee_agg	trt*period	0.48
usdopt;0.2;20;38;38;0.8;-0.1	usdopt	20	38	38	0.2	0.8	-0.1	glmm_agg	period	1
usdopt;0.2;20;38;38;0.8;-0.1	usdopt	20	38	38	0.2	0.8	-0.1	glmm_agg	trt	1
usdopt;0.2;20;38;38;0.8;-0.1	usdopt	20	38	38	0.2	0.8	-0.1	glmm_agg	trt*period	0.5
usdopt;0.5;19;39;38;0.8;0	usdopt	19	39	38	0.5	0.8	0	gee_agg	period	1
usdopt;0.5;19;39;38;0.8;0	usdopt	19	39	38	0.5	0.8	0	gee_agg	trt	1
usdopt;0.5;19;39;38;0.8;0	usdopt	19	39	38	0.5	0.8	0	gee_agg	trt*period	0.049
usdopt;0.5;19;39;38;0.8;0	usdopt	19	39	38	0.5	0.8	0	glmm_agg	period	1
usdopt;0.5;19;39;38;0.8;0	usdopt	19	39	38	0.5	0.8	0	glmm_agg	trt	1
usdopt;0.5;19;39;38;0.8;0	usdopt	19	39	38	0.5	0.8	0	glmm_agg	trt*period	0.075
usdopt;0.5;19;39;38;0.8;-0.1	usdopt	19	39	38	0.5	0.8	-0.1	gee_agg	period	1
usdopt;0.5;19;39;38;0.8;-0.1	usdopt	19	39	38	0.5	0.8	-0.1	gee_agg	trt	1
usdopt;0.5;19;39;38;0.8;-0.1	usdopt	19	39	38	0.5	0.8	-0.1	gee_agg	trt*period	0.237
usdopt;0.5;19;39;38;0.8;-0.1	usdopt	19	39	38	0.5	0.8	-0.1	glmm_agg	period	1
usdopt;0.5;19;39;38;0.8;-0.1	usdopt	19	39	38	0.5	0.8	-0.1	glmm_agg	trt	1
usdopt;0.5;19;39;38;0.8;-0.1	usdopt	19	39	38	0.5	0.8	-0.1	glmm_agg	trt*period	0.259
usdopt;0.8;19;39;38;0.8;0	usdopt	19	39	38	0.8	0.8	0	gee_agg	period	1
usdopt;0.8;19;39;38;0.8;0	usdopt	19	39	38	0.8	0.8	0	gee_agg	trt	0.997
usdopt;0.8;19;39;38;0.8;0	usdopt	19	39	38	0.8	0.8	0	gee_agg	trt*period	0.054
usdopt;0.8;19;39;38;0.8;0	usdopt	19	39	38	0.8	0.8	0	glmm_agg	period	1
usdopt;0.8;19;39;38;0.8;0	usdopt	19	39	38	0.8	0.8	0	glmm_agg	trt	1
usdopt;0.8;19;39;38;0.8;0	usdopt	19	39	38	0.8	0.8	0	glmm_agg	trt*period	0.073
usdopt;0.8;19;39;38;0.8;-0.1	usdopt	19	39	38	0.8	0.8	-0.1	gee_agg	period	1
usdopt;0.8;19;39;38;0.8;-0.1	usdopt	19	39	38	0.8	0.8	-0.1	gee_agg	trt	1
usdopt;0.8;19;39;38;0.8;-0.1	usdopt	19	39	38	0.8	0.8	-0.1	gee_agg	trt*period	0.165
usdopt;0.8;19;39;38;0.8;-0.1	usdopt	19	39	38	0.8	0.8	-0.1	glmm_agg	period	1
usdopt;0.8;19;39;38;0.8;-0.1	usdopt	19	39	38	0.8	0.8	-0.1	glmm_agg	trt	1
usdopt;0.8;19;39;38;0.8;-0.1	usdopt	19	39	38	0.8	0.8	-0.1	glmm_agg	trt*period	0.185
