# Supplementary material for: Comparison of analysis methods and design choices for treatment-by-period interaction in unidirectional switch designs: a simulation study
Source: BMC Med Res Methodol. 2022 Nov 17;22:294. doi: 10.1186/s12874-022-01765-9 (PMC9673415; doi:10.1186/s12874-022-01765-9)
Supplement: Supplementary file 5 — Additional file 5. Simulation results (Power) for linear interaction effects with \documentclass[12pt]{minimal} \usepackage{amsmath} \usepackage{wasysym} \usepackage{amsfonts} \usepackage{amssymb} \usepackage{amsbsy} \usepackage{mathrsfs} \usepackage{upgreek} \setlength{\oddsidemargin}{-69pt} \begin{document}$$M=48$$\end{document}M=48 of GLMM and GEE at aggregated level with AR1 correlation structure \documentclass[12pt]{minimal} \usepackage{amsmath} \usepackage{wasysym} \usepackage{amsfonts} \usepackage{amssymb} \usepackage{amsbsy} \usepackage{mathrsfs} \usepackage{upgreek} \setlength{\oddsidemargin}{-69pt} \begin{document}$$\sigma_{c}^{2}=0.8,\ r=0.8$$\end{document}σc2=0.8,r=0.8 under USDo2 with different hypothesis testing methods and with different estimators for the standard error of the parameter estimates. [file 12874_2022_1765_MOESM5_ESM.xlsx]

## Sheet: usdopt;0.8;5;10;9;0.8;-0.1
Table A5. Simulation results (Power) for linear interaction effects with M=48 of GLMM and GEE at aggregated level with AR1 correlation structure (r=0.8) under USDo2 with different hypothesis testing methods and with different estimators for the standard error of the parameter estimates.
design	c0	c1	c2	vc	rho	theta_j	method	parms	power
usdopt	5	10	9	0.8	0.8	-0.1	gee_agg_score	period	0.574575
usdopt	5	10	9	0.8	0.8	-0.1	gee_agg_score	trt	0.716717
usdopt	5	10	9	0.8	0.8	-0.1	gee_agg_score	trt*period	0.0610611
usdopt	5	10	9	0.8	0.8	-0.1	gee_agg_wald	period	0.861862
usdopt	5	10	9	0.8	0.8	-0.1	gee_agg_wald	trt	0.750751
usdopt	5	10	9	0.8	0.8	-0.1	gee_agg_wald	trt*period	0.276276
usdopt	5	10	9	0.8	0.8	-0.1	glmm_agg_robust	period	0.882
usdopt	5	10	9	0.8	0.8	-0.1	glmm_agg_robust	trt	0.824
usdopt	5	10	9	0.8	0.8	-0.1	glmm_agg_robust	trt*period	0.274
usdopt	5	10	9	0.8	0.8	-0.1	glmm_agg_wald	period	0.84
usdopt	5	10	9	0.8	0.8	-0.1	glmm_agg_wald	trt	0.854
usdopt	5	10	9	0.8	0.8	-0.1	glmm_agg_wald	trt*period	0.166
